# Supplementary material for: A novel quantitative trait locus implicates Msh3 in the propensity for genome-wide short tandem repeat expansions in mice
Source: Genome Res. 2023 May;33(5):689–702. doi: 10.1101/gr.277576.122 (PMC10317118; doi:10.1101/gr.277576.122)
Supplement: Supplemental Material [file supp_gr.277576.122_Supplemental_code.zip › BXD-STR-Mutator-Manuscript-main/outs/motif_info.csv]

chr	pos	end	motif_len	motif	canon_motif
chr1	3000098	3000123	1	T	A
chr1	3004986	3004997	4	TCTG	AGAC
chr1	3005549	3005568	5	AAAAC	AAAAC
chr1	3006760	3006775	1	A	A
chr1	3009351	3009402	2	TG	AC
chr1	3010821	3010833	1	G	C
chr1	3011925	3011970	2	TA	AT
chr1	3013640	3013655	4	TTTG	AAAC
chr1	3021480	3021491	3	ATG	ATG
chr1	3027123	3027134	1	T	A
chr1	3029298	3029309	2	AG	AG
chr1	3030350	3030361	4	TTTA	AAAT
chr1	3034212	3034223	4	ATCT	AGAT
chr1	3034477	3034495	1	T	A
chr1	3045469	3045496	2	CA	AC
chr1	3050738	3050765	4	TATT	AATA
chr1	3050955	3051002	2	AC	AC
chr1	3051394	3051533	7	TTTTTGG	AAAAACC
chr1	3062124	3062167	4	ATAC	ATAC
chr1	3063324	3063367	4	ATTT	AAAT
chr1	3068357	3068368	2	TG	AC
chr1	3072369	3072380	4	TTTA	AAAT
chr1	3072798	3072822	5	TTTTG	AAAAC
chr1	3074617	3074628	4	GAAA	AAAG
chr1	3074661	3074676	4	CATG	CATG
chr1	3075431	3075458	1	A	A
chr1	3078669	3078700	2	TG	AC
chr1	3079448	3079459	4	TAAA	AAAT
chr1	3079495	3079545	3	AAG	AAG
chr1	3082939	3082951	1	A	A
chr1	3083387	3083401	5	TGACT	ACTGA
chr1	3083906	3083931	1	A	A
chr1	3086726	3086737	4	ACCC	ACCC
chr1	3086953	3086967	3	AAC	AAC
chr1	3087313	3087324	4	GGTT	AACC
chr1	3091604	3091615	4	GGGT	ACCC
chr1	3095754	3095765	2	TC	AG
chr1	3095926	3095945	5	AAAAT	AAAAT
chr1	3095965	3095976	4	CAAA	AAAC
chr1	3097482	3097496	3	TTG	AAC
chr1	3099936	3099947	4	GGGT	ACCC
chr1	3105146	3105157	4	GGAA	AAGG
chr1	3110833	3110850	1	T	A
chr1	3116074	3116085	1	A	A
chr1	3116455	3116512	2	AT	AT
chr1	3120976	3120987	3	TTG	AAC
chr1	3122158	3122191	2	AG	AG
chr1	3122249	3122260	4	CAGA	AGAC
chr1	3125367	3125382	4	AACA	AACA
chr1	3125745	3125759	3	TTA	AAT
chr1	3127466	3127488	1	T	A
chr1	3130290	3130337	2	GT	AC
chr1	3131093	3131104	4	TGAC	ACTG
chr1	3132979	3132990	4	CTCC	CCTC
chr1	3134119	3134160	3	TTG	AAC
chr1	3142973	3142989	1	A	A
chr1	3153384	3153395	4	AATA	AATA
chr1	3156465	3156477	1	A	A
chr1	3161509	3161520	4	GGGT	ACCC
chr1	3162873	3162884	3	TGC	ACG
chr1	3163213	3163227	5	ATTCT	AGAAT
chr1	3164426	3164443	6	TCTTCC	AGAAGG
chr1	3164472	3164486	3	TCA	ACT
chr1	3166251	3166262	4	AAAC	AAAC
chr1	3168531	3168571	1	A	A
chr1	3169195	3169206	3	GTA	ATG
chr1	3169225	3169258	2	AC	AC
chr1	3169275	3169286	4	AATA	AATA
chr1	3170541	3170560	5	ACAAA	AAACA
chr1	3180457	3180468	4	GGGT	ACCC
chr1	3184125	3184152	2	AC	AC
chr1	3184524	3184541	3	TTG	AAC
chr1	3185654	3185665	2	AG	AG
chr1	3187936	3187951	1	T	A
chr1	3188551	3188606	7	GCTTTTT	AAAAAGC
chr1	3189480	3189527	3	TTA	AAT
chr1	3190239	3190254	4	TTTG	AAAC
chr1	3192683	3192696	2	GT	AC
chr1	3192934	3192947	2	TA	AT
chr1	3193519	3193554	2	TG	AC
chr1	3194182	3194229	2	TG	AC
chr1	3194304	3194333	2	TG	AC
chr1	3194805	3194821	1	A	A
chr1	3196524	3196537	1	T	A
chr1	3198131	3198151	7	AAAAAAC	AAAAAAC
chr1	3207640	3207663	4	TTTG	AAAC
chr1	3209528	3209551	6	AAAAAC	AAAAAC
chr1	3209577	3209591	5	AACAA	AACAA
chr1	3209732	3209744	1	T	A
chr1	3210820	3210845	1	T	A
chr1	3212208	3212219	4	TATT	AATA
chr1	3219276	3219308	3	ATT	AAT
chr1	3224265	3224276	4	AAAC	AAAC
chr1	3226496	3226507	1	T	A
chr1	3229231	3229255	5	AACAA	AACAA
chr1	3230661	3230700	2	AC	AC
chr1	3234836	3234848	1	A	A
chr1	3247218	3247232	5	AAAAC	AAAAC
chr1	3248425	3248440	4	TTGC	AACG
chr1	3250571	3250585	3	ACC	ACC
chr1	3252397	3252411	1	T	A
chr1	3256241	3256252	4	AAAC	AAAC
chr1	3257455	3257469	3	GAA	AAG
chr1	3263762	3263773	4	ACCC	ACCC
chr1	3266661	3266706	2	TC	AG
chr1	3266707	3266746	2	TG	AC
chr1	3283714	3283733	4	TGTT	AACA
chr1	3284144	3284155	4	AACC	AACC
chr1	3284442	3284483	2	TG	AC
chr1	3284513	3284536	4	TGAA	AAGT
chr1	3286188	3286199	3	CAT	ATG
chr1	3287342	3287441	5	TCTCC	AGAGG
chr1	3287445	3287468	6	TCCCCC	AGGGGG
chr1	3287528	3287583	4	CTTT	AAAG
chr1	3290729	3290743	1	T	A
chr1	3298789	3298808	5	AAAAC	AAAAC
chr1	3301691	3301704	1	A	A
chr1	3308941	3308970	5	AAAAT	AAAAT
chr1	3309296	3309339	4	TTCT	AAGA
chr1	3311045	3311062	6	AAGAAA	AAAGAA
chr1	3317551	3317562	4	TAAA	AAAT
chr1	3317572	3317629	2	TA	AT
chr1	3317629	3317664	2	AG	AG
chr1	3318469	3318483	5	TTTTG	AAAAC
chr1	3319507	3319528	1	A	A
chr1	3319830	3319850	3	TTG	AAC
chr1	3322953	3322964	1	G	C
chr1	3325716	3325743	2	CT	AG
chr1	3327145	3327194	2	TG	AC
chr1	3327251	3327290	4	TATC	ATAG
chr1	3329444	3329492	1	A	A
chr1	3329955	3329968	1	A	A
chr1	3336374	3336389	1	A	A
chr1	3339592	3339611	2	GA	AG
chr1	3339980	3340011	4	TGTT	AACA
chr1	3340203	3340226	4	TTTG	AAAC
chr1	3342039	3342050	4	CATG	CATG
chr1	3342663	3342674	4	ATAA	AATA
chr1	3355412	3355423	4	ATGT	ACAT
chr1	3357227	3357238	4	TTAT	AATA
chr1	3360114	3360159	2	TG	AC
chr1	3361293	3361348	2	CT	AG
chr1	3361348	3361393	2	TG	AC
chr1	3365708	3365719	4	TTTC	AAAG
chr1	3365944	3365955	2	TG	AC
chr1	3377789	3377812	1	A	A
chr1	3385194	3385216	1	A	A
chr1	3386948	3386959	4	TCTT	AAGA
chr1	3388595	3388609	5	ACTTC	ACTTC
chr1	3390191	3390216	2	TC	AG
chr1	3390438	3390449	1	C	C
chr1	3393075	3393088	2	AC	AC
chr1	3395163	3395174	4	AAGA	AAGA
chr1	3396664	3396675	1	T	A
chr1	3403481	3403498	2	TA	AT
chr1	3403725	3403736	3	ACC	ACC
chr1	3405593	3405604	4	TATT	AATA
chr1	3405717	3405728	3	AAC	AAC
chr1	3406207	3406221	1	T	A
chr1	3407095	3407109	5	AAAAT	AAAAT
chr1	3408522	3408561	4	GAAA	AAAG
chr1	3408702	3408745	2	AC	AC
chr1	3412976	3413019	2	AC	AC
chr1	3413022	3413083	2	TC	AG
chr1	3413143	3413186	2	AC	AC
chr1	3415813	3415824	4	TAAA	AAAT
chr1	3418452	3418463	4	ATGT	ACAT
chr1	3419362	3419373	4	CCTA	ATCC
chr1	3419667	3419678	1	T	A
chr1	3425736	3425747	1	A	A
chr1	3427014	3427025	4	TATC	ATAG
chr1	3432735	3432750	1	A	A
chr1	3434279	3434293	1	T	A
chr1	3437788	3437799	4	AAAC	AAAC
chr1	3440889	3440900	4	AATA	AATA
chr1	3442170	3442184	3	CCA	ACC
chr1	3442184	3442201	1	A	A
chr1	3444468	3444483	4	AAGG	AAGG
chr1	3446232	3446243	1	C	C
chr1	3452271	3452282	4	TTTG	AAAC
chr1	3452589	3452612	6	TTTTGT	AAAACA
chr1	3459046	3459057	1	T	A
chr1	3459217	3459272	4	ATCT	AGAT
chr1	3460396	3460410	5	GGGAC	CAGGG
chr1	3462940	3462963	4	GTTT	AAAC
chr1	3468078	3468097	1	A	A
chr1	3468310	3468322	1	T	A
chr1	3470981	3471004	2	CA	AC
chr1	3473415	3473426	1	A	A
chr1	3476201	3476214	1	G	C
chr1	3478864	3478881	2	AC	AC
chr1	3481278	3481293	4	TTTG	AAAC
chr1	3483580	3483607	2	AC	AC
chr1	3487177	3487188	4	CCAT	ATGG
chr1	3487959	3487988	2	CT	AG
chr1	3487988	3488019	2	TA	AT
chr1	3490427	3490440	2	GC	CG
chr1	3491740	3491755	1	T	A
chr1	3491872	3491883	2	CA	AC
chr1	3494930	3494953	4	CATT	AATG
chr1	3496471	3496485	5	TTCTT	AAGAA
chr1	3496603	3496632	2	GT	AC
chr1	3499569	3499580	4	ACCC	ACCC
chr1	3505846	3505858	1	T	A
chr1	3507557	3507576	4	ACAG	ACAG
chr1	3507759	3507770	3	AAC	AAC
chr1	3509243	3509290	2	AC	AC
chr1	3509605	3509619	5	AAACA	AAACA
chr1	3509997	3510009	1	C	C
chr1	3510223	3510234	4	AAAT	AAAT
chr1	3518996	3519034	3	TAT	ATA
chr1	3519121	3519132	4	ACTC	ACTC
chr1	3523067	3523093	3	TAA	AAT
chr1	3527389	3527400	4	CATC	CATC
chr1	3529807	3529850	4	AAAT	AAAT
chr1	3530404	3530445	3	TAT	ATA
chr1	3534322	3534333	1	T	A
chr1	3537894	3537913	2	GT	AC
chr1	3540990	3541004	3	TGT	ACA
chr1	3541012	3541032	7	TTGTTTT	AAAACAA
chr1	3550972	3550988	1	T	A
chr1	3554787	3554802	2	GT	AC
chr1	3555544	3555593	2	CA	AC
chr1	3559181	3559216	2	TC	AG
chr1	3559217	3559264	2	TG	AC
chr1	3559288	3559299	2	TC	AG
chr1	3560915	3560934	4	AAAC	AAAC
chr1	3561659	3561670	1	A	A
chr1	3567195	3567244	2	CT	AG
chr1	3567531	3567542	1	C	C
chr1	3568471	3568482	4	GATG	CATC
chr1	3569699	3569710	3	GAG	CTC
chr1	3570098	3570112	5	CAAAA	AAAAC
chr1	3570893	3570934	14	ATATCATATCATAT	ATATCATATCATAT
chr1	3570999	3571010	1	G	C
chr1	3572981	3573000	1	A	A
chr1	3574648	3574671	2	CA	AC
chr1	3575668	3575713	2	CA	AC
chr1	3576109	3576152	4	ATAG	ATAG
chr1	3576169	3576192	4	TAAA	AAAT
chr1	3576190	3576201	4	AAAC	AAAC
chr1	3576505	3576531	3	TAG	ATC
chr1	3576606	3576674	3	AGA	AGA
chr1	3577214	3577225	4	CAAT	ATTG
chr1	3581254	3581273	4	CAAA	AAAC
chr1	3585710	3585763	2	AC	AC
chr1	3588411	3588450	2	AC	AC
chr1	3589857	3589900	2	TG	AC
chr1	3590265	3590278	2	AT	AT
chr1	3592431	3592445	1	A	A
chr1	3593993	3594042	2	TG	AC
chr1	3594304	3594318	5	TTTGT	AAACA
chr1	3595528	3595547	4	TTTG	AAAC
chr1	3597713	3597724	4	CCAC	CACC
chr1	3598374	3598387	2	AG	AG
chr1	3599443	3599455	1	A	A
chr1	3599536	3599577	2	AT	AT
chr1	3599896	3599907	4	AAAC	AAAC
chr1	3600086	3600105	4	ACAA	AACA
chr1	3608018	3608029	4	TTGT	AACA
chr1	3608156	3608171	4	TTTG	AAAC
chr1	3610003	3610046	2	CA	AC
chr1	3612774	3612789	4	AAAG	AAAG
chr1	3613442	3613453	3	CTG	CAG
chr1	3628034	3628045	1	T	A
chr1	3630160	3630171	4	AATT	AATT
chr1	3631051	3631062	4	ATTA	ATTA
chr1	3638662	3638693	4	TGTT	AACA
chr1	3639042	3639053	4	AAGA	AAGA
chr1	3641791	3641814	1	T	A
chr1	3643629	3643643	1	A	A
chr1	3648525	3648537	1	T	A
chr1	3649526	3649573	2	AC	AC
chr1	3650739	3650782	2	AC	AC
chr1	3651177	3651188	4	AAGG	AAGG
chr1	3652162	3652195	2	GT	AC
chr1	3652198	3652209	4	ATGT	ACAT
chr1	3652267	3652278	4	ATTT	AAAT
chr1	3653461	3653472	4	GTGG	CACC
chr1	3654900	3654925	1	A	A
chr1	3655005	3655028	4	ATAA	AATA
chr1	3655621	3655644	1	A	A
chr1	3658217	3658262	2	AC	AC
chr1	3658997	3659011	5	TAAAA	AAAAT
chr1	3659687	3659732	2	GT	AC
chr1	3660735	3660759	5	TGTTT	AAACA
chr1	3661144	3661161	2	TG	AC
chr1	3667713	3667724	4	AACA	AACA
chr1	3667838	3667855	1	A	A
chr1	3671145	3671159	3	GCA	ACG
chr1	3671658	3671672	3	GCC	CCG
chr1	3672852	3672863	3	CAC	CAC
chr1	3673065	3673124	4	CTTC	CTTC
chr1	3673125	3673174	2	CT	AG
chr1	3674593	3674609	1	T	A
chr1	3677305	3677316	2	AG	AG
chr1	3679100	3679119	4	TTTG	AAAC
chr1	3680409	3680423	5	TTTTG	AAAAC
chr1	3681094	3681105	4	TCTA	AGAT
chr1	3686501	3686538	2	TA	AT
chr1	3688514	3688529	4	AAAC	AAAC
chr1	3689585	3689600	4	GTGG	CACC
chr1	3692338	3692350	1	T	A
chr1	3693300	3693314	1	A	A
chr1	3693848	3693865	6	TCTCTG	AGAGAC
chr1	3693870	3693883	2	TG	AC
chr1	3694677	3694688	1	A	A
chr1	3695906	3695920	5	TTTTA	AAAAT
chr1	3699904	3699915	4	CTTT	AAAG
chr1	3700824	3700835	3	CAT	ATG
chr1	3702280	3702291	4	AAAT	AAAT
chr1	3702293	3702307	5	AAATA	AAATA
chr1	3708039	3708058	1	T	A
chr1	3708462	3708475	2	GA	AG
chr1	3709964	3709978	1	T	A
chr1	3712175	3712202	2	AC	AC
chr1	3712203	3712260	2	GA	AG
chr1	3719601	3719644	2	AG	AG
chr1	3719848	3719859	4	CCAG	CCAG
chr1	3720011	3720022	3	GTG	CAC
chr1	3722193	3722204	3	CAC	CAC
chr1	3724786	3724835	2	CT	AG
chr1	3724835	3724868	2	TG	AC
chr1	3726870	3726905	4	CTTC	CTTC
chr1	3727052	3727063	4	CCAC	CACC
chr1	3727942	3727955	1	C	C
chr1	3727955	3727966	2	CA	AC
chr1	3730566	3730609	2	AT	AT
chr1	3730917	3730931	5	AAAAT	AAAAT
chr1	3732771	3732786	4	ACAA	AACA
chr1	3733719	3733730	1	G	C
chr1	3733827	3733846	4	TTTG	AAAC
chr1	3733847	3733864	6	TTTTGT	AAAACA
chr1	3742835	3742846	4	ACAT	ACAT
chr1	3744407	3744462	4	GGAA	AAGG
chr1	3745050	3745103	2	AG	AG
chr1	3752086	3752097	2	GT	AC
chr1	3758318	3758331	1	A	A
chr1	3758404	3758448	5	AAACA	AAACA
chr1	3765019	3765030	4	ATTT	AAAT
chr1	3766045	3766059	1	T	A
chr1	3766121	3766132	4	ACCC	ACCC
chr1	3774612	3774657	2	AC	AC
chr1	3779502	3779519	6	TTTTGT	AAAACA
chr1	3784264	3784275	4	TTTA	AAAT
chr1	3785257	3785292	2	GT	AC
chr1	3786174	3786185	4	TTTA	AAAT
chr1	3786490	3786501	4	TAAA	AAAT
chr1	3788152	3788163	4	CATA	ATAC
chr1	3788588	3788627	8	CTCTCTCC	CCTCTCTC
chr1	3789797	3789808	4	AATA	AATA
chr1	3792122	3792134	1	G	C
chr1	3801810	3801835	1	T	A
chr1	3805050	3805061	4	TTGG	AACC
chr1	3805151	3805174	6	CTGCCT	AGGCAG
chr1	3805421	3805432	4	ACCC	ACCC
chr1	3808366	3808377	4	TTGT	AACA
chr1	3810580	3810610	1	T	A
chr1	3820046	3820057	4	ATAC	ATAC
chr1	3820489	3820553	5	GAAGA	AGAAG
chr1	3821324	3821338	5	ATGAA	AAGTA
chr1	3821877	3821888	4	AATA	AATA
chr1	3822706	3822756	1	T	A
chr1	3824596	3824607	4	GGGT	ACCC
chr1	3830973	3830984	4	TGGC	ACCG
chr1	3832462	3832474	1	T	A
chr1	3835805	3835830	2	AC	AC
chr1	3837398	3837409	1	A	A
chr1	3838836	3838855	4	TTGT	AACA
chr1	3840836	3840848	1	T	A
chr1	3842935	3842950	4	GTTT	AAAC
chr1	3846941	3846952	4	ACCC	ACCC
chr1	3856577	3856600	4	CTTG	CAAG
chr1	3858322	3858333	4	GGAG	CCTC
chr1	3859194	3859211	3	TTG	AAC
chr1	3863716	3863733	6	AATAAC	AATAAC
chr1	3864632	3864645	1	A	A
chr1	3869461	3869485	5	AAAAC	AAAAC
chr1	3870192	3870203	4	TAAA	AAAT
chr1	3870234	3870248	5	AAAAT	AAAAT
chr1	3871549	3871560	1	A	A
chr1	3874768	3874780	1	A	A
chr1	3877812	3877824	1	T	A
chr1	3882656	3882680	1	A	A
chr1	3886751	3886794	4	TAGA	AGAT
chr1	3896272	3896283	4	ACCC	ACCC
chr1	3898788	3898799	4	TAAA	AAAT
chr1	3898809	3898820	3	ATA	ATA
chr1	3902018	3902031	1	A	A
chr1	3902186	3902197	1	A	A
chr1	3902855	3902882	4	AAAC	AAAC
chr1	3905157	3905187	1	A	A
chr1	3908575	3908589	5	TGTTT	AAACA
chr1	3910674	3910686	1	T	A
chr1	3911778	3911789	4	ACAG	ACAG
chr1	3913472	3913489	6	CCCCAC	CACCCC
chr1	3914415	3914436	1	A	A
chr1	3915256	3915267	1	A	A
chr1	3917711	3917748	2	GA	AG
chr1	3919065	3919076	4	TTTG	AAAC
chr1	3919745	3919794	5	TATTT	AAATA
chr1	3919818	3919830	1	T	A
chr1	3923978	3923993	2	TA	AT
chr1	3924698	3924742	5	GAGAG	CTCTC
chr1	3924854	3924865	3	CTG	CAG
chr1	3925698	3925709	2	AG	AG
chr1	3928904	3928918	1	T	A
chr1	3929285	3929312	2	AC	AC
chr1	3931283	3931295	1	T	A
chr1	3932876	3932890	5	AAAAC	AAAAC
chr1	3934228	3934241	1	A	A
chr1	3936576	3936587	4	AACA	AACA
chr1	3943923	3943934	2	AT	AT
chr1	3945858	3945869	4	AGAA	AAGA
chr1	3949566	3949577	2	AC	AC
chr1	3952215	3952230	4	AAAC	AAAC
chr1	3952974	3952985	4	AGAC	AGAC
chr1	3955246	3955279	1	A	A
chr1	3955861	3955872	4	TAAA	AAAT
chr1	3956922	3956933	3	TAA	AAT
chr1	3957418	3957433	1	C	C
chr1	3958174	3958189	1	A	A
chr1	3960762	3960773	3	TGA	ACT
chr1	3961640	3961654	1	A	A
chr1	3967310	3967353	2	GT	AC
chr1	3969294	3969309	4	CAAA	AAAC
chr1	3972539	3972558	4	TTAT	AATA
chr1	3977120	3977131	1	C	C
chr1	3984908	3984924	1	T	A
chr1	3985823	3985834	2	CA	AC
chr1	3990683	3990696	1	A	A
chr1	3992542	3992553	1	T	A
chr1	3992697	3992714	6	GCAGAG	CGTCTC
chr1	3996489	3996512	2	AC	AC
chr1	3997264	3997275	3	TTA	AAT
chr1	3997282	3997293	4	TTTA	AAAT
chr1	4000875	4000920	2	AT	AT
chr1	4001408	4001425	1	T	A
chr1	4008030	4008077	2	AC	AC
chr1	4008365	4008376	4	AAGA	AAGA
chr1	4011156	4011167	1	T	A
chr1	4012417	4012428	4	AAAG	AAAG
chr1	4014539	4014563	5	AAAAC	AAAAC
chr1	4019418	4019429	4	TATT	AATA
chr1	4036362	4036379	6	CTGGAG	CTCCAG
chr1	4039989	4040003	3	TTG	AAC
chr1	4042319	4042330	3	CTT	AAG
chr1	4043396	4043410	5	AGAAA	AAAGA
chr1	4043458	4043521	2	GA	AG
chr1	4048648	4048659	4	GAGT	ACTC
chr1	4048769	4048792	4	AATT	AATT
chr1	4048980	4048992	1	A	A
chr1	4049279	4049294	4	AAAC	AAAC
chr1	4055341	4055376	3	ATT	AAT
chr1	4056452	4056505	2	CT	AG
chr1	4060377	4060396	4	AAAC	AAAC
chr1	4063131	4063144	2	CA	AC
chr1	4065627	4065661	5	AAAAC	AAAAC
chr1	4065673	4065688	4	AAAC	AAAC
chr1	4069662	4069685	4	ATTA	ATTA
chr1	4070485	4070498	2	AT	AT
chr1	4070608	4070619	4	GTTA	ATTG
chr1	4086252	4086285	2	AC	AC
chr1	4088150	4088169	4	GTTT	AAAC
chr1	4090397	4090442	2	CA	AC
chr1	4091063	4091077	3	ACA	ACA
chr1	4091296	4091308	1	T	A
chr1	4095201	4095212	4	AAGG	AAGG
chr1	4095413	4095428	4	TTTG	AAAC
chr1	4100799	4100828	5	ATTTT	AAAAT
chr1	4101417	4101431	3	TGT	ACA
chr1	4102319	4102337	1	T	A
chr1	4104657	4104674	1	A	A
chr1	4107366	4107377	2	TA	AT
chr1	4112131	4112142	3	GCT	AGC
chr1	4114636	4114647	4	CTAT	ATAG
chr1	4116064	4116075	2	CT	AG
chr1	4119174	4119245	4	AAAG	AAAG
chr1	4121252	4121263	4	TGTC	ACAG
chr1	4122075	4122086	4	AAAT	AAAT
chr1	4122666	4122677	4	ATCT	AGAT
chr1	4123576	4123599	4	AAAC	AAAC
chr1	4123957	4123970	2	TC	AG
chr1	4129715	4129726	4	CTTT	AAAG
chr1	4129886	4129913	4	GTTT	AAAC
chr1	4129930	4129941	3	TTG	AAC
chr1	4136191	4136202	1	A	A
chr1	4140418	4140429	4	TTTG	AAAC
chr1	4140449	4140463	5	TTTGG	AAACC
chr1	4142498	4142575	3	CAG	CAG
chr1	4143612	4143632	1	A	A
chr1	4144308	4144334	3	TTG	AAC
chr1	4144510	4144529	5	TTGTT	AACAA
chr1	4148898	4148912	5	TTTAT	AAATA
chr1	4153288	4153307	4	TTTG	AAAC
chr1	4160610	4160631	1	A	A
chr1	4163090	4163101	3	ATT	AAT
chr1	4168643	4168654	4	TTTA	AAAT
chr1	4173459	4173474	4	ATTT	AAAT
chr1	4185941	4185952	4	TTTG	AAAC
chr1	4186148	4186159	4	TAAA	AAAT
chr1	4195196	4195231	2	TG	AC
chr1	4196255	4196266	4	TTTG	AAAC
chr1	4199614	4199625	4	AATT	AATT
chr1	4201150	4201161	4	TAAA	AAAT
chr1	4201564	4201575	4	AAAC	AAAC
chr1	4202537	4202548	4	AAAT	AAAT
chr1	4208149	4208160	4	AACA	AACA
chr1	4212306	4212333	4	AAAC	AAAC
chr1	4215533	4215568	4	ATAC	ATAC
chr1	4216400	4216412	1	C	C
chr1	4216566	4216577	4	TGGG	ACCC
chr1	4218734	4218748	1	A	A
chr1	4219533	4219544	4	ACCC	ACCC
chr1	4222234	4222245	3	TGA	ACT
chr1	4224107	4224124	1	T	A
chr1	4236156	4236180	1	A	A
chr1	4239423	4239442	4	AAAC	AAAC
chr1	4243137	4243148	4	TCTG	AGAC
chr1	4243659	4243673	3	TTG	AAC
chr1	4244758	4244769	3	AAC	AAC
chr1	4247940	4247969	2	TG	AC
chr1	4248356	4248367	1	A	A
chr1	4261751	4261794	4	AAAG	AAAG
chr1	4269351	4269362	4	AAAT	AAAT
chr1	4275434	4275483	2	CA	AC
chr1	4275539	4275550	3	ATA	ATA
chr1	4276754	4276766	1	A	A
chr1	4280213	4280225	1	A	A
chr1	4281780	4281791	4	CAAA	AAAC
chr1	4282869	4282880	1	A	A
chr1	4285029	4285113	5	GAAGG	CCTTC
chr1	4285247	4285300	18	GGGAAAGGGGAAGAAAGG	CCCTTTCCCCTTCTTTCC
chr1	4285317	4285436	5	GAAAG	CTTTC
chr1	4287727	4287770	2	TG	AC
chr1	4288691	4288702	2	TA	AT
chr1	4290243	4290302	4	GATA	ATAG
chr1	4290307	4290346	2	TG	AC
chr1	4292154	4292167	2	TG	AC
chr1	4293061	4293072	4	ATTT	AAAT
chr1	4297521	4297532	4	AAAT	AAAT
chr1	4297940	4297951	1	A	A
chr1	4298287	4298319	1	A	A
chr1	4298525	4298564	4	AGGG	AGGG
chr1	4299568	4299582	1	A	A
chr1	4303708	4303719	4	GTTT	AAAC
chr1	4304220	4304231	4	CTTC	CTTC
chr1	4304531	4304562	4	TTTG	AAAC
chr1	4305067	4305100	2	TG	AC
chr1	4307140	4307154	5	AATAA	AATAA
chr1	4307673	4307684	3	TTG	AAC
chr1	4309252	4309267	4	TTTG	AAAC
chr1	4312047	4312058	3	AAT	AAT
chr1	4315806	4315817	4	TTTA	AAAT
chr1	4318869	4318923	5	TTTGG	AAACC
chr1	4322909	4322925	1	A	A
chr1	4328602	4328617	4	GTGG	CACC
chr1	4328704	4328715	4	ATAA	AATA
chr1	4329272	4329291	5	TGTTT	AAACA
chr1	4329545	4329556	1	G	C
chr1	4329605	4329684	5	GGAAG	CCTTC
chr1	4331004	4331017	2	AG	AG
chr1	4331408	4331425	3	TAT	ATA
chr1	4356768	4356780	1	A	A
chr1	4365108	4365119	4	TCTT	AAGA
chr1	4367608	4367649	2	AC	AC
chr1	4368385	4368400	4	CAAA	AAAC
chr1	4372689	4372700	1	A	A
chr1	4376870	4376884	5	AAATA	AAATA
chr1	4380005	4380017	1	C	C
chr1	4380706	4380738	11	ATATACTATAC	ATATACTATAC
chr1	4381338	4381349	4	CTTT	AAAG
chr1	4382619	4382631	1	A	A
chr1	4383095	4383114	5	AAAAT	AAAAT
chr1	4388234	4388268	5	TTTTG	AAAAC
chr1	4389924	4389935	4	AAAC	AAAC
chr1	4390516	4390536	7	GAGAAGA	AGAAGAG
chr1	4391542	4391553	4	TAAA	AAAT
chr1	4391556	4391567	3	AAC	AAC
chr1	4394196	4394211	4	TTTG	AAAC
chr1	4399750	4399764	5	GAACA	ACAAG
chr1	4404415	4404429	3	ACC	ACC
chr1	4413710	4413789	8	ATAGATAC	ATAGATAC
chr1	4416214	4416225	4	AGAC	AGAC
chr1	4417332	4417343	4	CATG	CATG
chr1	4423050	4423064	5	TAATT	AATTA
chr1	4423239	4423250	2	CA	AC
chr1	4425083	4425100	3	CCA	ACC
chr1	4426093	4426130	2	GT	AC
chr1	4426860	4426871	4	AAAC	AAAC
chr1	4428432	4428446	1	A	A
chr1	4429409	4429420	3	CCA	ACC
chr1	4429719	4429730	2	GT	AC
chr1	4429733	4429752	2	GA	AG
chr1	4430764	4430795	4	ATGA	AGTA
chr1	4434303	4434314	2	TA	AT
chr1	4435269	4435280	4	CAAT	ATTG
chr1	4448845	4448856	4	CTGC	CGTC
chr1	4449017	4449072	4	GATA	ATAG
chr1	4450115	4450126	2	AT	AT
chr1	4451210	4451261	2	TG	AC
chr1	4451385	4451399	5	TTGTT	AACAA
chr1	4451409	4451420	4	TCTG	AGAC
chr1	4453062	4453073	4	GGAG	CCTC
chr1	4454884	4454995	7	CCTGCTG	CAGCAGG
chr1	4461472	4461491	5	GAAGG	CCTTC
chr1	4462221	4462246	2	TG	AC
chr1	4467043	4467054	4	ATAA	AATA
chr1	4467845	4467860	4	TTGT	AACA
chr1	4468187	4468198	3	ATC	ATC
chr1	4469245	4469262	2	CA	AC
chr1	4471019	4471030	4	AGCC	AGCC
chr1	4472443	4472456	2	TG	AC
chr1	4473084	4473099	1	A	A
chr1	4473588	4473599	4	TTTG	AAAC
chr1	4475372	4475383	4	GTTG	CAAC
chr1	4475462	4475473	4	TGGT	ACCA
chr1	4475994	4476006	1	A	A
chr1	4476345	4476384	4	GGAA	AAGG
chr1	4476816	4476831	4	CCCT	AGGG
chr1	4477626	4477637	4	TAAA	AAAT
chr1	4477834	4477849	1	A	A
chr1	4479517	4479556	2	CA	AC
chr1	4481942	4481957	4	TTTG	AAAC
chr1	4489639	4489651	1	A	A
chr1	4490091	4490111	3	AAC	AAC
chr1	4491987	4491998	3	TGC	ACG
chr1	4495829	4495842	1	T	A
chr1	4499381	4499392	1	A	A
chr1	4500015	4500026	3	ATA	ATA
chr1	4500558	4500569	4	ACAT	ACAT
chr1	4500614	4500625	4	AATA	AATA
chr1	4501653	4501667	3	GTA	ATG
chr1	4509810	4509821	2	TG	AC
chr1	4510185	4510196	4	TATT	AATA
chr1	4510496	4510513	3	GAA	AAG
chr1	4510513	4510542	3	AGG	AGG
chr1	4512324	4512338	5	AACAA	AACAA
chr1	4514924	4514935	4	TTGG	AACC
chr1	4515460	4515507	2	TG	AC
chr1	4515925	4515960	4	GTTT	AAAC
chr1	4517194	4517241	4	AATA	AATA
chr1	4517464	4517491	2	GT	AC
chr1	4519236	4519250	5	TTTTG	AAAAC
chr1	4522379	4522390	4	TTTG	AAAC
chr1	4527121	4527138	2	TA	AT
chr1	4527198	4527217	2	AT	AT
chr1	4528748	4528795	2	CA	AC
chr1	4529762	4529773	4	GGGT	ACCC
chr1	4530947	4531030	4	GAGG	CCTC
chr1	4531837	4531853	1	A	A
chr1	4533708	4533719	4	AAAC	AAAC
chr1	4534424	4534457	1	A	A
chr1	4536587	4536616	2	TG	AC
chr1	4537486	4537497	4	CCCA	ACCC
chr1	4539497	4539516	5	AAAAC	AAAAC
chr1	4540447	4540461	5	TTTAT	AAATA
chr1	4542382	4542393	4	AAGA	AAGA
chr1	4543194	4543205	3	TTA	AAT
chr1	4544564	4544591	4	TGTT	AACA
chr1	4545765	4545776	2	AC	AC
chr1	4547787	4547798	3	AGG	AGG
chr1	4556934	4556979	2	GT	AC
chr1	4566916	4566927	4	GGGT	ACCC
chr1	4567644	4567655	2	GT	AC
chr1	4569841	4569852	4	TTGT	AACA
chr1	4570370	4570381	1	A	A
chr1	4571119	4571132	1	T	A
chr1	4571456	4571467	4	AAAC	AAAC
chr1	4578817	4578831	5	ATTGC	ATTGC
chr1	4579277	4579306	2	AC	AC
chr1	4580702	4580713	4	ATTT	AAAT
chr1	4581133	4581176	2	TG	AC
chr1	4581630	4581641	4	AATT	AATT
chr1	4584105	4584118	1	A	A
chr1	4594890	4594912	1	A	A
chr1	4594990	4595010	1	A	A
chr1	4599798	4599812	5	TTTGT	AAACA
chr1	4602828	4602885	2	CT	AG
chr1	4603083	4603097	5	CCTCC	CCTCC
chr1	4605221	4605235	1	A	A
chr1	4608057	4608068	4	GGGT	ACCC
chr1	4612498	4612510	1	A	A
chr1	4612833	4612844	4	TATT	AATA
chr1	4613348	4613363	4	AAAT	AAAT
chr1	4618031	4618042	2	CT	AG
chr1	4618737	4618752	4	GTTT	AAAC
chr1	4619846	4619857	3	ACC	ACC
chr1	4619861	4619904	4	TCCA	ACCT
chr1	4620573	4620612	2	AC	AC
chr1	4621359	4621379	7	TTTTTTC	AAAAAAG
chr1	4624755	4624778	6	AGGCAG	AGGCAG
chr1	4625201	4625214	1	A	A
chr1	4625336	4625385	2	GA	AG
chr1	4626527	4626538	4	TTTG	AAAC
chr1	4626573	4626592	5	TTTTG	AAAAC
chr1	4626799	4626850	2	GT	AC
chr1	4626986	4626998	1	T	A
chr1	4629230	4629243	2	AG	AG
chr1	4629974	4630023	2	AG	AG
chr1	4631170	4631190	7	AAGGACA	AAGGACA
chr1	4637308	4637319	1	C	C
chr1	4637541	4637620	5	AAGAG	AAGAG
chr1	4637824	4637855	2	TG	AC
chr1	4639717	4639732	4	ATTT	AAAT
chr1	4642589	4642600	4	CTTT	AAAG
chr1	4643335	4643346	4	AAGG	AAGG
chr1	4644452	4644464	1	T	A
chr1	4648897	4648908	1	G	C
chr1	4648909	4648923	5	TTGTT	AACAA
chr1	4653049	4653060	4	TTTC	AAAG
chr1	4653751	4653768	6	AAAACA	AAAACA
chr1	4654599	4654610	4	GTTG	CAAC
chr1	4655498	4655509	2	TG	AC
chr1	4661585	4661596	3	ACA	ACA
chr1	4661836	4661847	4	GTGG	CACC
chr1	4663912	4663943	4	AATA	AATA
chr1	4664837	4664852	4	GTTT	AAAC
chr1	4666307	4666326	4	AAAC	AAAC
chr1	4666832	4666843	4	TAAA	AAAT
chr1	4675038	4675052	5	AAAAC	AAAAC
chr1	4675154	4675165	4	ATAA	AATA
chr1	4678790	4678801	4	AGTG	AGTG
chr1	4678965	4678976	4	ACAG	ACAG
chr1	4682367	4682390	3	TGT	ACA
chr1	4686168	4686209	2	CA	AC
chr1	4686524	4686563	4	ATTT	AAAT
chr1	4686877	4686897	7	CTCTTGC	CGTTCTC
chr1	4686995	4687006	4	CAAC	CAAC
chr1	4687079	4687118	4	TTTG	AAAC
chr1	4687854	4687882	1	T	A
chr1	4688757	4688774	1	A	A
chr1	4689281	4689292	3	CCG	CCG
chr1	4689823	4689834	4	AAAC	AAAC
chr1	4697276	4697299	2	CA	AC
chr1	4697462	4697473	3	ATT	AAT
chr1	4698068	4698079	3	GGA	AGG
chr1	4699171	4699185	5	TTTTG	AAAAC
chr1	4700010	4700028	1	A	A
chr1	4700769	4700780	3	CCT	AGG
chr1	4700784	4700795	3	CCA	ACC
chr1	4702033	4702088	2	AC	AC
chr1	4704115	4704162	2	GT	AC
chr1	4704841	4704852	4	TCTT	AAGA
chr1	4706710	4706733	4	AAAT	AAAT
chr1	4707341	4707353	1	A	A
chr1	4713034	4713045	2	AT	AT
chr1	4715718	4715729	3	TTG	AAC
chr1	4717842	4717857	4	TCTT	AAGA
chr1	4718553	4718567	1	A	A
chr1	4718882	4718893	4	AACT	AACT
chr1	4719899	4719916	2	CA	AC
chr1	4722124	4722139	4	AAAC	AAAC
chr1	4725802	4725813	4	ACAT	ACAT
chr1	4726010	4726034	5	TTGCT	AACGA
chr1	4727699	4727710	4	ATAA	AATA
chr1	4730651	4730686	3	CTC	CTC
chr1	4732027	4732040	2	CT	AG
chr1	4736939	4736954	4	AAAT	AAAT
chr1	4744698	4744727	5	TGTTT	AAACA
chr1	4746881	4746892	4	TAGA	AGAT
chr1	4748210	4748240	1	A	A
chr1	4749804	4749824	1	A	A
chr1	4749824	4749859	2	AT	AT
chr1	4750534	4750546	1	A	A
chr1	4755604	4755619	4	GGAG	CCTC
chr1	4755631	4755720	5	GAGAG	CTCTC
chr1	4757329	4757372	2	CT	AG
chr1	4758257	4758268	4	AATA	AATA
chr1	4758327	4758338	1	A	A
chr1	4761246	4761257	4	TTTG	AAAC
chr1	4765570	4765609	5	AAAGA	AAAGA
chr1	4766524	4766546	1	A	A
chr1	4767274	4767288	5	TTTTG	AAAAC
chr1	4768328	4768342	1	A	A
chr1	4769277	4769294	1	A	A
chr1	4769727	4769750	8	TTTTTTTG	AAAAAAAC
chr1	4772542	4772569	4	AATA	AATA
chr1	4777183	4777216	2	TC	AG
chr1	4777653	4777676	1	A	A
chr1	4778087	4778098	2	TG	AC
chr1	4779799	4779812	2	TG	AC
chr1	4780052	4780063	4	GTTT	AAAC
chr1	4781290	4781309	5	AAAAC	AAAAC
chr1	4783247	4783260	2	AT	AT
chr1	4783531	4783543	1	A	A
chr1	4783908	4783928	7	AAAAAAC	AAAAAAC
chr1	4784662	4784682	1	G	C
chr1	4786585	4786597	1	C	C
chr1	4789575	4789586	4	TGAA	AAGT
chr1	4790408	4790503	3	AAG	AAG
chr1	4790591	4790608	3	AAT	AAT
chr1	4794293	4794312	4	AGAC	AGAC
chr1	4795085	4795132	4	AGAT	AGAT
chr1	4795238	4795257	5	GTTTT	AAAAC
chr1	4796020	4796043	4	TTTG	AAAC
chr1	4798111	4798122	1	A	A
chr1	4802012	4802024	1	A	A
chr1	4802916	4802929	2	TC	AG
chr1	4802930	4802948	1	T	A
chr1	4804071	4804095	5	AAACC	AAACC
chr1	4804879	4804896	6	AAAAAC	AAAAAC
chr1	4805189	4805200	4	ATTT	AAAT
chr1	4806133	4806146	2	TG	AC
chr1	4806257	4806268	4	CTGA	AGTC
chr1	4806381	4806412	4	TTCT	AAGA
chr1	4808103	4808114	4	GCCT	AGGC
chr1	4809703	4809718	4	ATGA	AGTA
chr1	4809829	4809848	5	GTTTT	AAAAC
chr1	4809864	4809903	2	TG	AC
chr1	4810353	4810364	4	TTTG	AAAC
chr1	4810746	4810757	4	CATG	CATG
chr1	4810950	4811123	6	TTCTCC	AAGAGG
chr1	4811609	4811650	2	GA	AG
chr1	4811806	4811820	5	TTTTG	AAAAC
chr1	4812327	4812352	1	A	A
chr1	4814327	4814338	4	AAAT	AAAT
chr1	4814351	4814367	1	A	A
chr1	4814880	4814905	1	A	A
chr1	4815548	4815577	2	GT	AC
chr1	4815924	4815939	1	T	A
chr1	4817565	4817576	3	CAG	CAG
chr1	4819449	4819472	4	TTTG	AAAC
chr1	4820555	4820572	2	GT	AC
chr1	4822262	4822273	4	TGTT	AACA
chr1	4822494	4822505	2	CA	AC
chr1	4822987	4822998	1	G	C
chr1	4823989	4824012	4	TGTC	ACAG
chr1	4826512	4826526	1	T	A
chr1	4831112	4831123	4	CTGG	CCAG
chr1	4832670	4832681	4	CTCC	CCTC
chr1	4834876	4834888	1	C	C
chr1	4835561	4835573	1	C	C
chr1	4835862	4835876	5	TTTTG	AAAAC
chr1	4836013	4836027	5	TTTCT	AAAGA
chr1	4836682	4836693	4	TTTA	AAAT
chr1	4837261	4837280	4	TTCA	AAGT
chr1	4840709	4840720	4	AATA	AATA
chr1	4841846	4841857	4	AAAG	AAAG
chr1	4843169	4843180	1	A	A
chr1	4843541	4843552	4	TTTG	AAAC
chr1	4844779	4844793	5	AAAAT	AAAAT
chr1	4845843	4845862	4	AAAC	AAAC
chr1	4846452	4846463	4	CCAA	AACC
chr1	4848043	4848059	1	A	A
chr1	4848400	4848435	4	TGTT	AACA
chr1	4849030	4849045	4	AAAG	AAAG
chr1	4849772	4849798	3	CAA	AAC
chr1	4850587	4850616	2	CA	AC
chr1	4851625	4851636	1	A	A
chr1	4853239	4853262	1	A	A
chr1	4856780	4856805	1	T	A
chr1	4858043	4858062	5	GGGCC	CCCGG
chr1	4858328	4858339	3	GCT	AGC
chr1	4858973	4858986	1	T	A
chr1	4859414	4859444	1	A	A
chr1	4859454	4859465	4	CAAA	AAAC
chr1	4859713	4859728	2	CT	AG
chr1	4860795	4860806	1	T	A
chr1	4861410	4861421	4	TTCT	AAGA
chr1	4861926	4861944	1	A	A
chr1	4862097	4862114	2	AC	AC
chr1	4862140	4862153	2	AC	AC
chr1	4863177	4863205	1	A	A
chr1	4864608	4864619	4	AAAC	AAAC
chr1	4866501	4866536	12	CCAGGCTGGCCT	AGGCCAGCCTGG
chr1	4866622	4866634	1	T	A
chr1	4867295	4867334	2	TG	AC
chr1	4867339	4867354	4	TACA	ACAT
chr1	4870254	4870265	4	TATT	AATA
chr1	4871139	4871151	1	T	A
chr1	4871522	4871533	3	TCC	AGG
chr1	4872332	4872344	1	A	A
chr1	4874307	4874318	4	GGAA	AAGG
chr1	4874325	4874341	1	T	A
chr1	4874466	4874480	3	AAC	AAC
chr1	4874498	4874537	1	T	A
chr1	4875980	4875991	1	T	A
chr1	4877242	4877257	4	TATT	AATA
chr1	4878697	4878766	5	CTCTT	AAGAG
chr1	4878791	4878822	4	CTCC	CCTC
chr1	4880388	4880399	3	CTT	AAG
chr1	4881181	4881195	5	TGTTT	AAACA
chr1	4882279	4882290	3	TTA	AAT
chr1	4885247	4885286	4	TATC	ATAG
chr1	4885324	4885347	4	TTAG	AATC
chr1	4890962	4890997	4	TGTT	AACA
chr1	4893974	4893985	1	T	A
chr1	4894530	4894541	4	GTTG	CAAC
chr1	4895853	4895864	4	CTCA	ACTC
chr1	4899661	4899676	2	AC	AC
chr1	4902322	4902334	1	T	A
chr1	4902415	4902432	2	GA	AG
chr1	4902708	4902725	2	TG	AC
chr1	4903639	4903674	6	TTTTTG	AAAAAC
chr1	4903855	4903866	4	TTTG	AAAC
chr1	4905039	4905050	4	TACA	ACAT
chr1	4905095	4905106	4	TGGA	ACCT
chr1	4909777	4909828	2	AC	AC
chr1	4909833	4909844	4	ATGC	ATGC
chr1	4912849	4912862	1	T	A
chr1	4914303	4914366	4	AAAG	AAAG
chr1	4914896	4914907	3	GGA	AGG
chr1	4916037	4916052	4	TACA	ACAT
chr1	4918464	4918491	4	GGAG	CCTC
chr1	4918494	4918545	2	GA	AG
chr1	4920407	4920421	1	T	A
chr1	4920839	4920850	3	TTA	AAT
chr1	4920879	4920890	4	TGGC	ACCG
chr1	4920889	4920900	4	GCCA	ACCG
chr1	4921013	4921024	4	ATTT	AAAT
chr1	4921202	4921213	3	TTC	AAG
chr1	4921293	4921308	4	ATTT	AAAT
chr1	4922764	4922775	4	AAAT	AAAT
chr1	4925089	4925108	4	ATTC	ATTC
chr1	4930713	4930724	4	ATCT	AGAT
chr1	4931717	4931730	2	AG	AG
chr1	4931731	4931742	2	AC	AC
chr1	4935229	4935244	4	CTCC	CCTC
chr1	4936747	4936758	4	AAAC	AAAC
chr1	4937389	4937406	3	AAC	AAC
chr1	4938098	4938109	4	AGAA	AAGA
chr1	4938557	4938573	1	T	A
chr1	4940874	4940918	5	AAAAC	AAAAC
chr1	4941227	4941238	3	TTG	AAC
chr1	4941826	4941867	2	GT	AC
chr1	4942007	4942023	1	A	A
chr1	4943920	4943943	2	TC	AG
chr1	4944834	4944857	4	AAAC	AAAC
chr1	4946471	4946491	7	ATAACAT	ATAACAT
chr1	4957150	4957161	4	AAAC	AAAC
chr1	4958201	4958218	6	GAGGCA	ACGGAG
chr1	4960946	4960969	2	AC	AC
chr1	4967461	4967472	3	GGT	ACC
chr1	4967521	4967532	4	CTTG	CAAG
chr1	4976938	4976965	2	CA	AC
chr1	4977099	4977144	2	AG	AG
chr1	4977990	4978004	3	TCA	ACT
chr1	4982284	4982310	1	T	A
chr1	4983563	4983574	3	CAT	ATG
chr1	4985196	4985207	4	TTTG	AAAC
chr1	4996877	4996894	2	TA	AT
chr1	4998367	4998378	4	CTCC	CCTC
chr1	5001697	5001711	5	TTTTG	AAAAC
chr1	5003140	5003167	2	AC	AC
chr1	5004752	5004764	1	T	A
chr1	5005661	5005672	3	GAG	CTC
chr1	5006790	5006801	1	T	A
chr1	5006945	5006956	1	T	A
chr1	5007022	5007036	5	TTTAT	AAATA
chr1	5008480	5008511	4	AAAC	AAAC
chr1	5011517	5011560	2	CA	AC
chr1	5011684	5011703	5	AAAAC	AAAAC
chr1	5012007	5012062	4	CTTT	AAAG
chr1	5013650	5013679	5	CAGAG	CAGAG
chr1	5014848	5014891	2	CA	AC
chr1	5017489	5017500	1	T	A
chr1	5019253	5019267	1	G	C
chr1	5019542	5019553	4	CGCT	AGCG
chr1	5020039	5020050	4	GCCA	ACCG
chr1	5022514	5022525	3	TTG	AAC
chr1	5023422	5023467	2	TG	AC
chr1	5024078	5024119	3	AAT	AAT
chr1	5026610	5026631	2	CT	AG
chr1	5030577	5030644	4	TCCC	AGGG
chr1	5031321	5031332	1	A	A
chr1	5032870	5032919	2	CA	AC
chr1	5034803	5034814	4	ACCC	ACCC
chr1	5042016	5042033	1	T	A
chr1	5042658	5042677	4	TTGT	AACA
chr1	5043950	5043965	4	GTTT	AAAC
chr1	5046122	5046183	2	CT	AG
chr1	5046685	5046696	3	GTG	CAC
chr1	5047709	5047722	2	TA	AT
chr1	5052370	5052397	1	T	A
chr1	5055337	5055349	1	A	A
chr1	5055484	5055495	3	TGC	ACG
chr1	5061217	5061233	1	T	A
chr1	5064770	5064781	4	GGCT	AGCC
chr1	5066467	5066502	6	TTTCCT	AAAGGA
chr1	5068662	5068679	2	CT	AG
chr1	5071017	5071028	4	ATTT	AAAT
chr1	5073289	5073300	4	CTTC	CTTC
chr1	5073332	5073355	6	CCCTCT	AGAGGG
chr1	5074855	5074870	4	AAAC	AAAC
chr1	5075461	5075502	2	AC	AC
chr1	5076404	5076417	1	C	C
chr1	5076742	5076756	5	AAACA	AAACA
chr1	5083412	5083431	5	GGGCC	CCCGG
chr1	5083743	5083759	1	T	A
chr1	5084805	5084816	4	ATGT	ACAT
chr1	5087801	5087900	5	CTTTC	CTTTC
chr1	5087905	5087943	3	TGT	ACA
chr1	5089647	5089661	5	TTTAT	AAATA
chr1	5093894	5093908	5	ATTTT	AAAAT
chr1	5094123	5094137	1	T	A
chr1	5094712	5094743	2	AT	AT
chr1	5094744	5094759	2	AC	AC
chr1	5094790	5094803	2	AC	AC
chr1	5096725	5096737	1	C	C
chr1	5097446	5097457	4	TTTA	AAAT
chr1	5099778	5099789	1	A	A
chr1	5102138	5102157	5	ATTTT	AAAAT
chr1	5102762	5102801	1	T	A
chr1	5106170	5106181	4	ATTT	AAAT
chr1	5115180	5115206	1	T	A
chr1	5118470	5118483	1	T	A
chr1	5119029	5119040	4	TGTA	ACAT
chr1	5120108	5120132	5	TTTTG	AAAAC
chr1	5122238	5122252	5	ATTTT	AAAAT
chr1	5124506	5124523	2	GT	AC
chr1	5125848	5125864	1	T	A
chr1	5129322	5129334	1	T	A
chr1	5130293	5130313	3	TTG	AAC
chr1	5131927	5131950	4	TTTA	AAAT
chr1	5136692	5136707	4	TAAT	ATTA
chr1	5136778	5136793	4	TTTG	AAAC
chr1	5137285	5137324	5	AACAA	AACAA
chr1	5138729	5138740	4	AAAT	AAAT
chr1	5139656	5139691	2	CA	AC
chr1	5144394	5144405	4	TAAA	AAAT
chr1	5144427	5144441	5	AAAAG	AAAAG
chr1	5146387	5146400	2	CT	AG
chr1	5148897	5148920	1	T	A
chr1	5149052	5149064	1	T	A
chr1	5151445	5151456	3	TTG	AAC
chr1	5152296	5152310	5	AAGTC	AAGTC
chr1	5155085	5155102	3	TTG	AAC
chr1	5156594	5156610	1	T	A
chr1	5158507	5158521	1	A	A
chr1	5162575	5162592	6	TCCCCC	AGGGGG
chr1	5163622	5163637	2	TC	AG
chr1	5164581	5164595	5	TGTTT	AAACA
chr1	5166558	5166573	1	T	A
chr1	5167747	5167758	1	T	A
chr1	5168017	5168028	1	T	A
chr1	5170810	5170821	3	CCA	ACC
chr1	5173050	5173067	3	TTG	AAC
chr1	5173130	5173165	4	TATT	AATA
chr1	5181851	5181862	4	TAAA	AAAT
chr1	5191931	5191942	1	A	A
chr1	5195638	5195649	4	GGGT	ACCC
chr1	5199281	5199301	3	AAC	AAC
chr1	5199415	5199429	5	TCAAT	AGTTA
chr1	5203454	5203499	2	CA	AC
chr1	5203922	5203953	1	T	A
chr1	5204415	5204429	5	AAAAC	AAAAC
chr1	5206150	5206161	3	TAT	ATA
chr1	5209488	5209507	4	TTTG	AAAC
chr1	5212542	5212553	4	AATA	AATA
chr1	5214463	5214514	2	AC	AC
chr1	5214858	5214881	4	ACAA	AACA
chr1	5215016	5215031	4	AAAC	AAAC
chr1	5215414	5215441	4	TTTG	AAAC
chr1	5215633	5215656	8	GTTTTTTT	AAAAAAAC
chr1	5222650	5222685	2	GT	AC
chr1	5222686	5222719	2	GA	AG
chr1	5223713	5223724	4	TTTG	AAAC
chr1	5224486	5224521	4	TTCC	AAGG
chr1	5225503	5225522	4	TTTA	AAAT
chr1	5225865	5225896	2	GT	AC
chr1	5226500	5226516	1	T	A
chr1	5228543	5228554	4	TTTA	AAAT
chr1	5230363	5230386	1	A	A
chr1	5232603	5232614	3	TAA	AAT
chr1	5236019	5236040	1	T	A
chr1	5237129	5237166	2	TG	AC
chr1	5237685	5237700	1	A	A
chr1	5237829	5237896	4	TTCT	AAGA
chr1	5248663	5248674	3	ACC	ACC
chr1	5256153	5256170	6	GAGCAA	AACGAG
chr1	5258418	5258457	2	CA	AC
chr1	5258712	5258731	4	GTTT	AAAC
chr1	5259167	5259184	2	GA	AG
chr1	5260536	5260547	2	AG	AG
chr1	5261841	5261894	18	ACCCTGTGAGGGGAGCAC	ACCCTGTGAGGGGAGCAC
chr1	5274498	5274527	2	CA	AC
chr1	5274779	5274791	1	A	A
chr1	5275399	5275414	4	CCAA	AACC
chr1	5277383	5277428	2	TC	AG
chr1	5286719	5286733	1	A	A
chr1	5287020	5287031	4	CTTT	AAAG
chr1	5287167	5287178	4	CACT	AGTG
chr1	5292757	5292772	4	TATT	AATA
chr1	5293540	5293554	1	T	A
chr1	5293618	5293629	4	ACCC	ACCC
chr1	5295250	5295261	1	A	A
chr1	5296079	5296090	2	TC	AG
chr1	5296091	5296103	1	T	A
chr1	5297215	5297226	3	TTA	AAT
chr1	5297655	5297678	1	T	A
chr1	5298135	5298147	1	T	A
chr1	5301831	5301842	4	AAAG	AAAG
chr1	5303346	5303361	4	TTTG	AAAC
chr1	5303465	5303476	4	TAGG	ATCC
chr1	5304109	5304158	5	CAAAG	CAAAG
chr1	5305886	5305925	2	AC	AC
chr1	5306965	5306976	3	ATC	ATC
chr1	5312273	5312288	2	TC	AG
chr1	5312289	5312324	2	TG	AC
chr1	5312324	5312357	2	GA	AG
chr1	5316534	5316545	1	T	A
chr1	5318871	5318898	2	AC	AC
chr1	5326881	5326902	1	A	A
chr1	5327635	5327658	8	CTCTTTCC	CCTTTCTC
chr1	5328053	5328085	1	T	A
chr1	5333023	5333038	2	TA	AT
chr1	5334011	5334042	2	AC	AC
chr1	5337377	5337388	4	TTTA	AAAT
chr1	5340739	5340750	4	TATT	AATA
chr1	5341947	5341974	4	AAGG	AAGG
chr1	5357169	5357180	4	GGGT	ACCC
chr1	5357242	5357266	1	A	A
chr1	5365050	5365061	4	CCTC	CCTC
chr1	5367104	5367126	1	T	A
chr1	5368230	5368261	8	CTCTTGCG	CGCAAGAG
chr1	5368294	5368317	8	CTTGCACT	AGTGCAAG
chr1	5369349	5369360	4	GTTT	AAAC
chr1	5369470	5369505	2	AT	AT
chr1	5374204	5374219	4	TTTG	AAAC
chr1	5375291	5375311	1	T	A
chr1	5376665	5376678	1	T	A
chr1	5378276	5378305	1	T	A
chr1	5380595	5380606	2	AC	AC
chr1	5380856	5380867	4	TCTG	AGAC
chr1	5380890	5380943	2	CA	AC
chr1	5382495	5382509	1	T	A
chr1	5382870	5382887	6	GAGGAA	AAGGAG
chr1	5384370	5384385	1	T	A
chr1	5384698	5384713	4	AGAA	AAGA
chr1	5384783	5384850	2	GA	AG
chr1	5384864	5384923	4	AGAA	AAGA
chr1	5387137	5387149	1	C	C
chr1	5390035	5390046	3	CCT	AGG
chr1	5391563	5391574	4	TTTC	AAAG
chr1	5393656	5393667	4	TTTA	AAAT
chr1	5400536	5400553	6	GGGGTG	CACCCC
chr1	5400652	5400667	4	TAAA	AAAT
chr1	5401591	5401610	4	CAAA	AAAC
chr1	5402767	5402778	1	A	A
chr1	5407272	5407287	4	AATA	AATA
chr1	5411524	5411557	2	GT	AC
chr1	5412079	5412092	1	A	A
chr1	5412318	5412335	2	GT	AC
chr1	5412585	5412596	4	GCAG	CGTC
chr1	5414201	5414252	2	GT	AC
chr1	5420026	5420037	4	ATGT	ACAT
chr1	5421453	5421467	5	AGAAA	AAAGA
chr1	5421483	5421498	4	AACA	AACA
chr1	5421960	5421971	4	TTTG	AAAC
chr1	5422543	5422567	1	T	A
chr1	5429464	5429475	4	GGGT	ACCC
chr1	5439295	5439306	4	AAAT	AAAT
chr1	5439862	5439879	6	AAAAAC	AAAAAC
chr1	5439880	5439891	4	CAAG	CAAG
chr1	5440024	5440038	5	AAAAC	AAAAC
chr1	5448684	5448695	3	GTG	CAC
chr1	5448817	5448840	4	AAAC	AAAC
chr1	5448857	5448871	5	AAACA	AAACA
chr1	5449710	5449721	4	TTTC	AAAG
chr1	5449958	5449973	1	G	C
chr1	5450202	5450241	2	AC	AC
chr1	5456592	5456603	1	A	A
chr1	5457139	5457182	2	TG	AC
chr1	5457182	5457205	2	GA	AG
chr1	5458563	5458574	4	GTTG	CAAC
chr1	5460584	5460613	1	T	A
chr1	5464150	5464161	1	C	C
chr1	5467842	5467853	4	TTGT	AACA
chr1	5468251	5468262	1	T	A
chr1	5469905	5469964	4	TTCT	AAGA
chr1	5470375	5470394	4	ATTT	AAAT
chr1	5477780	5477791	1	A	A
chr1	5487012	5487095	3	AGA	AGA
chr1	5487104	5487154	3	GAG	CTC
chr1	5487522	5487546	1	T	A
chr1	5491577	5491592	4	TTTC	AAAG
chr1	5495145	5495156	3	TAT	ATA
chr1	5499413	5499424	4	AAAC	AAAC
chr1	5499767	5499818	2	AT	AT
chr1	5504534	5504545	4	TATT	AATA
chr1	5513530	5513567	2	TC	AG
chr1	5516671	5516684	2	TC	AG
chr1	5518233	5518244	2	AC	AC
chr1	5522366	5522377	4	TTTA	AAAT
chr1	5522977	5522989	1	C	C
chr1	5526038	5526050	1	A	A
chr1	5526299	5526322	4	TTAT	AATA
chr1	5530922	5530940	1	T	A
chr1	5531371	5531386	4	AAAT	AAAT
chr1	5532982	5532997	2	TG	AC
chr1	5534046	5534061	4	ATGT	ACAT
chr1	5534075	5534090	4	TATG	ATAC
chr1	5534127	5534138	2	TG	AC
chr1	5538600	5538614	5	TTTTG	AAAAC
chr1	5539245	5539256	2	AG	AG
chr1	5541995	5542006	4	TCTA	AGAT
chr1	5543920	5543939	4	AAAC	AAAC
chr1	5548928	5548963	6	GTGTGC	CACACG
chr1	5561752	5561766	1	T	A
chr1	5562938	5562950	1	A	A
chr1	5568606	5568637	2	TA	AT
chr1	5568681	5568700	2	TC	AG
chr1	5568724	5568751	2	AG	AG
chr1	5571339	5571350	3	AAC	AAC
chr1	5573523	5573538	4	GAAA	AAAG
chr1	5573587	5573598	4	AAAG	AAAG
chr1	5576450	5576477	1	A	A
chr1	5579717	5579762	2	AC	AC
chr1	5581808	5581829	2	GT	AC
chr1	5585680	5585691	2	CT	AG
chr1	5585691	5585703	1	T	A
chr1	5589327	5589356	3	GGT	ACC
chr1	5589376	5589399	2	TG	AC
chr1	5589780	5589835	2	TG	AC
chr1	5592598	5592667	2	TC	AG
chr1	5593742	5593777	2	GT	AC
chr1	5594362	5594409	12	ACAGATATCAGC	ACAGATATCAGC
chr1	5594483	5594518	12	ACAGATATCAGC	ACAGATATCAGC
chr1	5601522	5601537	2	CT	AG
chr1	5601538	5601571	2	CA	AC
chr1	5605789	5605800	2	TA	AT
chr1	5607518	5607567	5	CCCTC	CCCTC
chr1	5609483	5609534	4	TCTT	AAGA
chr1	5609614	5609639	2	TC	AG
chr1	5612315	5612326	4	CTGG	CCAG
chr1	5612776	5612787	4	TTTA	AAAT
chr1	5614359	5614374	4	TCCC	AGGG
chr1	5614488	5614500	1	T	A
chr1	5616757	5616768	4	AAGC	AAGC
chr1	5617140	5617189	2	AC	AC
chr1	5617615	5617699	5	TTCTC	AAGAG
chr1	5618977	5618988	3	CAG	CAG
chr1	5620595	5620640	2	AC	AC
chr1	5623551	5623565	5	TTATT	AATAA
chr1	5625250	5625297	2	CA	AC
chr1	5626755	5626768	2	TA	AT
chr1	5627434	5627445	4	ACCC	ACCC
chr1	5628800	5628811	2	GT	AC
chr1	5634536	5634547	4	ACAT	ACAT
chr1	5638531	5638542	1	T	A
chr1	5645011	5645025	1	A	A
chr1	5645300	5645315	4	CCAC	CACC
chr1	5648208	5648219	4	TTTC	AAAG
chr1	5651668	5651690	1	T	A
chr1	5658059	5658090	4	AACC	AACC
chr1	5659996	5660009	2	AC	AC
chr1	5667369	5667383	5	TTGTT	AACAA
chr1	5668188	5668233	2	TC	AG
chr1	5668714	5668747	2	AC	AC
chr1	5669372	5669384	1	A	A
chr1	5675971	5675985	1	A	A
chr1	5683487	5683502	4	CAAA	AAAC
chr1	5686946	5686970	5	ACTCC	ACTCC
chr1	5691957	5691994	2	TG	AC
chr1	5693549	5693568	1	T	A
chr1	5702366	5702377	4	GGGT	ACCC
chr1	5703039	5703050	4	TTTC	AAAG
chr1	5703348	5703359	2	TC	AG
chr1	5704374	5704387	1	T	A
chr1	5705129	5705140	4	TTTA	AAAT
chr1	5705229	5705240	4	CCCA	ACCC
chr1	5706741	5706764	4	AAAC	AAAC
chr1	5708798	5708809	4	TTTA	AAAT
chr1	5709925	5709936	4	TTCT	AAGA
chr1	5710226	5710245	5	TTGTT	AACAA
chr1	5710358	5710372	1	T	A
chr1	5712340	5712369	5	AAAAC	AAAAC
chr1	5718275	5718286	4	TTTA	AAAT
chr1	5722194	5722205	2	TA	AT
chr1	5722249	5722268	5	TTTGT	AAACA
chr1	5723314	5723338	1	A	A
chr1	5727994	5728005	4	ATAC	ATAC
chr1	5728532	5728562	1	A	A
chr1	5733779	5733790	4	ACCC	ACCC
chr1	5742710	5742721	4	GGGT	ACCC
chr1	5742783	5742794	1	A	A
chr1	5743415	5743426	4	TTTA	AAAT
chr1	5743494	5743509	4	CCCA	ACCC
chr1	5749087	5749104	6	CTCTTG	CAAGAG
chr1	5751788	5751800	1	T	A
chr1	5759909	5759948	2	GT	AC
chr1	5760224	5760238	1	A	A
chr1	5762305	5762320	2	AG	AG
chr1	5769922	5769941	4	TTGT	AACA
chr1	5770741	5770758	1	A	A
chr1	5772735	5772750	4	AAAT	AAAT
chr1	5773613	5773672	5	GGAGG	CCTCC
chr1	5773858	5773873	1	A	A
chr1	5774929	5774963	5	AAAAT	AAAAT
chr1	5775613	5775628	4	AAAC	AAAC
chr1	5779324	5779339	1	A	A
chr1	5779912	5779926	3	AAT	AAT
chr1	5780434	5780460	9	CATTGTGAG	CATTGTGAG
chr1	5781296	5781307	3	TTA	AAT
chr1	5783455	5783466	4	GTGG	CACC
chr1	5784607	5784623	1	A	A
chr1	5785041	5785052	4	TAAA	AAAT
chr1	5785417	5785428	4	TTAT	AATA
chr1	5787034	5787046	1	A	A
chr1	5791745	5791758	2	CA	AC
chr1	5793084	5793095	4	AATA	AATA
chr1	5795883	5795894	4	TAAA	AAAT
chr1	5796091	5796105	5	TTTGT	AAACA
chr1	5796722	5796733	4	AATA	AATA
chr1	5797431	5797454	4	AAAC	AAAC
chr1	5799311	5799348	2	TA	AT
chr1	5799404	5799415	4	TAAA	AAAT
chr1	5800120	5800134	3	TTA	AAT
chr1	5801167	5801181	1	A	A
chr1	5803800	5803814	3	CAA	AAC
chr1	5812616	5812627	1	T	A
chr1	5813834	5813884	3	TCT	AGA
chr1	5813889	5813933	5	TTCTT	AAGAA
chr1	5819062	5819073	1	A	A
chr1	5819521	5819540	4	AAAC	AAAC
chr1	5829633	5829644	4	TTCC	AAGG
chr1	5831560	5831615	4	GATA	ATAG
chr1	5832533	5832544	4	AACA	AACA
chr1	5833064	5833091	4	TTTG	AAAC
chr1	5836792	5836806	5	TTTTG	AAAAC
chr1	5840105	5840127	1	T	A
chr1	5843531	5843542	3	GTT	AAC
chr1	5844583	5844632	2	GT	AC
chr1	5861282	5861293	2	AT	AT
chr1	5863544	5863555	4	GGGT	ACCC
chr1	5864371	5864382	4	ATTA	ATTA
chr1	5865370	5865383	2	TC	AG
chr1	5868012	5868059	2	AC	AC
chr1	5871062	5871076	5	TATTT	AAATA
chr1	5877999	5878042	4	GATA	ATAG
chr1	5882501	5882512	4	TAAA	AAAT
chr1	5887687	5887701	5	AGAAT	AGAAT
chr1	5889757	5889788	2	AC	AC
chr1	5890307	5890321	5	ACAAA	AAACA
chr1	5891262	5891280	1	A	A
chr1	5893170	5893183	1	A	A
chr1	5896268	5896295	4	TAGA	AGAT
chr1	5896295	5896330	4	AGAC	AGAC
chr1	5897769	5897780	2	AT	AT
chr1	5897783	5897826	2	TG	AC
chr1	5897969	5897986	2	AC	AC
chr1	5898251	5898262	3	TTG	AAC
chr1	5899946	5899985	4	CATA	ATAC
chr1	5899987	5899998	4	GTAT	ATAC
chr1	5902689	5902718	2	CA	AC
chr1	5903515	5903529	5	TGTTT	AAACA
chr1	5907759	5907810	2	GT	AC
chr1	5912141	5912152	4	TAAA	AAAT
chr1	5915677	5915691	3	CAC	CAC
chr1	5915768	5915801	2	AC	AC
chr1	5918994	5919005	4	CCCT	AGGG
chr1	5919625	5919636	2	AT	AT
chr1	5919950	5919961	3	GAT	ATC
chr1	5920136	5920150	1	T	A
chr1	5922252	5922279	2	AT	AT
chr1	5922313	5922324	1	A	A
chr1	5926025	5926036	4	TCTT	AAGA
chr1	5927629	5927700	6	GATGAA	AAGTAG
chr1	5927964	5927975	4	ACCC	ACCC
chr1	5929558	5929570	1	T	A
chr1	5929823	5929834	4	TTTG	AAAC
chr1	5930224	5930247	3	GTT	AAC
chr1	5934390	5934474	5	TTTCC	AAAGG
chr1	5940366	5940377	4	AATT	AATT
chr1	5940451	5940465	5	TTTGT	AAACA
chr1	5941150	5941161	2	AC	AC
chr1	5942017	5942031	5	ACAAA	AAACA
chr1	5942491	5942506	1	A	A
chr1	5945567	5945590	4	AAAC	AAAC
chr1	5946795	5946832	2	GT	AC
chr1	5947011	5947022	4	TCCA	ACCT
chr1	5953047	5953062	4	TCAT	AGTA
chr1	5953543	5953556	1	C	C
chr1	5953771	5953785	5	ATTTT	AAAAT
chr1	5956109	5956120	2	AG	AG
chr1	5956842	5956853	4	TTCT	AAGA
chr1	5958262	5958281	4	GAAG	CTTC
chr1	5959563	5959574	1	G	C
chr1	5963266	5963305	4	GTTT	AAAC
chr1	5964606	5964619	2	AT	AT
chr1	5964620	5964641	2	AC	AC
chr1	5965984	5965995	1	A	A
chr1	5969864	5969879	4	CCAC	CACC
chr1	5971172	5971195	4	TGTT	AACA
chr1	5973006	5973017	2	AC	AC
chr1	5974551	5974570	1	A	A
chr1	5974638	5974649	4	AAAT	AAAT
chr1	5974827	5974844	3	ATA	ATA
chr1	5974849	5974868	5	AAATT	AAATT
chr1	5976547	5976566	5	TTTGT	AAACA
chr1	5978570	5978581	4	AAAG	AAAG
chr1	5981538	5981549	3	ATA	ATA
chr1	5985186	5985200	1	G	C
chr1	5990357	5990370	1	A	A
chr1	5990521	5990533	1	T	A
chr1	5990630	5990656	9	TGGATTATC	ACCTAATAG
chr1	5990673	5990684	2	AC	AC
chr1	5991174	5991188	5	AAAAC	AAAAC
chr1	5992092	5992104	1	A	A
chr1	5999275	5999286	4	GGGT	ACCC
chr1	5999434	5999445	1	A	A
chr1	6002341	6002352	4	AAAT	AAAT
chr1	6003957	6003980	4	TTTG	AAAC
chr1	6007179	6007192	2	TG	AC
chr1	6008813	6008864	2	CA	AC
chr1	6010711	6010722	4	ATTT	AAAT
chr1	6016751	6016762	4	CATA	ATAC
chr1	6019398	6019410	1	T	A
chr1	6022355	6022386	4	TTTG	AAAC
chr1	6023295	6023322	4	TTAT	AATA
chr1	6023967	6023984	6	TTTTTG	AAAAAC
chr1	6025872	6025899	4	TTTA	AAAT
chr1	6025930	6025961	2	TG	AC
chr1	6026101	6026117	1	A	A
chr1	6033005	6033016	4	TAAA	AAAT
chr1	6033244	6033279	4	ATAC	ATAC
chr1	6033357	6033372	2	AT	AT
chr1	6034894	6034909	4	GGCA	ACGG
chr1	6041090	6041104	5	AAAAT	AAAAT
chr1	6041134	6041161	4	TGTT	AACA
chr1	6041922	6041941	5	TTGGT	AACCA
chr1	6041960	6041977	6	TTTGTT	AAACAA
chr1	6042004	6042038	5	TTTGT	AAACA
chr1	6048614	6048625	4	AAAC	AAAC
chr1	6051144	6051171	4	GTTT	AAAC
chr1	6056382	6056396	3	CCT	AGG
chr1	6056414	6056441	4	TTTG	AAAC
chr1	6059464	6059481	6	AAAAAC	AAAAAC
chr1	6059973	6059984	4	AAAT	AAAT
chr1	6061243	6061254	2	AG	AG
chr1	6062647	6062658	4	GTGG	CACC
chr1	6062751	6062762	4	TAAA	AAAT
chr1	6066036	6066053	6	CTCTGT	ACAGAG
chr1	6072915	6072953	3	AAT	AAT
chr1	6077184	6077227	2	GA	AG
chr1	6080857	6080876	4	AAAC	AAAC
chr1	6081373	6081394	1	A	A
chr1	6081527	6081544	1	A	A
chr1	6083873	6083884	4	AATA	AATA
chr1	6084200	6084217	1	T	A
chr1	6084220	6084231	4	ATTT	AAAT
chr1	6085123	6085147	1	A	A
chr1	6085465	6085479	3	TAA	AAT
chr1	6085756	6085801	2	TG	AC
chr1	6086268	6086299	2	TC	AG
chr1	6087008	6087019	4	TATT	AATA
chr1	6092036	6092055	1	A	A
chr1	6092499	6092524	2	TG	AC
chr1	6093013	6093026	2	CA	AC
chr1	6093876	6093894	1	A	A
chr1	6098593	6098610	6	CTAGAA	AAGATC
chr1	6099223	6099234	4	TTGG	AACC
chr1	6099488	6099499	4	CCCA	ACCC
chr1	6099665	6099688	4	TTGT	AACA
chr1	6102505	6102516	3	CAA	AAC
chr1	6104783	6104795	1	A	A
chr1	6107421	6107432	4	AAAT	AAAT
chr1	6108219	6108256	2	CA	AC
chr1	6108461	6108476	2	AG	AG
chr1	6108784	6108795	1	A	A
chr1	6109390	6109401	4	CACC	CACC
chr1	6109799	6109810	4	AAAT	AAAT
chr1	6109840	6109851	3	CAA	AAC
chr1	6110101	6110112	4	AAAT	AAAT
chr1	6114158	6114169	4	AATA	AATA
chr1	6114176	6114187	1	A	A
chr1	6116793	6116816	1	T	A
chr1	6118166	6118197	2	TG	AC
chr1	6118512	6118531	5	TTCAA	AACTT
chr1	6122082	6122096	5	AAAAC	AAAAC
chr1	6124347	6124366	4	TAAA	AAAT
chr1	6126323	6126354	4	AATC	AATC
chr1	6130083	6130097	5	AAATC	AAATC
chr1	6131636	6131675	4	ATAG	ATAG
chr1	6132801	6132816	4	TTGG	AACC
chr1	6133624	6133635	4	AAAT	AAAT
chr1	6134579	6134593	5	AAATA	AAATA
chr1	6134731	6134782	2	TC	AG
chr1	6136631	6136660	2	AG	AG
chr1	6137129	6137140	3	TAT	ATA
chr1	6137380	6137391	4	TTGT	AACA
chr1	6137896	6137916	1	A	A
chr1	6137986	6137997	4	TGCA	ACGT
chr1	6142183	6142198	4	AAAC	AAAC
chr1	6142394	6142406	1	A	A
chr1	6144330	6144347	1	T	A
chr1	6144901	6144922	2	GA	AG
chr1	6153283	6153306	4	AAAC	AAAC
chr1	6153696	6153707	4	AACT	AACT
chr1	6154024	6154035	1	T	A
chr1	6156072	6156088	1	A	A
chr1	6156105	6156116	3	GGT	ACC
chr1	6156235	6156254	4	AAAC	AAAC
chr1	6156295	6156320	1	A	A
chr1	6157851	6157890	2	AG	AG
chr1	6158692	6158703	3	AGC	AGC
chr1	6158961	6158972	3	GTG	CAC
chr1	6160096	6160107	4	TACA	ACAT
chr1	6160598	6160609	4	AATA	AATA
chr1	6162049	6162060	3	CCA	ACC
chr1	6163104	6163115	4	TTTG	AAAC
chr1	6173303	6173314	1	G	C
chr1	6173931	6173955	1	A	A
chr1	6176702	6176727	1	A	A
chr1	6178405	6178419	5	ATAAA	AAATA
chr1	6178663	6178677	5	GACCT	AGGTC
chr1	6180765	6180776	4	TAAA	AAAT
chr1	6180901	6180912	1	C	C
chr1	6182355	6182370	1	A	A
chr1	6188001	6188012	1	T	A
chr1	6188010	6188024	5	TTTAA	AAATT
chr1	6189660	6189673	1	G	C
chr1	6190661	6190672	4	AAAT	AAAT
chr1	6191019	6191035	1	A	A
chr1	6191501	6191512	1	T	A
chr1	6191823	6191834	4	AACA	AACA
chr1	6193268	6193282	3	CAA	AAC
chr1	6194222	6194245	6	AACAAA	AAACAA
chr1	6194774	6194793	1	T	A
chr1	6195145	6195156	1	A	A
chr1	6196714	6196751	2	GT	AC
chr1	6197125	6197140	4	GTTT	AAAC
chr1	6197608	6197647	2	TG	AC
chr1	6197805	6197822	6	CTGCCT	AGGCAG
chr1	6198434	6198447	2	CA	AC
chr1	6199733	6199744	4	TTAT	AATA
chr1	6203219	6203230	4	AAAC	AAAC
chr1	6207701	6207712	4	GTTT	AAAC
chr1	6208513	6208524	3	GTT	AAC
chr1	6208671	6208688	6	TTATTT	AAATAA
chr1	6210401	6210412	4	TTTG	AAAC
chr1	6212505	6212518	1	A	A
chr1	6219473	6219488	4	GTTT	AAAC
chr1	6219491	6219502	4	ATTT	AAAT
chr1	6222680	6222703	1	T	A
chr1	6224070	6224081	2	GT	AC
chr1	6224493	6224505	1	T	A
chr1	6225398	6225417	1	A	A
chr1	6226500	6226537	2	GT	AC
chr1	6226712	6226727	4	TTTG	AAAC
chr1	6227414	6227425	4	TTGT	AACA
chr1	6228918	6228955	2	TG	AC
chr1	6229792	6229816	5	CAAAA	AAAAC
chr1	6231061	6231082	2	GT	AC
chr1	6232825	6232836	4	TTTG	AAAC
chr1	6232863	6232874	4	TTTG	AAAC
chr1	6232977	6232994	6	CTGCCT	AGGCAG
chr1	6233703	6233722	5	AAAAC	AAAAC
chr1	6236385	6236434	2	GT	AC
chr1	6237698	6237714	1	T	A
chr1	6238596	6238607	3	ATT	AAT
chr1	6239066	6239077	4	TTTG	AAAC
chr1	6240390	6240401	4	GTGC	CACG
chr1	6247906	6247920	3	TGT	ACA
chr1	6250708	6250725	3	TTG	AAC
chr1	6250858	6250873	4	TATG	ATAC
chr1	6251852	6251863	4	AAAT	AAAT
chr1	6252245	6252260	2	AT	AT
chr1	6252276	6252315	2	AT	AT
chr1	6260354	6260365	4	TAAA	AAAT
chr1	6262012	6262032	1	A	A
chr1	6262035	6262047	1	T	A
chr1	6266174	6266198	5	TTGTT	AACAA
chr1	6267068	6267084	1	T	A
chr1	6267793	6267804	4	TGTT	AACA
chr1	6269522	6269533	3	GTT	AAC
chr1	6269576	6269590	5	GATAG	CTATC
chr1	6271401	6271412	3	TCA	ACT
chr1	6273501	6273512	4	TTCA	AAGT
chr1	6273536	6273556	1	T	A
chr1	6273618	6273629	4	ACCC	ACCC
chr1	6274375	6274394	4	TTGT	AACA
chr1	6276992	6277003	3	ATG	ATG
chr1	6277038	6277049	3	AGC	AGC
chr1	6284070	6284081	1	A	A
chr1	6285646	6285691	2	GT	AC
chr1	6290853	6290864	4	TCCT	AGGA
chr1	6293821	6293832	4	CTCC	CCTC
chr1	6301879	6301890	4	AATA	AATA
chr1	6303590	6303631	2	GT	AC
chr1	6308363	6308385	1	A	A
chr1	6311537	6311548	1	A	A
chr1	6311549	6311560	3	GGT	ACC
chr1	6312247	6312294	4	TCCC	AGGG
chr1	6312789	6312844	2	TC	AG
chr1	6316935	6316955	1	T	A
chr1	6317256	6317273	6	AAAAAC	AAAAAC
chr1	6320554	6320567	1	T	A
chr1	6324793	6324804	4	TTAT	AATA
chr1	6326106	6326117	3	CTG	CAG
chr1	6328025	6328108	6	TCCCTC	AGGGAG
chr1	6328609	6328623	1	T	A
chr1	6329245	6329272	1	T	A
chr1	6329503	6329524	2	TG	AC
chr1	6330314	6330337	2	TG	AC
chr1	6332594	6332633	5	TTTTG	AAAAC
chr1	6332921	6332940	5	TGTTT	AAACA
chr1	6341827	6341846	4	TTTA	AAAT
chr1	6344017	6344030	1	T	A
chr1	6345062	6345091	3	TAT	ATA
chr1	6347126	6347137	4	ATTT	AAAT
chr1	6348865	6348879	3	TTG	AAC
chr1	6354453	6354502	2	TC	AG
chr1	6354954	6354981	2	AG	AG
chr1	6355000	6355011	4	AGGC	AGGC
chr1	6357634	6357691	2	GA	AG
chr1	6359367	6359378	3	CTG	CAG
chr1	6361785	6361796	1	A	A
chr1	6368193	6368204	3	CAT	ATG
chr1	6368326	6368341	1	T	A
chr1	6368347	6368366	4	TTTA	AAAT
chr1	6371007	6371018	4	AGGT	ACCT
chr1	6371335	6371382	2	AT	AT
chr1	6376986	6376999	1	T	A
chr1	6379206	6379217	4	AAAC	AAAC
chr1	6379384	6379398	5	TGTTT	AAACA
chr1	6382220	6382233	1	T	A
chr1	6383208	6383226	1	G	C
chr1	6386715	6386726	4	GCCA	ACCG
chr1	6388660	6388673	1	A	A
chr1	6389231	6389248	6	TGAGAA	AAGAGT
chr1	6390202	6390223	2	TA	AT
chr1	6390224	6390235	1	T	A
chr1	6390263	6390277	1	A	A
chr1	6390677	6390708	4	ACAT	ACAT
chr1	6391128	6391159	4	TCTG	AGAC
chr1	6391479	6391490	4	CAAA	AAAC
chr1	6394101	6394115	5	AAAAC	AAAAC
chr1	6403250	6403261	4	TGTT	AACA
chr1	6410410	6410427	6	CCACCC	CCACCC
chr1	6411672	6411683	3	CCA	ACC
chr1	6412880	6412891	4	TATG	ATAC
chr1	6415172	6415193	2	TA	AT
chr1	6417480	6417515	9	AGCTGGAGA	AGAGGTCGA
chr1	6419181	6419195	5	TTCCT	AAGGA
chr1	6419368	6419391	6	TCTCTT	AAGAGA
chr1	6419434	6419454	3	CTC	CTC
chr1	6422838	6422856	1	T	A
chr1	6424394	6424405	3	TTG	AAC
chr1	6427092	6427117	2	AT	AT
chr1	6427177	6427192	4	ATTT	AAAT
chr1	6440064	6440079	1	T	A
chr1	6441337	6441351	3	GCC	CCG
chr1	6441476	6441487	4	GCCG	CGGC
chr1	6442029	6442064	3	AAC	AAC
chr1	6442239	6442262	8	TAAGATTG	ATTCTAAC
chr1	6443834	6443845	4	GTTG	CAAC
chr1	6444502	6444513	3	CTG	CAG
chr1	6445953	6445977	5	TATTT	AAATA
chr1	6450086	6450121	2	TG	AC
chr1	6453097	6453108	4	TTTG	AAAC
chr1	6454520	6454534	3	ATC	ATC
chr1	6455399	6455413	5	AGAAA	AAAGA
chr1	6456272	6456293	2	AC	AC
chr1	6456451	6456465	3	GTG	CAC
chr1	6459379	6459398	5	AAAAC	AAAAC
chr1	6461977	6461991	5	TTTTC	AAAAG
chr1	6467447	6467494	4	AGAA	AAGA
chr1	6467698	6467712	5	CCCTT	AAGGG
chr1	6467732	6467745	2	TG	AC
chr1	6470121	6470162	2	GT	AC
chr1	6474556	6474567	3	TTG	AAC
chr1	6479132	6479171	2	AC	AC
chr1	6479434	6479447	1	T	A
chr1	6481961	6481972	4	AATA	AATA
chr1	6483632	6483645	1	A	A
chr1	6485320	6485334	5	AATTT	AAATT
chr1	6485835	6485900	2	TC	AG
chr1	6486465	6486482	3	ATA	ATA
chr1	6486709	6486726	6	GAGGTA	ATGGAG
chr1	6489307	6489338	4	AACC	AACC
chr1	6489383	6489396	1	C	C
chr1	6497659	6497698	2	GT	AC
chr1	6507213	6507224	4	GGCA	ACGG
chr1	6507319	6507332	1	C	C
chr1	6507332	6507347	2	CA	AC
chr1	6507470	6507481	3	GTT	AAC
chr1	6509128	6509139	4	AAGA	AAGA
chr1	6509313	6509338	2	GT	AC
chr1	6509599	6509613	5	AAAAG	AAAAG
chr1	6513189	6513206	6	ACAAGT	ACAAGT
chr1	6519516	6519555	2	AC	AC
chr1	6519558	6519575	2	GT	AC
chr1	6520061	6520095	5	AAAAC	AAAAC
chr1	6520115	6520126	4	AACC	AACC
chr1	6525229	6525264	4	AAAC	AAAC
chr1	6525468	6525483	2	TG	AC
chr1	6529510	6529523	1	A	A
chr1	6530019	6530030	4	AATT	AATT
chr1	6530913	6530928	1	T	A
chr1	6535699	6535715	1	T	A
chr1	6540303	6540320	6	CAAAAA	AAAAAC
chr1	6542023	6542037	5	GTTTT	AAAAC
chr1	6542152	6542199	4	TTCC	AAGG
chr1	6547639	6547650	1	C	C
chr1	6549069	6549080	1	T	A
chr1	6549122	6549165	2	TA	AT
chr1	6552708	6552725	1	T	A
chr1	6555095	6555106	3	GTT	AAC
chr1	6557207	6557281	3	TTC	AAG
chr1	6558796	6558807	4	GGGT	ACCC
chr1	6573728	6573743	4	TGTT	AACA
chr1	6574488	6574515	4	TATT	AATA
chr1	6575450	6575465	4	TTTA	AAAT
chr1	6577187	6577209	1	A	A
chr1	6579057	6579090	2	GT	AC
chr1	6581899	6581934	2	AG	AG
chr1	6582216	6582230	5	TTTTG	AAAAC
chr1	6589542	6589557	1	T	A
chr1	6589837	6589848	4	AATG	AATG
chr1	6589908	6589919	4	AGTC	AGTC
chr1	6591632	6591681	5	TTCCT	AAGGA
chr1	6591950	6591969	5	TCCTT	AAGGA
chr1	6597227	6597245	1	A	A
chr1	6598126	6598147	2	TG	AC
chr1	6598474	6598501	1	T	A
chr1	6601383	6601394	2	TG	AC
chr1	6601485	6601496	4	AGGG	AGGG
chr1	6602519	6602545	3	TTA	AAT
chr1	6603715	6603735	1	A	A
chr1	6608136	6608150	1	T	A
chr1	6622557	6622571	1	A	A
chr1	6626511	6626522	4	ACCC	ACCC
chr1	6633217	6633244	2	GT	AC
chr1	6635223	6635246	4	AGGA	AGGA
chr1	6636025	6636037	1	T	A
chr1	6637761	6637775	5	AAAAC	AAAAC
chr1	6639022	6639049	2	CT	AG
chr1	6650989	6651006	2	AC	AC
chr1	6652069	6652100	4	AATA	AATA
chr1	6653054	6653073	4	TTTG	AAAC
chr1	6660614	6660633	4	TGTT	AACA
chr1	6661173	6661187	5	GTTTT	AAAAC
chr1	6662622	6662661	2	GT	AC
chr1	6663558	6663569	3	CTG	CAG
chr1	6664650	6664661	4	TATG	ATAC
chr1	6666335	6666346	4	TCCC	AGGG
chr1	6666349	6666360	4	TCTT	AAGA
chr1	6666375	6666390	2	TG	AC
chr1	6671371	6671386	4	AAGA	AAGA
chr1	6673316	6673327	4	AAAC	AAAC
chr1	6674435	6674462	2	AC	AC
chr1	6680517	6680528	4	TGGG	ACCC
chr1	6681507	6681518	1	T	A
chr1	6684271	6684286	4	ACAA	AACA
chr1	6690576	6690587	2	TA	AT
chr1	6696907	6696923	1	T	A
chr1	6703494	6703521	2	TA	AT
chr1	6710513	6710527	1	T	A
chr1	6711923	6711938	4	CAAA	AAAC
chr1	6713866	6713917	2	AC	AC
chr1	6713993	6714004	2	TG	AC
chr1	6716659	6716670	4	TTTC	AAAG
chr1	6720277	6720288	4	ACAT	ACAT
chr1	6721062	6721073	2	CA	AC
chr1	6721105	6721119	5	TTTTG	AAAAC
chr1	6722604	6722663	5	TTTTG	AAAAC
chr1	6723584	6723621	2	TG	AC
chr1	6728074	6728085	1	T	A
chr1	6728597	6728608	4	TTTC	AAAG
chr1	6730348	6730363	4	TGGG	ACCC
chr1	6730422	6730436	5	TGCTT	AAGCA
chr1	6734369	6734401	3	TTG	AAC
chr1	6734804	6734824	1	A	A
chr1	6735467	6735478	4	AATC	AATC
chr1	6736496	6736508	1	T	A
chr1	6736982	6737025	2	TG	AC
chr1	6738190	6738204	1	A	A
chr1	6740766	6740781	4	GTTT	AAAC
chr1	6745472	6745495	4	TGTT	AACA
chr1	6748758	6748773	4	AAAC	AAAC
chr1	6749209	6749236	1	T	A
chr1	6749336	6749347	4	GTTT	AAAC
chr1	6751150	6751164	5	AAAAG	AAAAG
chr1	6752073	6752084	4	TATC	ATAG
chr1	6752139	6752150	3	TTG	AAC
chr1	6752213	6752224	4	AAAC	AAAC
chr1	6754429	6754443	5	TTTGT	AAACA
chr1	6756494	6756507	2	TA	AT
chr1	6762157	6762168	4	CTTT	AAAG
chr1	6765667	6765686	4	TGTT	AACA
chr1	6766469	6766494	2	GT	AC
chr1	6766823	6766837	5	AAAAG	AAAAG
chr1	6772439	6772450	4	GGGT	ACCC
chr1	6777440	6777451	3	AAG	AAG
chr1	6782984	6782995	3	AAG	AAG
chr1	6784915	6784950	2	AC	AC
chr1	6785690	6785701	4	TAAA	AAAT
chr1	6787176	6787192	1	A	A
chr1	6788409	6788420	4	TTTG	AAAC
chr1	6790829	6790884	2	TC	AG
chr1	6790889	6790928	2	GT	AC
chr1	6798413	6798460	4	GATA	ATAG
chr1	6798670	6798681	1	C	C
chr1	6799081	6799093	1	A	A
chr1	6801379	6801393	5	ACAAG	ACAAG
chr1	6802048	6802089	2	TG	AC
chr1	6804083	6804097	3	TGC	ACG
chr1	6806447	6806458	4	CATG	CATG
chr1	6807825	6807839	1	T	A
chr1	6812486	6812497	4	AGCA	ACGA
chr1	6816763	6816774	1	G	C
chr1	6824575	6824588	1	T	A
chr1	6825897	6825928	1	A	A
chr1	6829363	6829374	4	ACCC	ACCC
chr1	6830436	6830447	2	AC	AC
chr1	6830470	6830481	4	GGAG	CCTC
chr1	6831114	6831127	1	A	A
chr1	6831326	6831337	4	AAGC	AAGC
chr1	6832131	6832174	2	AC	AC
chr1	6834875	6834889	3	CTT	AAG
chr1	6838087	6838100	1	G	C
chr1	6841341	6841354	1	T	A
chr1	6842625	6842636	4	ATGG	ATGG
chr1	6845815	6845826	3	TGT	ACA
chr1	6852419	6852478	4	AGGA	AGGA
chr1	6852486	6852497	4	AGGC	AGGC
chr1	6854269	6854280	1	A	A
chr1	6855646	6855660	3	CAG	CAG
chr1	6856365	6856396	2	TG	AC
chr1	6858278	6858317	2	AC	AC
chr1	6862315	6862329	5	AAAAT	AAAAT
chr1	6864440	6864451	4	TTTG	AAAC
chr1	6865995	6866009	5	AAAGA	AAAGA
chr1	6868261	6868272	4	GTTT	AAAC
chr1	6869420	6869443	6	ATGTAG	ATGTAG
chr1	6870752	6870787	2	GT	AC
chr1	6872012	6872031	5	TTTTG	AAAAC
chr1	6872093	6872104	2	GT	AC
chr1	6872191	6872254	2	GA	AG
chr1	6872790	6872801	1	T	A
chr1	6876058	6876085	2	AC	AC
chr1	6876396	6876439	4	TTTC	AAAG
chr1	6876754	6876787	2	AG	AG
chr1	6877279	6877295	1	A	A
chr1	6877580	6877621	2	CA	AC
chr1	6877626	6877675	2	GA	AG
chr1	6881104	6881115	2	AT	AT
chr1	6881253	6881268	2	TG	AC
chr1	6882226	6882240	1	G	C
chr1	6882309	6882320	3	TTG	AAC
chr1	6884104	6884118	3	CAA	AAC
chr1	6886094	6886108	5	AAAAC	AAAAC
chr1	6888655	6888666	4	GCCA	ACCG
chr1	6891722	6891737	4	AGGG	AGGG
chr1	6891738	6891777	2	GA	AG
chr1	6897317	6897366	2	TA	AT
chr1	6897794	6897816	1	T	A
chr1	6901344	6901355	3	TAT	ATA
chr1	6901756	6901767	4	TTGG	AACC
chr1	6905302	6905313	3	ACC	ACC
chr1	6908211	6908222	4	CCCT	AGGG
chr1	6910139	6910158	4	AAAC	AAAC
chr1	6910725	6910739	1	A	A
chr1	6911240	6911254	5	CCCAC	CACCC
chr1	6923628	6923642	1	A	A
chr1	6925140	6925155	4	TTTG	AAAC
chr1	6926038	6926051	1	A	A
chr1	6930503	6930526	8	TGTTTTTT	AAAAAACA
chr1	6933915	6933946	8	GAGGGGAG	CTCCCCTC
chr1	6935598	6935609	4	TACA	ACAT
chr1	6935929	6935940	4	TAAT	ATTA
chr1	6938052	6938097	2	GT	AC
chr1	6938544	6938559	4	ATAC	ATAC
chr1	6938593	6938610	2	CA	AC
chr1	6938918	6938965	2	TG	AC
chr1	6945641	6945658	6	TGTGAG	ACACTC
chr1	6945661	6945680	2	GT	AC
chr1	6950751	6950765	1	T	A
chr1	6954438	6954455	2	TA	AT
chr1	6956316	6956347	4	ATTT	AAAT
chr1	6957040	6957051	3	ATC	ATC
chr1	6958768	6958779	2	GT	AC
chr1	6958780	6958792	1	G	C
chr1	6958877	6958916	2	GT	AC
chr1	6961641	6961668	7	AAGAAAA	AAAAGAA
chr1	6962042	6962055	1	A	A
chr1	6967767	6967788	1	A	A
chr1	6967994	6968005	3	TAA	AAT
chr1	6969238	6969285	2	GT	AC
chr1	6970340	6970399	2	AG	AG
chr1	6970529	6970540	4	AGAC	AGAC
chr1	6972694	6972712	1	T	A
chr1	6974307	6974318	2	AC	AC
chr1	6976738	6976749	1	A	A
chr1	6978082	6978097	4	ATTT	AAAT
chr1	6979840	6979851	4	TTCA	AAGT
chr1	6981484	6981499	4	TGTC	ACAG
chr1	6982427	6982442	4	TTGT	AACA
chr1	6982601	6982652	2	AC	AC
chr1	6983427	6983442	2	GA	AG
chr1	6985748	6985775	4	AATC	AATC
chr1	6985795	6985812	3	AAC	AAC
chr1	6986592	6986607	4	AAAC	AAAC
chr1	6987484	6987495	4	AAGA	AAGA
chr1	6988092	6988105	1	A	A
chr1	6988550	6988561	4	TAAA	AAAT
chr1	6988683	6988726	4	TTTC	AAAG
chr1	6988729	6988989	9	CCTTTCTTC	CCTTTCTTC
chr1	6988990	6989021	4	CTTT	AAAG
chr1	6993229	6993241	1	T	A
chr1	6994475	6994486	3	CTG	CAG
chr1	6995467	6995488	1	A	A
chr1	6996371	6996388	3	AAT	AAT
chr1	6996509	6996522	1	T	A
chr1	6996534	6996546	1	A	A
chr1	6996545	6996559	3	AAG	AAG
chr1	6998147	6998160	1	T	A
chr1	6998981	6998995	5	AAAAT	AAAAT
chr1	7000338	7000361	4	AATA	AATA
chr1	7002437	7002468	2	GA	AG
chr1	7002484	7002498	5	GAAAG	CTTTC
chr1	7003509	7003520	2	TA	AT
chr1	7004299	7004318	5	AAAAC	AAAAC
chr1	7004803	7004832	2	CA	AC
chr1	7005829	7005885	3	TGT	ACA
chr1	7006807	7006830	4	AAAC	AAAC
chr1	7006964	7007007	4	AAAG	AAAG
chr1	7008700	7008763	4	AAAG	AAAG
chr1	7009944	7009955	3	AAC	AAC
chr1	7016143	7016157	5	ATGTT	AACAT
chr1	7018592	7018643	2	TG	AC
chr1	7022856	7022879	2	AC	AC
chr1	7022880	7022935	2	AG	AG
chr1	7023312	7023410	3	CTT	AAG
chr1	7025016	7025027	4	AACC	AACC
chr1	7026416	7026430	5	TTTAT	AAATA
chr1	7028391	7028402	4	AATA	AATA
chr1	7028876	7028887	4	TTTA	AAAT
chr1	7029276	7029299	2	AC	AC
chr1	7029315	7029344	5	AAAAC	AAAAC
chr1	7032756	7032799	4	AATA	AATA
chr1	7032984	7033007	8	ACAAAAAA	AAAAAACA
chr1	7033046	7033061	4	AGAC	AGAC
chr1	7033993	7034004	2	TA	AT
chr1	7035493	7035530	2	CA	AC
chr1	7035536	7035569	2	GA	AG
chr1	7038709	7038720	4	AAAT	AAAT
chr1	7038726	7038761	4	TAAA	AAAT
chr1	7039465	7039496	2	TA	AT
chr1	7046294	7046333	4	AAAT	AAAT
chr1	7046658	7046673	4	AATA	AATA
chr1	7047615	7047630	1	T	A
chr1	7047632	7047643	3	ATT	AAT
chr1	7047891	7047915	5	TAATA	ATAAT
chr1	7050067	7050082	4	AAAT	AAAT
chr1	7052312	7052323	4	TTTC	AAAG
chr1	7068379	7068399	7	CCCCCCA	ACCCCCC
chr1	7069168	7069181	2	TG	AC
chr1	7069209	7069246	2	GA	AG
chr1	7071018	7071053	3	TTA	AAT
chr1	7072179	7072190	4	TTTG	AAAC
chr1	7086512	7086523	4	TCCT	AGGA
chr1	7087714	7087731	2	TA	AT
chr1	7087732	7087747	1	T	A
chr1	7088366	7088381	4	AAAC	AAAC
chr1	7089402	7089413	3	AGG	AGG
chr1	7089457	7089469	1	A	A
chr1	7090205	7090216	1	A	A
chr1	7091385	7091399	3	ATC	ATC
chr1	7091399	7091413	3	CAC	CAC
chr1	7097340	7097369	2	TG	AC
chr1	7097804	7097815	3	ATA	ATA
chr1	7098102	7098127	1	T	A
chr1	7099389	7099412	4	ATTT	AAAT
chr1	7099628	7099639	2	TG	AC
chr1	7099942	7099961	4	ATGT	ACAT
chr1	7101482	7101496	3	TTG	AAC
chr1	7101684	7101696	1	A	A
chr1	7101721	7101732	3	AAC	AAC
chr1	7102293	7102305	1	A	A
chr1	7102309	7102326	3	CAA	AAC
chr1	7108569	7108580	1	T	A
chr1	7112567	7112578	4	TGCT	ACGA
chr1	7112580	7112635	4	TCCC	AGGG
chr1	7112643	7112706	4	TCTT	AAGA
chr1	7114417	7114428	4	TATT	AATA
chr1	7114880	7114891	4	GTTT	AAAC
chr1	7114905	7114924	4	TGCC	ACGG
chr1	7114923	7114934	4	CCTT	AAGG
chr1	7115172	7115189	1	A	A
chr1	7115852	7115863	3	CAA	AAC
chr1	7115879	7115898	4	AACC	AACC
chr1	7115899	7115913	1	A	A
chr1	7116409	7116432	3	TTG	AAC
chr1	7117084	7117101	3	TTG	AAC
chr1	7117706	7117717	1	T	A
chr1	7117723	7117734	4	TTAT	AATA
chr1	7118793	7118813	7	ACACACA	ACACACA
chr1	7119795	7119820	1	T	A
chr1	7123652	7123683	2	TA	AT
chr1	7123681	7123696	4	ATAG	ATAG
chr1	7124188	7124219	1	T	A
chr1	7127713	7127724	4	ATGC	ATGC
chr1	7129508	7129519	4	GCCT	AGGC
chr1	7129995	7130006	3	AGC	AGC
chr1	7130785	7130808	1	T	A
chr1	7135455	7135468	1	G	C
[truncated: 998,000+ more rows]
