# Supplementary material for: A novel quantitative trait locus implicates Msh3 in the propensity for genome-wide short tandem repeat expansions in mice
Source: Genome Res. 2023 May;33(5):689–702. doi: 10.1101/gr.277576.122 (PMC10317118; doi:10.1101/gr.277576.122)
Supplement: Supplemental Material [file supp_gr.277576.122_Supplemental_code.zip › BXD-STR-Mutator-Manuscript-main/outs/perc_expand_by_epoch_final.csv]

	epoch_grp	chr	pos	end	LOD	lod_thresh
1	1	chr1	3010274	3010274	0.56480257435677	3.48059882984435
2	1	chr1	3492195	3492195	0.56480257435677	3.48059882984435
3	1	chr1	3511204	3511204	0.564802574356776	3.48059882984435
4	1	chr1	3659804	3659804	0.564802574356776	3.48059882984435
5	1	chr1	3777023	3777023	0.564802574356767	3.48059882984435
6	1	chr1	3812265	3812265	0.564802574356767	3.48059882984435
7	1	chr1	4430623	4430623	0.564802574356776	3.48059882984435
8	1	chr1	4446737	4446737	0.564802574356776	3.48059882984435
9	1	chr1	4518714	4518714	0.564802574356776	3.48059882984435
10	1	chr1	4776317	4776317	0.564802574356776	3.48059882984435
11	1	chr1	4820983	4820983	0.564802574356785	3.48059882984435
12	1	chr1	4847112	4847112	0.564802574356767	3.48059882984435
13	1	chr1	4878056	4878056	0.564802574356776	3.48059882984435
14	1	chr1	5018010	5018010	0.564802574356788	3.48059882984435
15	1	chr1	5025197	5025197	0.564802574356767	3.48059882984435
16	1	chr1	5028801	5028801	0.564802574356767	3.48059882984435
17	1	chr1	5119671	5119671	0.564802574350394	3.48059882984435
18	1	chr1	5155818	5155818	0.564802574350394	3.48059882984435
19	1	chr1	5185979	5185979	0.550745395702751	3.48059882984435
20	1	chr1	5316776	5316776	0.550745173628822	3.48059882984435
21	1	chr1	5641533	5641533	0.442116352330651	3.48059882984435
22	1	chr1	6097778	6097778	0.442116352330642	3.48059882984435
23	1	chr1	6357478	6357478	0.442116351587656	3.48059882984435
24	1	chr1	6747440	6747440	0.442116351587582	3.48059882984435
25	1	chr1	6830161	6830161	0.442116351587582	3.48059882984435
26	1	chr1	9843988	9843988	0.442116351587582	3.48059882984435
27	1	chr1	10098253	10098253	0.442116351587582	3.48059882984435
28	1	chr1	10162992	10162992	0.442116351587573	3.48059882984435
29	1	chr1	10809088	10809088	0.442116351587573	3.48059882984435
30	1	chr1	11083825	11083825	0.442116351587573	3.48059882984435
31	1	chr1	11416077	11416077	0.442116351587573	3.48059882984435
32	1	chr1	11515687	11515687	0.442116351587573	3.48059882984435
33	1	chr1	11793253	11793253	0.442116351586752	3.48059882984435
34	1	chr1	12740981	12740981	0.442116351586758	3.48059882984435
35	1	chr1	12938444	12938444	0.441950727731683	3.48059882984435
36	1	chr1	12994801	12994801	0.44191124509233	3.48059882984435
37	1	chr1	13055719	13055719	0.268192249037675	3.48059882984435
38	1	chr1	13073341	13073341	0.268185055975042	3.48059882984435
39	1	chr1	13842623	13842623	0.268185055975042	3.48059882984435
40	1	chr1	13855369	13855369	0.225103779842915	3.48059882984435
41	1	chr1	13860415	13860415	0.225095422109612	3.48059882984435
42	1	chr1	13890559	13890559	0.225095421273755	3.48059882984435
43	1	chr1	14567972	14567972	0.225095421273755	3.48059882984435
44	1	chr1	14576853	14576853	0.225095421273755	3.48059882984435
45	1	chr1	14748117	14748117	0.225095421273755	3.48059882984435
46	1	chr1	14753392	14753392	0.225095420626196	3.48059882984435
47	1	chr1	14763878	14763878	0.225095420626202	3.48059882984435
48	1	chr1	14797138	14797138	0.225095421273755	3.48059882984435
49	1	chr1	14909034	14909034	0.225095421273755	3.48059882984435
50	1	chr1	15206803	15206803	0.225095423157347	3.48059882984435
51	1	chr1	15409882	15409882	0.225095423157363	3.48059882984435
52	1	chr1	15508184	15508184	0.397744709282186	3.48059882984435
53	1	chr1	15817404	15817404	0.397744709282186	3.48059882984435
54	1	chr1	15981339	15981339	0.219890591230318	3.48059882984435
55	1	chr1	16106636	16106636	0.219796751335632	3.48059882984435
56	1	chr1	16724263	16724263	0.219796751252863	3.48059882984435
57	1	chr1	17255046	17255046	0.219795923650303	3.48059882984435
58	1	chr1	17259053	17259053	0.0978909120859133	3.48059882984435
59	1	chr1	17395985	17395985	0.0978909120859072	3.48059882984435
60	1	chr1	18168753	18168753	0.0978909101031419	3.48059882984435
61	1	chr1	18496617	18496617	0.0978921045705676	3.48059882984435
62	1	chr1	18605609	18605609	0.0978909098632203	3.48059882984435
63	1	chr1	18790547	18790547	0.0978909098632203	3.48059882984435
64	1	chr1	18823698	18823698	0.0978909080955602	3.48059882984435
65	1	chr1	18872023	18872023	0.0978909080955479	3.48059882984435
66	1	chr1	20623542	20623542	7.36182696278063e-07	3.48059882984435
67	1	chr1	20633818	20633818	7.90995930428514e-07	3.48059882984435
68	1	chr1	20642132	20642132	7.90995930428514e-07	3.48059882984435
69	1	chr1	20775218	20775218	0.0259601651043356	3.48059882984435
70	1	chr1	20784227	20784227	0.0259649827456589	3.48059882984435
71	1	chr1	21591279	21591279	0.0259649827456589	3.48059882984435
72	1	chr1	21638464	21638464	0.0759736921254773	3.48059882984435
73	1	chr1	21640961	21640961	0.0759648285584359	3.48059882984435
74	1	chr1	22062131	22062131	0.0759842264532717	3.48059882984435
75	1	chr1	22104486	22104486	0.171466905137026	3.48059882984435
76	1	chr1	22104600	22104600	0.171468671162798	3.48059882984435
77	1	chr1	22168405	22168405	0.171468671339389	3.48059882984435
78	1	chr1	22400540	22400540	0.17146867133942	3.48059882984435
79	1	chr1	23145049	23145049	0.171468671339413	3.48059882984435
80	1	chr1	23152100	23152100	0.171468671339413	3.48059882984435
81	1	chr1	23379426	23379426	0.171468671339413	3.48059882984435
82	1	chr1	23495995	23495995	0.17146867133942	3.48059882984435
83	1	chr1	23576777	23576777	0.171468671339413	3.48059882984435
84	1	chr1	23815235	23815235	0.17146867133941	3.48059882984435
85	1	chr1	23996126	23996126	0.171468671339413	3.48059882984435
86	1	chr1	24109329	24109329	0.171468671339413	3.48059882984435
87	1	chr1	25237332	25237332	0.171468671339885	3.48059882984435
88	1	chr1	25298573	25298573	0.171468685576497	3.48059882984435
89	1	chr1	25351001	25351001	0.171515780415319	3.48059882984435
90	1	chr1	25432521	25432521	0.949598459132091	3.48059882984435
91	1	chr1	25575438	25575438	0.747418537017631	3.48059882984435
92	1	chr1	25700998	25700998	0.747381385781146	3.48059882984435
93	1	chr1	25827733	25827733	0.747381383405766	3.48059882984435
94	1	chr1	26858757	26858757	0.747381383405753	3.48059882984435
95	1	chr1	27253420	27253420	0.46237349359554	3.48059882984435
96	1	chr1	27306300	27306300	0.462305216046547	3.48059882984435
97	1	chr1	28502227	28502227	0.462305216046547	3.48059882984435
98	1	chr1	28761550	28761550	0.462305218696639	3.48059882984435
99	1	chr1	29076562	29076562	0.462305218696661	3.48059882984435
100	1	chr1	29088485	29088485	0.635905810021489	3.48059882984435
101	1	chr1	29155851	29155851	0.635909872014288	3.48059882984435
102	1	chr1	30126538	30126538	0.635909872014288	3.48059882984435
103	1	chr1	30701800	30701800	0.635909872014335	3.48059882984435
104	1	chr1	30813482	30813482	0.635909872014335	3.48059882984435
105	1	chr1	30851224	30851224	0.635909872014335	3.48059882984435
106	1	chr1	31062737	31062737	0.635909872014335	3.48059882984435
107	1	chr1	31659464	31659464	0.63590987201406	3.48059882984435
108	1	chr1	32082234	32082234	0.635909868043867	3.48059882984435
109	1	chr1	32159237	32159237	0.635909867440337	3.48059882984435
110	1	chr1	32343834	32343834	0.000679131988809609	3.48059882984435
111	1	chr1	32498420	32498420	0.000679131988809609	3.48059882984435
112	1	chr1	33368251	33368251	0.00067913194281196	3.48059882984435
113	1	chr1	33721638	33721638	0.000679131966252061	3.48059882984435
114	1	chr1	34162961	34162961	0.000679131966252061	3.48059882984435
115	1	chr1	34536447	34536447	0.000679131942802703	3.48059882984435
116	1	chr1	34552517	34552517	0.000679131942802703	3.48059882984435
117	1	chr1	34951753	34951753	0.000679131942802703	3.48059882984435
118	1	chr1	35190338	35190338	0.000679131942802703	3.48059882984435
119	1	chr1	35538546	35538546	0.000679131942802703	3.48059882984435
120	1	chr1	35723979	35723979	0.000679131942802703	3.48059882984435
121	1	chr1	35935430	35935430	0.000679131942802703	3.48059882984435
122	1	chr1	35995739	35995739	0.000679131942802703	3.48059882984435
123	1	chr1	37557939	37557939	0.000679131942802703	3.48059882984435
124	1	chr1	37632490	37632490	0.000679131942818132	3.48059882984435
125	1	chr1	37639250	37639250	0.000679132599424847	3.48059882984435
126	1	chr1	37670630	37670630	0.000679132599427933	3.48059882984435
127	1	chr1	37685650	37685650	0.0768563554267065	3.48059882984435
128	1	chr1	37710746	37710746	0.0768688041082632	3.48059882984435
129	1	chr1	37820001	37820001	0.0768688041082632	3.48059882984435
130	1	chr1	37893993	37893993	0.076868804108433	3.48059882984435
131	1	chr1	38128287	38128287	0.0768688045912139	3.48059882984435
132	1	chr1	38225635	38225635	0.0768784931318766	3.48059882984435
133	1	chr1	38394703	38394703	0.0768688050772349	3.48059882984435
134	1	chr1	38477112	38477112	0.0768688041083867	3.48059882984435
135	1	chr1	39016071	39016071	0.0768688041083867	3.48059882984435
136	1	chr1	39020746	39020746	0.0768688041083867	3.48059882984435
137	1	chr1	39140420	39140420	0.0768688041083867	3.48059882984435
138	1	chr1	39141201	39141201	0.0768688041083867	3.48059882984435
139	1	chr1	39232378	39232378	0.0768688041083898	3.48059882984435
140	1	chr1	39261548	39261548	0.0768688041083898	3.48059882984435
141	1	chr1	39262262	39262262	0.0768688041083867	3.48059882984435
142	1	chr1	39521927	39521927	0.0768688041083898	3.48059882984435
143	1	chr1	40866894	40866894	0.0768688041086829	3.48059882984435
144	1	chr1	40874692	40874692	0.0768688070616202	3.48059882984435
145	1	chr1	40931804	40931804	0.0768688070616141	3.48059882984435
146	1	chr1	41290131	41290131	0.0768688041084607	3.48059882984435
147	1	chr1	41584822	41584822	0.0768688041083867	3.48059882984435
148	1	chr1	41612357	41612357	0.0768688041083867	3.48059882984435
149	1	chr1	41796848	41796848	0.0768688041083898	3.48059882984435
150	1	chr1	42096274	42096274	0.0768688041083867	3.48059882984435
151	1	chr1	42097815	42097815	0.0768688041083867	3.48059882984435
152	1	chr1	42135288	42135288	0.0768688041083898	3.48059882984435
153	1	chr1	42159678	42159678	0.0768688041084607	3.48059882984435
154	1	chr1	42247552	42247552	0.07686880485186	3.48059882984435
155	1	chr1	42248208	42248208	0.0768762384945944	3.48059882984435
156	1	chr1	43215598	43215598	1.16266663197999	3.48059882984435
157	1	chr1	43300011	43300011	1.16266663198	3.48059882984435
158	1	chr1	43444338	43444338	1.16266663564483	3.48059882984435
159	1	chr1	43487116	43487116	1.16266663564483	3.48059882984435
160	1	chr1	43564847	43564847	1.16255805610335	3.48059882984435
161	1	chr1	43609717	43609717	0.650441874916233	3.48059882984435
162	1	chr1	43685749	43685749	0.650438236336123	3.48059882984435
163	1	chr1	43686349	43686349	0.270616999103441	3.48059882984435
164	1	chr1	43686478	43686478	0.270587826947362	3.48059882984435
165	1	chr1	43736497	43736497	0.270607789810629	3.48059882984435
166	1	chr1	43826691	43826691	0.270607789653081	3.48059882984435
167	1	chr1	44061378	44061378	0.270587820095709	3.48059882984435
168	1	chr1	44067814	44067814	0.270587820095709	3.48059882984435
169	1	chr1	44180897	44180897	0.270587817154235	3.48059882984435
170	1	chr1	44465508	44465508	0.270587817154211	3.48059882984435
171	1	chr1	45598788	45598788	0.0425238622915192	3.48059882984435
172	1	chr1	45915046	45915046	0.042510914474649	3.48059882984435
173	1	chr1	46847534	46847534	0.042510914474649	3.48059882984435
174	1	chr1	46868702	46868702	0.0425109144745163	3.48059882984435
175	1	chr1	46868827	46868827	0.0425109144745225	3.48059882984435
176	1	chr1	46896797	46896797	0.0425109144745163	3.48059882984435
177	1	chr1	46908195	46908195	0.0425109144745194	3.48059882984435
178	1	chr1	46926036	46926036	0.0425109144745163	3.48059882984435
179	1	chr1	47189877	47189877	0.0425109144745163	3.48059882984435
180	1	chr1	47204083	47204083	0.0425109144745163	3.48059882984435
181	1	chr1	47204173	47204173	0.0425109144745194	3.48059882984435
182	1	chr1	50870469	50870469	0.0425109144745194	3.48059882984435
183	1	chr1	51226345	51226345	0.0425109144745225	3.48059882984435
184	1	chr1	51381520	51381520	0.0425109144745225	3.48059882984435
185	1	chr1	51967970	51967970	0.04251092103061	3.48059882984435
186	1	chr1	53011522	53011522	0.0425109210306193	3.48059882984435
187	1	chr1	54091003	54091003	0.245449966905673	3.48059882984435
188	1	chr1	54173819	54173819	0.245522183226921	3.48059882984435
189	1	chr1	54198326	54198326	0.245522183226921	3.48059882984435
190	1	chr1	54310319	54310319	0.245522182766065	3.48059882984435
191	1	chr1	54475307	54475307	0.245522182766059	3.48059882984435
192	1	chr1	55127480	55127480	0.047576501108262	3.48059882984435
193	1	chr1	57596351	57596351	0.0475713191749729	3.48059882984435
194	1	chr1	57825372	57825372	0.0475713189168695	3.48059882984435
195	1	chr1	58115651	58115651	0.0475713189167924	3.48059882984435
196	1	chr1	58141073	58141073	0.0475713189167924	3.48059882984435
197	1	chr1	58184930	58184930	0.0475713189167924	3.48059882984435
198	1	chr1	58376427	58376427	0.0475713189167924	3.48059882984435
199	1	chr1	58402372	58402372	0.0475713189167924	3.48059882984435
200	1	chr1	58586827	58586827	0.0475713189167985	3.48059882984435
201	1	chr1	59076759	59076759	0.0475713189724302	3.48059882984435
202	1	chr1	59379132	59379132	0.0475735705639158	3.48059882984435
203	1	chr1	60644129	60644129	0.0564185388790246	3.48059882984435
204	1	chr1	61386948	61386948	0.0564201003089151	3.48059882984435
205	1	chr1	62609193	62609193	0.125862055815591	3.48059882984435
206	1	chr1	62725845	62725845	0.125862055815591	3.48059882984435
207	1	chr1	62784088	62784088	0.125862055883874	3.48059882984435
208	1	chr1	63144761	63144761	0.125862055883915	3.48059882984435
209	1	chr1	63579559	63579559	0.125862055883915	3.48059882984435
210	1	chr1	63884545	63884545	0.125862055883915	3.48059882984435
211	1	chr1	64201441	64201441	0.125862055883915	3.48059882984435
212	1	chr1	64650709	64650709	0.125862055883915	3.48059882984435
213	1	chr1	65163550	65163550	0.125862055883918	3.48059882984435
214	1	chr1	65168224	65168224	0.125862055883915	3.48059882984435
215	1	chr1	65219730	65219730	0.125862055883918	3.48059882984435
216	1	chr1	65504911	65504911	0.125862055883918	3.48059882984435
217	1	chr1	66158651	66158651	0.125862055883918	3.48059882984435
218	1	chr1	66197457	66197457	0.107514933842579	3.48059882984435
219	1	chr1	66201739	66201739	0.107514933842579	3.48059882984435
220	1	chr1	66343557	66343557	0.107514933671382	3.48059882984435
221	1	chr1	66355777	66355777	0.107514933671382	3.48059882984435
222	1	chr1	66602657	66602657	0.107514933290832	3.48059882984435
223	1	chr1	66636909	66636909	0.00884513115525584	3.48059882984435
224	1	chr1	66716413	66716413	0.00884513115524967	3.48059882984435
225	1	chr1	67777159	67777159	0.00884513069074933	3.48059882984435
226	1	chr1	68075440	68075440	0.00884513069056418	3.48059882984435
227	1	chr1	68110034	68110034	0.00884513023688899	3.48059882984435
228	1	chr1	68928888	68928888	0.00884513023688591	3.48059882984435
229	1	chr1	68938863	68938863	0.0246823242720319	3.48059882984435
230	1	chr1	69312760	69312760	0.024682324272035	3.48059882984435
231	1	chr1	70132160	70132160	0.0247607965179285	3.48059882984435
232	1	chr1	70759517	70759517	0.205148233312813	3.48059882984435
233	1	chr1	72503279	72503279	0.0144459063689923	3.48059882984435
234	1	chr1	72626982	72626982	0.01443743908584	3.48059882984435
235	1	chr1	72688733	72688733	0.0160537482735538	3.48059882984435
236	1	chr1	73103298	73103298	0.0160537484679314	3.48059882984435
237	1	chr1	73111686	73111686	0.0159226359591526	3.48059882984435
238	1	chr1	73211212	73211212	0.0159226359591526	3.48059882984435
239	1	chr1	73222225	73222225	0.0159370306997505	3.48059882984435
240	1	chr1	73418157	73418157	0.175581407994882	3.48059882984435
241	1	chr1	73490626	73490626	0.175604638485047	3.48059882984435
242	1	chr1	74072831	74072831	0.17721775157412	3.48059882984435
243	1	chr1	74916505	74916505	0.177216610848904	3.48059882984435
244	1	chr1	75558677	75558677	0.1772166108399	3.48059882984435
245	1	chr1	76029963	76029963	0.177215470104446	3.48059882984435
246	1	chr1	76390096	76390096	0.177215470104443	3.48059882984435
247	1	chr1	76451132	76451132	0.175606992246071	3.48059882984435
248	1	chr1	76521721	76521721	0.175603484562641	3.48059882984435
249	1	chr1	76636848	76636848	0.175603484562638	3.48059882984435
250	1	chr1	78233988	78233988	0.0108710938711087	3.48059882984435
251	1	chr1	78859627	78859627	0.0487838465986137	3.48059882984435
252	1	chr1	78932505	78932505	0.0487897488071828	3.48059882984435
253	1	chr1	78940498	78940498	0.0487897488895811	3.48059882984435
254	1	chr1	79617900	79617900	0.0487897488895811	3.48059882984435
255	1	chr1	79806273	79806273	0.0488206165824577	3.48059882984435
256	1	chr1	80325854	80325854	0.145897072322186	3.48059882984435
257	1	chr1	80555894	80555894	0.145897072322186	3.48059882984435
258	1	chr1	80783678	80783678	0.145898949589149	3.48059882984435
259	1	chr1	82904440	82904440	0.2447862116872	3.48059882984435
260	1	chr1	83389081	83389081	0.244786211687203	3.48059882984435
261	1	chr1	83925990	83925990	0.329249530177208	3.48059882984435
262	1	chr1	84714162	84714162	0.329294160857331	3.48059882984435
263	1	chr1	85791405	85791405	0.24482419494708	3.48059882984435
264	1	chr1	85944096	85944096	0.244786212788922	3.48059882984435
265	1	chr1	86219838	86219838	0.244786211823252	3.48059882984435
266	1	chr1	87269921	87269921	0.244786211823249	3.48059882984435
267	1	chr1	87287919	87287919	0.100129905394968	3.48059882984435
268	1	chr1	87338838	87338838	0.100105076142723	3.48059882984435
269	1	chr1	87468824	87468824	0.100105076142723	3.48059882984435
270	1	chr1	87489637	87489637	0.100105076720428	3.48059882984435
271	1	chr1	87545169	87545169	0.100105076720434	3.48059882984435
272	1	chr1	87916394	87916394	0.16157777828375	3.48059882984435
273	1	chr1	88096695	88096695	0.161578261409561	3.48059882984435
274	1	chr1	88128186	88128186	0.203301831633403	3.48059882984435
275	1	chr1	88164636	88164636	0.203303944907182	3.48059882984435
276	1	chr1	88349770	88349770	0.198248374882956	3.48059882984435
277	1	chr1	90087781	90087781	0.198248374882953	3.48059882984435
278	1	chr1	90185940	90185940	0.198248374450743	3.48059882984435
279	1	chr1	90312318	90312318	0.19824837445074	3.48059882984435
280	1	chr1	91097803	91097803	0.198248376384734	3.48059882984435
281	1	chr1	91098172	91098172	0.19824837638474	3.48059882984435
282	1	chr1	91100378	91100378	0.198248374450935	3.48059882984435
283	1	chr1	91322318	91322318	0.19824837445074	3.48059882984435
284	1	chr1	91653396	91653396	0.19824837445074	3.48059882984435
285	1	chr1	92257101	92257101	0.198248374450743	3.48059882984435
286	1	chr1	92295230	92295230	0.198248374450737	3.48059882984435
287	1	chr1	92373273	92373273	0.198248374450743	3.48059882984435
288	1	chr1	92508991	92508991	0.198248374450743	3.48059882984435
289	1	chr1	92711740	92711740	0.198248372700626	3.48059882984435
290	1	chr1	93149541	93149541	0.198248372700617	3.48059882984435
291	1	chr1	93251504	93251504	0.0969068019513941	3.48059882984435
292	1	chr1	93672836	93672836	0.0969068019513818	3.48059882984435
293	1	chr1	93673177	93673177	0.05233209041757	3.48059882984435
294	1	chr1	94023167	94023167	0.0523320904175639	3.48059882984435
295	1	chr1	94269488	94269488	0.0523320899689618	3.48059882984435
296	1	chr1	94379159	94379159	0.0523320901112534	3.48059882984435
297	1	chr1	94523242	94523242	0.0523335133622507	3.48059882984435
298	1	chr1	95094462	95094462	0.113145940637521	3.48059882984435
299	1	chr1	97019222	97019222	0.113145940637521	3.48059882984435
300	1	chr1	97785720	97785720	0.113145940767562	3.48059882984435
301	1	chr1	98062075	98062075	0.113145940767571	3.48059882984435
302	1	chr1	98336438	98336438	0.113145940767571	3.48059882984435
303	1	chr1	98606933	98606933	0.113145940767574	3.48059882984435
304	1	chr1	98793301	98793301	0.113145940767574	3.48059882984435
305	1	chr1	99267827	99267827	0.113145940767574	3.48059882984435
306	1	chr1	99889757	99889757	0.113145940767574	3.48059882984435
307	1	chr1	99889934	99889934	0.113145940767574	3.48059882984435
308	1	chr1	99904910	99904910	0.113145940767574	3.48059882984435
309	1	chr1	100765499	100765499	0.113145940767574	3.48059882984435
310	1	chr1	101005107	101005107	0.113145940767574	3.48059882984435
311	1	chr1	103724864	103724864	0.113145940767574	3.48059882984435
312	1	chr1	104776951	104776951	0.113145940767574	3.48059882984435
313	1	chr1	104876883	104876883	0.113145940956721	3.48059882984435
314	1	chr1	105111772	105111772	0.113145940956721	3.48059882984435
315	1	chr1	105583184	105583184	0.113145940767611	3.48059882984435
316	1	chr1	105777024	105777024	0.113145940767574	3.48059882984435
317	1	chr1	106319361	106319361	0.113145940767574	3.48059882984435
318	1	chr1	106321454	106321454	0.113145942001451	3.48059882984435
319	1	chr1	106390737	106390737	0.113145942001463	3.48059882984435
320	1	chr1	106591071	106591071	0.246132810373627	3.48059882984435
321	1	chr1	106591714	106591714	0.246144467932542	3.48059882984435
322	1	chr1	106729016	106729016	0.246144467932542	3.48059882984435
323	1	chr1	106835365	106835365	0.246135105064561	3.48059882984435
324	1	chr1	107486168	107486168	0.0191241605491273	3.48059882984435
325	1	chr1	108383180	108383180	0.0191240772925746	3.48059882984435
326	1	chr1	108386362	108386362	0.0100501479473926	3.48059882984435
327	1	chr1	108912083	108912083	0.0100501479473895	3.48059882984435
328	1	chr1	108971258	108971258	0.0100450072004617	3.48059882984435
329	1	chr1	109064276	109064276	0.0282110436188903	3.48059882984435
330	1	chr1	109228102	109228102	0.0282110436188903	3.48059882984435
331	1	chr1	109540731	109540731	0.0282110440337023	3.48059882984435
332	1	chr1	109631744	109631744	0.0282110440337609	3.48059882984435
333	1	chr1	110466532	110466532	0.0282110440337609	3.48059882984435
334	1	chr1	110950866	110950866	0.0282110440337609	3.48059882984435
335	1	chr1	113394307	113394307	0.0282073509623721	3.48059882984435
336	1	chr1	114016746	114016746	0.0282110440336776	3.48059882984435
337	1	chr1	115287745	115287745	0.0282110440336776	3.48059882984435
338	1	chr1	115659440	115659440	0.0282124942040814	3.48059882984435
339	1	chr1	115938445	115938445	0.0305581434358369	3.48059882984435
340	1	chr1	115951738	115951738	0.0305578763988821	3.48059882984435
341	1	chr1	116037566	116037566	0.0305578763988821	3.48059882984435
342	1	chr1	116103811	116103811	0.030557876398879	3.48059882984435
343	1	chr1	116490700	116490700	0.030557876398879	3.48059882984435
344	1	chr1	116557932	116557932	0.030557876398879	3.48059882984435
345	1	chr1	117085254	117085254	0.030557876398879	3.48059882984435
346	1	chr1	118705730	118705730	0.030557876398879	3.48059882984435
347	1	chr1	118850330	118850330	0.030557876398879	3.48059882984435
348	1	chr1	118852804	118852804	0.0305578763988975	3.48059882984435
349	1	chr1	118988073	118988073	0.0305578766005453	3.48059882984435
350	1	chr1	120061123	120061123	0.0305598929347083	3.48059882984435
351	1	chr1	120112911	120112911	0.0785232611144293	3.48059882984435
352	1	chr1	120147866	120147866	0.0785256117581823	3.48059882984435
353	1	chr1	120894306	120894306	0.0785256117581823	3.48059882984435
354	1	chr1	121148291	121148291	0.0785256117582039	3.48059882984435
355	1	chr1	121329451	121329451	0.0785256117544731	3.48059882984435
356	1	chr1	121352957	121352957	0.0785255994347531	3.48059882984435
357	1	chr1	122388352	122388352	0.0785256102268858	3.48059882984435
358	1	chr1	123990777	123990777	0.0785256078336009	3.48059882984435
359	1	chr1	124504810	124504810	0.0785256078335886	3.48059882984435
360	1	chr1	124541277	124541277	0.00109498634432359	3.48059882984435
361	1	chr1	125823267	125823267	0.00109498634432359	3.48059882984435
362	1	chr1	126078905	126078905	0.00109498618753783	3.48059882984435
363	1	chr1	126340209	126340209	0.00109498618753783	3.48059882984435
364	1	chr1	126657091	126657091	0.00109498618754092	3.48059882984435
365	1	chr1	126672811	126672811	0.00109498618753783	3.48059882984435
366	1	chr1	126721879	126721879	0.00109498618753783	3.48059882984435
367	1	chr1	126729134	126729134	0.00109498604436375	3.48059882984435
368	1	chr1	126926140	126926140	0.00109498604436375	3.48059882984435
369	1	chr1	127036771	127036771	0.00109498618967941	3.48059882984435
370	1	chr1	127043582	127043582	0.00109498618967941	3.48059882984435
371	1	chr1	127049404	127049404	0.00172219575541839	3.48059882984435
372	1	chr1	127149340	127149340	0.00172219716718454	3.48059882984435
373	1	chr1	127154464	127154464	0.00188348883528874	3.48059882984435
374	1	chr1	127168237	127168237	0.00188348883528874	3.48059882984435
375	1	chr1	128543327	128543327	0.00188348883528874	3.48059882984435
376	1	chr1	128543687	128543687	0.00188348887314284	3.48059882984435
377	1	chr1	128544902	128544902	0.00188463348983144	3.48059882984435
378	1	chr1	128589065	128589065	0.00188348883532577	3.48059882984435
379	1	chr1	130850953	130850953	0.00188348883532268	3.48059882984435
380	1	chr1	130863937	130863937	0.00188348883528874	3.48059882984435
381	1	chr1	131330550	131330550	0.00188348883528874	3.48059882984435
382	1	chr1	131595730	131595730	0.00188348883528874	3.48059882984435
383	1	chr1	131661938	131661938	0.00188348883528874	3.48059882984435
384	1	chr1	132035118	132035118	0.00188348883528874	3.48059882984435
385	1	chr1	132495600	132495600	0.00188348883528874	3.48059882984435
386	1	chr1	132628058	132628058	0.00188348883528874	3.48059882984435
387	1	chr1	133156614	133156614	0.00188348883528874	3.48059882984435
388	1	chr1	133168278	133168278	0.00188348883528874	3.48059882984435
389	1	chr1	133884527	133884527	0.00188348883528874	3.48059882984435
390	1	chr1	133975583	133975583	0.00188348883528874	3.48059882984435
391	1	chr1	134210714	134210714	0.00188348883528874	3.48059882984435
392	1	chr1	135170068	135170068	0.00188348883528874	3.48059882984435
393	1	chr1	135483822	135483822	0.00188348883528874	3.48059882984435
394	1	chr1	135562623	135562623	0.00188348883528874	3.48059882984435
395	1	chr1	136317917	136317917	0.00188348883528874	3.48059882984435
396	1	chr1	136537577	136537577	0.00188348883528874	3.48059882984435
397	1	chr1	136554384	136554384	0.00188348883528874	3.48059882984435
398	1	chr1	136566409	136566409	0.00188348883527948	3.48059882984435
399	1	chr1	137433396	137433396	0.00188348883527948	3.48059882984435
400	1	chr1	138573759	138573759	0.00188062931961305	3.48059882984435
401	1	chr1	138606530	138606530	0.00188348896631384	3.48059882984435
402	1	chr1	139231587	139231587	0.00188348896631693	3.48059882984435
403	1	chr1	139521091	139521091	0.248768049559311	3.48059882984435
404	1	chr1	139601839	139601839	0.248768049559323	3.48059882984435
405	1	chr1	139806775	139806775	0.248768052348078	3.48059882984435
406	1	chr1	139959904	139959904	0.248768052348078	3.48059882984435
407	1	chr1	142965852	142965852	0.24875692329973	3.48059882984435
408	1	chr1	145201671	145201671	0.0293215391974346	3.48059882984435
409	1	chr1	145376780	145376780	0.0292991330185172	3.48059882984435
410	1	chr1	145394499	145394499	0.029299132391442	3.48059882984435
411	1	chr1	146268884	146268884	0.029299132391442	3.48059882984435
412	1	chr1	146663267	146663267	0.029299132391442	3.48059882984435
413	1	chr1	146745009	146745009	0.0292991323914358	3.48059882984435
414	1	chr1	146782668	146782668	0.0292991323914358	3.48059882984435
415	1	chr1	146870515	146870515	0.0292991323914389	3.48059882984435
416	1	chr1	146963443	146963443	0.0292991323914389	3.48059882984435
417	1	chr1	147054880	147054880	0.0292991323914389	3.48059882984435
418	1	chr1	147249374	147249374	0.0292991323914389	3.48059882984435
419	1	chr1	148979977	148979977	0.0292991323914358	3.48059882984435
420	1	chr1	149797787	149797787	0.0292991323914389	3.48059882984435
421	1	chr1	150054306	150054306	0.0292991323914389	3.48059882984435
422	1	chr1	150059940	150059940	0.0292991323914389	3.48059882984435
423	1	chr1	150643877	150643877	0.0292991323914389	3.48059882984435
424	1	chr1	151271465	151271465	0.0292991316494314	3.48059882984435
425	1	chr1	151898499	151898499	0.0292991316494375	3.48059882984435
426	1	chr1	151921167	151921167	0.0292991323914389	3.48059882984435
427	1	chr1	152414681	152414681	0.0292991323914389	3.48059882984435
428	1	chr1	152434510	152434510	0.0292991323914389	3.48059882984435
429	1	chr1	152548837	152548837	0.0292991323914389	3.48059882984435
430	1	chr1	152756519	152756519	0.0292991323914389	3.48059882984435
431	1	chr1	152914150	152914150	0.0293006029460806	3.48059882984435
432	1	chr1	153015716	153015716	0.0787126678613773	3.48059882984435
433	1	chr1	153184875	153184875	0.0787141499783146	3.48059882984435
434	1	chr1	153370055	153370055	0.0787141499783239	3.48059882984435
435	1	chr1	153423405	153423405	0.201819910217318	3.48059882984435
436	1	chr1	153932716	153932716	0.201821114281129	3.48059882984435
437	1	chr1	153969506	153969506	0.373918928751668	3.48059882984435
438	1	chr1	154143508	154143508	0.373937297608085	3.48059882984435
439	1	chr1	154205434	154205434	0.373937297608085	3.48059882984435
440	1	chr1	154527808	154527808	0.373937297608085	3.48059882984435
441	1	chr1	154532837	154532837	0.373937297608085	3.48059882984435
442	1	chr1	154540240	154540240	0.373937297608085	3.48059882984435
443	1	chr1	154583394	154583394	0.373937297608085	3.48059882984435
444	1	chr1	154609113	154609113	0.373937297608085	3.48059882984435
445	1	chr1	154871871	154871871	0.373937297608085	3.48059882984435
446	1	chr1	155096387	155096387	0.373937295846825	3.48059882984435
447	1	chr1	155104914	155104914	0.373919684489068	3.48059882984435
448	1	chr1	155701160	155701160	0.373937297607996	3.48059882984435
449	1	chr1	155704588	155704588	0.373937297607996	3.48059882984435
450	1	chr1	155809944	155809944	0.373937297608082	3.48059882984435
451	1	chr1	156406280	156406280	0.373937297608085	3.48059882984435
452	1	chr1	156848675	156848675	0.373937297608085	3.48059882984435
453	1	chr1	156951158	156951158	0.373937297608085	3.48059882984435
454	1	chr1	157942804	157942804	0.373937297608085	3.48059882984435
455	1	chr1	157988638	157988638	0.373937293933741	3.48059882984435
456	1	chr1	158217850	158217850	0.373937293933714	3.48059882984435
457	1	chr1	158228105	158228105	0.0787141508971567	3.48059882984435
458	1	chr1	158372504	158372504	0.0787141508971412	3.48059882984435
459	1	chr1	158373251	158373251	0.0787141490594324	3.48059882984435
460	1	chr1	158380674	158380674	0.0787141490592504	3.48059882984435
461	1	chr1	158381471	158381471	0.0787141490592473	3.48059882984435
462	1	chr1	159434335	159434335	0.0787141490592473	3.48059882984435
463	1	chr1	159479220	159479220	0.078714150339797	3.48059882984435
464	1	chr1	160261341	160261341	0.0787143172303138	3.48059882984435
465	1	chr1	160285258	160285258	0.0787141500013721	3.48059882984435
466	1	chr1	161735037	161735037	0.0787141500013751	3.48059882984435
467	1	chr1	161981980	161981980	0.0787141490593398	3.48059882984435
468	1	chr1	162058587	162058587	0.0787141490592473	3.48059882984435
469	1	chr1	162250061	162250061	0.0787141490592473	3.48059882984435
470	1	chr1	162598718	162598718	0.0787141490592473	3.48059882984435
471	1	chr1	162964986	162964986	0.0787141490592473	3.48059882984435
472	1	chr1	163093547	163093547	0.0787175909062416	3.48059882984435
473	1	chr1	163132699	163132699	0.0787175909333971	3.48059882984435
474	1	chr1	163312366	163312366	0.0310738960851332	3.48059882984435
475	1	chr1	163338902	163338902	0.0311225691232745	3.48059882984435
476	1	chr1	164023933	164023933	0.0311225691232745	3.48059882984435
477	1	chr1	164065311	164065311	0.0311225691235985	3.48059882984435
478	1	chr1	164177549	164177549	0.0311225691235985	3.48059882984435
479	1	chr1	164430377	164430377	0.0311225691235985	3.48059882984435
480	1	chr1	164441012	164441012	0.0311225691235985	3.48059882984435
481	1	chr1	164476452	164476452	0.0311225691235985	3.48059882984435
482	1	chr1	164847250	164847250	0.0311225691235985	3.48059882984435
483	1	chr1	164858900	164858900	0.0311225691235985	3.48059882984435
484	1	chr1	164901452	164901452	0.0311225691235985	3.48059882984435
485	1	chr1	164902237	164902237	0.0311225691235985	3.48059882984435
486	1	chr1	166298517	166298517	0.0311225691235985	3.48059882984435
487	1	chr1	166393012	166393012	0.0311225691235985	3.48059882984435
488	1	chr1	166416605	166416605	0.0311225691235985	3.48059882984435
489	1	chr1	166711048	166711048	0.0311225691235985	3.48059882984435
490	1	chr1	166713474	166713474	0.0311225694399998	3.48059882984435
491	1	chr1	166740897	166740897	0.0311225694399967	3.48059882984435
492	1	chr1	166799244	166799244	0.0311225691235985	3.48059882984435
493	1	chr1	166908604	166908604	0.0311225691235985	3.48059882984435
494	1	chr1	166983008	166983008	0.0311225691235985	3.48059882984435
495	1	chr1	167194662	167194662	0.0311225691235985	3.48059882984435
496	1	chr1	167223113	167223113	0.0311225691236417	3.48059882984435
497	1	chr1	167331141	167331141	0.0311225703811	3.48059882984435
498	1	chr1	167709054	167709054	0.0311225703811031	3.48059882984435
499	1	chr1	167823479	167823479	0.0311225690615174	3.48059882984435
500	1	chr1	168144357	168144357	0.0311225690615174	3.48059882984435
501	1	chr1	170535283	170535283	0.00180842149035973	3.48059882984435
502	1	chr1	170940982	170940982	0.00180790647113181	3.48059882984435
503	1	chr1	171041085	171041085	0.123172785553344	3.48059882984435
504	1	chr1	171051752	171051752	0.123186203613551	3.48059882984435
505	1	chr1	171172245	171172245	0.160497375796373	3.48059882984435
506	1	chr1	171193042	171193042	0.160500400151563	3.48059882984435
507	1	chr1	171749117	171749117	0.160500400151563	3.48059882984435
508	1	chr1	172174127	172174127	0.160500400151563	3.48059882984435
509	1	chr1	172175373	172175373	0.160500400151563	3.48059882984435
510	1	chr1	172211153	172211153	0.160500400151563	3.48059882984435
511	1	chr1	172235364	172235364	0.160500400151563	3.48059882984435
512	1	chr1	172332392	172332392	0.160500400151563	3.48059882984435
513	1	chr1	172444585	172444585	0.160500400383051	3.48059882984435
514	1	chr1	172578307	172578307	0.160500400383054	3.48059882984435
515	1	chr1	172706936	172706936	0.160500400151563	3.48059882984435
516	1	chr1	172833310	172833310	0.160500400151563	3.48059882984435
517	1	chr1	172911308	172911308	0.160500400151563	3.48059882984435
518	1	chr1	173338628	173338628	0.160500400151563	3.48059882984435
519	1	chr1	173373044	173373044	0.160500399393845	3.48059882984435
520	1	chr1	173419519	173419519	0.160500399393839	3.48059882984435
521	1	chr1	173613513	173613513	0.0163917669824022	3.48059882984435
522	1	chr1	173671441	173671441	0.0163864222564943	3.48059882984435
523	1	chr1	173746750	173746750	0.0163871443132374	3.48059882984435
524	1	chr1	174541197	174541197	0.0163871443132374	3.48059882984435
525	1	chr1	174678717	174678717	0.0163871443132374	3.48059882984435
526	1	chr1	175436852	175436852	0.0163871443132374	3.48059882984435
527	1	chr1	175614931	175614931	0.0163871443132374	3.48059882984435
528	1	chr1	175769156	175769156	0.0207053883437763	3.48059882984435
529	1	chr1	176205262	176205262	0.0207054242307863	3.48059882984435
530	1	chr1	178406066	178406066	0.0544375861849163	3.48059882984435
531	1	chr1	179862838	179862838	0.014382778519123	3.48059882984435
532	1	chr1	179922241	179922241	0.0143824375811194	3.48059882984435
533	1	chr1	180136780	180136780	0.0143824375811194	3.48059882984435
534	1	chr1	180184246	180184246	0.0143824375811132	3.48059882984435
535	1	chr1	180239782	180239782	0.0143824375811132	3.48059882984435
536	1	chr1	180241080	180241080	0.0143824375811132	3.48059882984435
537	1	chr1	180283780	180283780	0.0143824375810423	3.48059882984435
538	1	chr1	180411520	180411520	0.0143824368561889	3.48059882984435
539	1	chr1	181475552	181475552	0.0143824311037364	3.48059882984435
540	1	chr1	181548704	181548704	0.0371782957643946	3.48059882984435
541	1	chr1	182001895	182001895	0.0371898026368395	3.48059882984435
542	1	chr1	182478268	182478268	0.0371898046899035	3.48059882984435
543	1	chr1	182749095	182749095	0.0371898099057178	3.48059882984435
544	1	chr1	182948745	182948745	0.0371898099057271	3.48059882984435
545	1	chr1	183513186	183513186	0.243348013619928	3.48059882984435
546	1	chr1	183579128	183579128	0.243431715662105	3.48059882984435
547	1	chr1	183605293	183605293	0.243431715662099	3.48059882984435
548	1	chr1	183947093	183947093	0.243431722166613	3.48059882984435
549	1	chr1	183949127	183949127	0.243447794126634	3.48059882984435
550	1	chr1	184190212	184190212	0.349907038970466	3.48059882984435
551	1	chr1	184322353	184322353	0.34991687090399	3.48059882984435
552	1	chr1	184323105	184323105	0.349916867863045	3.48059882984435
553	1	chr1	184324130	184324130	0.349916867863017	3.48059882984435
554	1	chr1	184445172	184445172	0.349916871394289	3.48059882984435
555	1	chr1	184557995	184557995	0.349916871394289	3.48059882984435
556	1	chr1	184736818	184736818	0.349916871394289	3.48059882984435
557	1	chr1	184880370	184880370	0.349916871394292	3.48059882984435
558	1	chr1	184909869	184909869	0.349916871394289	3.48059882984435
559	1	chr1	185166357	185166357	0.349916871394289	3.48059882984435
560	1	chr1	185177962	185177962	0.349916871394289	3.48059882984435
561	1	chr1	185217608	185217608	0.349916871394289	3.48059882984435
562	1	chr1	185790793	185790793	0.349916871394289	3.48059882984435
563	1	chr1	185794552	185794552	0.349916871394289	3.48059882984435
564	1	chr1	185849378	185849378	0.349916871394292	3.48059882984435
565	1	chr1	185862034	185862034	0.349916871394289	3.48059882984435
566	1	chr1	185887123	185887123	0.349916871394289	3.48059882984435
567	1	chr1	186130982	186130982	0.349916871394289	3.48059882984435
568	1	chr1	186206758	186206758	0.349916871394116	3.48059882984435
569	1	chr1	186237051	186237051	0.349916867858561	3.48059882984435
570	1	chr1	186628831	186628831	0.349916869673314	3.48059882984435
571	1	chr1	186809682	186809682	0.349916871394289	3.48059882984435
572	1	chr1	186894572	186894572	0.349916871394289	3.48059882984435
573	1	chr1	187001416	187001416	0.349916871394289	3.48059882984435
574	1	chr1	187053680	187053680	0.349916871394289	3.48059882984435
575	1	chr1	187134545	187134545	0.349916871394289	3.48059882984435
576	1	chr1	187169478	187169478	0.349916871394684	3.48059882984435
577	1	chr1	187392638	187392638	0.349916871394684	3.48059882984435
578	1	chr1	187463427	187463427	0.349936506960188	3.48059882984435
579	1	chr1	187571357	187571357	0.552329797408566	3.48059882984435
580	1	chr1	187595643	187595643	0.552331374949462	3.48059882984435
581	1	chr1	187598257	187598257	0.735256456892008	3.48059882984435
582	1	chr1	187621794	187621794	0.735211078448733	3.48059882984435
583	1	chr1	187901038	187901038	0.190532207075575	3.48059882984435
584	1	chr1	187919386	187919386	0.190532207075544	3.48059882984435
585	1	chr1	187925003	187925003	0.160980105538419	3.48059882984435
586	1	chr1	188034862	188034862	0.16097985127223	3.48059882984435
587	1	chr1	188042879	188042879	0.0924798933397355	3.48059882984435
588	1	chr1	188246931	188246931	0.0924798933397355	3.48059882984435
589	1	chr1	188263219	188263219	0.092479893006899	3.48059882984435
590	1	chr1	188514560	188514560	0.092479893006899	3.48059882984435
591	1	chr1	188518307	188518307	0.092479893006899	3.48059882984435
592	1	chr1	188526439	188526439	0.092479893006899	3.48059882984435
593	1	chr1	188659784	188659784	0.092479893006899	3.48059882984435
594	1	chr1	188807764	188807764	0.092479893006899	3.48059882984435
595	1	chr1	189029118	189029118	0.092479893006899	3.48059882984435
596	1	chr1	189031786	189031786	0.092479893006899	3.48059882984435
597	1	chr1	189136357	189136357	0.092479893006899	3.48059882984435
598	1	chr1	189170283	189170283	0.092479893006899	3.48059882984435
599	1	chr1	189222535	189222535	0.0924798930068959	3.48059882984435
600	1	chr1	189361953	189361953	0.092479893006899	3.48059882984435
601	1	chr1	189806053	189806053	0.092479893006899	3.48059882984435
602	1	chr1	189892783	189892783	0.092479893006899	3.48059882984435
603	1	chr1	189994733	189994733	0.092479893006899	3.48059882984435
604	1	chr1	190085535	190085535	0.092479893006899	3.48059882984435
605	1	chr1	190124682	190124682	0.092479893006899	3.48059882984435
606	1	chr1	190668009	190668009	0.092479893006899	3.48059882984435
607	1	chr1	191001481	191001481	0.092479893006899	3.48059882984435
608	1	chr1	191333382	191333382	0.092479893006899	3.48059882984435
609	1	chr1	191599384	191599384	0.092479893006899	3.48059882984435
610	1	chr1	191601182	191601182	0.092479893006899	3.48059882984435
611	1	chr1	191901059	191901059	0.092479893006899	3.48059882984435
612	1	chr1	191908118	191908118	0.092479893006899	3.48059882984435
613	1	chr1	191964941	191964941	0.092479893006899	3.48059882984435
614	1	chr1	191969842	191969842	0.0924798930068527	3.48059882984435
615	1	chr1	191978902	191978902	0.0924798920627653	3.48059882984435
616	1	chr1	192075400	192075400	0.0924798920627592	3.48059882984435
617	1	chr1	192141559	192141559	0.0380256200116844	3.48059882984435
618	1	chr1	192154974	192154974	0.0380204745025126	3.48059882984435
619	1	chr1	192413462	192413462	0.0380204745025033	3.48059882984435
620	1	chr1	192430302	192430302	0.0176857096285468	3.48059882984435
621	1	chr1	192528101	192528101	0.017693805702148	3.48059882984435
622	1	chr1	192926206	192926206	0.017693805702148	3.48059882984435
623	1	chr1	192941983	192941983	0.0176938057022282	3.48059882984435
624	1	chr1	193474876	193474876	0.0176938057022282	3.48059882984435
625	1	chr1	193481242	193481242	0.0176938057022282	3.48059882984435
626	1	chr1	193514036	193514036	0.0176938057022282	3.48059882984435
627	1	chr1	194052632	194052632	0.0176938057022282	3.48059882984435
628	1	chr1	194149219	194149219	0.0176938057022282	3.48059882984435
629	1	chr1	194161590	194161590	0.0176938057022282	3.48059882984435
630	1	chr1	194504549	194504549	0.0176938057022282	3.48059882984435
631	1	chr1	194759288	194759288	0.0176938057022282	3.48059882984435
632	1	chr1	195302600	195302600	0.0176938057022282	3.48059882984435
633	1	chr1	195308492	195308492	0.0176938057022282	3.48059882984435
634	1	chr2	5653007	5653007	0.0355765368015327	3.48059882984435
635	1	chr2	6311318	6311318	0.0355765368015327	3.48059882984435
636	1	chr2	7696420	7696420	0.0449396646571006	3.48059882984435
637	1	chr2	9076352	9076352	0.0403767913606872	3.48059882984435
638	1	chr2	9829662	9829662	0.0403310336704274	3.48059882984435
639	1	chr2	11785865	11785865	0.0190565635419534	3.48059882984435
640	1	chr2	13436218	13436218	6.28384500000583e-05	3.48059882984435
641	1	chr2	13600088	13600088	0.266773674612815	3.48059882984435
642	1	chr2	14395051	14395051	0.0189947492250622	3.48059882984435
643	1	chr2	15004597	15004597	0.0190674474122679	3.48059882984435
644	1	chr2	16305712	16305712	0.0190674531707285	3.48059882984435
645	1	chr2	17898115	17898115	0.0190674531708705	3.48059882984435
646	1	chr2	17911757	17911757	0.0190674531708705	3.48059882984435
647	1	chr2	17915505	17915505	0.0190674573966028	3.48059882984435
648	1	chr2	17948720	17948720	0.0190733566200739	3.48059882984435
649	1	chr2	18263847	18263847	0.0190674531709013	3.48059882984435
650	1	chr2	18661262	18661262	0.0190674531709013	3.48059882984435
651	1	chr2	18764774	18764774	0.0190674531708736	3.48059882984435
652	1	chr2	19016583	19016583	0.0190674531708705	3.48059882984435
653	1	chr2	19078724	19078724	0.0190674532456745	3.48059882984435
654	1	chr2	19716101	19716101	0.0190674532456745	3.48059882984435
655	1	chr2	19764084	19764084	0.0228494545692277	3.48059882984435
656	1	chr2	19978983	19978983	0.022849484411395	3.48059882984435
657	1	chr2	20017308	20017308	0.0319328316074279	3.48059882984435
658	1	chr2	20963063	20963063	0.0319328316074279	3.48059882984435
659	1	chr2	21236295	21236295	0.0319328330731748	3.48059882984435
660	1	chr2	22820916	22820916	0.0319473195383764	3.48059882984435
661	1	chr2	23343781	23343781	0.321505374118862	3.48059882984435
662	1	chr2	23766163	23766163	0.321576562334407	3.48059882984435
663	1	chr2	24076198	24076198	0.321576565880216	3.48059882984435
664	1	chr2	24093641	24093641	0.3215765660253	3.48059882984435
665	1	chr2	24535153	24535153	0.3215765660253	3.48059882984435
666	1	chr2	24675851	24675851	0.252532719088931	3.48059882984435
667	1	chr2	24916883	24916883	0.252532719088919	3.48059882984435
668	1	chr2	24948276	24948276	0.25253271804062	3.48059882984435
669	1	chr2	24971754	24971754	0.25253271804062	3.48059882984435
670	1	chr2	25100133	25100133	0.252532717705716	3.48059882984435
671	1	chr2	25630329	25630329	0.252532717705716	3.48059882984435
672	1	chr2	25649555	25649555	0.0898348312968297	3.48059882984435
673	1	chr2	25852660	25852660	0.0898346256669148	3.48059882984435
674	1	chr2	25871177	25871177	0.0454708901758967	3.48059882984435
675	1	chr2	26367718	26367718	0.00611803711513591	3.48059882984435
676	1	chr2	26475048	26475048	0.006118037115139	3.48059882984435
677	1	chr2	26877889	26877889	0.0558621368811331	3.48059882984435
678	1	chr2	26980815	26980815	0.0558674729522992	3.48059882984435
679	1	chr2	28969780	28969780	0.908398219555257	3.48059882984435
680	1	chr2	30440967	30440967	0.055865473605846	3.48059882984435
681	1	chr2	30448317	30448317	0.0558654736058646	3.48059882984435
682	1	chr2	30794170	30794170	0.055865478511869	3.48059882984435
683	1	chr2	30810094	30810094	0.0558654801199105	3.48059882984435
684	1	chr2	31400356	31400356	0.0558654801199228	3.48059882984435
685	1	chr2	31822659	31822659	0.302944660644143	3.48059882984435
686	1	chr2	31836342	31836342	0.302974124917178	3.48059882984435
687	1	chr2	32402585	32402585	0.302974124917187	3.48059882984435
688	1	chr2	32614942	32614942	0.393006260776967	3.48059882984435
689	1	chr2	32651600	32651600	0.39300941385312	3.48059882984435
690	1	chr2	33449967	33449967	0.39300941385312	3.48059882984435
691	1	chr2	33606958	33606958	0.393009413853154	3.48059882984435
692	1	chr2	33879187	33879187	0.393009413853154	3.48059882984435
693	1	chr2	33930663	33930663	0.393009413853154	3.48059882984435
694	1	chr2	34073489	34073489	0.393009413853154	3.48059882984435
695	1	chr2	34134770	34134770	0.393009413853154	3.48059882984435
696	1	chr2	34623461	34623461	0.393009413853154	3.48059882984435
697	1	chr2	35013637	35013637	0.39300941385312	3.48059882984435
698	1	chr2	35016056	35016056	0.393009413547282	3.48059882984435
699	1	chr2	35021116	35021116	0.393009413547279	3.48059882984435
700	1	chr2	35397123	35397123	0.360364255490416	3.48059882984435
701	1	chr2	36097874	36097874	0.00732840869486227	3.48059882984435
702	1	chr2	36101676	36101676	0.00732308807484516	3.48059882984435
703	1	chr2	36114263	36114263	0.00732308807484516	3.48059882984435
704	1	chr2	36213441	36213441	0.00732245595730211	3.48059882984435
705	1	chr2	37429671	37429671	0.00732308807483899	3.48059882984435
706	1	chr2	37657113	37657113	0.00732308807483899	3.48059882984435
707	1	chr2	38163705	38163705	0.00732308807484825	3.48059882984435
708	1	chr2	38571516	38571516	0.00732308807482665	3.48059882984435
709	1	chr2	39507060	39507060	0.00732308807482665	3.48059882984435
710	1	chr2	40012587	40012587	0.00732123174687901	3.48059882984435
711	1	chr2	40340725	40340725	0.000686150648817682	3.48059882984435
712	1	chr2	40761859	40761859	0.000686150897700572	3.48059882984435
713	1	chr2	40927970	40927970	3.4995948729368e-06	3.48059882984435
714	1	chr2	41029984	41029984	3.49071751497585e-06	3.48059882984435
715	1	chr2	41621428	41621428	3.49071751497585e-06	3.48059882984435
716	1	chr2	41625955	41625955	3.49071751497585e-06	3.48059882984435
717	1	chr2	42374712	42374712	3.49071751497585e-06	3.48059882984435
718	1	chr2	42556591	42556591	3.49071751497585e-06	3.48059882984435
719	1	chr2	42669234	42669234	3.49071751497585e-06	3.48059882984435
720	1	chr2	42674185	42674185	3.49071751497585e-06	3.48059882984435
721	1	chr2	43632178	43632178	3.49071751497585e-06	3.48059882984435
722	1	chr2	43693749	43693749	3.49071751497585e-06	3.48059882984435
723	1	chr2	43848875	43848875	3.49071751497585e-06	3.48059882984435
724	1	chr2	43976737	43976737	3.49071751497585e-06	3.48059882984435
725	1	chr2	44340369	44340369	3.49071751497585e-06	3.48059882984435
726	1	chr2	44342902	44342902	3.49069774086255e-06	3.48059882984435
727	1	chr2	44401774	44401774	3.29574649210255e-06	3.48059882984435
728	1	chr2	44479460	44479460	3.49070970160898e-06	3.48059882984435
729	1	chr2	44523921	44523921	3.49071751497585e-06	3.48059882984435
730	1	chr2	45056544	45056544	3.49071751497585e-06	3.48059882984435
731	1	chr2	45157118	45157118	3.49071751497585e-06	3.48059882984435
732	1	chr2	45529949	45529949	3.49071751497585e-06	3.48059882984435
733	1	chr2	45532766	45532766	3.49071751497585e-06	3.48059882984435
734	1	chr2	45556715	45556715	3.49071751497585e-06	3.48059882984435
735	1	chr2	45622327	45622327	3.49071751497585e-06	3.48059882984435
736	1	chr2	46071117	46071117	3.49071751497585e-06	3.48059882984435
737	1	chr2	46195816	46195816	3.49071751497585e-06	3.48059882984435
738	1	chr2	46229015	46229015	3.49071751497585e-06	3.48059882984435
739	1	chr2	47159732	47159732	3.49071751497585e-06	3.48059882984435
740	1	chr2	47164612	47164612	3.49071751497585e-06	3.48059882984435
741	1	chr2	47998974	47998974	3.49071751497585e-06	3.48059882984435
742	1	chr2	47999598	47999598	3.49071499383812e-06	3.48059882984435
743	1	chr2	48462653	48462653	3.4655318088589e-06	3.48059882984435
744	1	chr2	48753513	48753513	0.00543513635013662	3.48059882984435
745	1	chr2	50640741	50640741	0.000686151010756782	3.48059882984435
746	1	chr2	50653018	50653018	0.000686151010756782	3.48059882984435
747	1	chr2	50660053	50660053	0.000686151028130105	3.48059882984435
748	1	chr2	50739084	50739084	0.000686149217191012	3.48059882984435
749	1	chr2	50745010	50745010	0.000205087451771963	3.48059882984435
750	1	chr2	51313205	51313205	0.000205084603398581	3.48059882984435
751	1	chr2	51319542	51319542	3.49072048047567e-06	3.48059882984435
752	1	chr2	51385891	51385891	3.49072048356152e-06	3.48059882984435
753	1	chr2	51396788	51396788	3.49071751497585e-06	3.48059882984435
754	1	chr2	51415526	51415526	3.49071751497585e-06	3.48059882984435
755	1	chr2	51654309	51654309	3.49071751497585e-06	3.48059882984435
756	1	chr2	52306692	52306692	3.49071751497585e-06	3.48059882984435
757	1	chr2	52393679	52393679	3.49071751497585e-06	3.48059882984435
758	1	chr2	52426783	52426783	3.49071751497585e-06	3.48059882984435
759	1	chr2	52433667	52433667	3.49071751497585e-06	3.48059882984435
760	1	chr2	52575574	52575574	3.49071751497585e-06	3.48059882984435
761	1	chr2	52625226	52625226	3.49071751497585e-06	3.48059882984435
762	1	chr2	52646782	52646782	3.49071751497585e-06	3.48059882984435
763	1	chr2	52767186	52767186	3.49071751497585e-06	3.48059882984435
764	1	chr2	53050318	53050318	3.49071751497585e-06	3.48059882984435
765	1	chr2	53183609	53183609	3.49071751497585e-06	3.48059882984435
766	1	chr2	54936421	54936421	3.49071751497585e-06	3.48059882984435
767	1	chr2	55092420	55092420	3.49071751497585e-06	3.48059882984435
768	1	chr2	55413921	55413921	3.49071751497585e-06	3.48059882984435
769	1	chr2	57315196	57315196	3.49071751497585e-06	3.48059882984435
770	1	chr2	57658939	57658939	3.49071751497585e-06	3.48059882984435
771	1	chr2	57659854	57659854	3.49071751497585e-06	3.48059882984435
772	1	chr2	57800021	57800021	3.49071672499878e-06	3.48059882984435
773	1	chr2	57802460	57802460	3.49071672499878e-06	3.48059882984435
774	1	chr2	57864928	57864928	8.39283035586639e-05	3.48059882984435
775	1	chr2	58009358	58009358	8.40061989443113e-05	3.48059882984435
776	1	chr2	58189570	58189570	8.40062047673063e-05	3.48059882984435
777	1	chr2	58446083	58446083	8.40062047673063e-05	3.48059882984435
778	1	chr2	59226414	59226414	8.41576337759223e-05	3.48059882984435
779	1	chr2	60441119	60441119	0.23265621981962	3.48059882984435
780	1	chr2	61079400	61079400	0.232689055263077	3.48059882984435
781	1	chr2	61356586	61356586	0.232689055799468	3.48059882984435
782	1	chr2	61407137	61407137	0.232689055799468	3.48059882984435
783	1	chr2	61687788	61687788	0.232689054608343	3.48059882984435
784	1	chr2	62005252	62005252	0.232689054608334	3.48059882984435
785	1	chr2	62100333	62100333	0.232689054907393	3.48059882984435
786	1	chr2	62138318	62138318	0.23268905490739	3.48059882984435
787	1	chr2	62162366	62162366	0.232689055799468	3.48059882984435
788	1	chr2	62307383	62307383	0.232689055799465	3.48059882984435
789	1	chr2	62525832	62525832	0.232689056489995	3.48059882984435
790	1	chr2	62618850	62618850	0.232689056489998	3.48059882984435
791	1	chr2	62652308	62652308	0.330851668939995	3.48059882984435
792	1	chr2	62672928	62672928	0.330851668939995	3.48059882984435
793	1	chr2	62761403	62761403	0.330856640740571	3.48059882984435
794	1	chr2	62828708	62828708	0.330851669136949	3.48059882984435
795	1	chr2	63407540	63407540	0.330851669136949	3.48059882984435
796	1	chr2	63453765	63453765	0.330851669136897	3.48059882984435
797	1	chr2	63572853	63572853	0.330851669136897	3.48059882984435
798	1	chr2	63876266	63876266	0.330851669136897	3.48059882984435
799	1	chr2	63905611	63905611	0.330851669136897	3.48059882984435
800	1	chr2	63921517	63921517	0.330851669136897	3.48059882984435
801	1	chr2	64112843	64112843	0.330851669136897	3.48059882984435
802	1	chr2	64398494	64398494	0.330851669136897	3.48059882984435
803	1	chr2	64788451	64788451	0.330851669136897	3.48059882984435
804	1	chr2	64858612	64858612	0.330851669136897	3.48059882984435
805	1	chr2	64907508	64907508	0.330851669136897	3.48059882984435
806	1	chr2	65034626	65034626	0.330851663916589	3.48059882984435
807	1	chr2	65240067	65240067	0.330851663669863	3.48059882984435
808	1	chr2	65345848	65345848	0.0905978620894117	3.48059882984435
809	1	chr2	65554938	65554938	0.0905609801650684	3.48059882984435
810	1	chr2	65805814	65805814	0.0905609801650684	3.48059882984435
811	1	chr2	65807519	65807519	0.0905609801648832	3.48059882984435
812	1	chr2	65844683	65844683	0.0905609801648832	3.48059882984435
813	1	chr2	65866216	65866216	0.0905609801648832	3.48059882984435
814	1	chr2	66090709	66090709	0.0905609801648832	3.48059882984435
815	1	chr2	66350152	66350152	0.0905609801648832	3.48059882984435
816	1	chr2	66959122	66959122	0.0905609801648832	3.48059882984435
817	1	chr2	66967901	66967901	0.0905609801648832	3.48059882984435
818	1	chr2	67082707	67082707	0.0905609801648832	3.48059882984435
819	1	chr2	67092863	67092863	0.0905609790275385	3.48059882984435
820	1	chr2	67745241	67745241	0.0905609790275416	3.48059882984435
821	1	chr2	67856295	67856295	0.0400439868290476	3.48059882984435
822	1	chr2	68804831	68804831	0.0400439868290445	3.48059882984435
823	1	chr2	69333658	69333658	0.0400439855721077	3.48059882984435
824	1	chr2	69342850	69342850	0.0400439855719842	3.48059882984435
825	1	chr2	69427073	69427073	0.0400439855719842	3.48059882984435
826	1	chr2	69469578	69469578	0.0400439855719842	3.48059882984435
827	1	chr2	69697611	69697611	0.0400439855720244	3.48059882984435
828	1	chr2	69724604	69724604	0.0400439864095111	3.48059882984435
829	1	chr2	69890010	69890010	0.0400439864095142	3.48059882984435
830	1	chr2	69935762	69935762	0.0735965158286709	3.48059882984435
831	1	chr2	70494678	70494678	0.0913325960282432	3.48059882984435
832	1	chr2	70495989	70495989	0.185973987294252	3.48059882984435
833	1	chr2	70579759	70579759	0.185973987294255	3.48059882984435
834	1	chr2	70613187	70613187	0.185973987782927	3.48059882984435
835	1	chr2	70716531	70716531	0.18597398782396	3.48059882984435
836	1	chr2	70916445	70916445	0.185974397643757	3.48059882984435
837	1	chr2	72401801	72401801	0.151843182848648	3.48059882984435
838	1	chr2	73295054	73295054	0.16286730469632	3.48059882984435
839	1	chr2	74049192	74049192	0.162860384073606	3.48059882984435
840	1	chr2	74050025	74050025	0.162860384073613	3.48059882984435
841	1	chr2	74065903	74065903	0.162860384073859	3.48059882984435
842	1	chr2	74251702	74251702	0.162860385563173	3.48059882984435
843	1	chr2	74880344	74880344	0.162860385563161	3.48059882984435
844	1	chr2	75132893	75132893	0.162860384073563	3.48059882984435
845	1	chr2	75327495	75327495	0.162860384073563	3.48059882984435
846	1	chr2	75333047	75333047	0.162860384453101	3.48059882984435
847	1	chr2	75643243	75643243	0.162860384453101	3.48059882984435
848	1	chr2	75676732	75676732	0.226239261517499	3.48059882984435
849	1	chr2	76017748	76017748	0.226239437875521	3.48059882984435
850	1	chr2	76018674	76018674	0.243084083231207	3.48059882984435
851	1	chr2	76024910	76024910	0.243084083231204	3.48059882984435
852	1	chr2	76108604	76108604	0.243084082639101	3.48059882984435
853	1	chr2	76491737	76491737	0.243084082639101	3.48059882984435
854	1	chr2	78100322	78100322	0.116150428157694	3.48059882984435
855	1	chr2	79342066	79342066	0.116126751320452	3.48059882984435
856	1	chr2	79343444	79343444	0.116126751132129	3.48059882984435
857	1	chr2	79742295	79742295	0.116126751132129	3.48059882984435
858	1	chr2	79794952	79794952	0.116126751132129	3.48059882984435
859	1	chr2	79805428	79805428	0.116126751132129	3.48059882984435
860	1	chr2	80052785	80052785	0.116126751132129	3.48059882984435
861	1	chr2	80054211	80054211	0.116126751132129	3.48059882984435
862	1	chr2	80104702	80104702	0.116126751132126	3.48059882984435
863	1	chr2	80149080	80149080	0.116126751132126	3.48059882984435
864	1	chr2	80173142	80173142	0.116126751132129	3.48059882984435
865	1	chr2	80276774	80276774	0.116126751132129	3.48059882984435
866	1	chr2	80327515	80327515	0.116126751132129	3.48059882984435
867	1	chr2	80615688	80615688	0.116126751132126	3.48059882984435
868	1	chr2	80641256	80641256	0.11612675111225	3.48059882984435
869	1	chr2	80731655	80731655	0.11612675111225	3.48059882984435
870	1	chr2	81022002	81022002	0.109313930323945	3.48059882984435
871	1	chr2	82047080	82047080	0.109313830841297	3.48059882984435
872	1	chr2	82106117	82106117	0.149486368274786	3.48059882984435
873	1	chr2	83252461	83252461	0.149486862978507	3.48059882984435
874	1	chr2	83413222	83413222	0.369480537502012	3.48059882984435
875	1	chr2	85948086	85948086	0.369480537502018	3.48059882984435
876	1	chr2	86516512	86516512	0.369480537502012	3.48059882984435
877	1	chr2	86544046	86544046	0.369480537501956	3.48059882984435
878	1	chr2	87353090	87353090	0.369480537501956	3.48059882984435
879	1	chr2	87390067	87390067	0.369480532295684	3.48059882984435
880	1	chr2	87956482	87956482	0.369480532295665	3.48059882984435
881	1	chr2	88346299	88346299	0.122483262258865	3.48059882984435
882	1	chr2	90567267	90567267	0.122483262258849	3.48059882984435
883	1	chr2	90788599	90788599	0.122483260347167	3.48059882984435
884	1	chr2	92009616	92009616	0.122483260347167	3.48059882984435
885	1	chr2	92415016	92415016	0.122483260347167	3.48059882984435
886	1	chr2	93321195	93321195	0.228024238713517	3.48059882984435
887	1	chr2	93362628	93362628	0.228024238713517	3.48059882984435
888	1	chr2	93419862	93419862	0.228024238788747	3.48059882984435
889	1	chr2	93502226	93502226	0.228024238788747	3.48059882984435
890	1	chr2	93546897	93546897	0.228024238788747	3.48059882984435
891	1	chr2	94030822	94030822	0.228024238788743	3.48059882984435
892	1	chr2	94284942	94284942	0.228024238788725	3.48059882984435
893	1	chr2	94314443	94314443	0.228024238494659	3.48059882984435
894	1	chr2	94390412	94390412	0.228024238494659	3.48059882984435
895	1	chr2	94537280	94537280	0.178399383749022	3.48059882984435
896	1	chr2	94786537	94786537	0.178399334434191	3.48059882984435
897	1	chr2	94788864	94788864	0.178399331949544	3.48059882984435
898	1	chr2	96759448	96759448	0.178399331949538	3.48059882984435
899	1	chr2	96811946	96811946	0.178399333328171	3.48059882984435
900	1	chr2	98106578	98106578	0.178399333328174	3.48059882984435
901	1	chr2	98186955	98186955	0.367372407897998	3.48059882984435
902	1	chr2	98258743	98258743	0.36737643547025	3.48059882984435
903	1	chr2	99180530	99180530	0.367376435470244	3.48059882984435
904	1	chr2	99261379	99261379	0.367376434749523	3.48059882984435
905	1	chr2	99794474	99794474	0.367376434749519	3.48059882984435
906	1	chr2	99825315	99825315	0.176457641057028	3.48059882984435
907	1	chr2	99879211	99879211	0.176457641057022	3.48059882984435
908	1	chr2	100014305	100014305	0.176457639159065	3.48059882984435
909	1	chr2	100844350	100844350	0.176457639159065	3.48059882984435
910	1	chr2	100918682	100918682	0.176457639159068	3.48059882984435
911	1	chr2	100968387	100968387	0.176457639159068	3.48059882984435
912	1	chr2	100989318	100989318	0.176457639159071	3.48059882984435
913	1	chr2	101386616	101386616	0.176457639159071	3.48059882984435
914	1	chr2	101720448	101720448	0.176457639159068	3.48059882984435
915	1	chr2	102641024	102641024	0.176457639159068	3.48059882984435
916	1	chr2	102660525	102660525	0.176457643740429	3.48059882984435
917	1	chr2	102731366	102731366	0.176457643740447	3.48059882984435
918	1	chr2	102764753	102764753	0.843986302331208	3.48059882984435
919	1	chr2	103084063	103084063	0.843986302331227	3.48059882984435
920	1	chr2	103193101	103193101	0.843986298865224	3.48059882984435
921	1	chr2	103284867	103284867	0.843986298865168	3.48059882984435
922	1	chr2	103322976	103322976	0.229281864542847	3.48059882984435
923	1	chr2	103375725	103375725	0.229281864542816	3.48059882984435
924	1	chr2	103450501	103450501	0.308150817697052	3.48059882984435
925	1	chr2	104017674	104017674	0.308151330140137	3.48059882984435
926	1	chr2	104099553	104099553	0.351499990911311	3.48059882984435
927	1	chr2	104215199	104215199	0.351499990911301	3.48059882984435
928	1	chr2	104415674	104415674	0.170058031400414	3.48059882984435
929	1	chr2	104420100	104420100	0.170058031400408	3.48059882984435
930	1	chr2	104427308	104427308	0.170058030531791	3.48059882984435
931	1	chr2	106110496	106110496	0.170058030531791	3.48059882984435
932	1	chr2	106279658	106279658	0.170058031764957	3.48059882984435
933	1	chr2	106496032	106496032	0.170058031764964	3.48059882984435
934	1	chr2	106526277	106526277	0.196430365815828	3.48059882984435
935	1	chr2	106598183	106598183	0.196427052299734	3.48059882984435
936	1	chr2	106665335	106665335	0.196427052134604	3.48059882984435
937	1	chr2	106695884	106695884	0.196427052134518	3.48059882984435
938	1	chr2	107074824	107074824	0.196427052134518	3.48059882984435
939	1	chr2	107153805	107153805	0.196412768196985	3.48059882984435
940	1	chr2	107240990	107240990	0.196427050706141	3.48059882984435
941	1	chr2	107465137	107465137	0.196427050070478	3.48059882984435
942	1	chr2	108090363	108090363	0.196427050070462	3.48059882984435
943	1	chr2	108097767	108097767	0.196427052134469	3.48059882984435
944	1	chr2	108355071	108355071	0.196427052134441	3.48059882984435
945	1	chr2	108776877	108776877	0.196427050808116	3.48059882984435
946	1	chr2	109523816	109523816	0.196400421632946	3.48059882984435
947	1	chr2	109720277	109720277	0.0620886345990505	3.48059882984435
948	1	chr2	109733629	109733629	0.0620886345990413	3.48059882984435
949	1	chr2	109782696	109782696	0.0611961747127212	3.48059882984435
950	1	chr2	109954085	109954085	0.061196140866117	3.48059882984435
951	1	chr2	109989840	109989840	0.054082709170853	3.48059882984435
952	1	chr2	110046997	110046997	0.054082709170853	3.48059882984435
953	1	chr2	110413008	110413008	0.0540827090771481	3.48059882984435
954	1	chr2	110517931	110517931	0.0540827090771481	3.48059882984435
955	1	chr2	110703822	110703822	0.0540827090771481	3.48059882984435
956	1	chr2	112090084	112090084	0.0540827090771481	3.48059882984435
957	1	chr2	112244475	112244475	0.0540827090771481	3.48059882984435
958	1	chr2	112275774	112275774	0.0540827090771481	3.48059882984435
959	1	chr2	112280290	112280290	0.0540827090771512	3.48059882984435
960	1	chr2	112284851	112284851	0.0540827090771481	3.48059882984435
961	1	chr2	112457989	112457989	0.0540827090771481	3.48059882984435
962	1	chr2	113345855	113345855	0.0540827090771481	3.48059882984435
963	1	chr2	113445288	113445288	0.0540827090771728	3.48059882984435
964	1	chr2	113607095	113607095	0.0540827090771728	3.48059882984435
965	1	chr2	113631263	113631263	0.0540847100797604	3.48059882984435
966	1	chr2	113784404	113784404	0.0747501009714056	3.48059882984435
967	1	chr2	114158546	114158546	0.0747502655622281	3.48059882984435
968	1	chr2	114197163	114197163	0.112093983234752	3.48059882984435
969	1	chr2	114317125	114317125	0.112093983234755	3.48059882984435
970	1	chr2	114320570	114320570	0.112093982679969	3.48059882984435
971	1	chr2	115340331	115340331	0.112093982679975	3.48059882984435
972	1	chr2	115411199	115411199	0.112093983535274	3.48059882984435
973	1	chr2	115499259	115499259	0.112093983535317	3.48059882984435
974	1	chr2	115506198	115506198	0.112093983084925	3.48059882984435
975	1	chr2	115878891	115878891	0.112093983084925	3.48059882984435
976	1	chr2	116006525	116006525	0.0540827108959716	3.48059882984435
977	1	chr2	116476715	116476715	0.0540827108959685	3.48059882984435
978	1	chr2	116722033	116722033	0.0440158986428386	3.48059882984435
979	1	chr2	117000383	117000383	0.0440017812288813	3.48059882984435
980	1	chr2	117292797	117292797	0.0440017812288813	3.48059882984435
981	1	chr2	117683278	117683278	0.0440017792829147	3.48059882984435
982	1	chr2	118865465	118865465	0.0440017792828993	3.48059882984435
983	1	chr2	118881032	118881032	0.0777515907568409	3.48059882984435
984	1	chr2	118906260	118906260	0.0778317339841626	3.48059882984435
985	1	chr2	120034477	120034477	0.0778317339841626	3.48059882984435
986	1	chr2	120095509	120095509	0.0778317339849649	3.48059882984435
987	1	chr2	120375083	120375083	0.077831733984968	3.48059882984435
988	1	chr2	120525130	120525130	0.077831733984968	3.48059882984435
989	1	chr2	121557649	121557649	0.077831733984968	3.48059882984435
990	1	chr2	121587033	121587033	0.0778317324173974	3.48059882984435
991	1	chr2	122399975	122399975	0.0778317324173851	3.48059882984435
992	1	chr2	122558071	122558071	0.000423927218305408	3.48059882984435
993	1	chr2	123334007	123334007	0.000423927218305408	3.48059882984435
994	1	chr2	123528218	123528218	0.000423927338239972	3.48059882984435
995	1	chr2	123655476	123655476	0.000423927338239972	3.48059882984435
996	1	chr2	125336508	125336508	0.000423927338239972	3.48059882984435
997	1	chr2	125440550	125440550	0.000423927338239972	3.48059882984435
998	1	chr2	125479049	125479049	0.000423927385468874	3.48059882984435
999	1	chr2	125803166	125803166	0.000423927385468874	3.48059882984435
1000	1	chr2	125878799	125878799	0.011642144107218	3.48059882984435
1001	1	chr2	127231348	127231348	0.011642144107218	3.48059882984435
1002	1	chr2	127239056	127239056	0.0116421440937915	3.48059882984435
1003	1	chr2	128043277	128043277	0.0116421440591066	3.48059882984435
1004	1	chr2	128094487	128094487	0.00828532288585436	3.48059882984435
1005	1	chr2	128177092	128177092	0.000217497977439792	3.48059882984435
1006	1	chr2	128179494	128179494	1.19457061895026e-05	3.48059882984435
1007	1	chr2	128321286	128321286	1.19457068807325e-05	3.48059882984435
1008	1	chr2	128373491	128373491	1.19457104757453e-05	3.48059882984435
1009	1	chr2	128393807	128393807	1.19457104788311e-05	3.48059882984435
1010	1	chr2	129034647	129034647	1.19457104788311e-05	3.48059882984435
1011	1	chr2	129223474	129223474	1.21533019808162e-05	3.48059882984435
1012	1	chr2	131056133	131056133	0.097613022668146	3.48059882984435
1013	1	chr2	131062907	131062907	0.0976311167887569	3.48059882984435
1014	1	chr2	131451640	131451640	0.0976311167899665	3.48059882984435
1015	1	chr2	131486151	131486151	0.097631116790164	3.48059882984435
1016	1	chr2	131557458	131557458	0.0976311169732937	3.48059882984435
1017	1	chr2	131796712	131796712	0.0976311169732937	3.48059882984435
1018	1	chr2	131853680	131853680	0.112231178790859	3.48059882984435
1019	1	chr2	134462008	134462008	0.341177818224641	3.48059882984435
1020	1	chr2	134519311	134519311	0.341218423525451	3.48059882984435
1021	1	chr2	134800968	134800968	0.341218423525408	3.48059882984435
1022	1	chr2	134896602	134896602	0.341218384117381	3.48059882984435
1023	1	chr2	134910623	134910623	0.341218384117381	3.48059882984435
1024	1	chr2	134932220	134932220	0.341218384117381	3.48059882984435
1025	1	chr2	134944944	134944944	0.341218384117381	3.48059882984435
1026	1	chr2	134951533	134951533	0.341218381447394	3.48059882984435
1027	1	chr2	135858587	135858587	0.341218381447376	3.48059882984435
1028	1	chr2	135880066	135880066	0.341218382255189	3.48059882984435
1029	1	chr2	135932659	135932659	0.34121838225518	3.48059882984435
1030	1	chr2	136127786	136127786	0.0841731425305251	3.48059882984435
1031	1	chr2	136127956	136127956	0.0841662013393058	3.48059882984435
1032	1	chr2	136128751	136128751	0.0841662013393058	3.48059882984435
1033	1	chr2	136427281	136427281	0.0841662014210375	3.48059882984435
1034	1	chr2	136445830	136445830	0.0841662014210375	3.48059882984435
1035	1	chr2	136851015	136851015	0.0841662014242561	3.48059882984435
1036	1	chr2	138480020	138480020	0.08416623358637	3.48059882984435
1037	1	chr2	139724060	139724060	0.174972887570746	3.48059882984435
1038	1	chr2	139878998	139878998	0.174972887570746	3.48059882984435
1039	1	chr2	139931173	139931173	0.174972887615561	3.48059882984435
1040	1	chr2	140973655	140973655	0.174972887615561	3.48059882984435
1041	1	chr2	141167991	141167991	0.174972883240261	3.48059882984435
1042	1	chr2	142433493	142433493	0.174972883240224	3.48059882984435
1043	1	chr2	142435823	142435823	0.01376919901523	3.48059882984435
1044	1	chr2	142621005	142621005	0.0137691990152393	3.48059882984435
1045	1	chr2	142704065	142704065	0.0137692019233825	3.48059882984435
1046	1	chr2	143810870	143810870	0.0137692019233825	3.48059882984435
1047	1	chr2	143813148	143813148	0.0137692020793566	3.48059882984435
1048	1	chr2	144088731	144088731	0.0137692020793597	3.48059882984435
1049	1	chr2	144092011	144092011	0.0137692020249346	3.48059882984435
1050	1	chr2	145188763	145188763	0.0137692020249346	3.48059882984435
1051	1	chr2	145281648	145281648	0.020729598533099	3.48059882984435
1052	1	chr2	146143881	146143881	0.020729598533099	3.48059882984435
1053	1	chr2	147564643	147564643	0.0207295992094212	3.48059882984435
1054	1	chr2	147679429	147679429	0.020729599209415	3.48059882984435
1055	1	chr2	147819892	147819892	0.0207295986544376	3.48059882984435
1056	1	chr2	148046467	148046467	0.0207295986544376	3.48059882984435
1057	1	chr2	148055323	148055323	0.0207295986754091	3.48059882984435
1058	1	chr2	148729729	148729729	0.0207295986754121	3.48059882984435
1059	1	chr2	148751217	148751217	0.0207295986544407	3.48059882984435
1060	1	chr2	149640200	149640200	0.0207295986544376	3.48059882984435
1061	1	chr2	149665877	149665877	0.0207295986544376	3.48059882984435
1062	1	chr2	150658902	150658902	0.0207295986544407	3.48059882984435
1063	1	chr2	152615356	152615356	0.0207295986544376	3.48059882984435
1064	1	chr2	152616044	152616044	0.0207295986544376	3.48059882984435
1065	1	chr2	153171062	153171062	0.020729598654416	3.48059882984435
1066	1	chr2	154141285	154141285	0.020729598654416	3.48059882984435
1067	1	chr2	154589434	154589434	0.020729598654413	3.48059882984435
1068	1	chr2	155235028	155235028	0.0111582040191733	3.48059882984435
1069	1	chr2	156631489	156631489	0.0518514164837669	3.48059882984435
1070	1	chr2	156668424	156668424	0.0518514164837699	3.48059882984435
1071	1	chr2	156926286	156926286	0.0518514167849487	3.48059882984435
1072	1	chr2	157222821	157222821	0.0518514167849487	3.48059882984435
1073	1	chr2	157353289	157353289	0.0518514172641377	3.48059882984435
1074	1	chr2	157387405	157387405	0.0518562088681102	3.48059882984435
1075	1	chr2	157995224	157995224	0.0940404768646775	3.48059882984435
1076	1	chr2	158005173	158005173	0.0940434070469118	3.48059882984435
1077	1	chr2	158665126	158665126	0.0940434070469118	3.48059882984435
1078	1	chr2	158740779	158740779	0.0940434070469396	3.48059882984435
1079	1	chr2	158947668	158947668	0.0940434070468964	3.48059882984435
1080	1	chr2	159044650	159044650	0.0940434067645166	3.48059882984435
1081	1	chr2	159106129	159106129	0.0940434067645136	3.48059882984435
1082	1	chr2	159228417	159228417	0.00415762483919601	3.48059882984435
1083	1	chr2	159447549	159447549	0.031297630393992	3.48059882984435
1084	1	chr2	159492467	159492467	0.0312980252669974	3.48059882984435
1085	1	chr2	159542990	159542990	0.0312980253863765	3.48059882984435
1086	1	chr2	159581174	159581174	0.0312980253863827	3.48059882984435
1087	1	chr2	159624662	159624662	0.031298025386392	3.48059882984435
1088	1	chr2	159898679	159898679	0.031298025386392	3.48059882984435
1089	1	chr2	159922469	159922469	0.0312993341686671	3.48059882984435
1090	1	chr2	160116565	160116565	0.0730228565519454	3.48059882984435
1091	1	chr2	160303695	160303695	0.0368502227833318	3.48059882984435
1092	1	chr2	160463830	160463830	0.0368499734970966	3.48059882984435
1093	1	chr2	160769245	160769245	0.000539575714427654	3.48059882984435
1094	1	chr2	161123449	161123449	0.000539575714424568	3.48059882984435
1095	1	chr2	161179626	161179626	0.000539575714424568	3.48059882984435
1096	1	chr2	161690930	161690930	0.000539575146539066	3.48059882984435
1097	1	chr2	161746136	161746136	0.000538801288404935	3.48059882984435
1098	1	chr2	161895605	161895605	0.00053880128536846	3.48059882984435
1099	1	chr2	161895805	161895805	0.000539575636904983	3.48059882984435
1100	1	chr2	161896742	161896742	0.000539575714369023	3.48059882984435
1101	1	chr2	162023042	162023042	0.000539575714369023	3.48059882984435
1102	1	chr2	162233294	162233294	0.000539575714369023	3.48059882984435
1103	1	chr2	162636556	162636556	0.000539575714369023	3.48059882984435
1104	1	chr2	162693037	162693037	0.000539575714369023	3.48059882984435
1105	1	chr2	162891287	162891287	0.000539575714369023	3.48059882984435
1106	1	chr2	163152539	163152539	0.000539575714369023	3.48059882984435
1107	1	chr2	163548754	163548754	0.000539575714369023	3.48059882984435
1108	1	chr2	163773619	163773619	0.000539575714369023	3.48059882984435
1109	1	chr2	163774397	163774397	0.000539575714369023	3.48059882984435
1110	1	chr2	163806752	163806752	0.000539575714369023	3.48059882984435
1111	1	chr2	164307526	164307526	0.000539575714369023	3.48059882984435
1112	1	chr2	164366346	164366346	0.000539575714369023	3.48059882984435
1113	1	chr2	164373960	164373960	0.000539575714369023	3.48059882984435
1114	1	chr2	164451088	164451088	0.000539575714369023	3.48059882984435
1115	1	chr2	164734256	164734256	0.000539575714369023	3.48059882984435
1116	1	chr2	164926802	164926802	0.000539575714369023	3.48059882984435
1117	1	chr2	164945693	164945693	0.000539575714369023	3.48059882984435
1118	1	chr2	164947462	164947462	0.000539575714369023	3.48059882984435
1119	1	chr2	164953660	164953660	0.00053957570242062	3.48059882984435
1120	1	chr2	165085660	165085660	0.000539456505275311	3.48059882984435
1121	1	chr2	165782729	165782729	0.0986833089868355	3.48059882984435
1122	1	chr2	165927300	165927300	0.0986833089868385	3.48059882984435
1123	1	chr2	166458584	166458584	0.0986833091464417	3.48059882984435
1124	1	chr2	166538623	166538623	0.0986833091464417	3.48059882984435
1125	1	chr2	166584107	166584107	0.0986833091464417	3.48059882984435
1126	1	chr2	166595972	166595972	0.0986833091464417	3.48059882984435
1127	1	chr2	166630387	166630387	0.0986833091464386	3.48059882984435
1128	1	chr2	166947561	166947561	0.0986833091464386	3.48059882984435
1129	1	chr2	167166185	167166185	0.0986833091464386	3.48059882984435
1130	1	chr2	167191439	167191439	0.0986833091464417	3.48059882984435
1131	1	chr2	167225641	167225641	0.0986833091464417	3.48059882984435
1132	1	chr2	167373790	167373790	0.0986833091464355	3.48059882984435
1133	1	chr2	167594884	167594884	0.0986833091464355	3.48059882984435
1134	1	chr2	168424389	168424389	0.0986833091464355	3.48059882984435
1135	1	chr2	168432839	168432839	0.0986833091464417	3.48059882984435
1136	1	chr2	168435571	168435571	0.0986833091464417	3.48059882984435
1137	1	chr2	168445946	168445946	0.0986833091464417	3.48059882984435
1138	1	chr2	168575477	168575477	0.0986833091464417	3.48059882984435
1139	1	chr2	168583939	168583939	0.0986833091464386	3.48059882984435
1140	1	chr2	168957101	168957101	0.0986833091464355	3.48059882984435
1141	1	chr2	168966842	168966842	0.0986833091464386	3.48059882984435
1142	1	chr2	169113771	169113771	0.0986833091464417	3.48059882984435
1143	1	chr2	169358672	169358672	0.0986833091464417	3.48059882984435
1144	1	chr2	169541210	169541210	0.0986833091464417	3.48059882984435
1145	1	chr2	169644858	169644858	0.0986833093232731	3.48059882984435
1146	1	chr2	169886635	169886635	0.0986833093232731	3.48059882984435
1147	1	chr2	169891672	169891672	0.114660984274915	3.48059882984435
1148	1	chr2	169897347	169897347	0.114660660982024	3.48059882984435
1149	1	chr2	170104257	170104257	0.114660660982024	3.48059882984435
1150	1	chr2	170206904	170206904	0.114661428845405	3.48059882984435
1151	1	chr2	170826974	170826974	0.151710093118727	3.48059882984435
1152	1	chr2	170843178	170843178	0.151708737624117	3.48059882984435
1153	1	chr2	171442822	171442822	0.151708737624114	3.48059882984435
1154	1	chr2	171487633	171487633	0.0986833098578098	3.48059882984435
1155	1	chr2	171555720	171555720	0.0986833098578037	3.48059882984435
1156	1	chr2	171559132	171559132	0.0986833077940534	3.48059882984435
1157	1	chr2	172714770	172714770	0.098683307794038	3.48059882984435
1158	1	chr2	172734804	172734804	0.0986833095014284	3.48059882984435
1159	1	chr2	172893600	172893600	0.0986833095014284	3.48059882984435
1160	1	chr2	173244458	173244458	0.114660661227556	3.48059882984435
1161	1	chr2	173259229	173259229	0.114660661227556	3.48059882984435
1162	1	chr2	173426500	173426500	0.114660660982015	3.48059882984435
1163	1	chr2	173542999	173542999	0.114660660982015	3.48059882984435
1164	1	chr2	173549576	173549576	0.11466066098258	3.48059882984435
1165	1	chr2	173549919	173549919	0.114660662374763	3.48059882984435
1166	1	chr2	173550591	173550591	0.114660662374763	3.48059882984435
1167	1	chr2	173597301	173597301	0.114660660982012	3.48059882984435
1168	1	chr2	173639612	173639612	0.114660660982012	3.48059882984435
1169	1	chr2	178717320	178717320	0.114660660982015	3.48059882984435
1170	1	chr2	178753443	178753443	0.114660660982015	3.48059882984435
1171	1	chr2	178977635	178977635	0.114660660982015	3.48059882984435
1172	1	chr2	179006119	179006119	0.114660660982055	3.48059882984435
1173	1	chr2	179006696	179006696	0.114660661388452	3.48059882984435
1174	1	chr2	179085780	179085780	0.114660661388455	3.48059882984435
1175	1	chr2	179088699	179088699	0.176493434623831	3.48059882984435
1176	1	chr2	179095396	179095396	0.176499603337006	3.48059882984435
1177	1	chr2	179104545	179104545	0.176499603337009	3.48059882984435
1178	1	chr2	179208083	179208083	0.176499603336997	3.48059882984435
1179	1	chr2	179214835	179214835	0.176499603097788	3.48059882984435
1180	1	chr2	179225282	179225282	0.176499603097785	3.48059882984435
1181	1	chr2	179244488	179244488	0.143993478777392	3.48059882984435
1182	1	chr2	179264278	179264278	0.143993162015378	3.48059882984435
1183	1	chr2	179277836	179277836	0.0575708487269327	3.48059882984435
1184	1	chr2	179278998	179278998	0.0575671510593555	3.48059882984435
1185	1	chr2	179293416	179293416	0.0575671510593555	3.48059882984435
1186	1	chr2	179316875	179316875	0.0575671510593215	3.48059882984435
1187	1	chr2	179481541	179481541	0.0575671510593215	3.48059882984435
1188	1	chr2	179522760	179522760	0.0575671510593215	3.48059882984435
1189	1	chr2	179684110	179684110	0.0575671510593215	3.48059882984435
1190	1	chr2	179692153	179692153	0.0575671510593184	3.48059882984435
1191	1	chr2	179791508	179791508	0.0575671510593184	3.48059882984435
1192	1	chr2	179822094	179822094	0.0575671510593184	3.48059882984435
1193	1	chr2	179824710	179824710	0.0575671510593184	3.48059882984435
1194	1	chr2	179960897	179960897	0.0575671510593184	3.48059882984435
1195	1	chr2	180113714	180113714	0.0575671510593184	3.48059882984435
1196	1	chr2	180125267	180125267	0.0575671510593184	3.48059882984435
1197	1	chr2	180208022	180208022	0.0575671510593184	3.48059882984435
1198	1	chr2	180208479	180208479	0.0575671510593215	3.48059882984435
1199	1	chr2	180357796	180357796	0.0575671510593215	3.48059882984435
1200	1	chr2	180372110	180372110	0.0575671510593215	3.48059882984435
1201	1	chr2	180485169	180485169	0.0575671510593215	3.48059882984435
1202	1	chr2	180687637	180687637	0.0575671510593215	3.48059882984435
1203	1	chr2	180797561	180797561	0.0575671510593215	3.48059882984435
1204	1	chr2	180803959	180803959	0.0575671510593184	3.48059882984435
1205	1	chr2	180808022	180808022	0.0575671510593184	3.48059882984435
1206	1	chr2	180808601	180808601	0.0575671510600591	3.48059882984435
1207	1	chr2	180834891	180834891	0.0575671510600591	3.48059882984435
1208	1	chr2	181008980	181008980	0.0576162677751276	3.48059882984435
1209	1	chr2	181014276	181014276	0.543861006121013	3.48059882984435
1210	1	chr2	181047454	181047454	0.543861006121062	3.48059882984435
1211	1	chr2	181090877	181090877	0.543861012688444	3.48059882984435
1212	1	chr2	181569147	181569147	0.543861012688444	3.48059882984435
1213	1	chr2	181623055	181623055	0.543861012688444	3.48059882984435
1214	1	chr2	181989080	181989080	0.543861012688444	3.48059882984435
1215	1	chr2	181990926	181990926	0.543861012688444	3.48059882984435
1216	1	chr3	3074240	3074240	2.9660214142878e-05	3.48059882984435
1217	1	chr3	3785419	3785419	0.0150702982261229	3.48059882984435
1218	1	chr3	4365615	4365615	0.0150728162464631	3.48059882984435
1219	1	chr3	5904283	5904283	0.0150728162464631	3.48059882984435
1220	1	chr3	6430542	6430542	0.0150728162464631	3.48059882984435
1221	1	chr3	6807955	6807955	0.015072816246423	3.48059882984435
1222	1	chr3	7274941	7274941	0.015072816246423	3.48059882984435
1223	1	chr3	7383666	7383666	0.0150687465664095	3.48059882984435
1224	1	chr3	7524526	7524526	0.00271505738162803	3.48059882984435
1225	1	chr3	7630063	7630063	0.00271520557817086	3.48059882984435
1226	1	chr3	7679863	7679863	0.0525381681477895	3.48059882984435
1227	1	chr3	8754874	8754874	0.0525381681477957	3.48059882984435
1228	1	chr3	8903411	8903411	0.0525381697102839	3.48059882984435
1229	1	chr3	9082402	9082402	0.0525381697103611	3.48059882984435
1230	1	chr3	9090464	9090464	0.0525381697103642	3.48059882984435
1231	1	chr3	9269819	9269819	0.0525381697103642	3.48059882984435
1232	1	chr3	9565087	9565087	0.0525381697103642	3.48059882984435
1233	1	chr3	9983632	9983632	0.0525381697103611	3.48059882984435
1234	1	chr3	10018673	10018673	0.0525381697103611	3.48059882984435
1235	1	chr3	10078784	10078784	0.0525381697103642	3.48059882984435
1236	1	chr3	10094254	10094254	0.0525381697103611	3.48059882984435
1237	1	chr3	10312261	10312261	0.0525381697103611	3.48059882984435
1238	1	chr3	10675947	10675947	0.0525381697103611	3.48059882984435
1239	1	chr3	10751759	10751759	0.0525381697103611	3.48059882984435
1240	1	chr3	11241582	11241582	0.0525381697103611	3.48059882984435
1241	1	chr3	11558690	11558690	0.0525381697103611	3.48059882984435
1242	1	chr3	12175944	12175944	0.0525381697103611	3.48059882984435
1243	1	chr3	12229171	12229171	0.0525381697103611	3.48059882984435
1244	1	chr3	12565617	12565617	0.0525381697103611	3.48059882984435
1245	1	chr3	13756947	13756947	0.0525381697103611	3.48059882984435
1246	1	chr3	14013843	14013843	0.0525381697103642	3.48059882984435
1247	1	chr3	14378120	14378120	0.0525381697103642	3.48059882984435
1248	1	chr3	14602123	14602123	0.0525381697103827	3.48059882984435
1249	1	chr3	15318017	15318017	0.0525381697103827	3.48059882984435
1250	1	chr3	15942672	15942672	0.0525404070128064	3.48059882984435
1251	1	chr3	16124231	16124231	0.052538169934085	3.48059882984435
1252	1	chr3	16267187	16267187	0.0525381697103611	3.48059882984435
1253	1	chr3	16490179	16490179	0.0525381697103611	3.48059882984435
1254	1	chr3	17063539	17063539	0.0525381697103611	3.48059882984435
1255	1	chr3	17064397	17064397	0.0525381697103611	3.48059882984435
1256	1	chr3	17101714	17101714	0.0525381697103611	3.48059882984435
1257	1	chr3	17210601	17210601	0.0525381697103611	3.48059882984435
1258	1	chr3	17482616	17482616	0.0525381697103611	3.48059882984435
1259	1	chr3	17540234	17540234	0.0525381696276264	3.48059882984435
1260	1	chr3	17871988	17871988	0.0525381696276264	3.48059882984435
1261	1	chr3	17886724	17886724	0.0525381697103611	3.48059882984435
1262	1	chr3	18639213	18639213	0.0525381697103611	3.48059882984435
1263	1	chr3	18709118	18709118	0.0525381697103611	3.48059882984435
1264	1	chr3	18710518	18710518	0.0525381697103611	3.48059882984435
1265	1	chr3	18868279	18868279	0.0525381697103611	3.48059882984435
1266	1	chr3	19239884	19239884	0.0525381697103611	3.48059882984435
1267	1	chr3	19495216	19495216	0.0525381697103611	3.48059882984435
1268	1	chr3	19693563	19693563	0.0525381697103611	3.48059882984435
1269	1	chr3	20647091	20647091	0.0525381697103611	3.48059882984435
1270	1	chr3	20654011	20654011	0.0525381697103611	3.48059882984435
1271	1	chr3	20820672	20820672	0.0525381697419416	3.48059882984435
1272	1	chr3	21026567	21026567	0.0525381697419416	3.48059882984435
1273	1	chr3	21345630	21345630	0.0398025817193457	3.48059882984435
1274	1	chr3	21351819	21351819	0.0398025817193426	3.48059882984435
1275	1	chr3	21366752	21366752	0.0398025829027807	3.48059882984435
1276	1	chr3	22035726	22035726	0.0398025829027868	3.48059882984435
1277	1	chr3	23439163	23439163	0.0792227191487145	3.48059882984435
1278	1	chr3	25041091	25041091	0.00170441096294672	3.48059882984435
1279	1	chr3	26179594	26179594	0.00170441096294364	3.48059882984435
1280	1	chr3	26184661	26184661	0.00170441082416997	3.48059882984435
1281	1	chr3	26227625	26227625	0.00170441082416997	3.48059882984435
1282	1	chr3	26331605	26331605	0.00170441082416997	3.48059882984435
1283	1	chr3	27036217	27036217	0.00170441082416997	3.48059882984435
1284	1	chr3	27192039	27192039	0.00170441082416997	3.48059882984435
1285	1	chr3	27586677	27586677	0.00170441082416997	3.48059882984435
1286	1	chr3	27805393	27805393	0.00170441082416997	3.48059882984435
1287	1	chr3	27960656	27960656	0.00170441082416997	3.48059882984435
1288	1	chr3	28018212	28018212	0.00170441082416997	3.48059882984435
1289	1	chr3	28140548	28140548	0.00170441082416997	3.48059882984435
1290	1	chr3	28163630	28163630	0.00170441082416997	3.48059882984435
1291	1	chr3	28275410	28275410	0.00170441082416997	3.48059882984435
1292	1	chr3	28336139	28336139	0.00170441082416997	3.48059882984435
1293	1	chr3	28381094	28381094	0.00170441082416997	3.48059882984435
1294	1	chr3	28394213	28394213	0.00170441077295415	3.48059882984435
1295	1	chr3	28650846	28650846	0.00170441077295415	3.48059882984435
1296	1	chr3	28727955	28727955	0.000789521422988472	3.48059882984435
1297	1	chr3	31853490	31853490	0.000790680710211467	3.48059882984435
1298	1	chr3	32379800	32379800	0.0240502834523133	3.48059882984435
1299	1	chr3	32403329	32403329	0.0240534556727216	3.48059882984435
1300	1	chr3	32495691	32495691	0.0240534558951834	3.48059882984435
1301	1	chr3	33500000	33500000	0.0240534558951834	3.48059882984435
1302	1	chr3	33754175	33754175	0.00465275568638102	3.48059882984435
1303	1	chr3	33893297	33893297	0.024045755820666	3.48059882984435
1304	1	chr3	33914702	33914702	0.0240534559899529	3.48059882984435
1305	1	chr3	33921072	33921072	0.0240534559899529	3.48059882984435
1306	1	chr3	33957989	33957989	0.024053455989993	3.48059882984435
1307	1	chr3	34065728	34065728	0.024053455989993	3.48059882984435
1308	1	chr3	35559693	35559693	0.024053455989993	3.48059882984435
1309	1	chr3	35722145	35722145	0.024053455989993	3.48059882984435
1310	1	chr3	36543329	36543329	0.161145086459805	3.48059882984435
1311	1	chr3	36599358	36599358	0.161159990984977	3.48059882984435
1312	1	chr3	36604002	36604002	0.161159991278371	3.48059882984435
1313	1	chr3	36749537	36749537	0.161159991278371	3.48059882984435
1314	1	chr3	36831637	36831637	0.16115999127821	3.48059882984435
1315	1	chr3	36834801	36834801	0.161159990778284	3.48059882984435
1316	1	chr3	37376167	37376167	0.161159990778281	3.48059882984435
1317	1	chr3	37378983	37378983	0.0891340439413749	3.48059882984435
1318	1	chr3	37388360	37388360	0.0891263272875965	3.48059882984435
1319	1	chr3	37427289	37427289	0.0891263250962094	3.48059882984435
1320	1	chr3	37583923	37583923	0.0891263250962002	3.48059882984435
1321	1	chr3	37592679	37592679	0.00246285567686083	3.48059882984435
1322	1	chr3	37863854	37863854	0.00246265562990515	3.48059882984435
1323	1	chr3	37866764	37866764	0.0409404494350524	3.48059882984435
1324	1	chr3	38483068	38483068	0.0409404494350617	3.48059882984435
1325	1	chr3	38521972	38521972	0.0409404504209284	3.48059882984435
1326	1	chr3	38523543	38523543	0.0409404504211259	3.48059882984435
1327	1	chr3	38527799	38527799	0.0409404504211259	3.48059882984435
1328	1	chr3	38864034	38864034	0.0409404504211259	3.48059882984435
1329	1	chr3	38889885	38889885	0.0409404507886442	3.48059882984435
1330	1	chr3	38923762	38923762	0.0409404507886473	3.48059882984435
1331	1	chr3	39285982	39285982	0.13069254370696	3.48059882984435
1332	1	chr3	39636183	39636183	0.130705649001067	3.48059882984435
1333	1	chr3	39636407	39636407	0.130705649001067	3.48059882984435
1334	1	chr3	39650830	39650830	0.1307056490012	3.48059882984435
1335	1	chr3	40019738	40019738	0.1307056490012	3.48059882984435
1336	1	chr3	40032479	40032479	0.130705646684537	3.48059882984435
1337	1	chr3	40323935	40323935	0.130705646684534	3.48059882984435
1338	1	chr3	40503649	40503649	0.000270048980906497	3.48059882984435
1339	1	chr3	41211676	41211676	0.000269310293948993	3.48059882984435
1340	1	chr3	41356268	41356268	0.000269310293945907	3.48059882984435
1341	1	chr3	41542098	41542098	0.0207104072596117	3.48059882984435
1342	1	chr3	41579063	41579063	0.0207125357243562	3.48059882984435
1343	1	chr3	41921845	41921845	0.0207125357243562	3.48059882984435
1344	1	chr3	42149524	42149524	0.0207125345608064	3.48059882984435
1345	1	chr3	42559253	42559253	0.0207125345608002	3.48059882984435
1346	1	chr3	43138246	43138246	1.14257567178254e-05	3.48059882984435
1347	1	chr3	45939488	45939488	1.14180619030647e-05	3.48059882984435
1348	1	chr3	46151173	46151173	0.0190372641564486	3.48059882984435
1349	1	chr3	46156467	46156467	0.0190485478876497	3.48059882984435
1350	1	chr3	46170895	46170895	0.0190485482609108	3.48059882984435
1351	1	chr3	46405805	46405805	0.0190485482609108	3.48059882984435
1352	1	chr3	46809519	46809519	0.0190483580879216	3.48059882984435
1353	1	chr3	47475719	47475719	0.0190485482609108	3.48059882984435
1354	1	chr3	47994129	47994129	0.0190485482609108	3.48059882984435
1355	1	chr3	48076839	48076839	0.0190485480754328	3.48059882984435
1356	1	chr3	50297317	50297317	0.0190485480754298	3.48059882984435
1357	1	chr3	50309834	50309834	0.0190485481307528	3.48059882984435
1358	1	chr3	51187456	51187456	0.0190485481307528	3.48059882984435
1359	1	chr3	53053282	53053282	0.0516468283225172	3.48059882984435
1360	1	chr3	53246203	53246203	0.0516689309138551	3.48059882984435
1361	1	chr3	53269733	53269733	0.0516689320923435	3.48059882984435
1362	1	chr3	53304733	53304733	0.0516689320923435	3.48059882984435
1363	1	chr3	53599371	53599371	0.0516689322042302	3.48059882984435
1364	1	chr3	54028360	54028360	0.0516689322042302	3.48059882984435
1365	1	chr3	54220588	54220588	0.0661108329058649	3.48059882984435
1366	1	chr3	54220900	54220900	0.0661110491653007	3.48059882984435
1367	1	chr3	54280419	54280419	0.0661110491653037	3.48059882984435
1368	1	chr3	54423171	54423171	0.146709171480587	3.48059882984435
1369	1	chr3	54815750	54815750	0.146709828748951	3.48059882984435
1370	1	chr3	54816651	54816651	0.340762538217832	3.48059882984435
1371	1	chr3	54819603	54819603	0.340762538217841	3.48059882984435
1372	1	chr3	54942397	54942397	0.340762542259636	3.48059882984435
1373	1	chr3	55027501	55027501	0.340762542260142	3.48059882984435
1374	1	chr3	55044831	55044831	0.340762542260139	3.48059882984435
1375	1	chr3	55049341	55049341	0.340762542260139	3.48059882984435
1376	1	chr3	55477054	55477054	0.340762542260139	3.48059882984435
1377	1	chr3	55491830	55491830	0.340762542260142	3.48059882984435
1378	1	chr3	56450248	56450248	0.340762542260142	3.48059882984435
1379	1	chr3	56466293	56466293	0.34076254159383	3.48059882984435
1380	1	chr3	56491455	56491455	0.34076254159383	3.48059882984435
1381	1	chr3	56700156	56700156	0.340386507069166	3.48059882984435
1382	1	chr3	57313213	57313213	0.162819374379302	3.48059882984435
1383	1	chr3	57334874	57334874	0.162701208760074	3.48059882984435
1384	1	chr3	57335296	57335296	0.162701196944606	3.48059882984435
1385	1	chr3	57442620	57442620	0.162701196944606	3.48059882984435
1386	1	chr3	57444289	57444289	0.16270119694461	3.48059882984435
1387	1	chr3	57609577	57609577	0.162701196944603	3.48059882984435
1388	1	chr3	57673432	57673432	0.162701196944603	3.48059882984435
1389	1	chr3	57820440	57820440	0.162701196944603	3.48059882984435
1390	1	chr3	57823293	57823293	0.162701196944603	3.48059882984435
1391	1	chr3	58021842	58021842	0.162701196944603	3.48059882984435
1392	1	chr3	58489483	58489483	0.162701196944514	3.48059882984435
1393	1	chr3	58489919	58489919	0.162701196927881	3.48059882984435
1394	1	chr3	59157742	59157742	0.162696512716399	3.48059882984435
1395	1	chr3	61218458	61218458	0.100280758452203	3.48059882984435
1396	1	chr3	61219576	61219576	0.100260474209752	3.48059882984435
1397	1	chr3	61220059	61220059	0.100260474209752	3.48059882984435
1398	1	chr3	61268249	61268249	0.100260474209685	3.48059882984435
1399	1	chr3	62391679	62391679	0.100260474209685	3.48059882984435
1400	1	chr3	62583867	62583867	0.100260474209685	3.48059882984435
1401	1	chr3	63506592	63506592	0.100260474209685	3.48059882984435
1402	1	chr3	63714990	63714990	0.100260474209685	3.48059882984435
1403	1	chr3	64196719	64196719	0.100260474209685	3.48059882984435
1404	1	chr3	64292324	64292324	0.100260474209793	3.48059882984435
1405	1	chr3	64367702	64367702	0.100260475056108	3.48059882984435
1406	1	chr3	65480179	65480179	0.100260475056114	3.48059882984435
1407	1	chr3	65489299	65489299	0.186673141993257	3.48059882984435
1408	1	chr3	65524002	65524002	0.186680203772169	3.48059882984435
1409	1	chr3	65564009	65564009	0.186680205189845	3.48059882984435
1410	1	chr3	65658740	65658740	0.186680205189848	3.48059882984435
1411	1	chr3	65670862	65670862	0.186680206014458	3.48059882984435
1412	1	chr3	66668617	66668617	0.186680206014461	3.48059882984435
1413	1	chr3	67168368	67168368	0.186680205680316	3.48059882984435
1414	1	chr3	67229571	67229571	0.186680205680319	3.48059882984435
1415	1	chr3	67234797	67234797	0.186680205189845	3.48059882984435
1416	1	chr3	67501259	67501259	0.186680205189845	3.48059882984435
1417	1	chr3	68084635	68084635	0.186680205189845	3.48059882984435
1418	1	chr3	68092749	68092749	0.186680205189845	3.48059882984435
1419	1	chr3	68142117	68142117	0.186680205189845	3.48059882984435
1420	1	chr3	68142802	68142802	0.186680205189845	3.48059882984435
1421	1	chr3	69017176	69017176	0.186680205189845	3.48059882984435
1422	1	chr3	69025720	69025720	0.186680205189845	3.48059882984435
1423	1	chr3	69358756	69358756	0.186680205189845	3.48059882984435
1424	1	chr3	69487344	69487344	0.18668020446547	3.48059882984435
1425	1	chr3	69522341	69522341	0.186680204465476	3.48059882984435
1426	1	chr3	69526423	69526423	0.186680205189845	3.48059882984435
1427	1	chr3	69969832	69969832	0.186680205189845	3.48059882984435
1428	1	chr3	70040760	70040760	0.186680205189848	3.48059882984435
1429	1	chr3	70474401	70474401	0.186680205189848	3.48059882984435
1430	1	chr3	70616514	70616514	0.186680205189845	3.48059882984435
1431	1	chr3	72658698	72658698	0.186680205189845	3.48059882984435
1432	1	chr3	72906480	72906480	0.186680205189842	3.48059882984435
1433	1	chr3	74616716	74616716	0.0706292056026446	3.48059882984435
1434	1	chr3	74704013	74704013	0.0706270477734314	3.48059882984435
1435	1	chr3	75472116	75472116	0.0706270477734314	3.48059882984435
1436	1	chr3	76579840	76579840	0.0706270477732956	3.48059882984435
1437	1	chr3	76730162	76730162	0.0706270477732956	3.48059882984435
1438	1	chr3	77206503	77206503	0.0706270477732987	3.48059882984435
1439	1	chr3	77431855	77431855	0.0706270477732987	3.48059882984435
1440	1	chr3	79673954	79673954	0.0706270477732987	3.48059882984435
1441	1	chr3	81192270	81192270	0.0706270477732987	3.48059882984435
1442	1	chr3	81207893	81207893	0.0706270477732987	3.48059882984435
1443	1	chr3	81629810	81629810	0.0706270477732987	3.48059882984435
1444	1	chr3	82395970	82395970	0.0706270477732987	3.48059882984435
1445	1	chr3	84235055	84235055	0.0706270477732987	3.48059882984435
1446	1	chr3	84943825	84943825	0.0706270477732987	3.48059882984435
1447	1	chr3	86049125	86049125	0.0706270477732956	3.48059882984435
1448	1	chr3	86127915	86127915	0.0706270477732956	3.48059882984435
1449	1	chr3	86325415	86325415	0.0706270477732987	3.48059882984435
1450	1	chr3	87757846	87757846	0.0706270477732956	3.48059882984435
1451	1	chr3	87854865	87854865	0.0706270477734067	3.48059882984435
1452	1	chr3	87911739	87911739	0.0706270510639605	3.48059882984435
1453	1	chr3	89061555	89061555	0.0706270510639698	3.48059882984435
1454	1	chr3	89361111	89361111	0.201884137168897	3.48059882984435
1455	1	chr3	90102849	90102849	0.201908405589996	3.48059882984435
1456	1	chr3	90247730	90247730	0.201908406798717	3.48059882984435
1457	1	chr3	90412813	90412813	0.201908406798717	3.48059882984435
1458	1	chr3	90470819	90470819	0.201908406798717	3.48059882984435
1459	1	chr3	90660613	90660613	0.201908406798713	3.48059882984435
1460	1	chr3	90704923	90704923	0.201908406798717	3.48059882984435
1461	1	chr3	91415184	91415184	0.201908406798717	3.48059882984435
1462	1	chr3	92575241	92575241	0.201908406798717	3.48059882984435
1463	1	chr3	92636321	92636321	0.201908406798717	3.48059882984435
1464	1	chr3	93482736	93482736	0.201908406798735	3.48059882984435
1465	1	chr3	93587177	93587177	0.201908406987302	3.48059882984435
1466	1	chr3	95684095	95684095	0.201908406987302	3.48059882984435
1467	1	chr3	98283046	98283046	0.312474803755526	3.48059882984435
1468	1	chr3	98770322	98770322	0.312478701969266	3.48059882984435
1469	1	chr3	99553039	99553039	0.312478701969263	3.48059882984435
1470	1	chr3	100387920	100387920	0.312478701969287	3.48059882984435
1471	1	chr3	100719694	100719694	0.312478701969284	3.48059882984435
1472	1	chr3	100975581	100975581	0.312478701969284	3.48059882984435
1473	1	chr3	101161251	101161251	0.312478701969287	3.48059882984435
1474	1	chr3	101212832	101212832	0.312478701969287	3.48059882984435
1475	1	chr3	101609993	101609993	0.312478702575632	3.48059882984435
1476	1	chr3	101709308	101709308	0.312478702575638	3.48059882984435
1477	1	chr3	102111029	102111029	0.360049431467951	3.48059882984435
1478	1	chr3	105059546	105059546	0.530088565418739	3.48059882984435
1479	1	chr3	105115576	105115576	0.530084454240992	3.48059882984435
1480	1	chr3	105470404	105470404	0.530084454240996	3.48059882984435
1481	1	chr3	105668100	105668100	0.40678960583998	3.48059882984435
1482	1	chr3	105834691	105834691	0.406789605839965	3.48059882984435
1483	1	chr3	106965080	106965080	0.406789603907715	3.48059882984435
1484	1	chr3	107129194	107129194	0.406789605092026	3.48059882984435
1485	1	chr3	107471134	107471134	0.40678960509203	3.48059882984435
1486	1	chr3	109019106	109019106	0.436337155236685	3.48059882984435
1487	1	chr3	109192406	109192406	0.436337155236682	3.48059882984435
1488	1	chr3	109429337	109429337	0.436331498124393	3.48059882984435
1489	1	chr3	109660551	109660551	0.0732205561924835	3.48059882984435
1490	1	chr3	109677215	109677215	0.0732205561924835	3.48059882984435
1491	1	chr3	109689396	109689396	0.0732205560577924	3.48059882984435
1492	1	chr3	109754787	109754787	0.0732205560577924	3.48059882984435
1493	1	chr3	110554026	110554026	0.0732205560577894	3.48059882984435
1494	1	chr3	111217854	111217854	0.0732205560577924	3.48059882984435
1495	1	chr3	111871415	111871415	0.0732205560577924	3.48059882984435
1496	1	chr3	112233832	112233832	0.0732205560577924	3.48059882984435
1497	1	chr3	113030160	113030160	0.0732205560577924	3.48059882984435
1498	1	chr3	113034138	113034138	0.0732205560577924	3.48059882984435
1499	1	chr3	113087963	113087963	0.0732205560577894	3.48059882984435
1500	1	chr3	114753087	114753087	0.0732205560577924	3.48059882984435
1501	1	chr3	115349979	115349979	0.0732205560577894	3.48059882984435
1502	1	chr3	115863160	115863160	0.0732205560577894	3.48059882984435
1503	1	chr3	116719272	116719272	0.0732205560578141	3.48059882984435
1504	1	chr3	116892425	116892425	0.0732205560578141	3.48059882984435
1505	1	chr3	116991680	116991680	0.073222632418705	3.48059882984435
1506	1	chr3	118516290	118516290	0.531368942344771	3.48059882984435
1507	1	chr3	118587157	118587157	0.531369218772195	3.48059882984435
1508	1	chr3	119313675	119313675	0.531369218799838	3.48059882984435
1509	1	chr3	119721932	119721932	0.531372723011452	3.48059882984435
1510	1	chr3	120431181	120431181	0.531372723011452	3.48059882984435
1511	1	chr3	120902279	120902279	0.531372723011624	3.48059882984435
1512	1	chr3	121798499	121798499	0.531372723011624	3.48059882984435
1513	1	chr3	121852558	121852558	0.531372723011624	3.48059882984435
1514	1	chr3	122540316	122540316	0.531372723011624	3.48059882984435
1515	1	chr3	123317951	123317951	0.531372723011624	3.48059882984435
1516	1	chr3	123374129	123374129	0.531372723011624	3.48059882984435
1517	1	chr3	123392033	123392033	0.531372723011624	3.48059882984435
1518	1	chr3	123395273	123395273	0.531372723011624	3.48059882984435
1519	1	chr3	125607947	125607947	0.531372723011624	3.48059882984435
1520	1	chr3	126082933	126082933	0.531372723011624	3.48059882984435
1521	1	chr3	126116071	126116071	0.531372723011689	3.48059882984435
1522	1	chr3	126198177	126198177	0.531372723011689	3.48059882984435
1523	1	chr3	126413662	126413662	0.531382795384083	3.48059882984435
1524	1	chr3	126965947	126965947	0.489487190861142	3.48059882984435
1525	1	chr3	127273115	127273115	0.489480635522177	3.48059882984435
1526	1	chr3	128292534	128292534	0.489480629437215	3.48059882984435
1527	1	chr3	128636596	128636596	0.489480629437215	3.48059882984435
1528	1	chr3	128871470	128871470	0.489480629467003	3.48059882984435
1529	1	chr3	129037564	129037564	0.450453688390885	3.48059882984435
1530	1	chr3	129255528	129255528	0.450453688390876	3.48059882984435
1531	1	chr3	129291933	129291933	0.450453688390873	3.48059882984435
1532	1	chr3	129482611	129482611	0.131147226512399	3.48059882984435
1533	1	chr3	129497470	129497470	0.00987565223437381	3.48059882984435
1534	1	chr3	129506073	129506073	0.00988190525102789	3.48059882984435
1535	1	chr3	129509954	129509954	0.00988190620183008	3.48059882984435
1536	1	chr3	129642753	129642753	0.00988190620183008	3.48059882984435
1537	1	chr3	129645016	129645016	0.00988292363518978	3.48059882984435
1538	1	chr3	129825026	129825026	0.00988190620179305	3.48059882984435
1539	1	chr3	130161682	130161682	0.00988190620179305	3.48059882984435
1540	1	chr3	130197550	130197550	0.00988190620178688	3.48059882984435
1541	1	chr3	130314842	130314842	0.00988190620178688	3.48059882984435
1542	1	chr3	130358990	130358990	0.00988190620178688	3.48059882984435
1543	1	chr3	130996637	130996637	0.00988190620178688	3.48059882984435
1544	1	chr3	131031652	131031652	0.00988190620178688	3.48059882984435
1545	1	chr3	131351120	131351120	0.00988190620178688	3.48059882984435
1546	1	chr3	132174353	132174353	0.00988190620178688	3.48059882984435
1547	1	chr3	132233184	132233184	0.00988190620178688	3.48059882984435
1548	1	chr3	132631028	132631028	0.00988190620178688	3.48059882984435
1549	1	chr3	132687902	132687902	0.00988190620176836	3.48059882984435
1550	1	chr3	134248655	134248655	0.00988190617972924	3.48059882984435
1551	1	chr3	134366544	134366544	0.00987790697442718	3.48059882984435
1552	1	chr3	134523036	134523036	0.00034045787241013	3.48059882984435
1553	1	chr3	135171359	135171359	0.00034045787241013	3.48059882984435
1554	1	chr3	135444445	135444445	0.000340457916494553	3.48059882984435
1555	1	chr3	135471025	135471025	0.000340457916494553	3.48059882984435
1556	1	chr3	135952860	135952860	0.000340457916494553	3.48059882984435
1557	1	chr3	136705573	136705573	0.000340457916494553	3.48059882984435
1558	1	chr3	136708713	136708713	0.000340457916494553	3.48059882984435
1559	1	chr3	136918958	136918958	0.000340457916494553	3.48059882984435
1560	1	chr3	137126151	137126151	0.000340457916494553	3.48059882984435
1561	1	chr3	137158095	137158095	0.00034045787241013	3.48059882984435
1562	1	chr3	137195998	137195998	0.00034045787241013	3.48059882984435
1563	1	chr3	137336616	137336616	0.00987768985210191	3.48059882984435
1564	1	chr3	137344013	137344013	0.00988190620176836	3.48059882984435
1565	1	chr3	138244709	138244709	0.00988190620176836	3.48059882984435
1566	1	chr3	138272923	138272923	0.00988190630137953	3.48059882984435
1567	1	chr3	138496613	138496613	0.00988190630137953	3.48059882984435
1568	1	chr3	138557090	138557090	0.00988190620178688	3.48059882984435
1569	1	chr3	138765792	138765792	0.00988190620178688	3.48059882984435
1570	1	chr3	138815118	138815118	0.00988190620178688	3.48059882984435
1571	1	chr3	138817159	138817159	0.00988190620178688	3.48059882984435
1572	1	chr3	138905938	138905938	0.00988190620178688	3.48059882984435
1573	1	chr3	139121346	139121346	0.00988190620178688	3.48059882984435
1574	1	chr3	139354330	139354330	0.00988190620178688	3.48059882984435
1575	1	chr3	139469113	139469113	0.00988190620178688	3.48059882984435
1576	1	chr3	140134390	140134390	0.00988190620178688	3.48059882984435
1577	1	chr3	140287926	140287926	0.00988190620178688	3.48059882984435
1578	1	chr3	140374071	140374071	0.00988190620178688	3.48059882984435
1579	1	chr3	140679122	140679122	0.00988190620178688	3.48059882984435
1580	1	chr3	141521212	141521212	0.00988190620178688	3.48059882984435
1581	1	chr3	141710411	141710411	0.00988190620178688	3.48059882984435
1582	1	chr3	141724344	141724344	0.00988190620178688	3.48059882984435
1583	1	chr3	141733523	141733523	0.00988190620178688	3.48059882984435
1584	1	chr3	141827741	141827741	0.00988190620178688	3.48059882984435
1585	1	chr3	141942971	141942971	0.00988190620178688	3.48059882984435
1586	1	chr3	142041673	142041673	0.00988190620178688	3.48059882984435
1587	1	chr3	142113201	142113201	0.00988190620178688	3.48059882984435
1588	1	chr3	142631403	142631403	0.00988190620178688	3.48059882984435
1589	1	chr3	142634891	142634891	0.00988190620178688	3.48059882984435
1590	1	chr3	143499185	143499185	0.00988190620178688	3.48059882984435
1591	1	chr3	143527973	143527973	0.00988190620178688	3.48059882984435
1592	1	chr3	143559076	143559076	0.00988190620178688	3.48059882984435
1593	1	chr3	143602237	143602237	0.00988190620178688	3.48059882984435
1594	1	chr3	143742428	143742428	0.00988190620178688	3.48059882984435
1595	1	chr3	144209330	144209330	0.00988190620178688	3.48059882984435
1596	1	chr3	144256650	144256650	0.00988190620178688	3.48059882984435
1597	1	chr3	144459046	144459046	0.00988190620178688	3.48059882984435
1598	1	chr3	144666385	144666385	0.00988190620184242	3.48059882984435
1599	1	chr3	144672147	144672147	0.00988190655147208	3.48059882984435
1600	1	chr3	145005204	145005204	0.00988190655147208	3.48059882984435
1601	1	chr3	145237338	145237338	0.0318445208137785	3.48059882984435
1602	1	chr3	145238032	145238032	0.0318491122463585	3.48059882984435
1603	1	chr3	145635320	145635320	0.0318491122463585	3.48059882984435
1604	1	chr3	145800515	145800515	0.0318491122464727	3.48059882984435
1605	1	chr3	145864502	145864502	0.0318491131623955	3.48059882984435
1606	1	chr3	145989455	145989455	0.0318491131624017	3.48059882984435
1607	1	chr3	146613483	146613483	0.0520809171028574	3.48059882984435
1608	1	chr3	146632865	146632865	0.052081126463476	3.48059882984435
1609	1	chr3	147102508	147102508	0.052081126463476	3.48059882984435
1610	1	chr3	147331131	147331131	0.0520705652918043	3.48059882984435
1611	1	chr3	148065034	148065034	0.000537871990366585	3.48059882984435
1612	1	chr3	148107130	148107130	0.000539056691454034	3.48059882984435
1613	1	chr3	148808672	148808672	0.000539056691454034	3.48059882984435
1614	1	chr3	149181759	149181759	0.105123456129577	3.48059882984435
1615	1	chr3	149328925	149328925	0.10512345612958	3.48059882984435
1616	1	chr3	149648234	149648234	0.105123456480262	3.48059882984435
1617	1	chr3	150010815	150010815	0.105123456480262	3.48059882984435
1618	1	chr3	150359533	150359533	0.105123456480262	3.48059882984435
1619	1	chr3	150434753	150434753	0.105123456480265	3.48059882984435
1620	1	chr3	150558111	150558111	0.105123456480262	3.48059882984435
1621	1	chr3	150599308	150599308	0.105123456480262	3.48059882984435
1622	1	chr3	150640464	150640464	0.105123456480262	3.48059882984435
1623	1	chr3	150859743	150859743	0.105123456480262	3.48059882984435
1624	1	chr3	151340029	151340029	0.105123456480262	3.48059882984435
1625	1	chr3	151382601	151382601	0.105123456480262	3.48059882984435
1626	1	chr3	151407060	151407060	0.105123456480262	3.48059882984435
1627	1	chr3	151492533	151492533	0.105123456870017	3.48059882984435
1628	1	chr3	151564321	151564321	0.105131281940013	3.48059882984435
1629	1	chr3	154323540	154323540	0.642618623449594	3.48059882984435
1630	1	chr3	154324568	154324568	0.642618623449603	3.48059882984435
1631	1	chr3	154777283	154777283	0.642618622925975	3.48059882984435
1632	1	chr3	154968691	154968691	0.642618622925966	3.48059882984435
1633	1	chr3	155541975	155541975	0.27025721324449	3.48059882984435
1634	1	chr3	155679153	155679153	0.270253877835666	3.48059882984435
1635	1	chr3	155782709	155782709	0.336965676939594	3.48059882984435
1636	1	chr3	156034374	156034374	0.3369656769396	3.48059882984435
1637	1	chr3	157165140	157165140	0.784786295109146	3.48059882984435
1638	1	chr3	157329858	157329858	0.784769773377175	3.48059882984435
1639	1	chr3	157519789	157519789	0.319147121987058	3.48059882984435
1640	1	chr3	157837356	157837356	0.31896188628956	3.48059882984435
1641	1	chr3	158258737	158258737	0.31896188628956	3.48059882984435
1642	1	chr3	158396394	158396394	0.318961886289363	3.48059882984435
1643	1	chr3	159474067	159474067	0.318961886289363	3.48059882984435
1644	1	chr3	159812056	159812056	0.318961886289363	3.48059882984435
1645	1	chr3	159855533	159855533	0.318961886289363	3.48059882984435
1646	1	chr4	3368414	3368414	0.0410445476363569	3.48059882984435
1647	1	chr4	3569913	3569913	0.0410445476364062	3.48059882984435
1648	1	chr4	4036026	4036026	0.0410445485932166	3.48059882984435
1649	1	chr4	5435867	5435867	0.0410445485932197	3.48059882984435
1650	1	chr4	5599068	5599068	0.186734374340633	3.48059882984435
1651	1	chr4	5679249	5679249	0.186734374340639	3.48059882984435
1652	1	chr4	5958121	5958121	0.178570305500773	3.48059882984435
1653	1	chr4	6374701	6374701	0.178570206841084	3.48059882984435
1654	1	chr4	6889944	6889944	0.114379937639944	3.48059882984435
1655	1	chr4	6893556	6893556	0.114374978084142	3.48059882984435
1656	1	chr4	6910337	6910337	0.114376927823822	3.48059882984435
1657	1	chr4	7723499	7723499	0.133316568487608	3.48059882984435
1658	1	chr4	8237772	8237772	0.114374977640625	3.48059882984435
1659	1	chr4	8972393	8972393	0.114374977640625	3.48059882984435
1660	1	chr4	9133479	9133479	0.114374977253651	3.48059882984435
1661	1	chr4	9247190	9247190	0.114374977253651	3.48059882984435
1662	1	chr4	9257136	9257136	0.0472572103588134	3.48059882984435
1663	1	chr4	9276717	9276717	0.0472552095806503	3.48059882984435
1664	1	chr4	9417480	9417480	0.0472552079223002	3.48059882984435
1665	1	chr4	9418983	9418983	0.0472406273831493	3.48059882984435
1666	1	chr4	9463709	9463709	0.0472552093806379	3.48059882984435
1667	1	chr4	9558130	9558130	0.0472552093806379	3.48059882984435
1668	1	chr4	9653169	9653169	0.0472552097463634	3.48059882984435
1669	1	chr4	10049820	10049820	0.0472552097463603	3.48059882984435
1670	1	chr4	10059838	10059838	0.0472552093807552	3.48059882984435
1671	1	chr4	10214996	10214996	0.0472552093807213	3.48059882984435
1672	1	chr4	10819404	10819404	0.0472552093807213	3.48059882984435
1673	1	chr4	10895273	10895273	0.0472552093806842	3.48059882984435
1674	1	chr4	11089162	11089162	0.0472552093806842	3.48059882984435
1675	1	chr4	11171465	11171465	0.047255208763922	3.48059882984435
1676	1	chr4	11584315	11584315	0.0472552087639127	3.48059882984435
1677	1	chr4	12009031	12009031	0.0652461384396431	3.48059882984435
1678	1	chr4	12575755	12575755	0.065264800010926	3.48059882984435
1679	1	chr4	13126645	13126645	0.065264800010926	3.48059882984435
1680	1	chr4	13319237	13319237	0.0652648000111759	3.48059882984435
1681	1	chr4	13354610	13354610	0.0652648000111759	3.48059882984435
1682	1	chr4	13365690	13365690	0.0652648000111759	3.48059882984435
1683	1	chr4	13399129	13399129	0.0652648000111759	3.48059882984435
1684	1	chr4	13767123	13767123	0.0652648000111759	3.48059882984435
1685	1	chr4	13775801	13775801	0.0652648000111759	3.48059882984435
1686	1	chr4	13827962	13827962	0.0652647987227604	3.48059882984435
1687	1	chr4	13837845	13837845	0.0652519158521971	3.48059882984435
1688	1	chr4	13897101	13897101	0.00143857875502946	3.48059882984435
1689	1	chr4	16430885	16430885	0.031228438125262	3.48059882984435
1690	1	chr4	16446894	16446894	0.0312300344939247	3.48059882984435
1691	1	chr4	16488227	16488227	0.0312300346536266	3.48059882984435
1692	1	chr4	16492295	16492295	0.0312300347987879	3.48059882984435
1693	1	chr4	18403165	18403165	0.0312300347987879	3.48059882984435
1694	1	chr4	18549080	18549080	0.0407894833332013	3.48059882984435
1695	1	chr4	18618735	18618735	0.0407894170222676	3.48059882984435
1696	1	chr4	19129367	19129367	0.0407894170222676	3.48059882984435
1697	1	chr4	19312939	19312939	0.0407894177693576	3.48059882984435
1698	1	chr4	19574375	19574375	0.0407894177693607	3.48059882984435
1699	1	chr4	19581204	19581204	0.04078941707415	3.48059882984435
1700	1	chr4	19614278	19614278	0.04078941707415	3.48059882984435
1701	1	chr4	19726311	19726311	0.0438614572833976	3.48059882984435
1702	1	chr4	19950642	19950642	0.0438614628264013	3.48059882984435
1703	1	chr4	19958912	19958912	0.0425699438761201	3.48059882984435
1704	1	chr4	20010291	20010291	0.0425695706584287	3.48059882984435
1705	1	chr4	20195660	20195660	0.0425695706584287	3.48059882984435
1706	1	chr4	20272957	20272957	0.042569570511567	3.48059882984435
1707	1	chr4	20488696	20488696	0.042569570511564	3.48059882984435
1708	1	chr4	20519098	20519098	0.042569570658404	3.48059882984435
1709	1	chr4	20779557	20779557	0.0425695706775671	3.48059882984435
1710	1	chr4	21682582	21682582	0.0425695706775641	3.48059882984435
1711	1	chr4	21855857	21855857	0.0438193761269154	3.48059882984435
1712	1	chr4	22184882	22184882	0.0438193747166058	3.48059882984435
1713	1	chr4	22236341	22236341	0.0407894170417301	3.48059882984435
1714	1	chr4	22392643	22392643	0.0407894170417301	3.48059882984435
1715	1	chr4	22550457	22550457	0.0407894170222645	3.48059882984435
1716	1	chr4	22923659	22923659	0.0407894170222645	3.48059882984435
1717	1	chr4	22965960	22965960	0.0407894172405451	3.48059882984435
1718	1	chr4	23295512	23295512	0.0407894172405451	3.48059882984435
1719	1	chr4	28322410	28322410	0.176211166762439	3.48059882984435
1720	1	chr4	29260447	29260447	0.220316984670344	3.48059882984435
1721	1	chr4	29263237	29263237	0.220318195205566	3.48059882984435
1722	1	chr4	29273870	29273870	0.220318196182836	3.48059882984435
1723	1	chr4	30761996	30761996	0.220318196182823	3.48059882984435
1724	1	chr4	30827560	30827560	0.220318194950808	3.48059882984435
1725	1	chr4	31118277	31118277	0.220318194950793	3.48059882984435
1726	1	chr4	31183993	31183993	0.104654582826642	3.48059882984435
1727	1	chr4	31862774	31862774	0.104653773454002	3.48059882984435
1728	1	chr4	32020243	32020243	0.0249750475665548	3.48059882984435
1729	1	chr4	32075606	32075606	0.0249750475665517	3.48059882984435
1730	1	chr4	32100454	32100454	0.0249750464950774	3.48059882984435
1731	1	chr4	32200491	32200491	0.024975047373356	3.48059882984435
1732	1	chr4	32808326	32808326	0.0249750473733653	3.48059882984435
1733	1	chr4	32933218	32933218	0.22031819371853	3.48059882984435
1734	1	chr4	32933306	32933306	0.220318193718549	3.48059882984435
1735	1	chr4	33013826	33013826	0.220318196182592	3.48059882984435
1736	1	chr4	33181426	33181426	0.220318196182842	3.48059882984435
1737	1	chr4	33268330	33268330	0.220318196182842	3.48059882984435
1738	1	chr4	33274838	33274838	0.220318196182842	3.48059882984435
1739	1	chr4	33316763	33316763	0.220318196338751	3.48059882984435
1740	1	chr4	33748049	33748049	0.220321326312532	3.48059882984435
1741	1	chr4	33943415	33943415	0.23139987609574	3.48059882984435
1742	1	chr4	33954044	33954044	0.231395449272316	3.48059882984435
1743	1	chr4	33977539	33977539	0.23139544927231	3.48059882984435
1744	1	chr4	33995127	33995127	0.2313954492723	3.48059882984435
1745	1	chr4	34000698	34000698	0.2313954492723	3.48059882984435
1746	1	chr4	34049618	34049618	0.2313954492723	3.48059882984435
1747	1	chr4	35049506	35049506	0.2313954492723	3.48059882984435
1748	1	chr4	35145013	35145013	0.231395449272297	3.48059882984435
1749	1	chr4	35389460	35389460	0.2313954492723	3.48059882984435
1750	1	chr4	35441315	35441315	0.231395449272288	3.48059882984435
1751	1	chr4	36464533	36464533	0.231395449272291	3.48059882984435
1752	1	chr4	40278465	40278465	0.231391142825161	3.48059882984435
1753	1	chr4	40731591	40731591	0.0501192699157644	3.48059882984435
1754	1	chr4	41025574	41025574	0.0501037873368818	3.48059882984435
1755	1	chr4	41176874	41176874	0.0934600016224369	3.48059882984435
1756	1	chr4	41191816	41191816	0.0934609320490624	3.48059882984435
1757	1	chr4	41655291	41655291	0.0934609320490593	3.48059882984435
1758	1	chr4	41706113	41706113	0.050100493262083	3.48059882984435
1759	1	chr4	41717024	41717024	0.0501004932620768	3.48059882984435
1760	1	chr4	42872657	42872657	0.0501004927661132	3.48059882984435
1761	1	chr4	42957959	42957959	0.0501004927661132	3.48059882984435
1762	1	chr4	42965587	42965587	0.0501004927661132	3.48059882984435
1763	1	chr4	43933813	43933813	0.0501004927661132	3.48059882984435
1764	1	chr4	43954168	43954168	0.0501004902770467	3.48059882984435
1765	1	chr4	44253102	44253102	0.0501004902770282	3.48059882984435
1766	1	chr4	44260572	44260572	0.105805146551494	3.48059882984435
1767	1	chr4	45419014	45419014	0.105805146551519	3.48059882984435
1768	1	chr4	45489432	45489432	0.105805149760736	3.48059882984435
1769	1	chr4	45894905	45894905	0.105805149760736	3.48059882984435
1770	1	chr4	45948990	45948990	0.105805149760739	3.48059882984435
1771	1	chr4	45965672	45965672	0.105805149760736	3.48059882984435
1772	1	chr4	45972893	45972893	0.105805149760736	3.48059882984435
1773	1	chr4	46153246	46153246	0.105805149760736	3.48059882984435
1774	1	chr4	46276115	46276115	0.105805149760736	3.48059882984435
1775	1	chr4	46280050	46280050	0.105805149760739	3.48059882984435
1776	1	chr4	46855266	46855266	0.105805149760736	3.48059882984435
1777	1	chr4	46914512	46914512	0.105805149760736	3.48059882984435
1778	1	chr4	46916859	46916859	0.105805149760736	3.48059882984435
1779	1	chr4	46923425	46923425	0.105805150198401	3.48059882984435
1780	1	chr4	47086306	47086306	0.105805150198401	3.48059882984435
1781	1	chr4	47699478	47699478	0.105805149760766	3.48059882984435
1782	1	chr4	49591559	49591559	0.105805149760736	3.48059882984435
1783	1	chr4	49720584	49720584	0.105805149760739	3.48059882984435
1784	1	chr4	49771292	49771292	0.105805147655789	3.48059882984435
1785	1	chr4	50682795	50682795	0.105805147655771	3.48059882984435
1786	1	chr4	50868200	50868200	0.00261364042169395	3.48059882984435
1787	1	chr4	51281599	51281599	0.00261364042169395	3.48059882984435
1788	1	chr4	52592589	52592589	0.10578831893566	3.48059882984435
1789	1	chr4	53142706	53142706	0.105805149760399	3.48059882984435
1790	1	chr4	53927802	53927802	0.105805149760399	3.48059882984435
1791	1	chr4	54194913	54194913	0.105805149760736	3.48059882984435
1792	1	chr4	54875348	54875348	0.105805149760736	3.48059882984435
1793	1	chr4	54898634	54898634	0.105805149760736	3.48059882984435
1794	1	chr4	54903487	54903487	0.105805149760736	3.48059882984435
1795	1	chr4	54951001	54951001	0.105805149760736	3.48059882984435
1796	1	chr4	55400998	55400998	0.105805149760736	3.48059882984435
1797	1	chr4	55611942	55611942	0.105805149760736	3.48059882984435
1798	1	chr4	56186649	56186649	0.105805149760736	3.48059882984435
1799	1	chr4	56198745	56198745	0.105805149760736	3.48059882984435
1800	1	chr4	57274213	57274213	0.105805149760736	3.48059882984435
1801	1	chr4	57379856	57379856	0.105805149760736	3.48059882984435
1802	1	chr4	57500003	57500003	0.105805149760736	3.48059882984435
1803	1	chr4	57829976	57829976	0.105805149760736	3.48059882984435
1804	1	chr4	58322585	58322585	0.105805149760736	3.48059882984435
1805	1	chr4	58345499	58345499	0.105805149760736	3.48059882984435
1806	1	chr4	58363486	58363486	0.105805149760736	3.48059882984435
1807	1	chr4	58374025	58374025	0.105805149760733	3.48059882984435
1808	1	chr4	58517859	58517859	0.105805149760736	3.48059882984435
1809	1	chr4	59811571	59811571	0.105805149760739	3.48059882984435
1810	1	chr4	59835331	59835331	0.105805149760736	3.48059882984435
1811	1	chr4	59849845	59849845	0.105805149760736	3.48059882984435
1812	1	chr4	59850763	59850763	0.105805149760736	3.48059882984435
1813	1	chr4	62194821	62194821	0.105805149760736	3.48059882984435
1814	1	chr4	62293057	62293057	0.105805149760736	3.48059882984435
1815	1	chr4	62490169	62490169	0.105805149760736	3.48059882984435
1816	1	chr4	62608978	62608978	0.1058051495544	3.48059882984435
1817	1	chr4	62650156	62650156	0.105803086257804	3.48059882984435
1818	1	chr4	62692342	62692342	0.0530263269028891	3.48059882984435
1819	1	chr4	62707258	62707258	0.0530236866447448	3.48059882984435
1820	1	chr4	62975384	62975384	0.0530236866447448	3.48059882984435
1821	1	chr4	63019978	63019978	0.0530236866446646	3.48059882984435
1822	1	chr4	63271283	63271283	0.0530236866446646	3.48059882984435
1823	1	chr4	64982294	64982294	0.0530236866446646	3.48059882984435
1824	1	chr4	65127367	65127367	0.0530236866446646	3.48059882984435
1825	1	chr4	65231542	65231542	0.0530236866446739	3.48059882984435
1826	1	chr4	65944235	65944235	0.0530236867085972	3.48059882984435
1827	1	chr4	66458400	66458400	0.0530236867085972	3.48059882984435
1828	1	chr4	67279874	67279874	0.0555269591451127	3.48059882984435
1829	1	chr4	70055113	70055113	0.0555269591451127	3.48059882984435
1830	1	chr4	70088532	70088532	0.0555269589076074	3.48059882984435
1831	1	chr4	70282721	70282721	0.0555269589076043	3.48059882984435
1832	1	chr4	71279967	71279967	0.0555269589076043	3.48059882984435
1833	1	chr4	71473449	71473449	0.0555269589076043	3.48059882984435
1834	1	chr4	72016291	72016291	0.0555269589076043	3.48059882984435
1835	1	chr4	72138328	72138328	0.0555269585686393	3.48059882984435
1836	1	chr4	74227764	74227764	0.0555269585686362	3.48059882984435
1837	1	chr4	74243614	74243614	0.0555269589075024	3.48059882984435
1838	1	chr4	74391573	74391573	0.0555269589075981	3.48059882984435
1839	1	chr4	75792724	75792724	0.0555269589076043	3.48059882984435
1840	1	chr4	75824944	75824944	0.0555269589076043	3.48059882984435
1841	1	chr4	75840751	75840751	0.0555269589076043	3.48059882984435
1842	1	chr4	75847320	75847320	0.0555269589076043	3.48059882984435
1843	1	chr4	76012861	76012861	0.0555269589076043	3.48059882984435
1844	1	chr4	76857319	76857319	0.0555269589076043	3.48059882984435
1845	1	chr4	78900946	78900946	0.0555269589076043	3.48059882984435
1846	1	chr4	78901826	78901826	0.0555269589076043	3.48059882984435
1847	1	chr4	79052161	79052161	0.0555269589076043	3.48059882984435
1848	1	chr4	81304223	81304223	0.0555269589076043	3.48059882984435
1849	1	chr4	81455696	81455696	0.0555269589075981	3.48059882984435
1850	1	chr4	81726726	81726726	0.00252191967368313	3.48059882984435
1851	1	chr4	81959371	81959371	0.00183543789821033	3.48059882984435
1852	1	chr4	82477952	82477952	0.00183543789821033	3.48059882984435
1853	1	chr4	82523394	82523394	0.00183543786153503	3.48059882984435
1854	1	chr4	82542317	82542317	0.00183543786153503	3.48059882984435
1855	1	chr4	83229882	83229882	0.00183543786153503	3.48059882984435
1856	1	chr4	83251505	83251505	0.00183543786153503	3.48059882984435
1857	1	chr4	83552555	83552555	0.00183543786153503	3.48059882984435
1858	1	chr4	83888629	83888629	0.00183543786153503	3.48059882984435
1859	1	chr4	83921146	83921146	0.00183543786153503	3.48059882984435
1860	1	chr4	83939311	83939311	0.00183543786153503	3.48059882984435
1861	1	chr4	84639958	84639958	0.00183543786153503	3.48059882984435
1862	1	chr4	84752005	84752005	0.00183543786153503	3.48059882984435
1863	1	chr4	85491157	85491157	0.00183543786153503	3.48059882984435
1864	1	chr4	85613370	85613370	0.00183543786153503	3.48059882984435
1865	1	chr4	86401290	86401290	0.00183543786153503	3.48059882984435
1866	1	chr4	86450967	86450967	0.00183543786153503	3.48059882984435
1867	1	chr4	87491520	87491520	0.00183543786153503	3.48059882984435
1868	1	chr4	87718137	87718137	0.0018354377378635	3.48059882984435
1869	1	chr4	87912570	87912570	0.0018354377378635	3.48059882984435
1870	1	chr4	88045738	88045738	0.00950798174096238	3.48059882984435
1871	1	chr4	88218517	88218517	0.00950798174096546	3.48059882984435
1872	1	chr4	88304612	88304612	0.00950798198472893	3.48059882984435
1873	1	chr4	88521087	88521087	0.00950798198472893	3.48059882984435
1874	1	chr4	88554042	88554042	0.00950798171968546	3.48059882984435
1875	1	chr4	88807538	88807538	0.00950798171968546	3.48059882984435
1876	1	chr4	88951730	88951730	0.00950798198470424	3.48059882984435
1877	1	chr4	89246433	89246433	0.00950798198472893	3.48059882984435
1878	1	chr4	89484464	89484464	0.00950798198472893	3.48059882984435
1879	1	chr4	90311682	90311682	0.00950798177221584	3.48059882984435
1880	1	chr4	91121265	91121265	0.0095058568814171	3.48059882984435
1881	1	chr4	94432389	94432389	0.016613142407606	3.48059882984435
1882	1	chr4	94458902	94458902	0.0166158672436845	3.48059882984435
1883	1	chr4	94576459	94576459	0.0166158672436845	3.48059882984435
1884	1	chr4	94639240	94639240	0.0166158672437092	3.48059882984435
1885	1	chr4	95503920	95503920	0.0166158672437092	3.48059882984435
1886	1	chr4	95653018	95653018	0.0166158672437123	3.48059882984435
1887	1	chr4	95744705	95744705	0.0166158672437092	3.48059882984435
1888	1	chr4	95745370	95745370	0.0166158672437092	3.48059882984435
1889	1	chr4	95749389	95749389	0.0166158672415059	3.48059882984435
1890	1	chr4	95918277	95918277	0.0166158452066696	3.48059882984435
1891	1	chr4	96896949	96896949	0.00754340386616092	3.48059882984435
1892	1	chr4	96897254	96897254	0.00754258738148794	3.48059882984435
1893	1	chr4	98369756	98369756	0.00754258738149102	3.48059882984435
1894	1	chr4	98691724	98691724	0.00754258780303944	3.48059882984435
1895	1	chr4	99320080	99320080	0.00754258780304562	3.48059882984435
1896	1	chr4	101430245	101430245	0.320211908458972	3.48059882984435
1897	1	chr4	102851020	102851020	0.320240666438533	3.48059882984435
1898	1	chr4	103634906	103634906	0.562789978689957	3.48059882984435
1899	1	chr4	103640707	103640707	0.562795920148179	3.48059882984435
1900	1	chr4	103682035	103682035	0.562795893132444	3.48059882984435
1901	1	chr4	103875085	103875085	0.562795893132423	3.48059882984435
1902	1	chr4	104004372	104004372	0.336273842260361	3.48059882984435
1903	1	chr4	104156915	104156915	0.336272152011967	3.48059882984435
1904	1	chr4	104166428	104166428	0.152229185771881	3.48059882984435
1905	1	chr4	104584276	104584276	0.152229185771863	3.48059882984435
1906	1	chr4	105245023	105245023	0.00705982930365283	3.48059882984435
1907	1	chr4	105248708	105248708	0.00705011776311961	3.48059882984435
1908	1	chr4	105445591	105445591	0.00705011728157922	3.48059882984435
1909	1	chr4	105446697	105446697	0.00705011728153293	3.48059882984435
1910	1	chr4	105466572	105466572	0.00705011728153293	3.48059882984435
1911	1	chr4	105573728	105573728	0.00705011728152984	3.48059882984435
1912	1	chr4	107203726	107203726	0.00705011728152984	3.48059882984435
1913	1	chr4	107225730	107225730	0.0070501163771604	3.48059882984435
1914	1	chr4	107425256	107425256	0.00705011637715423	3.48059882984435
1915	1	chr4	107548653	107548653	0.138620616191377	3.48059882984435
1916	1	chr4	107842806	107842806	0.138653241166343	3.48059882984435
1917	1	chr4	107965002	107965002	0.13865324771704	3.48059882984435
1918	1	chr4	108226782	108226782	0.13865324771704	3.48059882984435
1919	1	chr4	108490216	108490216	0.13865324771704	3.48059882984435
1920	1	chr4	108537429	108537429	0.13865324771704	3.48059882984435
1921	1	chr4	108564499	108564499	0.138653243881127	3.48059882984435
1922	1	chr4	108893603	108893603	0.138653243881118	3.48059882984435
1923	1	chr4	109169766	109169766	0.0295092593323911	3.48059882984435
1924	1	chr4	109215772	109215772	0.0294872653466151	3.48059882984435
1925	1	chr4	109398259	109398259	0.0294872653466182	3.48059882984435
1926	1	chr4	109874495	109874495	0.0294872633913324	3.48059882984435
1927	1	chr4	109877614	109877614	0.0294872633905763	3.48059882984435
1928	1	chr4	111211471	111211471	0.0294872633905763	3.48059882984435
1929	1	chr4	111252944	111252944	0.0294872633905763	3.48059882984435
1930	1	chr4	111311031	111311031	0.0294872633905763	3.48059882984435
1931	1	chr4	114614271	114614271	0.0294872633905763	3.48059882984435
1932	1	chr4	114787710	114787710	0.0294872633905763	3.48059882984435
1933	1	chr4	114822528	114822528	0.0294872633905763	3.48059882984435
1934	1	chr4	116750875	116750875	0.0294872633905763	3.48059882984435
1935	1	chr4	116871336	116871336	0.0294872633905763	3.48059882984435
1936	1	chr4	117109529	117109529	0.0294872633905763	3.48059882984435
1937	1	chr4	117909496	117909496	0.0294872633905763	3.48059882984435
1938	1	chr4	117933032	117933032	0.0294872633905763	3.48059882984435
1939	1	chr4	118281487	118281487	0.0294872633905763	3.48059882984435
1940	1	chr4	118598524	118598524	0.0294872640350526	3.48059882984435
1941	1	chr4	118699963	118699963	0.0294872640350464	3.48059882984435
1942	1	chr4	118753622	118753622	0.0294872633905763	3.48059882984435
1943	1	chr4	119298688	119298688	0.0294872633905763	3.48059882984435
1944	1	chr4	119382291	119382291	0.0294872633905763	3.48059882984435
1945	1	chr4	119798628	119798628	0.0294872634066783	3.48059882984435
1946	1	chr4	119935947	119935947	0.0294872634066752	3.48059882984435
1947	1	chr4	119978223	119978223	0.0298229078942078	3.48059882984435
1948	1	chr4	120220639	120220639	0.0298229067087732	3.48059882984435
1949	1	chr4	120251351	120251351	0.027633753592162	3.48059882984435
1950	1	chr4	120293959	120293959	0.0276335601186764	3.48059882984435
1951	1	chr4	120745929	120745929	0.0276335600993066	3.48059882984435
1952	1	chr4	120944210	120944210	0.027633560098208	3.48059882984435
1953	1	chr4	121023912	121023912	0.0276335600982049	3.48059882984435
1954	1	chr4	121044402	121044402	0.00598976151548448	3.48059882984435
1955	1	chr4	121058844	121058844	0.00599108852905086	3.48059882984435
1956	1	chr4	121202770	121202770	0.00599108852905086	3.48059882984435
1957	1	chr4	121397144	121397144	0.00599108865986921	3.48059882984435
1958	1	chr4	121695813	121695813	0.00599108824857197	3.48059882984435
1959	1	chr4	122859566	122859566	0.00599108868949644	3.48059882984435
1960	1	chr4	123999192	123999192	0.00599108868949644	3.48059882984435
1961	1	chr4	124195953	124195953	0.00599108868949644	3.48059882984435
1962	1	chr4	124207921	124207921	0.00599108868949644	3.48059882984435
1963	1	chr4	124371088	124371088	0.00599108868950261	3.48059882984435
1964	1	chr4	124385897	124385897	0.330742464229282	3.48059882984435
1965	1	chr4	124840353	124840353	0.330847744818902	3.48059882984435
1966	1	chr4	125068158	125068158	0.330847744818905	3.48059882984435
1967	1	chr4	125588389	125588389	0.83230246807548	3.48059882984435
1968	1	chr4	126472846	126472846	0.00356279070914538	3.48059882984435
1969	1	chr4	126716711	126716711	0.00354198234181765	3.48059882984435
1970	1	chr4	126744862	126744862	0.00354198234181765	3.48059882984435
1971	1	chr4	127422213	127422213	0.0035419823415893	3.48059882984435
1972	1	chr4	127947911	127947911	0.00354198232506458	3.48059882984435
1973	1	chr4	128167959	128167959	0.0035419823250615	3.48059882984435
1974	1	chr4	128178876	128178876	0.00206509469163996	3.48059882984435
1975	1	chr4	128851835	128851835	0.00206508447604543	3.48059882984435
1976	1	chr4	129560806	129560806	0.0274524669691391	3.48059882984435
1977	1	chr4	129572172	129572172	0.0274548840196321	3.48059882984435
1978	1	chr4	129932880	129932880	0.0274548841801363	3.48059882984435
1979	1	chr4	130014604	130014604	0.0274548841801456	3.48059882984435
1980	1	chr4	130092679	130092679	0.0274548841801456	3.48059882984435
1981	1	chr4	130941034	130941034	0.0274548850432479	3.48059882984435
1982	1	chr4	131999242	131999242	0.0274992166626656	3.48059882984435
1983	1	chr4	132381106	132381106	0.786299223337984	3.48059882984435
1984	1	chr4	132446929	132446929	0.786300105700146	3.48059882984435
1985	1	chr4	132539038	132539038	1.12592252133836	3.48059882984435
1986	1	chr4	132619876	132619876	1.12594462360995	3.48059882984435
1987	1	chr4	132625731	132625731	1.12594462360995	3.48059882984435
1988	1	chr4	132850702	132850702	1.12594462360998	3.48059882984435
1989	1	chr4	132854096	132854096	1.12594462360936	3.48059882984435
1990	1	chr4	132916206	132916206	1.12594462360934	3.48059882984435
1991	1	chr4	133324806	133324806	1.12594462360936	3.48059882984435
1992	1	chr4	133950925	133950925	1.12594462360936	3.48059882984435
1993	1	chr4	133964175	133964175	1.12594462360936	3.48059882984435
1994	1	chr4	134475906	134475906	1.12594462360936	3.48059882984435
1995	1	chr4	134582479	134582479	1.12594462360936	3.48059882984435
1996	1	chr4	135645675	135645675	1.12594462360936	3.48059882984435
1997	1	chr4	135992747	135992747	1.12594462360936	3.48059882984435
1998	1	chr4	136325953	136325953	1.12594462360936	3.48059882984435
1999	1	chr4	136373233	136373233	1.12594462360936	3.48059882984435
[truncated: 47,708 more rows]
