# Supplementary material for: A novel quantitative trait locus implicates Msh3 in the propensity for genome-wide short tandem repeat expansions in mice
Source: Genome Res. 2023 May;33(5):689–702. doi: 10.1101/gr.277576.122 (PMC10317118; doi:10.1101/gr.277576.122)
Supplement: Supplemental Material [file supp_gr.277576.122_Supplemental_code.zip › BXD-STR-Mutator-Manuscript-main/outs/perc_expand_by_epoch_tetra_final.csv]

	epoch_grp	chr	pos	end	LOD	lod_thresh
1	1	chr1	3010274	3010274	0.678464426038447	3.61153695967638
2	1	chr1	3492195	3492195	0.67846442603845	3.61153695967638
3	1	chr1	3511204	3511204	0.678464426038456	3.61153695967638
4	1	chr1	3659804	3659804	0.678464426038456	3.61153695967638
5	1	chr1	3777023	3777023	0.678464426038447	3.61153695967638
6	1	chr1	3812265	3812265	0.678464426038447	3.61153695967638
7	1	chr1	4430623	4430623	0.678464426038456	3.61153695967638
8	1	chr1	4446737	4446737	0.678464426038456	3.61153695967638
9	1	chr1	4518714	4518714	0.678464426038456	3.61153695967638
10	1	chr1	4776317	4776317	0.678464426038456	3.61153695967638
11	1	chr1	4820983	4820983	0.678464426038465	3.61153695967638
12	1	chr1	4847112	4847112	0.678464426038444	3.61153695967638
13	1	chr1	4878056	4878056	0.678464426038453	3.61153695967638
14	1	chr1	5018010	5018010	0.678464426038469	3.61153695967638
15	1	chr1	5025197	5025197	0.678464426038444	3.61153695967638
16	1	chr1	5028801	5028801	0.678464426038444	3.61153695967638
17	1	chr1	5119671	5119671	0.678464425824743	3.61153695967638
18	1	chr1	5155818	5155818	0.678464425824743	3.61153695967638
19	1	chr1	5185979	5185979	0.640421719901452	3.61153695967638
20	1	chr1	5316776	5316776	0.640421285984123	3.61153695967638
21	1	chr1	5641533	5641533	0.474312830629036	3.61153695967638
22	1	chr1	6097778	6097778	0.474312830629027	3.61153695967638
23	1	chr1	6357478	6357478	0.474312829613599	3.61153695967638
24	1	chr1	6747440	6747440	0.474312829613498	3.61153695967638
25	1	chr1	6830161	6830161	0.474312829613498	3.61153695967638
26	1	chr1	9843988	9843988	0.474312829613498	3.61153695967638
27	1	chr1	10098253	10098253	0.474312829613498	3.61153695967638
28	1	chr1	10162992	10162992	0.474312829613488	3.61153695967638
29	1	chr1	10809088	10809088	0.474312829613488	3.61153695967638
30	1	chr1	11083825	11083825	0.474312829613487	3.61153695967638
31	1	chr1	11416077	11416077	0.474312829613487	3.61153695967638
32	1	chr1	11515687	11515687	0.474312829613487	3.61153695967638
33	1	chr1	11793253	11793253	0.474312829612529	3.61153695967638
34	1	chr1	12740981	12740981	0.47431282961253	3.61153695967638
35	1	chr1	12938444	12938444	0.474118778459986	3.61153695967638
36	1	chr1	12994801	12994801	0.474072555588822	3.61153695967638
37	1	chr1	13055719	13055719	0.279888129694502	3.61153695967638
38	1	chr1	13073341	13073341	0.279880250478465	3.61153695967638
39	1	chr1	13842623	13842623	0.279880250478465	3.61153695967638
40	1	chr1	13855369	13855369	0.218086891653066	3.61153695967638
41	1	chr1	13860415	13860415	0.218077125471276	3.61153695967638
42	1	chr1	13890559	13890559	0.218077124494573	3.61153695967638
43	1	chr1	14567972	14567972	0.218077124494573	3.61153695967638
44	1	chr1	14576853	14576853	0.218077124494573	3.61153695967638
45	1	chr1	14748117	14748117	0.218077124494573	3.61153695967638
46	1	chr1	14753392	14753392	0.21807712380319	3.61153695967638
47	1	chr1	14763878	14763878	0.218077123803196	3.61153695967638
48	1	chr1	14797138	14797138	0.218077124494573	3.61153695967638
49	1	chr1	14909034	14909034	0.218077124494573	3.61153695967638
50	1	chr1	15206803	15206803	0.218077126678702	3.61153695967638
51	1	chr1	15409882	15409882	0.218077126678722	3.61153695967638
52	1	chr1	15508184	15508184	0.438893775901933	3.61153695967638
53	1	chr1	15817404	15817404	0.43889377590193	3.61153695967638
54	1	chr1	15981339	15981339	0.177798700061347	3.61153695967638
55	1	chr1	16106636	16106636	0.177685165098472	3.61153695967638
56	1	chr1	16724263	16724263	0.177685164996701	3.61153695967638
57	1	chr1	17255046	17255046	0.17768414739006	3.61153695967638
58	1	chr1	17259053	17259053	0.0546329429321817	3.61153695967638
59	1	chr1	17395985	17395985	0.0546329429321756	3.61153695967638
60	1	chr1	18168753	18168753	0.0546329413010365	3.61153695967638
61	1	chr1	18496617	18496617	0.0546340274276152	3.61153695967638
62	1	chr1	18605609	18605609	0.0546329410828855	3.61153695967638
63	1	chr1	18790547	18790547	0.0546329410828855	3.61153695967638
64	1	chr1	18823698	18823698	0.0546329395943018	3.61153695967638
65	1	chr1	18872023	18872023	0.054632939594291	3.61153695967638
66	1	chr1	20623542	20623542	0.0116669791684697	3.61153695967638
67	1	chr1	20633818	20633818	0.0116741343144748	3.61153695967638
68	1	chr1	20642132	20642132	0.0116741343144717	3.61153695967638
69	1	chr1	20775218	20775218	0.015190966109953	3.61153695967638
70	1	chr1	20784227	20784227	0.0151965389069396	3.61153695967638
71	1	chr1	21591279	21591279	0.0151965389069442	3.61153695967638
72	1	chr1	21638464	21638464	0.0779075163969246	3.61153695967638
73	1	chr1	21640961	21640961	0.0778992675554842	3.61153695967638
74	1	chr1	22062131	22062131	0.0779212888176299	3.61153695967638
75	1	chr1	22104486	22104486	0.195003337930291	3.61153695967638
76	1	chr1	22104600	22104600	0.195005943584421	3.61153695967638
77	1	chr1	22168405	22168405	0.195005943844979	3.61153695967638
78	1	chr1	22400540	22400540	0.195005943845017	3.61153695967638
79	1	chr1	23145049	23145049	0.195005943845013	3.61153695967638
80	1	chr1	23152100	23152100	0.19500594384501	3.61153695967638
81	1	chr1	23379426	23379426	0.19500594384501	3.61153695967638
82	1	chr1	23495995	23495995	0.195005943845017	3.61153695967638
83	1	chr1	23576777	23576777	0.19500594384501	3.61153695967638
84	1	chr1	23815235	23815235	0.195005943845008	3.61153695967638
85	1	chr1	23996126	23996126	0.19500594384501	3.61153695967638
86	1	chr1	24109329	24109329	0.19500594384501	3.61153695967638
87	1	chr1	25237332	25237332	0.195005943845439	3.61153695967638
88	1	chr1	25298573	25298573	0.195005956745741	3.61153695967638
89	1	chr1	25351001	25351001	0.195048630388188	3.61153695967638
90	1	chr1	25432521	25432521	0.816908960145429	3.61153695967638
91	1	chr1	25575438	25575438	0.559481115520037	3.61153695967638
92	1	chr1	25700998	25700998	0.559444329855387	3.61153695967638
93	1	chr1	25827733	25827733	0.559444326973026	3.61153695967638
94	1	chr1	26858757	26858757	0.559444326973011	3.61153695967638
95	1	chr1	27253420	27253420	0.285680139074371	3.61153695967638
96	1	chr1	27306300	27306300	0.285624539526259	3.61153695967638
97	1	chr1	28502227	28502227	0.285624539526262	3.61153695967638
98	1	chr1	28761550	28761550	0.285624541939459	3.61153695967638
99	1	chr1	29076562	29076562	0.285624541939477	3.61153695967638
100	1	chr1	29088485	29088485	0.491297330002003	3.61153695967638
101	1	chr1	29155851	29155851	0.491309514693436	3.61153695967638
102	1	chr1	30126538	30126538	0.491309514693436	3.61153695967638
103	1	chr1	30701800	30701800	0.491309514693559	3.61153695967638
104	1	chr1	30813482	30813482	0.491309514693559	3.61153695967638
105	1	chr1	30851224	30851224	0.491309514693559	3.61153695967638
106	1	chr1	31062737	31062737	0.491309514693559	3.61153695967638
107	1	chr1	31659464	31659464	0.491309514693365	3.61153695967638
108	1	chr1	32082234	32082234	0.491309511875353	3.61153695967638
109	1	chr1	32159237	32159237	0.491309511446971	3.61153695967638
110	1	chr1	32343834	32343834	0.00358235335972686	3.61153695967638
111	1	chr1	32498420	32498420	0.00358235335972531	3.61153695967638
112	1	chr1	33368251	33368251	0.00358235327074643	3.61153695967638
113	1	chr1	33721638	33721638	0.00358235332894244	3.61153695967638
114	1	chr1	34162961	34162961	0.00358235332894244	3.61153695967638
115	1	chr1	34536447	34536447	0.00358235327073409	3.61153695967638
116	1	chr1	34552517	34552517	0.00358235327073409	3.61153695967638
117	1	chr1	34951753	34951753	0.00358235327073409	3.61153695967638
118	1	chr1	35190338	35190338	0.00358235327073409	3.61153695967638
119	1	chr1	35538546	35538546	0.00358235327073409	3.61153695967638
120	1	chr1	35723979	35723979	0.00358235327073409	3.61153695967638
121	1	chr1	35935430	35935430	0.003582353270731	3.61153695967638
122	1	chr1	35995739	35995739	0.00358235327073409	3.61153695967638
123	1	chr1	37557939	37557939	0.00358235327073409	3.61153695967638
124	1	chr1	37632490	37632490	0.00358235327076032	3.61153695967638
125	1	chr1	37639250	37639250	0.00358235458339207	3.61153695967638
126	1	chr1	37670630	37670630	0.0035823545833967	3.61153695967638
127	1	chr1	37685650	37685650	0.0754945255356031	3.61153695967638
128	1	chr1	37710746	37710746	0.0755048310309151	3.61153695967638
129	1	chr1	37820001	37820001	0.0755048310309151	3.61153695967638
130	1	chr1	37893993	37893993	0.0755048310310709	3.61153695967638
131	1	chr1	38128287	38128287	0.0755048315509314	3.61153695967638
132	1	chr1	38225635	38225635	0.0755152643500346	3.61153695967638
133	1	chr1	38394703	38394703	0.0755048320742897	3.61153695967638
134	1	chr1	38477112	38477112	0.0755048310310216	3.61153695967638
135	1	chr1	39016071	39016071	0.0755048310310216	3.61153695967638
136	1	chr1	39020746	39020746	0.07550483103102	3.61153695967638
137	1	chr1	39140420	39140420	0.07550483103102	3.61153695967638
138	1	chr1	39141201	39141201	0.07550483103102	3.61153695967638
139	1	chr1	39232378	39232378	0.0755048310310216	3.61153695967638
140	1	chr1	39261548	39261548	0.0755048310310216	3.61153695967638
141	1	chr1	39262262	39262262	0.07550483103102	3.61153695967638
142	1	chr1	39521927	39521927	0.0755048310310216	3.61153695967638
143	1	chr1	40866894	40866894	0.0755048310313595	3.61153695967638
144	1	chr1	40874692	40874692	0.0755048344408202	3.61153695967638
145	1	chr1	40931804	40931804	0.0755048344408125	3.61153695967638
146	1	chr1	41290131	41290131	0.0755048310311018	3.61153695967638
147	1	chr1	41584822	41584822	0.0755048310310216	3.61153695967638
148	1	chr1	41612357	41612357	0.0755048310310216	3.61153695967638
149	1	chr1	41796848	41796848	0.0755048310310216	3.61153695967638
150	1	chr1	42096274	42096274	0.07550483103102	3.61153695967638
151	1	chr1	42097815	42097815	0.07550483103102	3.61153695967638
152	1	chr1	42135288	42135288	0.07550483103102	3.61153695967638
153	1	chr1	42159678	42159678	0.075504831031091	3.61153695967638
154	1	chr1	42247552	42247552	0.0755048317402543	3.61153695967638
155	1	chr1	42248208	42248208	0.0755119230520411	3.61153695967638
156	1	chr1	43215598	43215598	1.08298435489087	3.61153695967638
157	1	chr1	43300011	43300011	1.08298435489089	3.61153695967638
158	1	chr1	43444338	43444338	1.08298435820185	3.61153695967638
159	1	chr1	43487116	43487116	1.08298435820185	3.61153695967638
160	1	chr1	43564847	43564847	1.08290119738339	3.61153695967638
161	1	chr1	43609717	43609717	0.6700183014917	3.61153695967638
162	1	chr1	43685749	43685749	0.670015210848094	3.61153695967638
163	1	chr1	43686349	43686349	0.330428965301202	3.61153695967638
164	1	chr1	43686478	43686478	0.330401135159639	3.61153695967638
165	1	chr1	43736497	43736497	0.330427801220344	3.61153695967638
166	1	chr1	43826691	43826691	0.330427801009908	3.61153695967638
167	1	chr1	44061378	44061378	0.330401128243495	3.61153695967638
168	1	chr1	44067814	44067814	0.330401128243495	3.61153695967638
169	1	chr1	44180897	44180897	0.330401125084105	3.61153695967638
170	1	chr1	44465508	44465508	0.33040112508408	3.61153695967638
171	1	chr1	45598788	45598788	0.0696422554114502	3.61153695967638
172	1	chr1	45915046	45915046	0.0696256345182696	3.61153695967638
173	1	chr1	46847534	46847534	0.0696256345182696	3.61153695967638
174	1	chr1	46868702	46868702	0.0696256345180999	3.61153695967638
175	1	chr1	46868827	46868827	0.0696256345181045	3.61153695967638
176	1	chr1	46896797	46896797	0.0696256345180999	3.61153695967638
177	1	chr1	46908195	46908195	0.069625634518103	3.61153695967638
178	1	chr1	46926036	46926036	0.069625634518103	3.61153695967638
179	1	chr1	47189877	47189877	0.0696256345180999	3.61153695967638
180	1	chr1	47204083	47204083	0.069625634518103	3.61153695967638
181	1	chr1	47204173	47204173	0.069625634518103	3.61153695967638
182	1	chr1	50870469	50870469	0.069625634518103	3.61153695967638
183	1	chr1	51226345	51226345	0.0696256345181045	3.61153695967638
184	1	chr1	51381520	51381520	0.0696256345181076	3.61153695967638
185	1	chr1	51967970	51967970	0.0696256437721998	3.61153695967638
186	1	chr1	53011522	53011522	0.0696256437722137	3.61153695967638
187	1	chr1	54091003	54091003	0.336140302685228	3.61153695967638
188	1	chr1	54173819	54173819	0.336231435051242	3.61153695967638
189	1	chr1	54198326	54198326	0.336231435051242	3.61153695967638
190	1	chr1	54310319	54310319	0.336231434481264	3.61153695967638
191	1	chr1	54475307	54475307	0.336231434481258	3.61153695967638
192	1	chr1	55127480	55127480	0.0799662330249203	3.61153695967638
193	1	chr1	57596351	57596351	0.0799589686514394	3.61153695967638
194	1	chr1	57825372	57825372	0.0799589682896113	3.61153695967638
195	1	chr1	58115651	58115651	0.0799589682895033	3.61153695967638
196	1	chr1	58141073	58141073	0.0799589682895033	3.61153695967638
197	1	chr1	58184930	58184930	0.0799589682895033	3.61153695967638
198	1	chr1	58376427	58376427	0.0799589682895033	3.61153695967638
199	1	chr1	58402372	58402372	0.0799589682895033	3.61153695967638
200	1	chr1	58586827	58586827	0.0799589682895157	3.61153695967638
201	1	chr1	59076759	59076759	0.0799589684062224	3.61153695967638
202	1	chr1	59379132	59379132	0.0799636920167953	3.61153695967638
203	1	chr1	60644129	60644129	0.103036224336903	3.61153695967638
204	1	chr1	61386948	61386948	0.10303946811998	3.61153695967638
205	1	chr1	62609193	62609193	0.221501204190404	3.61153695967638
206	1	chr1	62725845	62725845	0.221501204190407	3.61153695967638
207	1	chr1	62784088	62784088	0.221501204303628	3.61153695967638
208	1	chr1	63144761	63144761	0.221501204303697	3.61153695967638
209	1	chr1	63579559	63579559	0.221501204303697	3.61153695967638
210	1	chr1	63884545	63884545	0.221501204303697	3.61153695967638
211	1	chr1	64201441	64201441	0.221501204303697	3.61153695967638
212	1	chr1	64650709	64650709	0.221501204303697	3.61153695967638
213	1	chr1	65163550	65163550	0.221501204303697	3.61153695967638
214	1	chr1	65168224	65168224	0.221501204303694	3.61153695967638
215	1	chr1	65219730	65219730	0.22150120430371	3.61153695967638
216	1	chr1	65504911	65504911	0.221501204303708	3.61153695967638
217	1	chr1	66158651	66158651	0.22150120430371	3.61153695967638
218	1	chr1	66197457	66197457	0.202599167177291	3.61153695967638
219	1	chr1	66201739	66201739	0.202599167177291	3.61153695967638
220	1	chr1	66343557	66343557	0.202599166925307	3.61153695967638
221	1	chr1	66355777	66355777	0.202599166925307	3.61153695967638
222	1	chr1	66602657	66602657	0.202599166534272	3.61153695967638
223	1	chr1	66636909	66636909	0.0641507560387726	3.61153695967638
224	1	chr1	66716413	66716413	0.0641507560387634	3.61153695967638
225	1	chr1	67777159	67777159	0.0641507548926733	3.61153695967638
226	1	chr1	68075440	68075440	0.064150754892212	3.61153695967638
227	1	chr1	68110034	68110034	0.0641507537427599	3.61153695967638
228	1	chr1	68928888	68928888	0.0641507537427521	3.61153695967638
229	1	chr1	68938863	68938863	5.88224913983526e-06	3.61153695967638
230	1	chr1	69312760	69312760	5.88224913983526e-06	3.61153695967638
231	1	chr1	70132160	70132160	5.83426866106392e-06	3.61153695967638
232	1	chr1	70759517	70759517	0.103057658177478	3.61153695967638
233	1	chr1	72503279	72503279	0.00429300726784963	3.61153695967638
234	1	chr1	72626982	72626982	0.00429814744242826	3.61153695967638
235	1	chr1	72688733	72688733	0.00420912901363788	3.61153695967638
236	1	chr1	73103298	73103298	0.00420912773185536	3.61153695967638
237	1	chr1	73111686	73111686	0.00401289574761645	3.61153695967638
238	1	chr1	73211212	73211212	0.00401289574761645	3.61153695967638
239	1	chr1	73222225	73222225	0.00400566679356246	3.61153695967638
240	1	chr1	73418157	73418157	0.0630161505819042	3.61153695967638
241	1	chr1	73490626	73490626	0.0630321614792107	3.61153695967638
242	1	chr1	74072831	74072831	0.0677795310876565	3.61153695967638
243	1	chr1	74916505	74916505	0.0677792467639731	3.61153695967638
244	1	chr1	75558677	75558677	0.0677792467617266	3.61153695967638
245	1	chr1	76029963	76029963	0.0677789624252708	3.61153695967638
246	1	chr1	76390096	76390096	0.0677789624252662	3.61153695967638
247	1	chr1	76451132	76451132	0.0630332594012918	3.61153695967638
248	1	chr1	76521721	76521721	0.063031625462124	3.61153695967638
249	1	chr1	76636848	76636848	0.0630316254621225	3.61153695967638
250	1	chr1	78233988	78233988	0.00441067347682233	3.61153695967638
251	1	chr1	78859627	78859627	0.00679671537601668	3.61153695967638
252	1	chr1	78932505	78932505	0.00679998082231374	3.61153695967638
253	1	chr1	78940498	78940498	0.00679998086789017	3.61153695967638
254	1	chr1	79617900	79617900	0.00679998086788863	3.61153695967638
255	1	chr1	79806273	79806273	0.00681215937321889	3.61153695967638
256	1	chr1	80325854	80325854	0.0526239513246117	3.61153695967638
257	1	chr1	80555894	80555894	0.0526239513246117	3.61153695967638
258	1	chr1	80783678	80783678	0.0526252388007859	3.61153695967638
259	1	chr1	82904440	82904440	0.144288014923935	3.61153695967638
260	1	chr1	83389081	83389081	0.144288014923938	3.61153695967638
261	1	chr1	83925990	83925990	0.219495067744429	3.61153695967638
262	1	chr1	84714162	84714162	0.219536230945411	3.61153695967638
263	1	chr1	85791405	85791405	0.144320499379642	3.61153695967638
264	1	chr1	85944096	85944096	0.144288016141714	3.61153695967638
265	1	chr1	86219838	86219838	0.144288015148187	3.61153695967638
266	1	chr1	87269921	87269921	0.144288015148182	3.61153695967638
267	1	chr1	87287919	87287919	0.0394553588294602	3.61153695967638
268	1	chr1	87338838	87338838	0.0394404983777421	3.61153695967638
269	1	chr1	87468824	87468824	0.0394404983777421	3.61153695967638
270	1	chr1	87489637	87489637	0.0394404987712602	3.61153695967638
271	1	chr1	87545169	87545169	0.0394404987712633	3.61153695967638
272	1	chr1	87916394	87916394	0.0877011498968194	3.61153695967638
273	1	chr1	88096695	88096695	0.087701581589645	3.61153695967638
274	1	chr1	88128186	88128186	0.129111436788033	3.61153695967638
275	1	chr1	88164636	88164636	0.129113672211905	3.61153695967638
276	1	chr1	88349770	88349770	0.13860751988352	3.61153695967638
277	1	chr1	90087781	90087781	0.138607519883517	3.61153695967638
278	1	chr1	90185940	90185940	0.138607519710014	3.61153695967638
279	1	chr1	90312318	90312318	0.138607519710014	3.61153695967638
280	1	chr1	91097803	91097803	0.138607521333868	3.61153695967638
281	1	chr1	91098172	91098172	0.138607521333873	3.61153695967638
282	1	chr1	91100378	91100378	0.138607519710176	3.61153695967638
283	1	chr1	91322318	91322318	0.138607519710012	3.61153695967638
284	1	chr1	91653396	91653396	0.138607519710012	3.61153695967638
285	1	chr1	92257101	92257101	0.138607519710014	3.61153695967638
286	1	chr1	92295230	92295230	0.138607519710012	3.61153695967638
287	1	chr1	92373273	92373273	0.138607519710014	3.61153695967638
288	1	chr1	92508991	92508991	0.138607519710014	3.61153695967638
289	1	chr1	92711740	92711740	0.138607517736822	3.61153695967638
290	1	chr1	93149541	93149541	0.138607517736814	3.61153695967638
291	1	chr1	93251504	93251504	0.0454404795535981	3.61153695967638
292	1	chr1	93672836	93672836	0.0454404795535888	3.61153695967638
293	1	chr1	93673177	93673177	0.013922762421957	3.61153695967638
294	1	chr1	94023167	94023167	0.0139227624219554	3.61153695967638
295	1	chr1	94269488	94269488	0.0139227621786734	3.61153695967638
296	1	chr1	94379159	94379159	0.0139227622697568	3.61153695967638
297	1	chr1	94523242	94523242	0.013923673277538	3.61153695967638
298	1	chr1	95094462	95094462	0.0714258669807665	3.61153695967638
299	1	chr1	97019222	97019222	0.0714258669807665	3.61153695967638
300	1	chr1	97785720	97785720	0.0714258671495315	3.61153695967638
301	1	chr1	98062075	98062075	0.071425867149547	3.61153695967638
302	1	chr1	98336438	98336438	0.071425867149547	3.61153695967638
303	1	chr1	98606933	98606933	0.071425867149547	3.61153695967638
304	1	chr1	98793301	98793301	0.0714258671495485	3.61153695967638
305	1	chr1	99267827	99267827	0.0714258671495485	3.61153695967638
306	1	chr1	99889757	99889757	0.0714258671495485	3.61153695967638
307	1	chr1	99889934	99889934	0.0714258671495485	3.61153695967638
308	1	chr1	99904910	99904910	0.0714258671495485	3.61153695967638
309	1	chr1	100765499	100765499	0.0714258671495485	3.61153695967638
310	1	chr1	101005107	101005107	0.0714258671495485	3.61153695967638
311	1	chr1	103724864	103724864	0.0714258671495485	3.61153695967638
312	1	chr1	104776951	104776951	0.0714258671495485	3.61153695967638
313	1	chr1	104876883	104876883	0.0714258671719055	3.61153695967638
314	1	chr1	105111772	105111772	0.0714258671719055	3.61153695967638
315	1	chr1	105583184	105583184	0.0714258671495516	3.61153695967638
316	1	chr1	105777024	105777024	0.0714258671495485	3.61153695967638
317	1	chr1	106319361	106319361	0.071425867149547	3.61153695967638
318	1	chr1	106321454	106321454	0.0714258681399977	3.61153695967638
319	1	chr1	106390737	106390737	0.071425868140007	3.61153695967638
320	1	chr1	106591071	106591071	0.190112420535024	3.61153695967638
321	1	chr1	106591714	106591714	0.190124045038911	3.61153695967638
322	1	chr1	106729016	106729016	0.190124045038911	3.61153695967638
323	1	chr1	106835365	106835365	0.190116421723589	3.61153695967638
324	1	chr1	107486168	107486168	0.0114205885470059	3.61153695967638
325	1	chr1	108383180	108383180	0.0114205202048314	3.61153695967638
326	1	chr1	108386362	108386362	0.00444939771467487	3.61153695967638
327	1	chr1	108912083	108912083	0.00444939771467333	3.61153695967638
328	1	chr1	108971258	108971258	0.00444542961016949	3.61153695967638
329	1	chr1	109064276	109064276	0.0571301515249461	3.61153695967638
330	1	chr1	109228102	109228102	0.0571301515249538	3.61153695967638
331	1	chr1	109540731	109540731	0.0571301521870657	3.61153695967638
332	1	chr1	109631744	109631744	0.0571301521871583	3.61153695967638
333	1	chr1	110466532	110466532	0.0571301521871583	3.61153695967638
334	1	chr1	110950866	110950866	0.0571301521871583	3.61153695967638
335	1	chr1	113394307	113394307	0.0571243174969457	3.61153695967638
336	1	chr1	114016746	114016746	0.057130152187021	3.61153695967638
337	1	chr1	115287745	115287745	0.057130152187021	3.61153695967638
338	1	chr1	115659440	115659440	0.057131436984008	3.61153695967638
339	1	chr1	115938445	115938445	0.0538353131542939	3.61153695967638
340	1	chr1	115951738	115951738	0.0538341191183253	3.61153695967638
341	1	chr1	116037566	116037566	0.0538341191183253	3.61153695967638
342	1	chr1	116103811	116103811	0.053834119118313	3.61153695967638
343	1	chr1	116490700	116490700	0.053834119118313	3.61153695967638
344	1	chr1	116557932	116557932	0.0538341191183145	3.61153695967638
345	1	chr1	117085254	117085254	0.053834119118313	3.61153695967638
346	1	chr1	118705730	118705730	0.053834119118313	3.61153695967638
347	1	chr1	118850330	118850330	0.0538341191183145	3.61153695967638
348	1	chr1	118852804	118852804	0.0538341191183515	3.61153695967638
349	1	chr1	118988073	118988073	0.0538341194887505	3.61153695967638
350	1	chr1	120061123	120061123	0.0538378232713796	3.61153695967638
351	1	chr1	120112911	120112911	0.143494439233416	3.61153695967638
352	1	chr1	120147866	120147866	0.143498902648413	3.61153695967638
353	1	chr1	120894306	120894306	0.143498902648413	3.61153695967638
354	1	chr1	121148291	121148291	0.143498902648458	3.61153695967638
355	1	chr1	121329451	121329451	0.143498902640054	3.61153695967638
356	1	chr1	121352957	121352957	0.143498874897491	3.61153695967638
357	1	chr1	122388352	122388352	0.143498899200106	3.61153695967638
358	1	chr1	123990777	123990777	0.143498898286223	3.61153695967638
359	1	chr1	124504810	124504810	0.143498898286209	3.61153695967638
360	1	chr1	124541277	124541277	0.0256885611513003	3.61153695967638
361	1	chr1	125823267	125823267	0.0256885611512956	3.61153695967638
362	1	chr1	126078905	126078905	0.025688560440631	3.61153695967638
363	1	chr1	126340209	126340209	0.025688560440631	3.61153695967638
364	1	chr1	126657091	126657091	0.025688560440631	3.61153695967638
365	1	chr1	126672811	126672811	0.025688560440631	3.61153695967638
366	1	chr1	126721879	126721879	0.025688560440631	3.61153695967638
367	1	chr1	126729134	126729134	0.0256885596820263	3.61153695967638
368	1	chr1	126926140	126926140	0.0256885596820247	3.61153695967638
369	1	chr1	127036771	127036771	0.0256885604726097	3.61153695967638
370	1	chr1	127043582	127043582	0.0256885604726097	3.61153695967638
371	1	chr1	127049404	127049404	0.0336060251529747	3.61153695967638
372	1	chr1	127149340	127149340	0.0336060388337094	3.61153695967638
373	1	chr1	127154464	127154464	0.0349605856268961	3.61153695967638
374	1	chr1	127168237	127168237	0.0349605856268961	3.61153695967638
375	1	chr1	128543327	128543327	0.0349605856268961	3.61153695967638
376	1	chr1	128543687	128543687	0.0349605858137596	3.61153695967638
377	1	chr1	128544902	128544902	0.0349662355659434	3.61153695967638
378	1	chr1	128589065	128589065	0.0349605856270704	3.61153695967638
379	1	chr1	130850953	130850953	0.0349605856270673	3.61153695967638
380	1	chr1	130863937	130863937	0.0349605856268961	3.61153695967638
381	1	chr1	131330550	131330550	0.0349605856268961	3.61153695967638
382	1	chr1	131595730	131595730	0.0349605856268961	3.61153695967638
383	1	chr1	131661938	131661938	0.0349605856268961	3.61153695967638
384	1	chr1	132035118	132035118	0.0349605856268961	3.61153695967638
385	1	chr1	132495600	132495600	0.0349605856268961	3.61153695967638
386	1	chr1	132628058	132628058	0.0349605856268961	3.61153695967638
387	1	chr1	133156614	133156614	0.0349605856268961	3.61153695967638
388	1	chr1	133168278	133168278	0.0349605856268961	3.61153695967638
389	1	chr1	133884527	133884527	0.0349605856268961	3.61153695967638
390	1	chr1	133975583	133975583	0.0349605856268961	3.61153695967638
391	1	chr1	134210714	134210714	0.0349605856268961	3.61153695967638
392	1	chr1	135170068	135170068	0.0349605856268961	3.61153695967638
393	1	chr1	135483822	135483822	0.0349605856268961	3.61153695967638
394	1	chr1	135562623	135562623	0.0349605856268961	3.61153695967638
395	1	chr1	136317917	136317917	0.0349605856268961	3.61153695967638
396	1	chr1	136537577	136537577	0.0349605856268991	3.61153695967638
397	1	chr1	136554384	136554384	0.0349605856268961	3.61153695967638
398	1	chr1	136566409	136566409	0.0349605856268544	3.61153695967638
399	1	chr1	137433396	137433396	0.0349605856268528	3.61153695967638
400	1	chr1	138573759	138573759	0.0349471573161714	3.61153695967638
401	1	chr1	138606530	138606530	0.034960586104863	3.61153695967638
402	1	chr1	139231587	139231587	0.0349605861048677	3.61153695967638
403	1	chr1	139521091	139521091	0.315177944322856	3.61153695967638
404	1	chr1	139601839	139601839	0.315177944322865	3.61153695967638
405	1	chr1	139806775	139806775	0.315177946809972	3.61153695967638
406	1	chr1	139959904	139959904	0.315177946809972	3.61153695967638
407	1	chr1	142965852	142965852	0.315167245084513	3.61153695967638
408	1	chr1	145201671	145201671	0.0639899619609781	3.61153695967638
409	1	chr1	145376780	145376780	0.0639569851290983	3.61153695967638
410	1	chr1	145394499	145394499	0.0639569842061212	3.61153695967638
411	1	chr1	146268884	146268884	0.0639569842061212	3.61153695967638
412	1	chr1	146663267	146663267	0.0639569842061227	3.61153695967638
413	1	chr1	146745009	146745009	0.0639569842061103	3.61153695967638
414	1	chr1	146782668	146782668	0.0639569842061103	3.61153695967638
415	1	chr1	146870515	146870515	0.063956984206115	3.61153695967638
416	1	chr1	146963443	146963443	0.063956984206115	3.61153695967638
417	1	chr1	147054880	147054880	0.063956984206115	3.61153695967638
418	1	chr1	147249374	147249374	0.063956984206115	3.61153695967638
419	1	chr1	148979977	148979977	0.0639569842061119	3.61153695967638
420	1	chr1	149797787	149797787	0.0639569842061165	3.61153695967638
421	1	chr1	150054306	150054306	0.0639569842061165	3.61153695967638
422	1	chr1	150059940	150059940	0.063956984206115	3.61153695967638
423	1	chr1	150643877	150643877	0.063956984206115	3.61153695967638
424	1	chr1	151271465	151271465	0.0639569829980642	3.61153695967638
425	1	chr1	151898499	151898499	0.0639569829980657	3.61153695967638
426	1	chr1	151921167	151921167	0.0639569842061119	3.61153695967638
427	1	chr1	152414681	152414681	0.0639569842061119	3.61153695967638
428	1	chr1	152434510	152434510	0.063956984206115	3.61153695967638
429	1	chr1	152548837	152548837	0.063956984206115	3.61153695967638
430	1	chr1	152756519	152756519	0.0639569842061119	3.61153695967638
431	1	chr1	152914150	152914150	0.0639598029233883	3.61153695967638
432	1	chr1	153015716	153015716	0.153265903916184	3.61153695967638
433	1	chr1	153184875	153184875	0.153268427681384	3.61153695967638
434	1	chr1	153370055	153370055	0.153268427681395	3.61153695967638
435	1	chr1	153423405	153423405	0.319495855053653	3.61153695967638
436	1	chr1	153932716	153932716	0.319497399865134	3.61153695967638
437	1	chr1	153969506	153969506	0.53047569773119	3.61153695967638
438	1	chr1	154143508	154143508	0.530497292975163	3.61153695967638
439	1	chr1	154205434	154205434	0.530497292975164	3.61153695967638
440	1	chr1	154527808	154527808	0.530497292975164	3.61153695967638
441	1	chr1	154532837	154532837	0.530497292975164	3.61153695967638
442	1	chr1	154540240	154540240	0.530497292975164	3.61153695967638
443	1	chr1	154583394	154583394	0.530497292975164	3.61153695967638
444	1	chr1	154609113	154609113	0.530497292975164	3.61153695967638
445	1	chr1	154871871	154871871	0.530497292975164	3.61153695967638
446	1	chr1	155096387	155096387	0.530497290412765	3.61153695967638
447	1	chr1	155104914	155104914	0.530471668212907	3.61153695967638
448	1	chr1	155701160	155701160	0.530497292975036	3.61153695967638
449	1	chr1	155704588	155704588	0.530497292975036	3.61153695967638
450	1	chr1	155809944	155809944	0.530497292975163	3.61153695967638
451	1	chr1	156406280	156406280	0.530497292975164	3.61153695967638
452	1	chr1	156848675	156848675	0.530497292975164	3.61153695967638
453	1	chr1	156951158	156951158	0.530497292975164	3.61153695967638
454	1	chr1	157942804	157942804	0.530497292975164	3.61153695967638
455	1	chr1	157988638	157988638	0.530497288655463	3.61153695967638
456	1	chr1	158217850	158217850	0.530497288655431	3.61153695967638
457	1	chr1	158228105	158228105	0.153268429013448	3.61153695967638
458	1	chr1	158372504	158372504	0.153268429013424	3.61153695967638
459	1	chr1	158373251	158373251	0.153268426349269	3.61153695967638
460	1	chr1	158380674	158380674	0.153268426349003	3.61153695967638
461	1	chr1	158381471	158381471	0.153268426349	3.61153695967638
462	1	chr1	159434335	159434335	0.153268426349	3.61153695967638
463	1	chr1	159479220	159479220	0.153268427967603	3.61153695967638
464	1	chr1	160261341	160261341	0.153268638915162	3.61153695967638
465	1	chr1	160285258	160285258	0.153268427714813	3.61153695967638
466	1	chr1	161735037	161735037	0.153268427714821	3.61153695967638
467	1	chr1	161981980	161981980	0.153268426349136	3.61153695967638
468	1	chr1	162058587	162058587	0.153268426349003	3.61153695967638
469	1	chr1	162250061	162250061	0.153268426349	3.61153695967638
470	1	chr1	162598718	162598718	0.153268426349	3.61153695967638
471	1	chr1	162964986	162964986	0.153268426349	3.61153695967638
472	1	chr1	163093547	163093547	0.153272783618245	3.61153695967638
473	1	chr1	163132699	163132699	0.153272783652621	3.61153695967638
474	1	chr1	163312366	163312366	0.000422945695999116	3.61153695967638
475	1	chr1	163338902	163338902	0.000418209334296967	3.61153695967638
476	1	chr1	164023933	164023933	0.000418209334296967	3.61153695967638
477	1	chr1	164065311	164065311	0.000418209334263022	3.61153695967638
478	1	chr1	164177549	164177549	0.000418209334264565	3.61153695967638
479	1	chr1	164430377	164430377	0.000418209334263022	3.61153695967638
480	1	chr1	164441012	164441012	0.000418209334263022	3.61153695967638
481	1	chr1	164476452	164476452	0.000418209334263022	3.61153695967638
482	1	chr1	164847250	164847250	0.000418209334263022	3.61153695967638
483	1	chr1	164858900	164858900	0.000418209334263022	3.61153695967638
484	1	chr1	164901452	164901452	0.000418209334264565	3.61153695967638
485	1	chr1	164902237	164902237	0.000418209334263022	3.61153695967638
486	1	chr1	166298517	166298517	0.000418209334264565	3.61153695967638
487	1	chr1	166393012	166393012	0.000418209334264565	3.61153695967638
488	1	chr1	166416605	166416605	0.000418209334264565	3.61153695967638
489	1	chr1	166711048	166711048	0.000418209334264565	3.61153695967638
490	1	chr1	166713474	166713474	0.000418209292962034	3.61153695967638
491	1	chr1	166740897	166740897	0.000418209292962034	3.61153695967638
492	1	chr1	166799244	166799244	0.000418209334264565	3.61153695967638
493	1	chr1	166908604	166908604	0.000418209334264565	3.61153695967638
494	1	chr1	166983008	166983008	0.000418209334264565	3.61153695967638
495	1	chr1	167194662	167194662	0.000418209334264565	3.61153695967638
496	1	chr1	167223113	167223113	0.000418209334258394	3.61153695967638
497	1	chr1	167331141	167331141	0.000418209179689816	3.61153695967638
498	1	chr1	167709054	167709054	0.000418209179689816	3.61153695967638
499	1	chr1	167823479	167823479	0.000418209333542477	3.61153695967638
500	1	chr1	168144357	168144357	0.000418209333539391	3.61153695967638
501	1	chr1	170535283	170535283	4.28756119643882e-05	3.61153695967638
502	1	chr1	170940982	170940982	4.26935867523125e-05	3.61153695967638
503	1	chr1	171041085	171041085	0.0957297267066592	3.61153695967638
504	1	chr1	171051752	171051752	0.0957435799992819	3.61153695967638
505	1	chr1	171172245	171172245	0.141089385814587	3.61153695967638
506	1	chr1	171193042	171193042	0.141094692457932	3.61153695967638
507	1	chr1	171749117	171749117	0.141094692457932	3.61153695967638
508	1	chr1	172174127	172174127	0.141094692457932	3.61153695967638
509	1	chr1	172175373	172175373	0.141094692457932	3.61153695967638
510	1	chr1	172211153	172211153	0.141094692457932	3.61153695967638
511	1	chr1	172235364	172235364	0.141094692457932	3.61153695967638
512	1	chr1	172332392	172332392	0.141094692457932	3.61153695967638
513	1	chr1	172444585	172444585	0.141094692498728	3.61153695967638
514	1	chr1	172578307	172578307	0.141094692498728	3.61153695967638
515	1	chr1	172706936	172706936	0.141094692457932	3.61153695967638
516	1	chr1	172833310	172833310	0.141094692457932	3.61153695967638
517	1	chr1	172911308	172911308	0.141094692457932	3.61153695967638
518	1	chr1	173338628	173338628	0.141094692457932	3.61153695967638
519	1	chr1	173373044	173373044	0.141094691645883	3.61153695967638
520	1	chr1	173419519	173419519	0.141094691645879	3.61153695967638
521	1	chr1	173613513	173613513	0.00548049665300971	3.61153695967638
522	1	chr1	173671441	173671441	0.005477153666127	3.61153695967638
523	1	chr1	173746750	173746750	0.00547761548158794	3.61153695967638
524	1	chr1	174541197	174541197	0.00547761548158794	3.61153695967638
525	1	chr1	174678717	174678717	0.00547761548158794	3.61153695967638
526	1	chr1	175436852	175436852	0.00547761548158794	3.61153695967638
527	1	chr1	175614931	175614931	0.00547761548158794	3.61153695967638
528	1	chr1	175769156	175769156	0.008287239034261	3.61153695967638
529	1	chr1	176205262	176205262	0.00828726347811848	3.61153695967638
530	1	chr1	178406066	178406066	0.0451016716336027	3.61153695967638
531	1	chr1	179862838	179862838	0.00738925062277622	3.61153695967638
532	1	chr1	179922241	179922241	0.00738898528552952	3.61153695967638
533	1	chr1	180136780	180136780	0.00738898528552952	3.61153695967638
534	1	chr1	180184246	180184246	0.00738898528552952	3.61153695967638
535	1	chr1	180239782	180239782	0.00738898528552952	3.61153695967638
536	1	chr1	180241080	180241080	0.00738898528552643	3.61153695967638
537	1	chr1	180283780	180283780	0.0073889852854678	3.61153695967638
538	1	chr1	180411520	180411520	0.00738898466159267	3.61153695967638
539	1	chr1	181475552	181475552	0.00738897971050711	3.61153695967638
540	1	chr1	181548704	181548704	0.0814778913470996	3.61153695967638
541	1	chr1	182001895	182001895	0.0814979258922989	3.61153695967638
542	1	chr1	182478268	182478268	0.081497929466817	3.61153695967638
543	1	chr1	182749095	182749095	0.0814979382865221	3.61153695967638
544	1	chr1	182948745	182948745	0.0814979382865375	3.61153695967638
545	1	chr1	183513186	183513186	0.372839389353932	3.61153695967638
546	1	chr1	183579128	183579128	0.372949308388209	3.61153695967638
547	1	chr1	183605293	183605293	0.372949308388201	3.61153695967638
548	1	chr1	183947093	183947093	0.372949319199245	3.61153695967638
549	1	chr1	183949127	183949127	0.372976033213426	3.61153695967638
550	1	chr1	184190212	184190212	0.568278012364784	3.61153695967638
551	1	chr1	184322353	184322353	0.568299503435979	3.61153695967638
552	1	chr1	184323105	184323105	0.568299499463794	3.61153695967638
553	1	chr1	184324130	184324130	0.568299499463754	3.61153695967638
554	1	chr1	184445172	184445172	0.568299504507241	3.61153695967638
555	1	chr1	184557995	184557995	0.568299504507241	3.61153695967638
556	1	chr1	184736818	184736818	0.568299504507236	3.61153695967638
557	1	chr1	184880370	184880370	0.568299504507241	3.61153695967638
558	1	chr1	184909869	184909869	0.568299504507241	3.61153695967638
559	1	chr1	185166357	185166357	0.568299504507241	3.61153695967638
560	1	chr1	185177962	185177962	0.568299504507241	3.61153695967638
561	1	chr1	185217608	185217608	0.568299504507241	3.61153695967638
562	1	chr1	185790793	185790793	0.568299504507241	3.61153695967638
563	1	chr1	185794552	185794552	0.568299504507241	3.61153695967638
564	1	chr1	185849378	185849378	0.568299504507241	3.61153695967638
565	1	chr1	185862034	185862034	0.568299504507241	3.61153695967638
566	1	chr1	185887123	185887123	0.568299504507241	3.61153695967638
567	1	chr1	186130982	186130982	0.568299504507241	3.61153695967638
568	1	chr1	186206758	186206758	0.568299504506977	3.61153695967638
569	1	chr1	186237051	186237051	0.568299499133194	3.61153695967638
570	1	chr1	186628831	186628831	0.568299501891486	3.61153695967638
571	1	chr1	186809682	186809682	0.568299504507241	3.61153695967638
572	1	chr1	186894572	186894572	0.568299504507241	3.61153695967638
573	1	chr1	187001416	187001416	0.568299504507241	3.61153695967638
574	1	chr1	187053680	187053680	0.568299504507241	3.61153695967638
575	1	chr1	187134545	187134545	0.568299504507238	3.61153695967638
576	1	chr1	187169478	187169478	0.568299504507745	3.61153695967638
577	1	chr1	187392638	187392638	0.568299504507744	3.61153695967638
578	1	chr1	187463427	187463427	0.568324611917927	3.61153695967638
579	1	chr1	187571357	187571357	0.814928569204064	3.61153695967638
580	1	chr1	187595643	187595643	0.814930398825538	3.61153695967638
581	1	chr1	187598257	187598257	1.01619966990713	3.61153695967638
582	1	chr1	187621794	187621794	1.01616220723256	3.61153695967638
583	1	chr1	187901038	187901038	0.44403406060121	3.61153695967638
584	1	chr1	187919386	187919386	0.444034060601169	3.61153695967638
585	1	chr1	187925003	187925003	0.379119212712306	3.61153695967638
586	1	chr1	188034862	188034862	0.379118649852008	3.61153695967638
587	1	chr1	188042879	188042879	0.225231136139438	3.61153695967638
588	1	chr1	188246931	188246931	0.225231136139437	3.61153695967638
589	1	chr1	188263219	188263219	0.225231135380417	3.61153695967638
590	1	chr1	188514560	188514560	0.225231135380417	3.61153695967638
591	1	chr1	188518307	188518307	0.225231135380417	3.61153695967638
592	1	chr1	188526439	188526439	0.225231135380417	3.61153695967638
593	1	chr1	188659784	188659784	0.225231135380417	3.61153695967638
594	1	chr1	188807764	188807764	0.225231135380417	3.61153695967638
595	1	chr1	189029118	189029118	0.225231135380421	3.61153695967638
596	1	chr1	189031786	189031786	0.225231135380417	3.61153695967638
597	1	chr1	189136357	189136357	0.22523113538042	3.61153695967638
598	1	chr1	189170283	189170283	0.225231135380417	3.61153695967638
599	1	chr1	189222535	189222535	0.225231135380415	3.61153695967638
600	1	chr1	189361953	189361953	0.225231135380417	3.61153695967638
601	1	chr1	189806053	189806053	0.225231135380417	3.61153695967638
602	1	chr1	189892783	189892783	0.225231135380417	3.61153695967638
603	1	chr1	189994733	189994733	0.225231135380417	3.61153695967638
604	1	chr1	190085535	190085535	0.225231135380417	3.61153695967638
605	1	chr1	190124682	190124682	0.225231135380417	3.61153695967638
606	1	chr1	190668009	190668009	0.225231135380417	3.61153695967638
607	1	chr1	191001481	191001481	0.225231135380421	3.61153695967638
608	1	chr1	191333382	191333382	0.22523113538042	3.61153695967638
609	1	chr1	191599384	191599384	0.22523113538042	3.61153695967638
610	1	chr1	191601182	191601182	0.22523113538042	3.61153695967638
611	1	chr1	191901059	191901059	0.22523113538042	3.61153695967638
612	1	chr1	191908118	191908118	0.22523113538042	3.61153695967638
613	1	chr1	191964941	191964941	0.22523113538042	3.61153695967638
614	1	chr1	191969842	191969842	0.225231135380335	3.61153695967638
615	1	chr1	191978902	191978902	0.225231133697492	3.61153695967638
616	1	chr1	192075400	192075400	0.225231133697483	3.61153695967638
617	1	chr1	192141559	192141559	0.114166924925224	3.61153695967638
618	1	chr1	192154974	192154974	0.114155142888311	3.61153695967638
619	1	chr1	192413462	192413462	0.114155142888291	3.61153695967638
620	1	chr1	192430302	192430302	0.00307124065613447	3.61153695967638
621	1	chr1	192528101	192528101	0.00307537351172132	3.61153695967638
622	1	chr1	192926206	192926206	0.00307537351172132	3.61153695967638
623	1	chr1	192941983	192941983	0.00307537351176144	3.61153695967638
624	1	chr1	193474876	193474876	0.00307537351176144	3.61153695967638
625	1	chr1	193481242	193481242	0.00307537351176144	3.61153695967638
626	1	chr1	193514036	193514036	0.00307537351176144	3.61153695967638
627	1	chr1	194052632	194052632	0.00307537351176144	3.61153695967638
628	1	chr1	194149219	194149219	0.00307537351176144	3.61153695967638
629	1	chr1	194161590	194161590	0.00307537351176144	3.61153695967638
630	1	chr1	194504549	194504549	0.00307537351176144	3.61153695967638
631	1	chr1	194759288	194759288	0.00307537351176144	3.61153695967638
632	1	chr1	195302600	195302600	0.00307537351176144	3.61153695967638
633	1	chr1	195308492	195308492	0.00307537351176144	3.61153695967638
634	1	chr2	5653007	5653007	0.0478572244087238	3.61153695967638
635	1	chr2	6311318	6311318	0.0478572244087238	3.61153695967638
636	1	chr2	7696420	7696420	0.0369431192235856	3.61153695967638
637	1	chr2	9076352	9076352	0.0308094914380721	3.61153695967638
638	1	chr2	9829662	9829662	0.0307631767216745	3.61153695967638
639	1	chr2	11785865	11785865	0.0422785582628981	3.61153695967638
640	1	chr2	13436218	13436218	0.00311242328300447	3.61153695967638
641	1	chr2	13600088	13600088	0.240008966496162	3.61153695967638
642	1	chr2	14395051	14395051	0.0421842617613617	3.61153695967638
643	1	chr2	15004597	15004597	0.0422961957582096	3.61153695967638
644	1	chr2	16305712	16305712	0.0422962046219065	3.61153695967638
645	1	chr2	17898115	17898115	0.0422962046221256	3.61153695967638
646	1	chr2	17911757	17911757	0.0422962046221256	3.61153695967638
647	1	chr2	17915505	17915505	0.0422962119871882	3.61153695967638
648	1	chr2	17948720	17948720	0.04230649362016	3.61153695967638
649	1	chr2	18263847	18263847	0.0422962046221796	3.61153695967638
650	1	chr2	18661262	18661262	0.0422962046221796	3.61153695967638
651	1	chr2	18764774	18764774	0.0422962046221287	3.61153695967638
652	1	chr2	19016583	19016583	0.0422962046221256	3.61153695967638
653	1	chr2	19078724	19078724	0.04229620473055	3.61153695967638
654	1	chr2	19716101	19716101	0.04229620473055	3.61153695967638
655	1	chr2	19764084	19764084	0.0475025421371732	3.61153695967638
656	1	chr2	19978983	19978983	0.0475025809185481	3.61153695967638
657	1	chr2	20017308	20017308	0.0562820387248456	3.61153695967638
658	1	chr2	20963063	20963063	0.0562820387248441	3.61153695967638
659	1	chr2	21236295	21236295	0.0562820408314197	3.61153695967638
660	1	chr2	22820916	22820916	0.056303075683884	3.61153695967638
661	1	chr2	23343781	23343781	0.434635789994997	3.61153695967638
662	1	chr2	23766163	23766163	0.434724928021722	3.61153695967638
663	1	chr2	24076198	24076198	0.434724932461546	3.61153695967638
664	1	chr2	24093641	24093641	0.434724932492147	3.61153695967638
665	1	chr2	24535153	24535153	0.434724932492147	3.61153695967638
666	1	chr2	24675851	24675851	0.329918978669423	3.61153695967638
667	1	chr2	24916883	24916883	0.329918978669412	3.61153695967638
668	1	chr2	24948276	24948276	0.329918977200374	3.61153695967638
669	1	chr2	24971754	24971754	0.329918977200373	3.61153695967638
670	1	chr2	25100133	25100133	0.329918976889581	3.61153695967638
671	1	chr2	25630329	25630329	0.329918976889584	3.61153695967638
672	1	chr2	25649555	25649555	0.157375695056097	3.61153695967638
673	1	chr2	25852660	25852660	0.157375443385683	3.61153695967638
674	1	chr2	25871177	25871177	0.0994788110300688	3.61153695967638
675	1	chr2	26367718	26367718	0.00020596679622034	3.61153695967638
676	1	chr2	26475048	26475048	0.000205966796217255	3.61153695967638
677	1	chr2	26877889	26877889	0.0236210318789576	3.61153695967638
678	1	chr2	26980815	26980815	0.0236248419625849	3.61153695967638
679	1	chr2	28969780	28969780	0.834761629922504	3.61153695967638
680	1	chr2	30440967	30440967	0.0236235037255907	3.61153695967638
681	1	chr2	30448317	30448317	0.0236235037256077	3.61153695967638
682	1	chr2	30794170	30794170	0.0236235075940343	3.61153695967638
683	1	chr2	30810094	30810094	0.0236235086595097	3.61153695967638
684	1	chr2	31400356	31400356	0.023623508659519	3.61153695967638
685	1	chr2	31822659	31822659	0.236454600741697	3.61153695967638
686	1	chr2	31836342	31836342	0.236483098891198	3.61153695967638
687	1	chr2	32402585	32402585	0.236483098891208	3.61153695967638
688	1	chr2	32614942	32614942	0.33676702389218	3.61153695967638
689	1	chr2	32651600	32651600	0.336772395253991	3.61153695967638
690	1	chr2	33449967	33449967	0.336772395253991	3.61153695967638
691	1	chr2	33606958	33606958	0.336772395254046	3.61153695967638
692	1	chr2	33879187	33879187	0.336772395254046	3.61153695967638
693	1	chr2	33930663	33930663	0.336772395254046	3.61153695967638
694	1	chr2	34073489	34073489	0.336772395254046	3.61153695967638
695	1	chr2	34134770	34134770	0.336772395254046	3.61153695967638
696	1	chr2	34623461	34623461	0.336772395254046	3.61153695967638
697	1	chr2	35013637	35013637	0.33677239525402	3.61153695967638
698	1	chr2	35016056	35016056	0.336772395015041	3.61153695967638
699	1	chr2	35021116	35021116	0.33677239501504	3.61153695967638
700	1	chr2	35397123	35397123	0.311029826425983	3.61153695967638
701	1	chr2	36097874	36097874	0.00202002775588244	3.61153695967638
702	1	chr2	36101676	36101676	0.00201727671459226	3.61153695967638
703	1	chr2	36114263	36114263	0.00201727671459226	3.61153695967638
704	1	chr2	36213441	36213441	0.00201693500934044	3.61153695967638
705	1	chr2	37429671	37429671	0.00201727671459072	3.61153695967638
706	1	chr2	37657113	37657113	0.00201727671459072	3.61153695967638
707	1	chr2	38163705	38163705	0.0020172767145938	3.61153695967638
708	1	chr2	38571516	38571516	0.00201727671458146	3.61153695967638
709	1	chr2	39507060	39507060	0.00201727671458146	3.61153695967638
710	1	chr2	40012587	40012587	0.00201601193489104	3.61153695967638
711	1	chr2	40340725	40340725	0.00876152111835275	3.61153695967638
712	1	chr2	40761859	40761859	0.00876152238054169	3.61153695967638
713	1	chr2	40927970	40927970	0.00615251621166839	3.61153695967638
714	1	chr2	41029984	41029984	0.00615219155708395	3.61153695967638
715	1	chr2	41621428	41621428	0.00615219155708395	3.61153695967638
716	1	chr2	41625955	41625955	0.00615219155707932	3.61153695967638
717	1	chr2	42374712	42374712	0.00615219155707932	3.61153695967638
718	1	chr2	42556591	42556591	0.00615219155707932	3.61153695967638
719	1	chr2	42669234	42669234	0.00615219155707932	3.61153695967638
720	1	chr2	42674185	42674185	0.00615219155707932	3.61153695967638
721	1	chr2	43632178	43632178	0.00615219155707932	3.61153695967638
722	1	chr2	43693749	43693749	0.00615219155707932	3.61153695967638
723	1	chr2	43848875	43848875	0.00615219155707778	3.61153695967638
724	1	chr2	43976737	43976737	0.00615219155707932	3.61153695967638
725	1	chr2	44340369	44340369	0.00615219155707932	3.61153695967638
726	1	chr2	44342902	44342902	0.00615219061853103	3.61153695967638
727	1	chr2	44401774	44401774	0.00614280928428336	3.61153695967638
728	1	chr2	44479460	44479460	0.00615219118616966	3.61153695967638
729	1	chr2	44523921	44523921	0.00615219155707932	3.61153695967638
730	1	chr2	45056544	45056544	0.00615219155707932	3.61153695967638
731	1	chr2	45157118	45157118	0.00615219155707932	3.61153695967638
732	1	chr2	45529949	45529949	0.00615219155707932	3.61153695967638
733	1	chr2	45532766	45532766	0.00615219155707932	3.61153695967638
734	1	chr2	45556715	45556715	0.00615219155707932	3.61153695967638
735	1	chr2	45622327	45622327	0.00615219155707932	3.61153695967638
736	1	chr2	46071117	46071117	0.00615219155707932	3.61153695967638
737	1	chr2	46195816	46195816	0.00615219155707932	3.61153695967638
738	1	chr2	46229015	46229015	0.00615219155707932	3.61153695967638
739	1	chr2	47159732	47159732	0.00615219155707932	3.61153695967638
740	1	chr2	47164612	47164612	0.00615219155707932	3.61153695967638
741	1	chr2	47998974	47998974	0.00615219155707932	3.61153695967638
742	1	chr2	47999598	47999598	0.00615219147230028	3.61153695967638
743	1	chr2	48462653	48462653	0.00615134375031271	3.61153695967638
744	1	chr2	48753513	48753513	0.000242917546713288	3.61153695967638
745	1	chr2	50640741	50640741	0.00876152265544599	3.61153695967638
746	1	chr2	50653018	50653018	0.00876152265544599	3.61153695967638
747	1	chr2	50660053	50660053	0.00876152270727744	3.61153695967638
748	1	chr2	50739084	50739084	0.00876152044474765	3.61153695967638
749	1	chr2	50745010	50745010	0.00770285483716464	3.61153695967638
750	1	chr2	51313205	51313205	0.00770284395090735	3.61153695967638
751	1	chr2	51319542	51319542	0.00615219168809362	3.61153695967638
752	1	chr2	51385891	51385891	0.00615219168809362	3.61153695967638
753	1	chr2	51396788	51396788	0.00615219155709321	3.61153695967638
754	1	chr2	51415526	51415526	0.00615219155707932	3.61153695967638
755	1	chr2	51654309	51654309	0.00615219155707932	3.61153695967638
756	1	chr2	52306692	52306692	0.00615219155707932	3.61153695967638
757	1	chr2	52393679	52393679	0.00615219155707932	3.61153695967638
758	1	chr2	52426783	52426783	0.00615219155707932	3.61153695967638
759	1	chr2	52433667	52433667	0.00615219155707932	3.61153695967638
760	1	chr2	52575574	52575574	0.00615219155707932	3.61153695967638
761	1	chr2	52625226	52625226	0.00615219155707932	3.61153695967638
762	1	chr2	52646782	52646782	0.00615219155707932	3.61153695967638
763	1	chr2	52767186	52767186	0.00615219155707932	3.61153695967638
764	1	chr2	53050318	53050318	0.00615219155707932	3.61153695967638
765	1	chr2	53183609	53183609	0.00615219155707932	3.61153695967638
766	1	chr2	54936421	54936421	0.00615219155707932	3.61153695967638
767	1	chr2	55092420	55092420	0.00615219155707932	3.61153695967638
768	1	chr2	55413921	55413921	0.00615219155707932	3.61153695967638
769	1	chr2	57315196	57315196	0.00615219155707932	3.61153695967638
770	1	chr2	57658939	57658939	0.00615219155707932	3.61153695967638
771	1	chr2	57659854	57659854	0.00615219155707469	3.61153695967638
772	1	chr2	57800021	57800021	0.00615219144311896	3.61153695967638
773	1	chr2	57802460	57802460	0.00615219144311896	3.61153695967638
774	1	chr2	57864928	57864928	0.00115789230121471	3.61153695967638
775	1	chr2	58009358	58009358	0.00115654093375412	3.61153695967638
776	1	chr2	58189570	58189570	0.00115654083283455	3.61153695967638
777	1	chr2	58446083	58446083	0.00115654083283455	3.61153695967638
778	1	chr2	59226414	59226414	0.00115604019367632	3.61153695967638
779	1	chr2	60441119	60441119	0.155772935996707	3.61153695967638
780	1	chr2	61079400	61079400	0.155797812829073	3.61153695967638
781	1	chr2	61356586	61356586	0.155797813235457	3.61153695967638
782	1	chr2	61407137	61407137	0.155797813235457	3.61153695967638
783	1	chr2	61687788	61687788	0.155797812280909	3.61153695967638
784	1	chr2	62005252	62005252	0.155797812280903	3.61153695967638
785	1	chr2	62100333	62100333	0.155797812437255	3.61153695967638
786	1	chr2	62138318	62138318	0.15579781243725	3.61153695967638
787	1	chr2	62162366	62162366	0.155797813235457	3.61153695967638
788	1	chr2	62307383	62307383	0.155797813235454	3.61153695967638
789	1	chr2	62525832	62525832	0.155797813834238	3.61153695967638
790	1	chr2	62618850	62618850	0.155797813834241	3.61153695967638
791	1	chr2	62652308	62652308	0.256140650626159	3.61153695967638
792	1	chr2	62672928	62672928	0.256140650626159	3.61153695967638
793	1	chr2	62761403	62761403	0.256145494128108	3.61153695967638
794	1	chr2	62828708	62828708	0.256140650934315	3.61153695967638
795	1	chr2	63407540	63407540	0.256140650934315	3.61153695967638
796	1	chr2	63453765	63453765	0.256140650934266	3.61153695967638
797	1	chr2	63572853	63572853	0.256140650934264	3.61153695967638
798	1	chr2	63876266	63876266	0.256140650934266	3.61153695967638
799	1	chr2	63905611	63905611	0.256140650934266	3.61153695967638
800	1	chr2	63921517	63921517	0.256140650934266	3.61153695967638
801	1	chr2	64112843	64112843	0.256140650934266	3.61153695967638
802	1	chr2	64398494	64398494	0.256140650934266	3.61153695967638
803	1	chr2	64788451	64788451	0.256140650934266	3.61153695967638
804	1	chr2	64858612	64858612	0.256140650934266	3.61153695967638
805	1	chr2	64907508	64907508	0.256140650934261	3.61153695967638
806	1	chr2	65034626	65034626	0.256140646481228	3.61153695967638
807	1	chr2	65240067	65240067	0.256140646270764	3.61153695967638
808	1	chr2	65345848	65345848	0.0590335961987899	3.61153695967638
809	1	chr2	65554938	65554938	0.0590052325548041	3.61153695967638
810	1	chr2	65805814	65805814	0.0590052325548041	3.61153695967638
811	1	chr2	65807519	65807519	0.0590052325546622	3.61153695967638
812	1	chr2	65844683	65844683	0.0590052325546622	3.61153695967638
813	1	chr2	65866216	65866216	0.0590052325546622	3.61153695967638
814	1	chr2	66090709	66090709	0.0590052325546622	3.61153695967638
815	1	chr2	66350152	66350152	0.0590052325546653	3.61153695967638
816	1	chr2	66959122	66959122	0.0590052325546653	3.61153695967638
817	1	chr2	66967901	66967901	0.0590052325546622	3.61153695967638
818	1	chr2	67082707	67082707	0.0590052325546622	3.61153695967638
819	1	chr2	67092863	67092863	0.0590052314252388	3.61153695967638
820	1	chr2	67745241	67745241	0.0590052314252418	3.61153695967638
821	1	chr2	67856295	67856295	0.015075826783476	3.61153695967638
822	1	chr2	68804831	68804831	0.0150758267834729	3.61153695967638
823	1	chr2	69333658	69333658	0.0150758259442704	3.61153695967638
824	1	chr2	69342850	69342850	0.0150758259441886	3.61153695967638
825	1	chr2	69427073	69427073	0.0150758259441886	3.61153695967638
826	1	chr2	69469578	69469578	0.0150758259441886	3.61153695967638
827	1	chr2	69697611	69697611	0.0150758259442133	3.61153695967638
828	1	chr2	69724604	69724604	0.0150758264309349	3.61153695967638
829	1	chr2	69890010	69890010	0.0150758264309364	3.61153695967638
830	1	chr2	69935762	69935762	0.0338934989686872	3.61153695967638
831	1	chr2	70494678	70494678	0.0445142660446038	3.61153695967638
832	1	chr2	70495989	70495989	0.105616233178743	3.61153695967638
833	1	chr2	70579759	70579759	0.105616233178745	3.61153695967638
834	1	chr2	70613187	70613187	0.105616233509174	3.61153695967638
835	1	chr2	70716531	70716531	0.105616233531735	3.61153695967638
836	1	chr2	70916445	70916445	0.105616458799464	3.61153695967638
837	1	chr2	72401801	72401801	0.0863461722291756	3.61153695967638
838	1	chr2	73295054	73295054	0.086352540816181	3.61153695967638
839	1	chr2	74049192	74049192	0.0863469612765119	3.61153695967638
840	1	chr2	74050025	74050025	0.0863469612765134	3.61153695967638
841	1	chr2	74065903	74065903	0.0863469612767201	3.61153695967638
842	1	chr2	74251702	74251702	0.0863469625044942	3.61153695967638
843	1	chr2	74880344	74880344	0.0863469625044865	3.61153695967638
844	1	chr2	75132893	75132893	0.0863469612764764	3.61153695967638
845	1	chr2	75327495	75327495	0.0863469612764764	3.61153695967638
846	1	chr2	75333047	75333047	0.0863469615918763	3.61153695967638
847	1	chr2	75643243	75643243	0.0863469615918763	3.61153695967638
848	1	chr2	75676732	75676732	0.147771456115694	3.61153695967638
849	1	chr2	76017748	76017748	0.147771666743699	3.61153695967638
850	1	chr2	76018674	76018674	0.170998321377558	3.61153695967638
851	1	chr2	76024910	76024910	0.170998321377557	3.61153695967638
852	1	chr2	76108604	76108604	0.170998320877492	3.61153695967638
853	1	chr2	76491737	76491737	0.170998320877491	3.61153695967638
854	1	chr2	78100322	78100322	0.0633143062184131	3.61153695967638
855	1	chr2	79342066	79342066	0.0632968138057939	3.61153695967638
856	1	chr2	79343444	79343444	0.0632968136666639	3.61153695967638
857	1	chr2	79742295	79742295	0.0632968136666639	3.61153695967638
858	1	chr2	79794952	79794952	0.0632968136666669	3.61153695967638
859	1	chr2	79805428	79805428	0.0632968136666639	3.61153695967638
860	1	chr2	80052785	80052785	0.0632968136666639	3.61153695967638
861	1	chr2	80054211	80054211	0.0632968136666639	3.61153695967638
862	1	chr2	80104702	80104702	0.0632968136666639	3.61153695967638
863	1	chr2	80149080	80149080	0.0632968136666623	3.61153695967638
864	1	chr2	80173142	80173142	0.0632968136666639	3.61153695967638
865	1	chr2	80276774	80276774	0.0632968136666639	3.61153695967638
866	1	chr2	80327515	80327515	0.0632968136666639	3.61153695967638
867	1	chr2	80615688	80615688	0.0632968136666623	3.61153695967638
868	1	chr2	80641256	80641256	0.0632968132109258	3.61153695967638
869	1	chr2	80731655	80731655	0.0632968132109258	3.61153695967638
870	1	chr2	81022002	81022002	0.0495008388410504	3.61153695967638
871	1	chr2	82047080	82047080	0.0495007165463619	3.61153695967638
872	1	chr2	82106117	82106117	0.0727705338298209	3.61153695967638
873	1	chr2	83252461	83252461	0.0727708967394765	3.61153695967638
874	1	chr2	83413222	83413222	0.259662070478399	3.61153695967638
875	1	chr2	85948086	85948086	0.259662070478403	3.61153695967638
876	1	chr2	86516512	86516512	0.259662070478399	3.61153695967638
877	1	chr2	86544046	86544046	0.259662070478388	3.61153695967638
878	1	chr2	87353090	87353090	0.259662070478388	3.61153695967638
879	1	chr2	87390067	87390067	0.259662066619444	3.61153695967638
880	1	chr2	87956482	87956482	0.25966206661943	3.61153695967638
881	1	chr2	88346299	88346299	0.0805660342316429	3.61153695967638
882	1	chr2	90567267	90567267	0.0805660342316321	3.61153695967638
883	1	chr2	90788599	90788599	0.0805660328861423	3.61153695967638
884	1	chr2	92009616	92009616	0.0805660328861423	3.61153695967638
885	1	chr2	92415016	92415016	0.0805660328861423	3.61153695967638
886	1	chr2	93321195	93321195	0.231687959112906	3.61153695967638
887	1	chr2	93362628	93362628	0.231687959112908	3.61153695967638
888	1	chr2	93419862	93419862	0.231687959295638	3.61153695967638
889	1	chr2	93502226	93502226	0.231687959295638	3.61153695967638
890	1	chr2	93546897	93546897	0.231687959295638	3.61153695967638
891	1	chr2	94030822	94030822	0.231687959295633	3.61153695967638
892	1	chr2	94284942	94284942	0.231687959295592	3.61153695967638
893	1	chr2	94314443	94314443	0.231687958634353	3.61153695967638
894	1	chr2	94390412	94390412	0.231687958634351	3.61153695967638
895	1	chr2	94537280	94537280	0.168902452661804	3.61153695967638
896	1	chr2	94786537	94786537	0.16890239628915	3.61153695967638
897	1	chr2	94788864	94788864	0.168902393457826	3.61153695967638
898	1	chr2	96759448	96759448	0.168902393457819	3.61153695967638
899	1	chr2	96811946	96811946	0.168902394980873	3.61153695967638
900	1	chr2	98106578	98106578	0.168902394980876	3.61153695967638
901	1	chr2	98186955	98186955	0.366511517230689	3.61153695967638
902	1	chr2	98258743	98258743	0.366515914392849	3.61153695967638
903	1	chr2	99180530	99180530	0.366515914392844	3.61153695967638
904	1	chr2	99261379	99261379	0.366515913656978	3.61153695967638
905	1	chr2	99794474	99794474	0.366515913656968	3.61153695967638
906	1	chr2	99825315	99825315	0.172966359706154	3.61153695967638
907	1	chr2	99879211	99879211	0.172966359706148	3.61153695967638
908	1	chr2	100014305	100014305	0.172966357797578	3.61153695967638
909	1	chr2	100844350	100844350	0.172966357797578	3.61153695967638
910	1	chr2	100918682	100918682	0.172966357797579	3.61153695967638
911	1	chr2	100968387	100968387	0.172966357797579	3.61153695967638
912	1	chr2	100989318	100989318	0.172966357797579	3.61153695967638
913	1	chr2	101386616	101386616	0.172966357797579	3.61153695967638
914	1	chr2	101720448	101720448	0.172966357797579	3.61153695967638
915	1	chr2	102641024	102641024	0.172966357797579	3.61153695967638
916	1	chr2	102660525	102660525	0.172966362126049	3.61153695967638
917	1	chr2	102731366	102731366	0.172966362126066	3.61153695967638
918	1	chr2	102764753	102764753	0.780019729931969	3.61153695967638
919	1	chr2	103084063	103084063	0.780019729931984	3.61153695967638
920	1	chr2	103193101	103193101	0.780019724945241	3.61153695967638
921	1	chr2	103284867	103284867	0.780019724945177	3.61153695967638
922	1	chr2	103322976	103322976	0.139557253722569	3.61153695967638
923	1	chr2	103375725	103375725	0.139557253722547	3.61153695967638
924	1	chr2	103450501	103450501	0.237763738528096	3.61153695967638
925	1	chr2	104017674	104017674	0.237764503856295	3.61153695967638
926	1	chr2	104099553	104099553	0.320948007492827	3.61153695967638
927	1	chr2	104215199	104215199	0.32094800749282	3.61153695967638
928	1	chr2	104415674	104415674	0.146746061752027	3.61153695967638
929	1	chr2	104420100	104420100	0.146746061752022	3.61153695967638
930	1	chr2	104427308	104427308	0.146746061096141	3.61153695967638
931	1	chr2	106110496	106110496	0.146746061096138	3.61153695967638
932	1	chr2	106279658	106279658	0.146746062302851	3.61153695967638
933	1	chr2	106496032	106496032	0.146746062302855	3.61153695967638
934	1	chr2	106526277	106526277	0.177056426313219	3.61153695967638
935	1	chr2	106598183	106598183	0.177054783641198	3.61153695967638
936	1	chr2	106665335	106665335	0.177054783559296	3.61153695967638
937	1	chr2	106695884	106695884	0.177054783559231	3.61153695967638
938	1	chr2	107074824	107074824	0.177054783559231	3.61153695967638
939	1	chr2	107153805	107153805	0.177041999751813	3.61153695967638
940	1	chr2	107240990	107240990	0.177054782280826	3.61153695967638
941	1	chr2	107465137	107465137	0.177054781250729	3.61153695967638
942	1	chr2	108090363	108090363	0.17705478125071	3.61153695967638
943	1	chr2	108097767	108097767	0.177054783559168	3.61153695967638
944	1	chr2	108355071	108355071	0.177054783559145	3.61153695967638
945	1	chr2	108776877	108776877	0.177054782206717	3.61153695967638
946	1	chr2	109523816	109523816	0.177027629162463	3.61153695967638
947	1	chr2	109720277	109720277	0.0476703202148095	3.61153695967638
948	1	chr2	109733629	109733629	0.0476703202148017	3.61153695967638
949	1	chr2	109782696	109782696	0.038344454231529	3.61153695967638
950	1	chr2	109954085	109954085	0.0383443664028051	3.61153695967638
951	1	chr2	109989840	109989840	0.026654548054432	3.61153695967638
952	1	chr2	110046997	110046997	0.0266545480544305	3.61153695967638
953	1	chr2	110413008	110413008	0.0266545479385044	3.61153695967638
954	1	chr2	110517931	110517931	0.0266545479385044	3.61153695967638
955	1	chr2	110703822	110703822	0.0266545479385044	3.61153695967638
956	1	chr2	112090084	112090084	0.0266545479385044	3.61153695967638
957	1	chr2	112244475	112244475	0.0266545479385044	3.61153695967638
958	1	chr2	112275774	112275774	0.0266545479385044	3.61153695967638
959	1	chr2	112280290	112280290	0.026654547938506	3.61153695967638
960	1	chr2	112284851	112284851	0.0266545479385044	3.61153695967638
961	1	chr2	112457989	112457989	0.0266545479385044	3.61153695967638
962	1	chr2	113345855	113345855	0.0266545479385044	3.61153695967638
963	1	chr2	113445288	113445288	0.0266545479385199	3.61153695967638
964	1	chr2	113607095	113607095	0.0266545479385199	3.61153695967638
965	1	chr2	113631263	113631263	0.0266562391928733	3.61153695967638
966	1	chr2	113784404	113784404	0.0456704285510903	3.61153695967638
967	1	chr2	114158546	114158546	0.045670592031486	3.61153695967638
968	1	chr2	114197163	114197163	0.0884269433593035	3.61153695967638
969	1	chr2	114317125	114317125	0.0884269433593066	3.61153695967638
970	1	chr2	114320570	114320570	0.0884269429750769	3.61153695967638
971	1	chr2	115340331	115340331	0.0884269429750815	3.61153695967638
972	1	chr2	115411199	115411199	0.0884269437614867	3.61153695967638
973	1	chr2	115499259	115499259	0.0884269437615068	3.61153695967638
974	1	chr2	115506198	115506198	0.0884269431588098	3.61153695967638
975	1	chr2	115878891	115878891	0.0884269431588052	3.61153695967638
976	1	chr2	116006525	116006525	0.0266545494634225	3.61153695967638
977	1	chr2	116476715	116476715	0.0266545494634209	3.61153695967638
978	1	chr2	116722033	116722033	0.0184263046395707	3.61153695967638
979	1	chr2	117000383	117000383	0.0184173902311116	3.61153695967638
980	1	chr2	117292797	117292797	0.0184173902311116	3.61153695967638
981	1	chr2	117683278	117683278	0.0184173891837718	3.61153695967638
982	1	chr2	118865465	118865465	0.0184173891837656	3.61153695967638
983	1	chr2	118881032	118881032	0.071779804000968	3.61153695967638
984	1	chr2	118906260	118906260	0.0718427259029012	3.61153695967638
985	1	chr2	120034477	120034477	0.0718427259029012	3.61153695967638
986	1	chr2	120095509	120095509	0.0718427259035307	3.61153695967638
987	1	chr2	120375083	120375083	0.0718427259035338	3.61153695967638
988	1	chr2	120525130	120525130	0.0718427259035307	3.61153695967638
989	1	chr2	121557649	121557649	0.0718427259035307	3.61153695967638
990	1	chr2	121587033	121587033	0.0718427243550136	3.61153695967638
991	1	chr2	122399975	122399975	0.0718427243550028	3.61153695967638
992	1	chr2	122558071	122558071	0.00150138861566866	3.61153695967638
993	1	chr2	123334007	123334007	0.00150138861567175	3.61153695967638
994	1	chr2	123528218	123528218	0.00150138884594389	3.61153695967638
995	1	chr2	123655476	123655476	0.00150138884594389	3.61153695967638
996	1	chr2	125336508	125336508	0.00150138884594389	3.61153695967638
997	1	chr2	125440550	125440550	0.00150138884594389	3.61153695967638
998	1	chr2	125479049	125479049	0.00150138896670238	3.61153695967638
999	1	chr2	125803166	125803166	0.00150138896670546	3.61153695967638
1000	1	chr2	125878799	125878799	0.0288170140559067	3.61153695967638
1001	1	chr2	127231348	127231348	0.0288170140559098	3.61153695967638
1002	1	chr2	127239056	127239056	0.0288170141493647	3.61153695967638
1003	1	chr2	128043277	128043277	0.0288170140925188	3.61153695967638
1004	1	chr2	128094487	128094487	0.0224375405472482	3.61153695967638
1005	1	chr2	128177092	128177092	0.00328970259559311	3.61153695967638
1006	1	chr2	128179494	128179494	0.0012128253610082	3.61153695967638
1007	1	chr2	128321286	128321286	0.00121282535294796	3.61153695967638
1008	1	chr2	128373491	128373491	0.00121282531102209	3.61153695967638
1009	1	chr2	128393807	128393807	0.00121282531099432	3.61153695967638
1010	1	chr2	129034647	129034647	0.00121282531099432	3.61153695967638
1011	1	chr2	129223474	129223474	0.00121060572733945	3.61153695967638
1012	1	chr2	131056133	131056133	0.0890427773265542	3.61153695967638
1013	1	chr2	131062907	131062907	0.0890616450915718	3.61153695967638
1014	1	chr2	131451640	131451640	0.0890616450928339	3.61153695967638
1015	1	chr2	131486151	131486151	0.0890616450930361	3.61153695967638
1016	1	chr2	131557458	131557458	0.0890616452246907	3.61153695967638
1017	1	chr2	131796712	131796712	0.0890616452246907	3.61153695967638
1018	1	chr2	131853680	131853680	0.0984961526552345	3.61153695967638
1019	1	chr2	134462008	134462008	0.36460905044994	3.61153695967638
1020	1	chr2	134519311	134519311	0.364665484269243	3.61153695967638
1021	1	chr2	134800968	134800968	0.364665484269192	3.61153695967638
1022	1	chr2	134896602	134896602	0.364665437644032	3.61153695967638
1023	1	chr2	134910623	134910623	0.364665437644032	3.61153695967638
1024	1	chr2	134932220	134932220	0.36466543764403	3.61153695967638
1025	1	chr2	134944944	134944944	0.36466543764403	3.61153695967638
1026	1	chr2	134951533	134951533	0.36466543542324	3.61153695967638
1027	1	chr2	135858587	135858587	0.364665435423224	3.61153695967638
1028	1	chr2	135880066	135880066	0.364665435820777	3.61153695967638
1029	1	chr2	135932659	135932659	0.364665435820766	3.61153695967638
1030	1	chr2	136127786	136127786	0.103468099309464	3.61153695967638
1031	1	chr2	136127956	136127956	0.103460644808197	3.61153695967638
1032	1	chr2	136128751	136128751	0.103460644808197	3.61153695967638
1033	1	chr2	136427281	136427281	0.103460644912587	3.61153695967638
1034	1	chr2	136445830	136445830	0.103460644912587	3.61153695967638
1035	1	chr2	136851015	136851015	0.103460644916693	3.61153695967638
1036	1	chr2	138480020	138480020	0.103460685984766	3.61153695967638
1037	1	chr2	139724060	139724060	0.221928114429755	3.61153695967638
1038	1	chr2	139878998	139878998	0.221928114429755	3.61153695967638
1039	1	chr2	139931173	139931173	0.221928114489501	3.61153695967638
1040	1	chr2	140973655	140973655	0.221928114489501	3.61153695967638
1041	1	chr2	141167991	141167991	0.221928110502069	3.61153695967638
1042	1	chr2	142433493	142433493	0.221928110502037	3.61153695967638
1043	1	chr2	142435823	142435823	0.000599588256577935	3.61153695967638
1044	1	chr2	142621005	142621005	0.000599588256577935	3.61153695967638
1045	1	chr2	142704065	142704065	0.000599587702024839	3.61153695967638
1046	1	chr2	143810870	143810870	0.000599587702024839	3.61153695967638
1047	1	chr2	143813148	143813148	0.000599587679485806	3.61153695967638
1048	1	chr2	144088731	144088731	0.000599587679485806	3.61153695967638
1049	1	chr2	144092011	144092011	0.000599587675844506	3.61153695967638
1050	1	chr2	145188763	145188763	0.000599587675844506	3.61153695967638
1051	1	chr2	145281648	145281648	0.000956886731607017	3.61153695967638
1052	1	chr2	146143881	146143881	0.000956886731607017	3.61153695967638
1053	1	chr2	147564643	147564643	0.000956887052147924	3.61153695967638
1054	1	chr2	147679429	147679429	0.000956887052146381	3.61153695967638
1055	1	chr2	147819892	147819892	0.00095688687562971	3.61153695967638
1056	1	chr2	148046467	148046467	0.00095688687562971	3.61153695967638
1057	1	chr2	148055323	148055323	0.000956886880429746	3.61153695967638
1058	1	chr2	148729729	148729729	0.000956886880429746	3.61153695967638
1059	1	chr2	148751217	148751217	0.000956886875632795	3.61153695967638
1060	1	chr2	149640200	149640200	0.00095688687562971	3.61153695967638
1061	1	chr2	149665877	149665877	0.00095688687562971	3.61153695967638
1062	1	chr2	150658902	150658902	0.00095688687562971	3.61153695967638
1063	1	chr2	152615356	152615356	0.00095688687562971	3.61153695967638
1064	1	chr2	152616044	152616044	0.00095688687562971	3.61153695967638
1065	1	chr2	153171062	153171062	0.000956886875625081	3.61153695967638
1066	1	chr2	154141285	154141285	0.000956886875625081	3.61153695967638
1067	1	chr2	154589434	154589434	0.000956886875625081	3.61153695967638
1068	1	chr2	155235028	155235028	0.0269639298391866	3.61153695967638
1069	1	chr2	156631489	156631489	0.0334763298190754	3.61153695967638
1070	1	chr2	156668424	156668424	0.0334763298190785	3.61153695967638
1071	1	chr2	156926286	156926286	0.0334763300770044	3.61153695967638
1072	1	chr2	157222821	157222821	0.0334763300770044	3.61153695967638
1073	1	chr2	157353289	157353289	0.0334763305107527	3.61153695967638
1074	1	chr2	157387405	157387405	0.0334806677879645	3.61153695967638
1075	1	chr2	157995224	157995224	0.0775443568744918	3.61153695967638
1076	1	chr2	158005173	158005173	0.0775480114148096	3.61153695967638
1077	1	chr2	158665126	158665126	0.0775480114148096	3.61153695967638
1078	1	chr2	158740779	158740779	0.0775480114148482	3.61153695967638
1079	1	chr2	158947668	158947668	0.0775480114148019	3.61153695967638
1080	1	chr2	159044650	159044650	0.0775480111205478	3.61153695967638
1081	1	chr2	159106129	159106129	0.0775480111205478	3.61153695967638
1082	1	chr2	159228417	159228417	9.1515979001212e-05	3.61153695967638
1083	1	chr2	159447549	159447549	0.0219343523665575	3.61153695967638
1084	1	chr2	159492467	159492467	0.0219347974046554	3.61153695967638
1085	1	chr2	159542990	159542990	0.0219347975391968	3.61153695967638
1086	1	chr2	159581174	159581174	0.021934797539203	3.61153695967638
1087	1	chr2	159624662	159624662	0.0219347975392169	3.61153695967638
1088	1	chr2	159898679	159898679	0.0219347975392169	3.61153695967638
1089	1	chr2	159922469	159922469	0.0219363251639044	3.61153695967638
1090	1	chr2	160116565	160116565	0.0833876749132681	3.61153695967638
1091	1	chr2	160303695	160303695	0.0484949381839034	3.61153695967638
1092	1	chr2	160463830	160463830	0.0484946848212277	3.61153695967638
1093	1	chr2	160769245	160769245	0.00463343427843731	3.61153695967638
1094	1	chr2	161123449	161123449	0.00463343427843731	3.61153695967638
1095	1	chr2	161179626	161179626	0.00463343427843731	3.61153695967638
1096	1	chr2	161690930	161690930	0.0046334326938143	3.61153695967638
1097	1	chr2	161746136	161746136	0.00463127280188458	3.61153695967638
1098	1	chr2	161895605	161895605	0.00463127279339541	3.61153695967638
1099	1	chr2	161895805	161895805	0.00463343406212246	3.61153695967638
1100	1	chr2	161896742	161896742	0.00463343427828765	3.61153695967638
1101	1	chr2	162023042	162023042	0.00463343427828765	3.61153695967638
1102	1	chr2	162233294	162233294	0.00463343427828765	3.61153695967638
1103	1	chr2	162636556	162636556	0.00463343427828765	3.61153695967638
1104	1	chr2	162693037	162693037	0.00463343427828765	3.61153695967638
1105	1	chr2	162891287	162891287	0.00463343427828611	3.61153695967638
1106	1	chr2	163152539	163152539	0.00463343427828765	3.61153695967638
1107	1	chr2	163548754	163548754	0.00463343427828765	3.61153695967638
1108	1	chr2	163773619	163773619	0.00463343427828611	3.61153695967638
1109	1	chr2	163774397	163774397	0.00463343427828765	3.61153695967638
1110	1	chr2	163806752	163806752	0.00463343427828765	3.61153695967638
1111	1	chr2	164307526	164307526	0.00463343427828765	3.61153695967638
1112	1	chr2	164366346	164366346	0.00463343427828611	3.61153695967638
1113	1	chr2	164373960	164373960	0.00463343427828765	3.61153695967638
1114	1	chr2	164451088	164451088	0.00463343427828765	3.61153695967638
1115	1	chr2	164734256	164734256	0.00463343427828765	3.61153695967638
1116	1	chr2	164926802	164926802	0.00463343427828611	3.61153695967638
1117	1	chr2	164945693	164945693	0.00463343427828611	3.61153695967638
1118	1	chr2	164947462	164947462	0.00463343427827993	3.61153695967638
1119	1	chr2	164953660	164953660	0.00463343424494815	3.61153695967638
1120	1	chr2	165085660	165085660	0.00463310162591682	3.61153695967638
1121	1	chr2	165782729	165782729	0.0665377162247943	3.61153695967638
1122	1	chr2	165927300	165927300	0.0665377162247959	3.61153695967638
1123	1	chr2	166458584	166458584	0.0665377163531425	3.61153695967638
1124	1	chr2	166538623	166538623	0.0665377163531425	3.61153695967638
1125	1	chr2	166584107	166584107	0.0665377163531425	3.61153695967638
1126	1	chr2	166595972	166595972	0.0665377163531425	3.61153695967638
1127	1	chr2	166630387	166630387	0.0665377163531409	3.61153695967638
1128	1	chr2	166947561	166947561	0.0665377163531409	3.61153695967638
1129	1	chr2	167166185	167166185	0.0665377163531409	3.61153695967638
1130	1	chr2	167191439	167191439	0.0665377163531425	3.61153695967638
1131	1	chr2	167225641	167225641	0.0665377163531425	3.61153695967638
1132	1	chr2	167373790	167373790	0.0665377163531378	3.61153695967638
1133	1	chr2	167594884	167594884	0.0665377163531378	3.61153695967638
1134	1	chr2	168424389	168424389	0.0665377163531378	3.61153695967638
1135	1	chr2	168432839	168432839	0.0665377163531425	3.61153695967638
1136	1	chr2	168435571	168435571	0.0665377163531409	3.61153695967638
1137	1	chr2	168445946	168445946	0.0665377163531425	3.61153695967638
1138	1	chr2	168575477	168575477	0.0665377163531425	3.61153695967638
1139	1	chr2	168583939	168583939	0.0665377163531409	3.61153695967638
1140	1	chr2	168957101	168957101	0.0665377163531378	3.61153695967638
1141	1	chr2	168966842	168966842	0.0665377163531425	3.61153695967638
1142	1	chr2	169113771	169113771	0.0665377163531425	3.61153695967638
1143	1	chr2	169358672	169358672	0.0665377163531409	3.61153695967638
1144	1	chr2	169541210	169541210	0.0665377163531409	3.61153695967638
1145	1	chr2	169644858	169644858	0.0665377164521226	3.61153695967638
1146	1	chr2	169886635	169886635	0.0665377164521226	3.61153695967638
1147	1	chr2	169891672	169891672	0.072927967069638	3.61153695967638
1148	1	chr2	169897347	169897347	0.0729275590078206	3.61153695967638
1149	1	chr2	170104257	170104257	0.0729275590078206	3.61153695967638
1150	1	chr2	170206904	170206904	0.0729283956353811	3.61153695967638
1151	1	chr2	170826974	170826974	0.144915248610244	3.61153695967638
1152	1	chr2	170843178	170843178	0.144916291077946	3.61153695967638
1153	1	chr2	171442822	171442822	0.144916291077943	3.61153695967638
1154	1	chr2	171487633	171487633	0.0665377171652821	3.61153695967638
1155	1	chr2	171555720	171555720	0.0665377171652744	3.61153695967638
1156	1	chr2	171559132	171559132	0.0665377153901712	3.61153695967638
1157	1	chr2	172714770	172714770	0.0665377153901604	3.61153695967638
1158	1	chr2	172734804	172734804	0.0665377165518464	3.61153695967638
1159	1	chr2	172893600	172893600	0.0665377165518464	3.61153695967638
1160	1	chr2	173244458	173244458	0.0729275593177014	3.61153695967638
1161	1	chr2	173259229	173259229	0.0729275593177014	3.61153695967638
1162	1	chr2	173426500	173426500	0.0729275590078051	3.61153695967638
1163	1	chr2	173542999	173542999	0.0729275590078051	3.61153695967638
1164	1	chr2	173549576	173549576	0.0729275590083235	3.61153695967638
1165	1	chr2	173549919	173549919	0.0729275602896339	3.61153695967638
1166	1	chr2	173550591	173550591	0.0729275602896339	3.61153695967638
1167	1	chr2	173597301	173597301	0.0729275590078036	3.61153695967638
1168	1	chr2	173639612	173639612	0.0729275590078036	3.61153695967638
1169	1	chr2	178717320	178717320	0.0729275590078051	3.61153695967638
1170	1	chr2	178753443	178753443	0.0729275590078051	3.61153695967638
1171	1	chr2	178977635	178977635	0.0729275590078051	3.61153695967638
1172	1	chr2	179006119	179006119	0.0729275590078499	3.61153695967638
1173	1	chr2	179006696	179006696	0.0729275594450605	3.61153695967638
1174	1	chr2	179085780	179085780	0.0729275594450636	3.61153695967638
1175	1	chr2	179088699	179088699	0.15928196935212	3.61153695967638
1176	1	chr2	179095396	179095396	0.159295534454521	3.61153695967638
1177	1	chr2	179104545	179104545	0.159295534454524	3.61153695967638
1178	1	chr2	179208083	179208083	0.159295534454532	3.61153695967638
1179	1	chr2	179214835	179214835	0.159295534243016	3.61153695967638
1180	1	chr2	179225282	179225282	0.159295534243011	3.61153695967638
1181	1	chr2	179244488	179244488	0.13026194088904	3.61153695967638
1182	1	chr2	179264278	179264278	0.130261656210371	3.61153695967638
1183	1	chr2	179277836	179277836	0.0521793524853084	3.61153695967638
1184	1	chr2	179278998	179278998	0.0521760049741098	3.61153695967638
1185	1	chr2	179293416	179293416	0.0521760049741098	3.61153695967638
1186	1	chr2	179316875	179316875	0.052176004974079	3.61153695967638
1187	1	chr2	179481541	179481541	0.052176004974079	3.61153695967638
1188	1	chr2	179522760	179522760	0.052176004974079	3.61153695967638
1189	1	chr2	179684110	179684110	0.052176004974079	3.61153695967638
1190	1	chr2	179692153	179692153	0.0521760049740759	3.61153695967638
1191	1	chr2	179791508	179791508	0.0521760049740759	3.61153695967638
1192	1	chr2	179822094	179822094	0.0521760049740759	3.61153695967638
1193	1	chr2	179824710	179824710	0.0521760049740759	3.61153695967638
1194	1	chr2	179960897	179960897	0.0521760049740759	3.61153695967638
1195	1	chr2	180113714	180113714	0.0521760049740759	3.61153695967638
1196	1	chr2	180125267	180125267	0.0521760049740759	3.61153695967638
1197	1	chr2	180208022	180208022	0.0521760049740759	3.61153695967638
1198	1	chr2	180208479	180208479	0.052176004974079	3.61153695967638
1199	1	chr2	180357796	180357796	0.0521760049740759	3.61153695967638
1200	1	chr2	180372110	180372110	0.0521760049740759	3.61153695967638
1201	1	chr2	180485169	180485169	0.0521760049740759	3.61153695967638
1202	1	chr2	180687637	180687637	0.052176004974079	3.61153695967638
1203	1	chr2	180797561	180797561	0.0521760049740759	3.61153695967638
1204	1	chr2	180803959	180803959	0.0521760049740759	3.61153695967638
1205	1	chr2	180808022	180808022	0.0521760049740759	3.61153695967638
1206	1	chr2	180808601	180808601	0.0521760049746591	3.61153695967638
1207	1	chr2	180834891	180834891	0.0521760049746591	3.61153695967638
1208	1	chr2	181008980	181008980	0.0522147744507656	3.61153695967638
1209	1	chr2	181014276	181014276	0.402073533650629	3.61153695967638
1210	1	chr2	181047454	181047454	0.402073533650665	3.61153695967638
1211	1	chr2	181090877	181090877	0.402073538153282	3.61153695967638
1212	1	chr2	181569147	181569147	0.402073538153282	3.61153695967638
1213	1	chr2	181623055	181623055	0.402073538153282	3.61153695967638
1214	1	chr2	181989080	181989080	0.402073538153282	3.61153695967638
1215	1	chr2	181990926	181990926	0.402073538153285	3.61153695967638
1216	1	chr3	3074240	3074240	0.00242577880002519	3.61153695967638
1217	1	chr3	3785419	3785419	0.0438338002435186	3.61153695967638
1218	1	chr3	4365615	4365615	0.0438394717705529	3.61153695967638
1219	1	chr3	5904283	5904283	0.0438394717705514	3.61153695967638
1220	1	chr3	6430542	6430542	0.0438394717705514	3.61153695967638
1221	1	chr3	6807955	6807955	0.0438394717704712	3.61153695967638
1222	1	chr3	7274941	7274941	0.0438394717704712	3.61153695967638
1223	1	chr3	7383666	7383666	0.0438313377014806	3.61153695967638
1224	1	chr3	7524526	7524526	7.92516003979937e-06	3.61153695967638
1225	1	chr3	7630063	7630063	7.91563146455709e-06	3.61153695967638
1226	1	chr3	7679863	7679863	0.0439917226527599	3.61153695967638
1227	1	chr3	8754874	8754874	0.0439917226527676	3.61153695967638
1228	1	chr3	8903411	8903411	0.0439917243831383	3.61153695967638
1229	1	chr3	9082402	9082402	0.0439917243832247	3.61153695967638
1230	1	chr3	9090464	9090464	0.0439917243832247	3.61153695967638
1231	1	chr3	9269819	9269819	0.0439917243832247	3.61153695967638
1232	1	chr3	9565087	9565087	0.0439917243832247	3.61153695967638
1233	1	chr3	9983632	9983632	0.0439917243832232	3.61153695967638
1234	1	chr3	10018673	10018673	0.0439917243832232	3.61153695967638
1235	1	chr3	10078784	10078784	0.0439917243832247	3.61153695967638
1236	1	chr3	10094254	10094254	0.0439917243832232	3.61153695967638
1237	1	chr3	10312261	10312261	0.0439917243832232	3.61153695967638
1238	1	chr3	10675947	10675947	0.0439917243832232	3.61153695967638
1239	1	chr3	10751759	10751759	0.0439917243832232	3.61153695967638
1240	1	chr3	11241582	11241582	0.0439917243832232	3.61153695967638
1241	1	chr3	11558690	11558690	0.0439917243832232	3.61153695967638
1242	1	chr3	12175944	12175944	0.0439917243832232	3.61153695967638
1243	1	chr3	12229171	12229171	0.0439917243832247	3.61153695967638
1244	1	chr3	12565617	12565617	0.0439917243832232	3.61153695967638
1245	1	chr3	13756947	13756947	0.0439917243832232	3.61153695967638
1246	1	chr3	14013843	14013843	0.0439917243832247	3.61153695967638
1247	1	chr3	14378120	14378120	0.0439917243832247	3.61153695967638
1248	1	chr3	14602123	14602123	0.0439917243832448	3.61153695967638
1249	1	chr3	15318017	15318017	0.0439917243832448	3.61153695967638
1250	1	chr3	15942672	15942672	0.0439937989138299	3.61153695967638
1251	1	chr3	16124231	16124231	0.0439917245906709	3.61153695967638
1252	1	chr3	16267187	16267187	0.0439917243832232	3.61153695967638
1253	1	chr3	16490179	16490179	0.0439917243832232	3.61153695967638
1254	1	chr3	17063539	17063539	0.0439917243832232	3.61153695967638
1255	1	chr3	17064397	17064397	0.0439917243832247	3.61153695967638
1256	1	chr3	17101714	17101714	0.0439917243832247	3.61153695967638
1257	1	chr3	17210601	17210601	0.0439917243832232	3.61153695967638
1258	1	chr3	17482616	17482616	0.0439917243832232	3.61153695967638
1259	1	chr3	17540234	17540234	0.0439917242663745	3.61153695967638
1260	1	chr3	17871988	17871988	0.0439917242663745	3.61153695967638
1261	1	chr3	17886724	17886724	0.0439917243832232	3.61153695967638
1262	1	chr3	18639213	18639213	0.0439917243832247	3.61153695967638
1263	1	chr3	18709118	18709118	0.0439917243832247	3.61153695967638
1264	1	chr3	18710518	18710518	0.0439917243832232	3.61153695967638
1265	1	chr3	18868279	18868279	0.0439917243832232	3.61153695967638
1266	1	chr3	19239884	19239884	0.0439917243832232	3.61153695967638
1267	1	chr3	19495216	19495216	0.0439917243832232	3.61153695967638
1268	1	chr3	19693563	19693563	0.0439917243832232	3.61153695967638
1269	1	chr3	20647091	20647091	0.0439917243832247	3.61153695967638
1270	1	chr3	20654011	20654011	0.0439917243832247	3.61153695967638
1271	1	chr3	20820672	20820672	0.0439917244914254	3.61153695967638
1272	1	chr3	21026567	21026567	0.0439917244914254	3.61153695967638
1273	1	chr3	21345630	21345630	0.0484401598329798	3.61153695967638
1274	1	chr3	21351819	21351819	0.0484401598329798	3.61153695967638
1275	1	chr3	21366752	21366752	0.0484401621636529	3.61153695967638
1276	1	chr3	22035726	22035726	0.0484401621636575	3.61153695967638
1277	1	chr3	23439163	23439163	0.109471867337469	3.61153695967638
1278	1	chr3	25041091	25041091	0.0441498165495273	3.61153695967638
1279	1	chr3	26179594	26179594	0.0441498165495273	3.61153695967638
1280	1	chr3	26184661	26184661	0.0441498160754238	3.61153695967638
1281	1	chr3	26227625	26227625	0.0441498160754238	3.61153695967638
1282	1	chr3	26331605	26331605	0.0441498160754238	3.61153695967638
1283	1	chr3	27036217	27036217	0.0441498160754238	3.61153695967638
1284	1	chr3	27192039	27192039	0.0441498160754238	3.61153695967638
1285	1	chr3	27586677	27586677	0.0441498160754238	3.61153695967638
1286	1	chr3	27805393	27805393	0.0441498160754238	3.61153695967638
1287	1	chr3	27960656	27960656	0.0441498160754269	3.61153695967638
1288	1	chr3	28018212	28018212	0.0441498160754269	3.61153695967638
1289	1	chr3	28140548	28140548	0.0441498160754238	3.61153695967638
1290	1	chr3	28163630	28163630	0.0441498160754238	3.61153695967638
1291	1	chr3	28275410	28275410	0.0441498160754238	3.61153695967638
1292	1	chr3	28336139	28336139	0.0441498160754238	3.61153695967638
1293	1	chr3	28381094	28381094	0.0441498160754269	3.61153695967638
1294	1	chr3	28394213	28394213	0.0441498157866424	3.61153695967638
1295	1	chr3	28650846	28650846	0.0441498157866409	3.61153695967638
1296	1	chr3	28727955	28727955	0.0136619454394418	3.61153695967638
1297	1	chr3	31853490	31853490	0.0136552733027309	3.61153695967638
1298	1	chr3	32379800	32379800	0.00426308440291745	3.61153695967638
1299	1	chr3	32403329	32403329	0.00426522583863779	3.61153695967638
1300	1	chr3	32495691	32495691	0.0042652260151884	3.61153695967638
1301	1	chr3	33500000	33500000	0.0042652260151884	3.61153695967638
1302	1	chr3	33754175	33754175	0.0186224914918493	3.61153695967638
1303	1	chr3	33893297	33893297	0.0042621692673132	3.61153695967638
1304	1	chr3	33914702	33914702	0.00426522605281878	3.61153695967638
1305	1	chr3	33921072	33921072	0.00426522605281878	3.61153695967638
1306	1	chr3	33957989	33957989	0.00426522605283421	3.61153695967638
1307	1	chr3	34065728	34065728	0.00426522605283421	3.61153695967638
1308	1	chr3	35559693	35559693	0.00426522605283421	3.61153695967638
1309	1	chr3	35722145	35722145	0.00426522605283421	3.61153695967638
1310	1	chr3	36543329	36543329	0.112506250721497	3.61153695967638
1311	1	chr3	36599358	36599358	0.1125208510148	3.61153695967638
1312	1	chr3	36604002	36604002	0.112520851302207	3.61153695967638
1313	1	chr3	36749537	36749537	0.112520851302207	3.61153695967638
1314	1	chr3	36831637	36831637	0.112520851302014	3.61153695967638
1315	1	chr3	36834801	36834801	0.112520850699197	3.61153695967638
1316	1	chr3	37376167	37376167	0.112520850699191	3.61153695967638
1317	1	chr3	37378983	37378983	0.0445626951691964	3.61153695967638
1318	1	chr3	37388360	37388360	0.0445567049321596	3.61153695967638
1319	1	chr3	37427289	37427289	0.0445567035024184	3.61153695967638
1320	1	chr3	37583923	37583923	0.0445567035024137	3.61153695967638
1321	1	chr3	37592679	37592679	2.31927241726318e-05	3.61153695967638
1322	1	chr3	37863854	37863854	2.31766324293969e-05	3.61153695967638
1323	1	chr3	37866764	37866764	0.0415007750418988	3.61153695967638
1324	1	chr3	38483068	38483068	0.041500775041905	3.61153695967638
1325	1	chr3	38521972	38521972	0.0415007758609554	3.61153695967638
1326	1	chr3	38523543	38523543	0.0415007758611189	3.61153695967638
1327	1	chr3	38527799	38527799	0.0415007758611189	3.61153695967638
1328	1	chr3	38864034	38864034	0.0415007758611189	3.61153695967638
1329	1	chr3	38889885	38889885	0.0415007762401583	3.61153695967638
1330	1	chr3	38923762	38923762	0.0415007762401629	3.61153695967638
1331	1	chr3	39285982	39285982	0.134354922154705	3.61153695967638
1332	1	chr3	39636183	39636183	0.13436844499383	3.61153695967638
1333	1	chr3	39636407	39636407	0.13436844499383	3.61153695967638
1334	1	chr3	39650830	39650830	0.134368444993966	3.61153695967638
1335	1	chr3	40019738	40019738	0.134368444993969	3.61153695967638
1336	1	chr3	40032479	40032479	0.13436844213849	3.61153695967638
1337	1	chr3	40323935	40323935	0.134368442138487	3.61153695967638
1338	1	chr3	40503649	40503649	0.00205714174447027	3.61153695967638
1339	1	chr3	41211676	41211676	0.00205953650566793	3.61153695967638
1340	1	chr3	41356268	41356268	0.00205953650566793	3.61153695967638
1341	1	chr3	41542098	41542098	0.0442978859154305	3.61153695967638
1342	1	chr3	41579063	41579063	0.0443009592017995	3.61153695967638
1343	1	chr3	41921845	41921845	0.044300959201798	3.61153695967638
1344	1	chr3	42149524	42149524	0.0443009573539228	3.61153695967638
1345	1	chr3	42559253	42559253	0.0443009573539182	3.61153695967638
1346	1	chr3	43138246	43138246	0.00320966719421375	3.61153695967638
1347	1	chr3	45939488	45939488	0.00320952497366223	3.61153695967638
1348	1	chr3	46151173	46151173	0.0100502658991252	3.61153695967638
1349	1	chr3	46156467	46156467	0.0100594273330346	3.61153695967638
1350	1	chr3	46170895	46170895	0.0100594276361174	3.61153695967638
1351	1	chr3	46405805	46405805	0.0100594276361174	3.61153695967638
1352	1	chr3	46809519	46809519	0.0100593372548033	3.61153695967638
1353	1	chr3	47475719	47475719	0.0100594276361174	3.61153695967638
1354	1	chr3	47994129	47994129	0.0100594276361174	3.61153695967638
1355	1	chr3	48076839	48076839	0.0100594274897834	3.61153695967638
1356	1	chr3	50297317	50297317	0.0100594274897834	3.61153695967638
1357	1	chr3	50309834	50309834	0.0100594275704413	3.61153695967638
1358	1	chr3	51187456	51187456	0.0100594275704413	3.61153695967638
1359	1	chr3	53053282	53053282	0.0229270979846482	3.61153695967638
1360	1	chr3	53246203	53246203	0.0229371567169535	3.61153695967638
1361	1	chr3	53269733	53269733	0.022937157253277	3.61153695967638
1362	1	chr3	53304733	53304733	0.022937157253277	3.61153695967638
1363	1	chr3	53599371	53599371	0.0229371573026629	3.61153695967638
1364	1	chr3	54028360	54028360	0.0229371573026629	3.61153695967638
1365	1	chr3	54220588	54220588	0.0294371352435823	3.61153695967638
1366	1	chr3	54220900	54220900	0.0294372423723313	3.61153695967638
1367	1	chr3	54280419	54280419	0.0294372423723344	3.61153695967638
1368	1	chr3	54423171	54423171	0.0790098803710062	3.61153695967638
1369	1	chr3	54815750	54815750	0.0790103613951143	3.61153695967638
1370	1	chr3	54816651	54816651	0.235925586915354	3.61153695967638
1371	1	chr3	54819603	54819603	0.235925586915363	3.61153695967638
1372	1	chr3	54942397	54942397	0.235925590448293	3.61153695967638
1373	1	chr3	55027501	55027501	0.235925590448735	3.61153695967638
1374	1	chr3	55044831	55044831	0.235925590448735	3.61153695967638
1375	1	chr3	55049341	55049341	0.235925590448735	3.61153695967638
1376	1	chr3	55477054	55477054	0.235925590448735	3.61153695967638
1377	1	chr3	55491830	55491830	0.235925590448738	3.61153695967638
1378	1	chr3	56450248	56450248	0.235925590448738	3.61153695967638
1379	1	chr3	56466293	56466293	0.235925589628172	3.61153695967638
1380	1	chr3	56491455	56491455	0.235925589628171	3.61153695967638
1381	1	chr3	56700156	56700156	0.23559099956751	3.61153695967638
1382	1	chr3	57313213	57313213	0.0958071169546117	3.61153695967638
1383	1	chr3	57334874	57334874	0.0957224855432938	3.61153695967638
1384	1	chr3	57335296	57335296	0.0957224770814452	3.61153695967638
1385	1	chr3	57442620	57442620	0.0957224770814452	3.61153695967638
1386	1	chr3	57444289	57444289	0.0957224770814452	3.61153695967638
1387	1	chr3	57609577	57609577	0.0957224770814452	3.61153695967638
1388	1	chr3	57673432	57673432	0.0957224770814452	3.61153695967638
1389	1	chr3	57820440	57820440	0.0957224770814452	3.61153695967638
1390	1	chr3	57823293	57823293	0.0957224770814452	3.61153695967638
1391	1	chr3	58021842	58021842	0.0957224770814452	3.61153695967638
1392	1	chr3	58489483	58489483	0.0957224770813434	3.61153695967638
1393	1	chr3	58489919	58489919	0.0957224770628206	3.61153695967638
1394	1	chr3	59157742	59157742	0.0957172608610549	3.61153695967638
1395	1	chr3	61218458	61218458	0.0420969453213275	3.61153695967638
1396	1	chr3	61219576	61219576	0.0420827485187411	3.61153695967638
1397	1	chr3	61220059	61220059	0.0420827485187411	3.61153695967638
1398	1	chr3	61268249	61268249	0.0420827485186918	3.61153695967638
1399	1	chr3	62391679	62391679	0.0420827485186918	3.61153695967638
1400	1	chr3	62583867	62583867	0.0420827485186918	3.61153695967638
1401	1	chr3	63506592	63506592	0.0420827485186918	3.61153695967638
1402	1	chr3	63714990	63714990	0.0420827485186918	3.61153695967638
1403	1	chr3	64196719	64196719	0.0420827485186918	3.61153695967638
1404	1	chr3	64292324	64292324	0.042082748518772	3.61153695967638
1405	1	chr3	64367702	64367702	0.0420827491277039	3.61153695967638
1406	1	chr3	65480179	65480179	0.0420827491277085	3.61153695967638
1407	1	chr3	65489299	65489299	0.120128184251294	3.61153695967638
1408	1	chr3	65524002	65524002	0.120136412627619	3.61153695967638
1409	1	chr3	65564009	65564009	0.120136414279549	3.61153695967638
1410	1	chr3	65658740	65658740	0.120136414279551	3.61153695967638
1411	1	chr3	65670862	65670862	0.120136414949356	3.61153695967638
1412	1	chr3	66668617	66668617	0.120136414949357	3.61153695967638
1413	1	chr3	67168368	67168368	0.120136414647858	3.61153695967638
1414	1	chr3	67229571	67229571	0.120136414647861	3.61153695967638
1415	1	chr3	67234797	67234797	0.120136414279549	3.61153695967638
1416	1	chr3	67501259	67501259	0.120136414279549	3.61153695967638
1417	1	chr3	68084635	68084635	0.120136414279549	3.61153695967638
1418	1	chr3	68092749	68092749	0.120136414279549	3.61153695967638
1419	1	chr3	68142117	68142117	0.120136414279549	3.61153695967638
1420	1	chr3	68142802	68142802	0.120136414279549	3.61153695967638
1421	1	chr3	69017176	69017176	0.120136414279549	3.61153695967638
1422	1	chr3	69025720	69025720	0.120136414279549	3.61153695967638
1423	1	chr3	69358756	69358756	0.120136414279549	3.61153695967638
1424	1	chr3	69487344	69487344	0.120136413564685	3.61153695967638
1425	1	chr3	69522341	69522341	0.12013641356469	3.61153695967638
1426	1	chr3	69526423	69526423	0.120136414279551	3.61153695967638
1427	1	chr3	69969832	69969832	0.120136414279551	3.61153695967638
1428	1	chr3	70040760	70040760	0.120136414279551	3.61153695967638
1429	1	chr3	70474401	70474401	0.120136414279551	3.61153695967638
1430	1	chr3	70616514	70616514	0.120136414279549	3.61153695967638
1431	1	chr3	72658698	72658698	0.120136414279549	3.61153695967638
1432	1	chr3	72906480	72906480	0.120136414279548	3.61153695967638
1433	1	chr3	74616716	74616716	0.0311232117658856	3.61153695967638
1434	1	chr3	74704013	74704013	0.0311218339215739	3.61153695967638
1435	1	chr3	75472116	75472116	0.0311218339215739	3.61153695967638
1436	1	chr3	76579840	76579840	0.0311218339214906	3.61153695967638
1437	1	chr3	76730162	76730162	0.0311218339214906	3.61153695967638
1438	1	chr3	77206503	77206503	0.0311218339214906	3.61153695967638
1439	1	chr3	77431855	77431855	0.0311218339214906	3.61153695967638
1440	1	chr3	79673954	79673954	0.0311218339214906	3.61153695967638
1441	1	chr3	81192270	81192270	0.0311218339214906	3.61153695967638
1442	1	chr3	81207893	81207893	0.0311218339214906	3.61153695967638
1443	1	chr3	81629810	81629810	0.0311218339214906	3.61153695967638
1444	1	chr3	82395970	82395970	0.0311218339214906	3.61153695967638
1445	1	chr3	84235055	84235055	0.0311218339214906	3.61153695967638
1446	1	chr3	84943825	84943825	0.0311218339214906	3.61153695967638
1447	1	chr3	86049125	86049125	0.0311218339214906	3.61153695967638
1448	1	chr3	86127915	86127915	0.0311218339214906	3.61153695967638
1449	1	chr3	86325415	86325415	0.0311218339214921	3.61153695967638
1450	1	chr3	87757846	87757846	0.0311218339214906	3.61153695967638
1451	1	chr3	87854865	87854865	0.0311218339215569	3.61153695967638
1452	1	chr3	87911739	87911739	0.0311218359403834	3.61153695967638
1453	1	chr3	89061555	89061555	0.0311218359403881	3.61153695967638
1454	1	chr3	89361111	89361111	0.125532638001832	3.61153695967638
1455	1	chr3	90102849	90102849	0.125552814964767	3.61153695967638
1456	1	chr3	90247730	90247730	0.125552815969738	3.61153695967638
1457	1	chr3	90412813	90412813	0.125552815969738	3.61153695967638
1458	1	chr3	90470819	90470819	0.125552815969741	3.61153695967638
1459	1	chr3	90660613	90660613	0.125552815969736	3.61153695967638
1460	1	chr3	90704923	90704923	0.125552815969741	3.61153695967638
1461	1	chr3	91415184	91415184	0.125552815969741	3.61153695967638
1462	1	chr3	92575241	92575241	0.125552815969738	3.61153695967638
1463	1	chr3	92636321	92636321	0.125552815969738	3.61153695967638
1464	1	chr3	93482736	93482736	0.125552815969756	3.61153695967638
1465	1	chr3	93587177	93587177	0.125552816126383	3.61153695967638
1466	1	chr3	95684095	95684095	0.125552816126386	3.61153695967638
1467	1	chr3	98283046	98283046	0.232934485856904	3.61153695967638
1468	1	chr3	98770322	98770322	0.232939863429718	3.61153695967638
1469	1	chr3	99553039	99553039	0.232939863429717	3.61153695967638
1470	1	chr3	100387920	100387920	0.232939863429752	3.61153695967638
1471	1	chr3	100719694	100719694	0.232939863429748	3.61153695967638
1472	1	chr3	100975581	100975581	0.232939863429748	3.61153695967638
1473	1	chr3	101161251	101161251	0.232939863429749	3.61153695967638
1474	1	chr3	101212832	101212832	0.232939863429748	3.61153695967638
1475	1	chr3	101609993	101609993	0.232939864032834	3.61153695967638
1476	1	chr3	101709308	101709308	0.232939864032838	3.61153695967638
1477	1	chr3	102111029	102111029	0.30166565815155	3.61153695967638
1478	1	chr3	105059546	105059546	0.435352341578615	3.61153695967638
1479	1	chr3	105115576	105115576	0.435349216230788	3.61153695967638
1480	1	chr3	105470404	105470404	0.435349216230786	3.61153695967638
1481	1	chr3	105668100	105668100	0.292189270697953	3.61153695967638
1482	1	chr3	105834691	105834691	0.292189270697937	3.61153695967638
1483	1	chr3	106965080	106965080	0.292189268917073	3.61153695967638
1484	1	chr3	107129194	107129194	0.292189269679512	3.61153695967638
1485	1	chr3	107471134	107471134	0.292189269679515	3.61153695967638
1486	1	chr3	109019106	109019106	0.308428483130242	3.61153695967638
1487	1	chr3	109192406	109192406	0.308428483130241	3.61153695967638
1488	1	chr3	109429337	109429337	0.308422702382897	3.61153695967638
1489	1	chr3	109660551	109660551	0.0121647896829896	3.61153695967638
1490	1	chr3	109677215	109677215	0.0121647896829896	3.61153695967638
1491	1	chr3	109689396	109689396	0.012164789623209	3.61153695967638
1492	1	chr3	109754787	109754787	0.012164789623209	3.61153695967638
1493	1	chr3	110554026	110554026	0.012164789623206	3.61153695967638
1494	1	chr3	111217854	111217854	0.012164789623209	3.61153695967638
1495	1	chr3	111871415	111871415	0.012164789623209	3.61153695967638
1496	1	chr3	112233832	112233832	0.012164789623209	3.61153695967638
1497	1	chr3	113030160	113030160	0.012164789623209	3.61153695967638
1498	1	chr3	113034138	113034138	0.012164789623209	3.61153695967638
1499	1	chr3	113087963	113087963	0.012164789623209	3.61153695967638
1500	1	chr3	114753087	114753087	0.012164789623209	3.61153695967638
1501	1	chr3	115349979	115349979	0.012164789623209	3.61153695967638
1502	1	chr3	115863160	115863160	0.012164789623209	3.61153695967638
1503	1	chr3	116719272	116719272	0.0121647896232152	3.61153695967638
1504	1	chr3	116892425	116892425	0.0121647896232152	3.61153695967638
1505	1	chr3	116991680	116991680	0.012165622938945	3.61153695967638
1506	1	chr3	118516290	118516290	0.346816234690533	3.61153695967638
1507	1	chr3	118587157	118587157	0.346816462254725	3.61153695967638
1508	1	chr3	119313675	119313675	0.346816462277483	3.61153695967638
1509	1	chr3	119721932	119721932	0.346819347063347	3.61153695967638
1510	1	chr3	120431181	120431181	0.34681934706335	3.61153695967638
1511	1	chr3	120902279	120902279	0.346819347063494	3.61153695967638
1512	1	chr3	121798499	121798499	0.346819347063494	3.61153695967638
1513	1	chr3	121852558	121852558	0.346819347063494	3.61153695967638
1514	1	chr3	122540316	122540316	0.346819347063494	3.61153695967638
1515	1	chr3	123317951	123317951	0.346819347063494	3.61153695967638
1516	1	chr3	123374129	123374129	0.346819347063494	3.61153695967638
1517	1	chr3	123392033	123392033	0.346819347063494	3.61153695967638
1518	1	chr3	123395273	123395273	0.346819347063494	3.61153695967638
1519	1	chr3	125607947	125607947	0.346819347063494	3.61153695967638
1520	1	chr3	126082933	126082933	0.346819347063494	3.61153695967638
1521	1	chr3	126116071	126116071	0.346819347063545	3.61153695967638
1522	1	chr3	126198177	126198177	0.346819347063545	3.61153695967638
1523	1	chr3	126413662	126413662	0.34682720537027	3.61153695967638
1524	1	chr3	126965947	126965947	0.330693688070667	3.61153695967638
1525	1	chr3	127273115	127273115	0.330689952832644	3.61153695967638
1526	1	chr3	128292534	128292534	0.330689949365447	3.61153695967638
1527	1	chr3	128636596	128636596	0.330689949365448	3.61153695967638
1528	1	chr3	128871470	128871470	0.33068994938747	3.61153695967638
1529	1	chr3	129037564	129037564	0.31057101926743	3.61153695967638
1530	1	chr3	129255528	129255528	0.310571019267424	3.61153695967638
1531	1	chr3	129291933	129291933	0.31057101926742	3.61153695967638
1532	1	chr3	129482611	129482611	0.0595696635968497	3.61153695967638
1533	1	chr3	129497470	129497470	0.0147222053301063	3.61153695967638
1534	1	chr3	129506073	129506073	0.014728140479628	3.61153695967638
1535	1	chr3	129509954	129509954	0.0147281413820781	3.61153695967638
1536	1	chr3	129642753	129642753	0.0147281413820781	3.61153695967638
1537	1	chr3	129645016	129645016	0.0147298969742184	3.61153695967638
1538	1	chr3	129825026	129825026	0.0147281413820086	3.61153695967638
1539	1	chr3	130161682	130161682	0.0147281413820086	3.61153695967638
1540	1	chr3	130197550	130197550	0.014728141382004	3.61153695967638
1541	1	chr3	130314842	130314842	0.014728141382004	3.61153695967638
1542	1	chr3	130358990	130358990	0.014728141382004	3.61153695967638
1543	1	chr3	130996637	130996637	0.014728141382004	3.61153695967638
1544	1	chr3	131031652	131031652	0.0147281413820024	3.61153695967638
1545	1	chr3	131351120	131351120	0.014728141382004	3.61153695967638
1546	1	chr3	132174353	132174353	0.014728141382004	3.61153695967638
1547	1	chr3	132233184	132233184	0.014728141382004	3.61153695967638
1548	1	chr3	132631028	132631028	0.014728141382004	3.61153695967638
1549	1	chr3	132687902	132687902	0.0147281413819623	3.61153695967638
1550	1	chr3	134248655	134248655	0.0147281413397896	3.61153695967638
1551	1	chr3	134366544	134366544	0.014720489150031	3.61153695967638
1552	1	chr3	134523036	134523036	0.00372754198025591	3.61153695967638
1553	1	chr3	135171359	135171359	0.00372754198025745	3.61153695967638
1554	1	chr3	135444445	135444445	0.00372754220376233	3.61153695967638
1555	1	chr3	135471025	135471025	0.00372754220376233	3.61153695967638
1556	1	chr3	135952860	135952860	0.00372754220376233	3.61153695967638
1557	1	chr3	136705573	136705573	0.00372754220376233	3.61153695967638
1558	1	chr3	136708713	136708713	0.00372754220376233	3.61153695967638
1559	1	chr3	136918958	136918958	0.00372754220376233	3.61153695967638
1560	1	chr3	137126151	137126151	0.00372754220376233	3.61153695967638
1561	1	chr3	137158095	137158095	0.003727541980259	3.61153695967638
1562	1	chr3	137195998	137195998	0.003727541980259	3.61153695967638
1563	1	chr3	137336616	137336616	0.0147200737160319	3.61153695967638
1564	1	chr3	137344013	137344013	0.0147281413819623	3.61153695967638
1565	1	chr3	138244709	138244709	0.0147281413819623	3.61153695967638
1566	1	chr3	138272923	138272923	0.0147281415363026	3.61153695967638
1567	1	chr3	138496613	138496613	0.0147281415363056	3.61153695967638
1568	1	chr3	138557090	138557090	0.014728141382004	3.61153695967638
1569	1	chr3	138765792	138765792	0.014728141382004	3.61153695967638
1570	1	chr3	138815118	138815118	0.014728141382004	3.61153695967638
1571	1	chr3	138817159	138817159	0.0147281413820024	3.61153695967638
1572	1	chr3	138905938	138905938	0.014728141382004	3.61153695967638
1573	1	chr3	139121346	139121346	0.014728141382004	3.61153695967638
1574	1	chr3	139354330	139354330	0.014728141382004	3.61153695967638
1575	1	chr3	139469113	139469113	0.014728141382004	3.61153695967638
1576	1	chr3	140134390	140134390	0.014728141382004	3.61153695967638
1577	1	chr3	140287926	140287926	0.0147281413820024	3.61153695967638
1578	1	chr3	140374071	140374071	0.014728141382004	3.61153695967638
1579	1	chr3	140679122	140679122	0.014728141382004	3.61153695967638
1580	1	chr3	141521212	141521212	0.014728141382004	3.61153695967638
1581	1	chr3	141710411	141710411	0.014728141382004	3.61153695967638
1582	1	chr3	141724344	141724344	0.0147281413820024	3.61153695967638
1583	1	chr3	141733523	141733523	0.014728141382004	3.61153695967638
1584	1	chr3	141827741	141827741	0.014728141382004	3.61153695967638
1585	1	chr3	141942971	141942971	0.014728141382004	3.61153695967638
1586	1	chr3	142041673	142041673	0.014728141382004	3.61153695967638
1587	1	chr3	142113201	142113201	0.014728141382004	3.61153695967638
1588	1	chr3	142631403	142631403	0.014728141382004	3.61153695967638
1589	1	chr3	142634891	142634891	0.0147281413820024	3.61153695967638
1590	1	chr3	143499185	143499185	0.014728141382004	3.61153695967638
1591	1	chr3	143527973	143527973	0.014728141382004	3.61153695967638
1592	1	chr3	143559076	143559076	0.014728141382004	3.61153695967638
1593	1	chr3	143602237	143602237	0.014728141382004	3.61153695967638
1594	1	chr3	143742428	143742428	0.0147281413820024	3.61153695967638
1595	1	chr3	144209330	144209330	0.0147281413820024	3.61153695967638
1596	1	chr3	144256650	144256650	0.014728141382004	3.61153695967638
1597	1	chr3	144459046	144459046	0.014728141382004	3.61153695967638
1598	1	chr3	144666385	144666385	0.0147281413820935	3.61153695967638
1599	1	chr3	144672147	144672147	0.0147281419808652	3.61153695967638
1600	1	chr3	145005204	145005204	0.0147281419808699	3.61153695967638
1601	1	chr3	145237338	145237338	0.0551217391017563	3.61153695967638
1602	1	chr3	145238032	145238032	0.0551306607868777	3.61153695967638
1603	1	chr3	145635320	145635320	0.0551306607868777	3.61153695967638
1604	1	chr3	145800515	145800515	0.0551306607870706	3.61153695967638
1605	1	chr3	145864502	145864502	0.0551306622767744	3.61153695967638
1606	1	chr3	145989455	145989455	0.0551306622767852	3.61153695967638
1607	1	chr3	146613483	146613483	0.0929224432803811	3.61153695967638
1608	1	chr3	146632865	146632865	0.0929228417660596	3.61153695967638
1609	1	chr3	147102508	147102508	0.0929228417660596	3.61153695967638
1610	1	chr3	147331131	147331131	0.0929080402294714	3.61153695967638
1611	1	chr3	148065034	148065034	0.00137481548239934	3.61153695967638
1612	1	chr3	148107130	148107130	0.00137277658964517	3.61153695967638
1613	1	chr3	148808672	148808672	0.00137277658964517	3.61153695967638
1614	1	chr3	149181759	149181759	0.0769072838649455	3.61153695967638
1615	1	chr3	149328925	149328925	0.0769072838649455	3.61153695967638
1616	1	chr3	149648234	149648234	0.0769072841894578	3.61153695967638
1617	1	chr3	150010815	150010815	0.0769072841894578	3.61153695967638
1618	1	chr3	150359533	150359533	0.0769072841894609	3.61153695967638
1619	1	chr3	150434753	150434753	0.0769072841894625	3.61153695967638
1620	1	chr3	150558111	150558111	0.0769072841894625	3.61153695967638
1621	1	chr3	150599308	150599308	0.0769072841894625	3.61153695967638
1622	1	chr3	150640464	150640464	0.0769072841894625	3.61153695967638
1623	1	chr3	150859743	150859743	0.0769072841894625	3.61153695967638
1624	1	chr3	151340029	151340029	0.0769072841894625	3.61153695967638
1625	1	chr3	151382601	151382601	0.0769072841894625	3.61153695967638
1626	1	chr3	151407060	151407060	0.0769072841894625	3.61153695967638
1627	1	chr3	151492533	151492533	0.0769072844626433	3.61153695967638
1628	1	chr3	151564321	151564321	0.0769127690761246	3.61153695967638
1629	1	chr3	154323540	154323540	0.441218772481402	3.61153695967638
1630	1	chr3	154324568	154324568	0.44121877248141	3.61153695967638
1631	1	chr3	154777283	154777283	0.441218771765897	3.61153695967638
1632	1	chr3	154968691	154968691	0.441218771765893	3.61153695967638
1633	1	chr3	155541975	155541975	0.154004035493195	3.61153695967638
1634	1	chr3	155679153	155679153	0.15402381698599	3.61153695967638
1635	1	chr3	155782709	155782709	0.241709508770268	3.61153695967638
1636	1	chr3	156034374	156034374	0.241709508770278	3.61153695967638
1637	1	chr3	157165140	157165140	0.647384724762057	3.61153695967638
1638	1	chr3	157329858	157329858	0.647366657962312	3.61153695967638
1639	1	chr3	157519789	157519789	0.21248904230988	3.61153695967638
1640	1	chr3	157837356	157837356	0.212332818797202	3.61153695967638
1641	1	chr3	158258737	158258737	0.212332818797202	3.61153695967638
1642	1	chr3	158396394	158396394	0.212332818797034	3.61153695967638
1643	1	chr3	159474067	159474067	0.212332818797034	3.61153695967638
1644	1	chr3	159812056	159812056	0.212332818797034	3.61153695967638
1645	1	chr3	159855533	159855533	0.212332818797034	3.61153695967638
1646	1	chr4	3368414	3368414	0.0179638611241941	3.61153695967638
1647	1	chr4	3569913	3569913	0.0179638611242157	3.61153695967638
1648	1	chr4	4036026	4036026	0.0179638616393703	3.61153695967638
1649	1	chr4	5435867	5435867	0.0179638616393734	3.61153695967638
1650	1	chr4	5599068	5599068	0.104865747384796	3.61153695967638
1651	1	chr4	5679249	5679249	0.104865747384799	3.61153695967638
1652	1	chr4	5958121	5958121	0.0878249333691853	3.61153695967638
1653	1	chr4	6374701	6374701	0.0878247856016556	3.61153695967638
1654	1	chr4	6889944	6889944	0.0316680953080467	3.61153695967638
1655	1	chr4	6893556	6893556	0.0316651060324331	3.61153695967638
1656	1	chr4	6910337	6910337	0.0316655769236566	3.61153695967638
1657	1	chr4	7723499	7723499	0.0360892758977515	3.61153695967638
1658	1	chr4	8237772	8237772	0.0316651058360714	3.61153695967638
1659	1	chr4	8972393	8972393	0.0316651058360714	3.61153695967638
1660	1	chr4	9133479	9133479	0.0316651056670934	3.61153695967638
1661	1	chr4	9247190	9247190	0.0316651056670934	3.61153695967638
1662	1	chr4	9257136	9257136	0.00356746518513854	3.61153695967638
1663	1	chr4	9276717	9276717	0.00356699623533304	3.61153695967638
1664	1	chr4	9417480	9417480	0.00356699585108326	3.61153695967638
1665	1	chr4	9418983	9418983	0.00356362333518203	3.61153695967638
1666	1	chr4	9463709	9463709	0.00356699618845593	3.61153695967638
1667	1	chr4	9558130	9558130	0.00356699618845593	3.61153695967638
1668	1	chr4	9653169	9653169	0.00356699630229285	3.61153695967638
1669	1	chr4	10049820	10049820	0.00356699630229285	3.61153695967638
1670	1	chr4	10059838	10059838	0.00356699618848987	3.61153695967638
1671	1	chr4	10214996	10214996	0.00356699618847753	3.61153695967638
1672	1	chr4	10819404	10819404	0.00356699618847753	3.61153695967638
1673	1	chr4	10895273	10895273	0.00356699618846518	3.61153695967638
1674	1	chr4	11089162	11089162	0.00356699618846518	3.61153695967638
1675	1	chr4	11171465	11171465	0.00356699604578483	3.61153695967638
1676	1	chr4	11584315	11584315	0.00356699604578175	3.61153695967638
1677	1	chr4	12009031	12009031	0.110541607284017	3.61153695967638
1678	1	chr4	12575755	12575755	0.110561407930895	3.61153695967638
1679	1	chr4	13126645	13126645	0.110561407930895	3.61153695967638
1680	1	chr4	13319237	13319237	0.110561407931157	3.61153695967638
1681	1	chr4	13354610	13354610	0.11056140793116	3.61153695967638
1682	1	chr4	13365690	13365690	0.110561407931157	3.61153695967638
1683	1	chr4	13399129	13399129	0.110561407931157	3.61153695967638
1684	1	chr4	13767123	13767123	0.110561407931157	3.61153695967638
1685	1	chr4	13775801	13775801	0.110561407931157	3.61153695967638
1686	1	chr4	13827962	13827962	0.11056140622809	3.61153695967638
1687	1	chr4	13837845	13837845	0.110544377023027	3.61153695967638
1688	1	chr4	13897101	13897101	0.000604949771798872	3.61153695967638
1689	1	chr4	16430885	16430885	0.049922629776824	3.61153695967638
1690	1	chr4	16446894	16446894	0.0499243654084351	3.61153695967638
1691	1	chr4	16488227	16488227	0.0499243655820912	3.61153695967638
1692	1	chr4	16492295	16492295	0.0499243659776598	3.61153695967638
1693	1	chr4	18403165	18403165	0.0499243659776567	3.61153695967638
1694	1	chr4	18549080	18549080	0.0670682679601531	3.61153695967638
1695	1	chr4	18618735	18618735	0.0670686170561634	3.61153695967638
1696	1	chr4	19129367	19129367	0.0670686170561634	3.61153695967638
1697	1	chr4	19312939	19312939	0.0670686177408853	3.61153695967638
1698	1	chr4	19574375	19574375	0.0670686177408853	3.61153695967638
1699	1	chr4	19581204	19581204	0.0670686172291931	3.61153695967638
1700	1	chr4	19614278	19614278	0.0670686172291931	3.61153695967638
1701	1	chr4	19726311	19726311	0.0816146952835289	3.61153695967638
1702	1	chr4	19950642	19950642	0.0816147809010175	3.61153695967638
1703	1	chr4	19958912	19958912	0.0875625661964714	3.61153695967638
1704	1	chr4	20010291	20010291	0.0875628260167544	3.61153695967638
1705	1	chr4	20195660	20195660	0.0875628260167544	3.61153695967638
1706	1	chr4	20272957	20272957	0.087562825705849	3.61153695967638
1707	1	chr4	20488696	20488696	0.087562825705846	3.61153695967638
1708	1	chr4	20519098	20519098	0.0875628260167081	3.61153695967638
1709	1	chr4	20779557	20779557	0.0875628260034328	3.61153695967638
1710	1	chr4	21682582	21682582	0.0875628260034297	3.61153695967638
1711	1	chr4	21855857	21855857	0.0810525532737821	3.61153695967638
1712	1	chr4	22184882	22184882	0.0810525366054543	3.61153695967638
1713	1	chr4	22236341	22236341	0.0670686171210804	3.61153695967638
1714	1	chr4	22392643	22392643	0.0670686171210804	3.61153695967638
1715	1	chr4	22550457	22550457	0.0670686170561788	3.61153695967638
1716	1	chr4	22923659	22923659	0.0670686170561757	3.61153695967638
1717	1	chr4	22965960	22965960	0.0670686173627177	3.61153695967638
1718	1	chr4	23295512	23295512	0.0670686173627177	3.61153695967638
1719	1	chr4	28322410	28322410	0.237970013698714	3.61153695967638
1720	1	chr4	29260447	29260447	0.308911171636959	3.61153695967638
1721	1	chr4	29263237	29263237	0.308913355776263	3.61153695967638
1722	1	chr4	29273870	29273870	0.308913357539547	3.61153695967638
1723	1	chr4	30761996	30761996	0.308913357539535	3.61153695967638
1724	1	chr4	30827560	30827560	0.308913356186625	3.61153695967638
1725	1	chr4	31118277	31118277	0.308913356186616	3.61153695967638
1726	1	chr4	31183993	31183993	0.174940075199402	3.61153695967638
1727	1	chr4	31862774	31862774	0.174939074690739	3.61153695967638
1728	1	chr4	32020243	32020243	0.0666351749724547	3.61153695967638
1729	1	chr4	32075606	32075606	0.0666351749724454	3.61153695967638
1730	1	chr4	32100454	32100454	0.0666351732605435	3.61153695967638
1731	1	chr4	32200491	32200491	0.0666351746568311	3.61153695967638
1732	1	chr4	32808326	32808326	0.0666351746568465	3.61153695967638
1733	1	chr4	32933218	32933218	0.308913354833431	3.61153695967638
1734	1	chr4	32933306	32933306	0.308913354833456	3.61153695967638
1735	1	chr4	33013826	33013826	0.308913357539279	3.61153695967638
1736	1	chr4	33181426	33181426	0.308913357539553	3.61153695967638
1737	1	chr4	33268330	33268330	0.308913357539553	3.61153695967638
1738	1	chr4	33274838	33274838	0.308913357539557	3.61153695967638
1739	1	chr4	33316763	33316763	0.308913357808692	3.61153695967638
1740	1	chr4	33748049	33748049	0.308918761027161	3.61153695967638
1741	1	chr4	33943415	33943415	0.3542013731014	3.61153695967638
1742	1	chr4	33954044	33954044	0.354196514912835	3.61153695967638
1743	1	chr4	33977539	33977539	0.354196514912832	3.61153695967638
1744	1	chr4	33995127	33995127	0.354196514912816	3.61153695967638
1745	1	chr4	34000698	34000698	0.354196514912816	3.61153695967638
1746	1	chr4	34049618	34049618	0.354196514912816	3.61153695967638
1747	1	chr4	35049506	35049506	0.354196514912816	3.61153695967638
1748	1	chr4	35145013	35145013	0.354196514912816	3.61153695967638
1749	1	chr4	35389460	35389460	0.35419651491282	3.61153695967638
1750	1	chr4	35441315	35441315	0.354196514912804	3.61153695967638
1751	1	chr4	36464533	36464533	0.354196514912807	3.61153695967638
1752	1	chr4	40278465	40278465	0.354191133460918	3.61153695967638
1753	1	chr4	40731591	40731591	0.10451760047179	3.61153695967638
1754	1	chr4	41025574	41025574	0.104495187299116	3.61153695967638
1755	1	chr4	41176874	41176874	0.200384212051602	3.61153695967638
1756	1	chr4	41191816	41191816	0.200386343393569	3.61153695967638
1757	1	chr4	41655291	41655291	0.200386343393563	3.61153695967638
1758	1	chr4	41706113	41706113	0.104488093730999	3.61153695967638
1759	1	chr4	41717024	41717024	0.104488093730993	3.61153695967638
1760	1	chr4	42872657	42872657	0.104488092662901	3.61153695967638
1761	1	chr4	42957959	42957959	0.104488092662901	3.61153695967638
1762	1	chr4	42965587	42965587	0.104488092662901	3.61153695967638
1763	1	chr4	43933813	43933813	0.104488092662901	3.61153695967638
1764	1	chr4	43954168	43954168	0.104488089753826	3.61153695967638
1765	1	chr4	44253102	44253102	0.104488089753801	3.61153695967638
1766	1	chr4	44260572	44260572	0.0171627687896807	3.61153695967638
1767	1	chr4	45419014	45419014	0.01716276878969	3.61153695967638
1768	1	chr4	45489432	45489432	0.0171627698794201	3.61153695967638
1769	1	chr4	45894905	45894905	0.0171627698794201	3.61153695967638
1770	1	chr4	45948990	45948990	0.0171627698794201	3.61153695967638
1771	1	chr4	45965672	45965672	0.0171627698794201	3.61153695967638
1772	1	chr4	45972893	45972893	0.0171627698794201	3.61153695967638
1773	1	chr4	46153246	46153246	0.0171627698794201	3.61153695967638
1774	1	chr4	46276115	46276115	0.0171627698794201	3.61153695967638
1775	1	chr4	46280050	46280050	0.0171627698794201	3.61153695967638
1776	1	chr4	46855266	46855266	0.0171627698794201	3.61153695967638
1777	1	chr4	46914512	46914512	0.0171627698794201	3.61153695967638
1778	1	chr4	46916859	46916859	0.0171627698794201	3.61153695967638
1779	1	chr4	46923425	46923425	0.0171627700217178	3.61153695967638
1780	1	chr4	47086306	47086306	0.0171627700217178	3.61153695967638
1781	1	chr4	47699478	47699478	0.0171627698794263	3.61153695967638
1782	1	chr4	49591559	49591559	0.0171627698794201	3.61153695967638
1783	1	chr4	49720584	49720584	0.0171627698794201	3.61153695967638
1784	1	chr4	49771292	49771292	0.017162768934049	3.61153695967638
1785	1	chr4	50682795	50682795	0.0171627689340398	3.61153695967638
1786	1	chr4	50868200	50868200	0.0201948090369845	3.61153695967638
1787	1	chr4	51281599	51281599	0.0201948090369845	3.61153695967638
1788	1	chr4	52592589	52592589	0.0171553871936037	3.61153695967638
1789	1	chr4	53142706	53142706	0.0171627698792689	3.61153695967638
1790	1	chr4	53927802	53927802	0.0171627698792689	3.61153695967638
1791	1	chr4	54194913	54194913	0.0171627698794201	3.61153695967638
1792	1	chr4	54875348	54875348	0.017162769879417	3.61153695967638
1793	1	chr4	54898634	54898634	0.0171627698794201	3.61153695967638
1794	1	chr4	54903487	54903487	0.0171627698794201	3.61153695967638
1795	1	chr4	54951001	54951001	0.0171627698794201	3.61153695967638
1796	1	chr4	55400998	55400998	0.0171627698794201	3.61153695967638
1797	1	chr4	55611942	55611942	0.0171627698794201	3.61153695967638
1798	1	chr4	56186649	56186649	0.0171627698794201	3.61153695967638
1799	1	chr4	56198745	56198745	0.0171627698794201	3.61153695967638
1800	1	chr4	57274213	57274213	0.0171627698794201	3.61153695967638
1801	1	chr4	57379856	57379856	0.0171627698794201	3.61153695967638
1802	1	chr4	57500003	57500003	0.0171627698794201	3.61153695967638
1803	1	chr4	57829976	57829976	0.0171627698794201	3.61153695967638
1804	1	chr4	58322585	58322585	0.0171627698794201	3.61153695967638
1805	1	chr4	58345499	58345499	0.0171627698794201	3.61153695967638
1806	1	chr4	58363486	58363486	0.0171627698794201	3.61153695967638
1807	1	chr4	58374025	58374025	0.017162769879417	3.61153695967638
1808	1	chr4	58517859	58517859	0.0171627698794201	3.61153695967638
1809	1	chr4	59811571	59811571	0.0171627698794201	3.61153695967638
1810	1	chr4	59835331	59835331	0.0171627698794201	3.61153695967638
1811	1	chr4	59849845	59849845	0.0171627698794201	3.61153695967638
1812	1	chr4	59850763	59850763	0.0171627698794201	3.61153695967638
1813	1	chr4	62194821	62194821	0.0171627698794201	3.61153695967638
1814	1	chr4	62293057	62293057	0.0171627698794201	3.61153695967638
1815	1	chr4	62490169	62490169	0.0171627698794201	3.61153695967638
1816	1	chr4	62608978	62608978	0.0171627697256029	3.61153695967638
1817	1	chr4	62650156	62650156	0.0171612317055872	3.61153695967638
1818	1	chr4	62692342	62692342	5.84401060108706e-06	3.61153695967638
1819	1	chr4	62707258	62707258	5.81366671506614e-06	3.61153695967638
1820	1	chr4	62975384	62975384	5.81366671506614e-06	3.61153695967638
1821	1	chr4	63019978	63019978	5.81366671506614e-06	3.61153695967638
1822	1	chr4	63271283	63271283	5.81366671506614e-06	3.61153695967638
1823	1	chr4	64982294	64982294	5.81366671506614e-06	3.61153695967638
1824	1	chr4	65127367	65127367	5.81366671506614e-06	3.61153695967638
1825	1	chr4	65231542	65231542	5.81366671506614e-06	3.61153695967638
1826	1	chr4	65944235	65944235	5.81366709153958e-06	3.61153695967638
1827	1	chr4	66458400	66458400	5.81366709462543e-06	3.61153695967638
1828	1	chr4	67279874	67279874	0.0003504893180669	3.61153695967638
1829	1	chr4	70055113	70055113	0.0003504893180669	3.61153695967638
1830	1	chr4	70088532	70088532	0.000350489332372891	3.61153695967638
1831	1	chr4	70282721	70282721	0.000350489332372891	3.61153695967638
1832	1	chr4	71279967	71279967	0.000350489332372891	3.61153695967638
1833	1	chr4	71473449	71473449	0.000350489332372891	3.61153695967638
1834	1	chr4	72016291	72016291	0.000350489332372891	3.61153695967638
1835	1	chr4	72138328	72138328	0.000350489299385177	3.61153695967638
1836	1	chr4	74227764	74227764	0.000350489299388263	3.61153695967638
1837	1	chr4	74243614	74243614	0.000350489332363633	3.61153695967638
1838	1	chr4	74391573	74391573	0.000350489332372891	3.61153695967638
1839	1	chr4	75792724	75792724	0.000350489332372891	3.61153695967638
1840	1	chr4	75824944	75824944	0.000350489332372891	3.61153695967638
1841	1	chr4	75840751	75840751	0.000350489332372891	3.61153695967638
1842	1	chr4	75847320	75847320	0.000350489332372891	3.61153695967638
1843	1	chr4	76012861	76012861	0.000350489332372891	3.61153695967638
1844	1	chr4	76857319	76857319	0.000350489332372891	3.61153695967638
1845	1	chr4	78900946	78900946	0.000350489332372891	3.61153695967638
1846	1	chr4	78901826	78901826	0.000350489332372891	3.61153695967638
1847	1	chr4	79052161	79052161	0.000350489332372891	3.61153695967638
1848	1	chr4	81304223	81304223	0.000350489332372891	3.61153695967638
1849	1	chr4	81455696	81455696	0.000350489332372891	3.61153695967638
1850	1	chr4	81726726	81726726	0.0731282908056968	3.61153695967638
1851	1	chr4	81959371	81959371	0.0734749733571821	3.61153695967638
1852	1	chr4	82477952	82477952	0.0734749733571821	3.61153695967638
1853	1	chr4	82523394	82523394	0.0734749728817733	3.61153695967638
1854	1	chr4	82542317	82542317	0.073474972881761	3.61153695967638
1855	1	chr4	83229882	83229882	0.073474972881761	3.61153695967638
1856	1	chr4	83251505	83251505	0.073474972881761	3.61153695967638
1857	1	chr4	83552555	83552555	0.073474972881761	3.61153695967638
1858	1	chr4	83888629	83888629	0.073474972881761	3.61153695967638
1859	1	chr4	83921146	83921146	0.073474972881761	3.61153695967638
1860	1	chr4	83939311	83939311	0.0734749728817579	3.61153695967638
1861	1	chr4	84639958	84639958	0.073474972881761	3.61153695967638
1862	1	chr4	84752005	84752005	0.073474972881761	3.61153695967638
1863	1	chr4	85491157	85491157	0.073474972881761	3.61153695967638
1864	1	chr4	85613370	85613370	0.073474972881761	3.61153695967638
1865	1	chr4	86401290	86401290	0.073474972881761	3.61153695967638
1866	1	chr4	86450967	86450967	0.073474972881761	3.61153695967638
1867	1	chr4	87491520	87491520	0.073474972881761	3.61153695967638
1868	1	chr4	87718137	87718137	0.0734749721082377	3.61153695967638
1869	1	chr4	87912570	87912570	0.0734749721082315	3.61153695967638
1870	1	chr4	88045738	88045738	0.0128938797655015	3.61153695967638
1871	1	chr4	88218517	88218517	0.0128938797654985	3.61153695967638
1872	1	chr4	88304612	88304612	0.012893879407858	3.61153695967638
1873	1	chr4	88521087	88521087	0.012893879407858	3.61153695967638
1874	1	chr4	88554042	88554042	0.0128938797610271	3.61153695967638
1875	1	chr4	88807538	88807538	0.012893879761024	3.61153695967638
1876	1	chr4	88951730	88951730	0.012893879407895	3.61153695967638
1877	1	chr4	89246433	89246433	0.012893879407858	3.61153695967638
1878	1	chr4	89484464	89484464	0.012893879407858	3.61153695967638
1879	1	chr4	90311682	90311682	0.0128938796947307	3.61153695967638
1880	1	chr4	91121265	91121265	0.0128967483810032	3.61153695967638
1881	1	chr4	94432389	94432389	0.126880010114137	3.61153695967638
1882	1	chr4	94458902	94458902	0.126887435626233	3.61153695967638
1883	1	chr4	94576459	94576459	0.126887435626233	3.61153695967638
1884	1	chr4	94639240	94639240	0.126887435626304	3.61153695967638
1885	1	chr4	95503920	95503920	0.126887435626304	3.61153695967638
1886	1	chr4	95653018	95653018	0.126887435626307	3.61153695967638
1887	1	chr4	95744705	95744705	0.126887435626307	3.61153695967638
1888	1	chr4	95745370	95745370	0.126887435626307	3.61153695967638
1889	1	chr4	95749389	95749389	0.126887435632651	3.61153695967638
1890	1	chr4	95918277	95918277	0.12688749905117	3.61153695967638
1891	1	chr4	96896949	96896949	0.0685159505110974	3.61153695967638
1892	1	chr4	96897254	96897254	0.0685097409930644	3.61153695967638
1893	1	chr4	98369756	98369756	0.0685097409930644	3.61153695967638
1894	1	chr4	98691724	98691724	0.0685097420710128	3.61153695967638
1895	1	chr4	99320080	99320080	0.068509742071022	3.61153695967638
1896	1	chr4	101430245	101430245	0.42916386419637	3.61153695967638
1897	1	chr4	102851020	102851020	0.429191363612017	3.61153695967638
1898	1	chr4	103634906	103634906	0.714815318059545	3.61153695967638
1899	1	chr4	103640707	103640707	0.714821812929735	3.61153695967638
1900	1	chr4	103682035	103682035	0.714821773315212	3.61153695967638
1901	1	chr4	103875085	103875085	0.714821773315184	3.61153695967638
1902	1	chr4	104004372	104004372	0.40286141091566	3.61153695967638
1903	1	chr4	104156915	104156915	0.402859154699244	3.61153695967638
1904	1	chr4	104166428	104166428	0.165081213328053	3.61153695967638
1905	1	chr4	104584276	104584276	0.165081213328032	3.61153695967638
1906	1	chr4	105245023	105245023	0.0086017126138067	3.61153695967638
1907	1	chr4	105248708	105248708	0.00859079508324542	3.61153695967638
1908	1	chr4	105445591	105445591	0.00859079454189204	3.61153695967638
1909	1	chr4	105446697	105446697	0.00859079454183958	3.61153695967638
1910	1	chr4	105466572	105466572	0.00859079454183958	3.61153695967638
1911	1	chr4	105573728	105573728	0.0085907945418365	3.61153695967638
1912	1	chr4	107203726	107203726	0.0085907945418365	3.61153695967638
1913	1	chr4	107225730	107225730	0.00859079367317957	3.61153695967638
1914	1	chr4	107425256	107425256	0.0085907936731734	3.61153695967638
1915	1	chr4	107548653	107548653	0.0764469995289702	3.61153695967638
1916	1	chr4	107842806	107842806	0.0764665614588118	3.61153695967638
1917	1	chr4	107965002	107965002	0.076466565386624	3.61153695967638
1918	1	chr4	108226782	108226782	0.076466565386624	3.61153695967638
1919	1	chr4	108490216	108490216	0.0764665653866271	3.61153695967638
1920	1	chr4	108537429	108537429	0.0764665653866271	3.61153695967638
1921	1	chr4	108564499	108564499	0.0764665629850351	3.61153695967638
1922	1	chr4	108893603	108893603	0.0764665629850258	3.61153695967638
1923	1	chr4	109169766	109169766	0.0123005666815258	3.61153695967638
1924	1	chr4	109215772	109215772	0.0122890478554072	3.61153695967638
1925	1	chr4	109398259	109398259	0.0122890478554072	3.61153695967638
1926	1	chr4	109874495	109874495	0.0122890464088049	3.61153695967638
1927	1	chr4	109877614	109877614	0.0122890464082464	3.61153695967638
1928	1	chr4	111211471	111211471	0.0122890464082464	3.61153695967638
1929	1	chr4	111252944	111252944	0.0122890464082464	3.61153695967638
1930	1	chr4	111311031	111311031	0.0122890464082464	3.61153695967638
1931	1	chr4	114614271	114614271	0.0122890464082464	3.61153695967638
1932	1	chr4	114787710	114787710	0.0122890464082464	3.61153695967638
1933	1	chr4	114822528	114822528	0.0122890464082464	3.61153695967638
1934	1	chr4	116750875	116750875	0.0122890464082464	3.61153695967638
1935	1	chr4	116871336	116871336	0.0122890464082464	3.61153695967638
1936	1	chr4	117109529	117109529	0.0122890464082464	3.61153695967638
1937	1	chr4	117909496	117909496	0.0122890464082464	3.61153695967638
1938	1	chr4	117933032	117933032	0.0122890464082464	3.61153695967638
1939	1	chr4	118281487	118281487	0.0122890464082464	3.61153695967638
1940	1	chr4	118598524	118598524	0.0122890468850654	3.61153695967638
1941	1	chr4	118699963	118699963	0.0122890468850623	3.61153695967638
1942	1	chr4	118753622	118753622	0.0122890464082464	3.61153695967638
1943	1	chr4	119298688	119298688	0.0122890464082464	3.61153695967638
1944	1	chr4	119382291	119382291	0.0122890464082495	3.61153695967638
1945	1	chr4	119798628	119798628	0.0122890464386913	3.61153695967638
1946	1	chr4	119935947	119935947	0.0122890464386913	3.61153695967638
1947	1	chr4	119978223	119978223	0.0136724371313071	3.61153695967638
1948	1	chr4	120220639	120220639	0.0136724467898937	3.61153695967638
1949	1	chr4	120251351	120251351	0.0152751759837979	3.61153695967638
1950	1	chr4	120293959	120293959	0.015275209082766	3.61153695967638
1951	1	chr4	120745929	120745929	0.0152752090860215	3.61153695967638
1952	1	chr4	120944210	120944210	0.0152752090851266	3.61153695967638
1953	1	chr4	121023912	121023912	0.0152752090851266	3.61153695967638
1954	1	chr4	121044402	121044402	0.0240114006523002	3.61153695967638
1955	1	chr4	121058844	121058844	0.0240143404039556	3.61153695967638
1956	1	chr4	121202770	121202770	0.0240143404039587	3.61153695967638
1957	1	chr4	121397144	121397144	0.0240143407578406	3.61153695967638
1958	1	chr4	121695813	121695813	0.0240143404812036	3.61153695967638
1959	1	chr4	122859566	122859566	0.024014340777769	3.61153695967638
1960	1	chr4	123999192	123999192	0.024014340777769	3.61153695967638
1961	1	chr4	124195953	124195953	0.024014340777769	3.61153695967638
1962	1	chr4	124207921	124207921	0.024014340777769	3.61153695967638
1963	1	chr4	124371088	124371088	0.0240143407777814	3.61153695967638
1964	1	chr4	124385897	124385897	0.315168890254999	3.61153695967638
1965	1	chr4	124840353	124840353	0.315251365891773	3.61153695967638
1966	1	chr4	125068158	125068158	0.315251365891777	3.61153695967638
1967	1	chr4	125588389	125588389	0.784636722716134	3.61153695967638
1968	1	chr4	126472846	126472846	0.000161255535210729	3.61153695967638
1969	1	chr4	126716711	126716711	0.000156814631889374	3.61153695967638
1970	1	chr4	126744862	126744862	0.000156814631889374	3.61153695967638
1971	1	chr4	127422213	127422213	0.00015681463184	3.61153695967638
1972	1	chr4	127947911	127947911	0.000156814628448653	3.61153695967638
1973	1	chr4	128167959	128167959	0.000156814628448653	3.61153695967638
1974	1	chr4	128178876	128178876	1.34252051674914e-06	3.61153695967638
1975	1	chr4	128851835	128851835	1.34277287738982e-06	3.61153695967638
1976	1	chr4	129560806	129560806	0.0612470351968125	3.61153695967638
1977	1	chr4	129572172	129572172	0.0612510735127957	3.61153695967638
1978	1	chr4	129932880	129932880	0.0612510737809589	3.61153695967638
1979	1	chr4	130014604	130014604	0.0612510737809713	3.61153695967638
1980	1	chr4	130092679	130092679	0.0612510737809713	3.61153695967638
1981	1	chr4	130941034	130941034	0.0612510749027819	3.61153695967638
1982	1	chr4	131999242	131999242	0.0613086844160614	3.61153695967638
1983	1	chr4	132381106	132381106	0.726562197028611	3.61153695967638
1984	1	chr4	132446929	132446929	0.726562839809015	3.61153695967638
1985	1	chr4	132539038	132539038	0.963291896993427	3.61153695967638
1986	1	chr4	132619876	132619876	0.963306643773977	3.61153695967638
1987	1	chr4	132625731	132625731	0.963306643773977	3.61153695967638
1988	1	chr4	132850702	132850702	0.963306643774005	3.61153695967638
1989	1	chr4	132854096	132854096	0.963306643773465	3.61153695967638
1990	1	chr4	132916206	132916206	0.963306643773455	3.61153695967638
1991	1	chr4	133324806	133324806	0.963306643773471	3.61153695967638
1992	1	chr4	133950925	133950925	0.963306643773471	3.61153695967638
1993	1	chr4	133964175	133964175	0.963306643773468	3.61153695967638
1994	1	chr4	134475906	134475906	0.963306643773468	3.61153695967638
1995	1	chr4	134582479	134582479	0.963306643773471	3.61153695967638
1996	1	chr4	135645675	135645675	0.963306643773471	3.61153695967638
1997	1	chr4	135992747	135992747	0.963306643773471	3.61153695967638
1998	1	chr4	136325953	136325953	0.963306643773471	3.61153695967638
1999	1	chr4	136373233	136373233	0.963306643773471	3.61153695967638
[truncated: 47,708 more rows]
