# Supplementary material for: A novel quantitative trait locus implicates Msh3 in the propensity for genome-wide short tandem repeat expansions in mice
Source: Genome Res. 2023 May;33(5):689–702. doi: 10.1101/gr.277576.122 (PMC10317118; doi:10.1101/gr.277576.122)
Supplement: Supplemental Material [file supp_gr.277576.122_Supplemental_code.zip › BXD-STR-Mutator-Manuscript-main/outs/pheno_vals_tetra.csv]

	strain	motif_len	pheno	n	metric
1	BXD001	4	0.00625605913717887	413	% denovo
2	BXD002	4	0.00764220964003872	521	% denovo
3	BXD005	4	0.00712242480279696	493	% denovo
4	BXD006	4	0.00808580584104003	487	% denovo
5	BXD008	4	0.0038883622282565	242	% denovo
6	BXD009	4	0.00694781316015961	444	% denovo
7	BXD011	4	0.00602622681812395	426	% denovo
8	BXD012	4	0.00757994361088678	535	% denovo
9	BXD013	4	0.00479883520532478	323	% denovo
10	BXD014	4	0.00770532951958438	528	% denovo
11	BXD015	4	0.00636961285609934	436	% denovo
12	BXD016	4	0.00565168751543681	389	% denovo
13	BXD018	4	0.00702208999152231	439	% denovo
14	BXD019	4	0.00744951383694839	498	% denovo
15	BXD020	4	0.0071153760453958	479	% denovo
16	BXD021	4	0.00381794433839044	266	% denovo
17	BXD022	4	0.00675626377154197	463	% denovo
18	BXD024	4	0.00521171654304576	345	% denovo
19	BXD024_cep	4	0.00669159896258723	467	% denovo
20	BXD027	4	0.00694657716550403	475	% denovo
21	BXD028	4	0.00603486812695574	378	% denovo
22	BXD029	4	0.00347673043076834	241	% denovo
23	BXD029_trl4	4	0.00498645918411211	348	% denovo
24	BXD031	4	0.00912314078173642	633	% denovo
25	BXD032	4	0.0071389987882681	489	% denovo
26	BXD033	4	0.00261688357204608	112	% denovo
27	BXD034	4	0.00284519304634819	200	% denovo
28	BXD036	4	0.00225682690137666	160	% denovo
29	BXD038	4	0.00392485065366079	272	% denovo
30	BXD039	4	0.0028067090491005	166	% denovo
31	BXD040	4	0.00319709409663329	213	% denovo
32	BXD042	4	0.00385752667997538	257	% denovo
33	BXD043	4	0.00303140184204801	209	% denovo
34	BXD044	4	0.00238252432758274	166	% denovo
35	BXD045	4	0.00316455696202532	208	% denovo
36	BXD048	4	0.00312033645366979	184	% denovo
37	BXD048a	4	0.00308929820470972	212	% denovo
38	BXD049	4	0.00274774505704558	184	% denovo
39	BXD050	4	0.00355493392776491	244	% denovo
40	BXD051	4	0.00245324449155751	162	% denovo
41	BXD053	4	0.00215070582254722	110	% denovo
42	BXD055	4	0.00238694370551441	166	% denovo
43	BXD056	4	0.00324890981026367	225	% denovo
44	BXD060	4	0.00254655645815254	179	% denovo
45	BXD061	4	0.00269692579150468	188	% denovo
46	BXD062	4	0.00294865962358254	175	% denovo
47	BXD063	4	0.00276178164296627	188	% denovo
48	BXD064	4	0.00251328450380583	175	% denovo
49	BXD065	4	0.00280269961181	174	% denovo
50	BXD065a	4	0.00272115118531501	177	% denovo
51	BXD065b	4	0.00253187313667621	169	% denovo
52	BXD066	4	0.00254295654016635	144	% denovo
53	BXD067	4	0.00233295721386966	153	% denovo
54	BXD068	4	0.00285135556248052	183	% denovo
55	BXD069	4	0.00267426567295046	183	% denovo
56	BXD070	4	0.00251633986928105	154	% denovo
57	BXD071	4	0.0021437946623888	147	% denovo
58	BXD073	4	0.00246411896939305	114	% denovo
59	BXD073a	4	0.00248482422787006	149	% denovo
60	BXD073b	4	0.00200662739322533	109	% denovo
61	BXD074	4	0.00193025890646637	92	% denovo
62	BXD075	4	0.00259262100176421	169	% denovo
63	BXD077	4	0.00297003934536659	194	% denovo
64	BXD078	4	0.00408769973987365	286	% denovo
65	BXD079	4	0.00217845786265175	124	% denovo
66	BXD081	4	0.0018797576510797	121	% denovo
67	BXD083	4	0.0031618281115263	209	% denovo
68	BXD084	4	0.00249039112096391	173	% denovo
69	BXD085	4	0.00225762848350637	157	% denovo
70	BXD086	4	0.00281786228068874	190	% denovo
71	BXD087	4	0.00278057916726696	193	% denovo
72	BXD088	4	0.00227282597680849	157	% denovo
73	BXD089	4	0.00260843287261623	164	% denovo
74	BXD090	4	0.00253671562082777	171	% denovo
75	BXD091	4	0.00303572569821691	190	% denovo
76	BXD095	4	0.00259253924816362	126	% denovo
77	BXD098	4	0.00292859799181852	189	% denovo
78	BXD099	4	0.00236633218511307	158	% denovo
79	BXD100	4	0.00312965942809903	212	% denovo
80	BXD101	4	0.00268507863444572	140	% denovo
81	BXD102	4	0.00262555245999679	180	% denovo
82	BXD111	4	0.00145469334125854	93	% denovo
83	BXD113	4	0.00107494517779593	75	% denovo
84	BXD114	4	0.00102530801961756	60	% denovo
85	BXD122	4	0.00120451196009523	85	% denovo
86	BXD123	4	0.000955137481910275	66	% denovo
87	BXD124	4	0.00104378080603073	72	% denovo
88	BXD125	4	0.00118116711271923	79	% denovo
89	BXD127	4	0.00118210125706378	82	% denovo
90	BXD128	4	0.000906900949411931	64	% denovo
91	BXD131	4	0.00114271022297133	80	% denovo
92	BXD137	4	0.00123185217773867	84	% denovo
93	BXD141	4	0.00103249435050261	53	% denovo
94	BXD144	4	0.000999145658060499	69	% denovo
95	BXD147	4	0.000907927246747834	61	% denovo
96	BXD148	4	0.0010101447393105	70	% denovo
97	BXD149	4	0.00106881760271337	75	% denovo
98	BXD150	4	0.00110386352232815	66	% denovo
99	BXD151	4	0.000975385851167594	68	% denovo
100	BXD152	4	0.001063232818453	72	% denovo
101	BXD154	4	0.00102538191761279	69	% denovo
102	BXD155	4	0.00109073165131031	76	% denovo
103	BXD156	4	0.00123639604928332	86	% denovo
104	BXD157	4	0.00090381643779702	62	% denovo
105	BXD160	4	0.00150625094140684	100	% denovo
106	BXD161	4	0.00132450331125828	91	% denovo
107	BXD162	4	0.0011922204027694	83	% denovo
108	BXD168	4	0.0016191025947879	115	% denovo
109	BXD169	4	0.00172335904428865	103	% denovo
110	BXD170	4	0.00129155197967394	61	% denovo
111	BXD171	4	0.00181466782726723	123	% denovo
112	BXD172	4	0.00157220586648581	102	% denovo
113	BXD173	4	0.00160671958766167	101	% denovo
114	BXD174	4	0.00147469968355403	96	% denovo
115	BXD175	4	0.0011864561467555	52	% denovo
116	BXD176	4	0.0015552099533437	108	% denovo
117	BXD177	4	0.00135160395128474	94	% denovo
118	BXD178	4	0.00144139988757081	100	% denovo
119	BXD180	4	0.00172044941130709	115	% denovo
120	BXD181	4	0.00117827971162103	59	% denovo
121	BXD183	4	0.00162594607039051	113	% denovo
122	BXD184	4	0.00152829989811334	87	% denovo
123	BXD186	4	0.0016225935183967	111	% denovo
124	BXD187	4	0.00129277055840972	77	% denovo
125	BXD190	4	0.00146299226704087	98	% denovo
126	BXD191	4	0.000959176851865308	66	% denovo
127	BXD195	4	0.00128529258061327	91	% denovo
128	BXD196	4	0.00114352692291199	80	% denovo
129	BXD197	4	0.00112103695918725	64	% denovo
130	BXD198	4	0.00100479430425172	70	% denovo
131	BXD199	4	0.0012556162352692	83	% denovo
132	BXD201	4	0.000920282421097097	61	% denovo
133	BXD202	4	0.00118007684890699	82	% denovo
134	BXD204	4	0.00113541636724252	79	% denovo
135	BXD205	4	0.00108062935853841	75	% denovo
136	BXD209	4	0.00104451005515013	75	% denovo
137	BXD211	4	0.00114320010288801	80	% denovo
138	BXD213	4	0.00127768313458262	90	% denovo
139	BXD214	4	0.00120057627661277	60	% denovo
140	BXD215	4	0.00130361100247686	60	% denovo
141	BXD216	4	0.0015535613108402	85	% denovo
142	BXD217	4	0.00104468398309511	66	% denovo
143	BXD218	4	0.0011828950140165	73	% denovo
144	BXD219	4	0.00112757731958763	77	% denovo
145	BXD221	4	0.000570835495588998	33	% denovo
146	BXD222	4	0.000589962214324844	42	% denovo
147	BXD223	4	0.000608969247053024	42	% denovo
148	BXD224	4	0.000578943015466049	35	% denovo
149	BXD225	4	0.000392310710082385	27	% denovo
150	BXD226	4	0.00102989517642245	73	% denovo
151	BXD227	4	0.000874594442093384	62	% denovo
152	BXD001	4	1.04508196721311	244	delta (RU) expan
153	BXD002	4	1.04307692307692	325	delta (RU) expan
154	BXD005	4	1.06645569620253	316	delta (RU) expan
155	BXD006	4	1.05780346820809	346	delta (RU) expan
156	BXD008	4	1.03448275862069	145	delta (RU) expan
157	BXD009	4	1.06726457399103	223	delta (RU) expan
158	BXD011	4	1.05555555555556	270	delta (RU) expan
159	BXD012	4	1.0472972972973	296	delta (RU) expan
160	BXD013	4	1.03271028037383	214	delta (RU) expan
161	BXD014	4	1.05882352941176	306	delta (RU) expan
162	BXD015	4	1.04072398190045	221	delta (RU) expan
163	BXD016	4	1.08455882352941	272	delta (RU) expan
164	BXD018	4	1.06985294117647	272	delta (RU) expan
165	BXD019	4	1.06197183098592	355	delta (RU) expan
166	BXD020	4	1.03985507246377	276	delta (RU) expan
167	BXD021	4	1.04494382022472	178	delta (RU) expan
168	BXD022	4	1.04982206405694	281	delta (RU) expan
169	BXD024	4	1.05263157894737	209	delta (RU) expan
170	BXD024_cep	4	1.06440677966102	295	delta (RU) expan
171	BXD027	4	1.06389776357827	313	delta (RU) expan
172	BXD028	4	1.02654867256637	226	delta (RU) expan
173	BXD029	4	1.06470588235294	170	delta (RU) expan
174	BXD029_trl4	4	1.04255319148936	235	delta (RU) expan
175	BXD031	4	1.06760563380282	355	delta (RU) expan
176	BXD032	4	1.07874015748032	254	delta (RU) expan
177	BXD033	4	1.07936507936508	63	delta (RU) expan
178	BXD034	4	1.02816901408451	142	delta (RU) expan
179	BXD036	4	1.01923076923077	104	delta (RU) expan
180	BXD038	4	1.04469273743017	179	delta (RU) expan
181	BXD039	4	1.01785714285714	112	delta (RU) expan
182	BXD040	4	1.05970149253731	134	delta (RU) expan
183	BXD042	4	1.02923976608187	171	delta (RU) expan
184	BXD043	4	1.00662251655629	151	delta (RU) expan
185	BXD044	4	1.02255639097744	133	delta (RU) expan
186	BXD045	4	1.03289473684211	152	delta (RU) expan
187	BXD048	4	1.01694915254237	118	delta (RU) expan
188	BXD048a	4	1.08904109589041	146	delta (RU) expan
189	BXD049	4	1.07377049180328	122	delta (RU) expan
190	BXD050	4	1.03921568627451	153	delta (RU) expan
191	BXD051	4	1.03418803418803	117	delta (RU) expan
192	BXD053	4	1.04225352112676	71	delta (RU) expan
193	BXD055	4	1.00877192982456	114	delta (RU) expan
194	BXD056	4	1.04379562043796	137	delta (RU) expan
195	BXD060	4	1.06666666666667	135	delta (RU) expan
196	BXD061	4	1.02097902097902	143	delta (RU) expan
197	BXD062	4	1.02020202020202	99	delta (RU) expan
198	BXD063	4	1.02586206896552	116	delta (RU) expan
199	BXD064	4	1.04098360655738	122	delta (RU) expan
200	BXD065	4	1.00813008130081	123	delta (RU) expan
201	BXD065a	4	1.03007518796992	133	delta (RU) expan
202	BXD065b	4	1.0241935483871	124	delta (RU) expan
203	BXD066	4	1.07216494845361	97	delta (RU) expan
204	BXD067	4	1.01098901098901	91	delta (RU) expan
205	BXD068	4	1.00877192982456	114	delta (RU) expan
206	BXD069	4	1.04255319148936	141	delta (RU) expan
207	BXD070	4	1.02777777777778	108	delta (RU) expan
208	BXD071	4	1.04587155963303	109	delta (RU) expan
209	BXD073	4	1.03614457831325	83	delta (RU) expan
210	BXD073a	4	1.01834862385321	109	delta (RU) expan
211	BXD073b	4	1.0253164556962	79	delta (RU) expan
212	BXD074	4	1.01694915254237	59	delta (RU) expan
213	BXD075	4	1.01626016260163	123	delta (RU) expan
214	BXD077	4	1.015625	128	delta (RU) expan
215	BXD078	4	1.04571428571429	175	delta (RU) expan
216	BXD079	4	1.05405405405405	74	delta (RU) expan
217	BXD081	4	1.03030303030303	99	delta (RU) expan
218	BXD083	4	1.01960784313725	153	delta (RU) expan
219	BXD084	4	1.03937007874016	127	delta (RU) expan
220	BXD085	4	1.01785714285714	112	delta (RU) expan
221	BXD086	4	1.03030303030303	132	delta (RU) expan
222	BXD087	4	1.03448275862069	116	delta (RU) expan
223	BXD088	4	1.02777777777778	108	delta (RU) expan
224	BXD089	4	1.03636363636364	110	delta (RU) expan
225	BXD090	4	1.04032258064516	124	delta (RU) expan
226	BXD091	4	1.0859375	128	delta (RU) expan
227	BXD095	4	1.04081632653061	98	delta (RU) expan
228	BXD098	4	1.06849315068493	146	delta (RU) expan
229	BXD099	4	1.03883495145631	103	delta (RU) expan
230	BXD100	4	1.02631578947368	152	delta (RU) expan
231	BXD101	4	1.01041666666667	96	delta (RU) expan
232	BXD102	4	1.04255319148936	141	delta (RU) expan
233	BXD111	4	1	60	delta (RU) expan
234	BXD113	4	1	53	delta (RU) expan
235	BXD114	4	1	43	delta (RU) expan
236	BXD122	4	1	54	delta (RU) expan
237	BXD123	4	1	36	delta (RU) expan
238	BXD124	4	1	41	delta (RU) expan
239	BXD125	4	1.0188679245283	53	delta (RU) expan
240	BXD127	4	1.03508771929825	57	delta (RU) expan
241	BXD128	4	1	45	delta (RU) expan
242	BXD131	4	1.07547169811321	53	delta (RU) expan
243	BXD137	4	1.04838709677419	62	delta (RU) expan
244	BXD141	4	1.02564102564103	39	delta (RU) expan
245	BXD144	4	1	44	delta (RU) expan
246	BXD147	4	1	38	delta (RU) expan
247	BXD148	4	1.02173913043478	46	delta (RU) expan
248	BXD149	4	1	48	delta (RU) expan
249	BXD150	4	1.025	40	delta (RU) expan
250	BXD151	4	1.02040816326531	49	delta (RU) expan
251	BXD152	4	1.02325581395349	43	delta (RU) expan
252	BXD154	4	1	49	delta (RU) expan
253	BXD155	4	1.02564102564103	39	delta (RU) expan
254	BXD156	4	1.05454545454545	55	delta (RU) expan
255	BXD157	4	1	44	delta (RU) expan
256	BXD160	4	1.05263157894737	76	delta (RU) expan
257	BXD161	4	1	56	delta (RU) expan
258	BXD162	4	1.03846153846154	52	delta (RU) expan
259	BXD168	4	1	74	delta (RU) expan
260	BXD169	4	1.0625	64	delta (RU) expan
261	BXD170	4	1	42	delta (RU) expan
262	BXD171	4	1.05405405405405	74	delta (RU) expan
263	BXD172	4	1.01351351351351	74	delta (RU) expan
264	BXD173	4	1.01492537313433	67	delta (RU) expan
265	BXD174	4	1.04838709677419	62	delta (RU) expan
266	BXD175	4	1	32	delta (RU) expan
267	BXD176	4	1.01492537313433	67	delta (RU) expan
268	BXD177	4	1.01449275362319	69	delta (RU) expan
269	BXD178	4	1.01298701298701	77	delta (RU) expan
270	BXD180	4	1	70	delta (RU) expan
271	BXD181	4	1.02272727272727	44	delta (RU) expan
272	BXD183	4	1.03947368421053	76	delta (RU) expan
273	BXD184	4	1.01724137931034	58	delta (RU) expan
274	BXD186	4	1	69	delta (RU) expan
275	BXD187	4	1.0377358490566	53	delta (RU) expan
276	BXD190	4	1.06779661016949	59	delta (RU) expan
277	BXD191	4	1	43	delta (RU) expan
278	BXD195	4	1	65	delta (RU) expan
279	BXD196	4	1.02040816326531	49	delta (RU) expan
280	BXD197	4	1.02777777777778	36	delta (RU) expan
281	BXD198	4	1.06122448979592	49	delta (RU) expan
282	BXD199	4	1.05769230769231	52	delta (RU) expan
283	BXD201	4	1.09090909090909	33	delta (RU) expan
284	BXD202	4	1.0188679245283	53	delta (RU) expan
285	BXD204	4	1.05660377358491	53	delta (RU) expan
286	BXD205	4	1.03921568627451	51	delta (RU) expan
287	BXD209	4	1.01923076923077	52	delta (RU) expan
288	BXD211	4	1.05357142857143	56	delta (RU) expan
289	BXD213	4	1.01639344262295	61	delta (RU) expan
290	BXD214	4	1.02941176470588	34	delta (RU) expan
291	BXD215	4	1.09677419354839	31	delta (RU) expan
292	BXD216	4	1.03846153846154	52	delta (RU) expan
293	BXD217	4	1.02173913043478	46	delta (RU) expan
294	BXD218	4	1.08108108108108	37	delta (RU) expan
295	BXD219	4	1	51	delta (RU) expan
296	BXD221	4	1	19	delta (RU) expan
297	BXD222	4	1.03125	32	delta (RU) expan
298	BXD223	4	1.03571428571429	28	delta (RU) expan
299	BXD224	4	1	26	delta (RU) expan
300	BXD225	4	1.05263157894737	19	delta (RU) expan
301	BXD226	4	1	49	delta (RU) expan
302	BXD227	4	1	37	delta (RU) expan
303	BXD001	4	1.16568047337278	169	delta (RU) contr
304	BXD002	4	1.17857142857143	196	delta (RU) contr
305	BXD005	4	1.11864406779661	177	delta (RU) contr
306	BXD006	4	1.09929078014184	141	delta (RU) contr
307	BXD008	4	1.14432989690722	97	delta (RU) contr
308	BXD009	4	1.05429864253394	221	delta (RU) contr
309	BXD011	4	1.14102564102564	156	delta (RU) contr
310	BXD012	4	1.13807531380753	239	delta (RU) contr
311	BXD013	4	1.1743119266055	109	delta (RU) contr
312	BXD014	4	1.10810810810811	222	delta (RU) contr
313	BXD015	4	1.09767441860465	215	delta (RU) contr
314	BXD016	4	1.13675213675214	117	delta (RU) contr
315	BXD018	4	1.10179640718563	167	delta (RU) contr
316	BXD019	4	1.16083916083916	143	delta (RU) contr
317	BXD020	4	1.09852216748768	203	delta (RU) contr
318	BXD021	4	1.05681818181818	88	delta (RU) contr
319	BXD022	4	1.19230769230769	182	delta (RU) contr
320	BXD024	4	1.03676470588235	136	delta (RU) contr
321	BXD024_cep	4	1.09302325581395	172	delta (RU) contr
322	BXD027	4	1.18518518518519	162	delta (RU) contr
323	BXD028	4	1.04605263157895	152	delta (RU) contr
324	BXD029	4	1.15492957746479	71	delta (RU) contr
325	BXD029_trl4	4	1.12389380530973	113	delta (RU) contr
326	BXD031	4	1.10791366906475	278	delta (RU) contr
327	BXD032	4	1.06808510638298	235	delta (RU) contr
328	BXD033	4	1.10204081632653	49	delta (RU) contr
329	BXD034	4	1.12068965517241	58	delta (RU) contr
330	BXD036	4	1.08928571428571	56	delta (RU) contr
331	BXD038	4	1.11827956989247	93	delta (RU) contr
332	BXD039	4	1.09259259259259	54	delta (RU) contr
333	BXD040	4	1.08860759493671	79	delta (RU) contr
334	BXD042	4	1.16279069767442	86	delta (RU) contr
335	BXD043	4	1.06896551724138	58	delta (RU) contr
336	BXD044	4	1.12121212121212	33	delta (RU) contr
337	BXD045	4	1.16071428571429	56	delta (RU) contr
338	BXD048	4	1.06060606060606	66	delta (RU) contr
339	BXD048a	4	1.04545454545455	66	delta (RU) contr
340	BXD049	4	1.04838709677419	62	delta (RU) contr
341	BXD050	4	1.08791208791209	91	delta (RU) contr
342	BXD051	4	1.06666666666667	45	delta (RU) contr
343	BXD053	4	1.12820512820513	39	delta (RU) contr
344	BXD055	4	1.19230769230769	52	delta (RU) contr
345	BXD056	4	1.125	88	delta (RU) contr
346	BXD060	4	1.31818181818182	44	delta (RU) contr
347	BXD061	4	1.06666666666667	45	delta (RU) contr
348	BXD062	4	1.06578947368421	76	delta (RU) contr
349	BXD063	4	1.08333333333333	72	delta (RU) contr
350	BXD064	4	1.18867924528302	53	delta (RU) contr
351	BXD065	4	1.03921568627451	51	delta (RU) contr
352	BXD065a	4	1.11363636363636	44	delta (RU) contr
353	BXD065b	4	1.06666666666667	45	delta (RU) contr
354	BXD066	4	1.34042553191489	47	delta (RU) contr
355	BXD067	4	1.06451612903226	62	delta (RU) contr
356	BXD068	4	1.07246376811594	69	delta (RU) contr
357	BXD069	4	1.07142857142857	42	delta (RU) contr
358	BXD070	4	1.10869565217391	46	delta (RU) contr
359	BXD071	4	1.21052631578947	38	delta (RU) contr
360	BXD073	4	1.06451612903226	31	delta (RU) contr
361	BXD073a	4	1.075	40	delta (RU) contr
362	BXD073b	4	1.36666666666667	30	delta (RU) contr
363	BXD074	4	1.09090909090909	33	delta (RU) contr
364	BXD075	4	1.08695652173913	46	delta (RU) contr
365	BXD077	4	1.12121212121212	66	delta (RU) contr
366	BXD078	4	1.09009009009009	111	delta (RU) contr
367	BXD079	4	1.02	50	delta (RU) contr
368	BXD081	4	1.09090909090909	22	delta (RU) contr
369	BXD083	4	1.08928571428571	56	delta (RU) contr
370	BXD084	4	1.21739130434783	46	delta (RU) contr
371	BXD085	4	1.24444444444444	45	delta (RU) contr
372	BXD086	4	1.12068965517241	58	delta (RU) contr
373	BXD087	4	1.12987012987013	77	delta (RU) contr
374	BXD088	4	1.06122448979592	49	delta (RU) contr
375	BXD089	4	1.05555555555556	54	delta (RU) contr
376	BXD090	4	1.06382978723404	47	delta (RU) contr
377	BXD091	4	1.16129032258065	62	delta (RU) contr
378	BXD095	4	1.14285714285714	28	delta (RU) contr
379	BXD098	4	1.16279069767442	43	delta (RU) contr
380	BXD099	4	1.09090909090909	55	delta (RU) contr
381	BXD100	4	1.15	60	delta (RU) contr
382	BXD101	4	1.09090909090909	44	delta (RU) contr
383	BXD102	4	1.15384615384615	39	delta (RU) contr
384	BXD111	4	1.09090909090909	33	delta (RU) contr
385	BXD113	4	1.13636363636364	22	delta (RU) contr
386	BXD114	4	1.11764705882353	17	delta (RU) contr
387	BXD122	4	1.06451612903226	31	delta (RU) contr
388	BXD123	4	1.06666666666667	30	delta (RU) contr
389	BXD124	4	1.03225806451613	31	delta (RU) contr
390	BXD125	4	1.23076923076923	26	delta (RU) contr
391	BXD127	4	1.12	25	delta (RU) contr
392	BXD128	4	1.05263157894737	19	delta (RU) contr
393	BXD131	4	1.07407407407407	27	delta (RU) contr
394	BXD137	4	1.13636363636364	22	delta (RU) contr
395	BXD141	4	1	14	delta (RU) contr
396	BXD144	4	1.08	25	delta (RU) contr
397	BXD147	4	1	23	delta (RU) contr
398	BXD148	4	1.08333333333333	24	delta (RU) contr
399	BXD149	4	1	27	delta (RU) contr
400	BXD150	4	1.07692307692308	26	delta (RU) contr
401	BXD151	4	1.05263157894737	19	delta (RU) contr
402	BXD152	4	1.10344827586207	29	delta (RU) contr
403	BXD154	4	1.05	20	delta (RU) contr
404	BXD155	4	1.10810810810811	37	delta (RU) contr
405	BXD156	4	1.12903225806452	31	delta (RU) contr
406	BXD157	4	1.22222222222222	18	delta (RU) contr
407	BXD160	4	1.16666666666667	24	delta (RU) contr
408	BXD161	4	1.08571428571429	35	delta (RU) contr
409	BXD162	4	1.09677419354839	31	delta (RU) contr
410	BXD168	4	1.1219512195122	41	delta (RU) contr
411	BXD169	4	1.05128205128205	39	delta (RU) contr
412	BXD170	4	1.05263157894737	19	delta (RU) contr
413	BXD171	4	1.22448979591837	49	delta (RU) contr
414	BXD172	4	1.28571428571429	28	delta (RU) contr
415	BXD173	4	1	34	delta (RU) contr
416	BXD174	4	1.08823529411765	34	delta (RU) contr
417	BXD175	4	1.05	20	delta (RU) contr
418	BXD176	4	1	41	delta (RU) contr
419	BXD177	4	1.04	25	delta (RU) contr
420	BXD178	4	1.04347826086957	23	delta (RU) contr
421	BXD180	4	1.04444444444444	45	delta (RU) contr
422	BXD181	4	1.33333333333333	15	delta (RU) contr
423	BXD183	4	1.10810810810811	37	delta (RU) contr
424	BXD184	4	1.06896551724138	29	delta (RU) contr
425	BXD186	4	1.07142857142857	42	delta (RU) contr
426	BXD187	4	1.04166666666667	24	delta (RU) contr
427	BXD190	4	1.1025641025641	39	delta (RU) contr
428	BXD191	4	1.04347826086957	23	delta (RU) contr
429	BXD195	4	1.19230769230769	26	delta (RU) contr
430	BXD196	4	1	31	delta (RU) contr
431	BXD197	4	1	28	delta (RU) contr
432	BXD198	4	1	21	delta (RU) contr
433	BXD199	4	1.09677419354839	31	delta (RU) contr
434	BXD201	4	1.10714285714286	28	delta (RU) contr
435	BXD202	4	1.20689655172414	29	delta (RU) contr
436	BXD204	4	1	26	delta (RU) contr
437	BXD205	4	1.04166666666667	24	delta (RU) contr
438	BXD209	4	1	23	delta (RU) contr
439	BXD211	4	1.125	24	delta (RU) contr
440	BXD213	4	1.13793103448276	29	delta (RU) contr
441	BXD214	4	1.15384615384615	26	delta (RU) contr
442	BXD215	4	1.06896551724138	29	delta (RU) contr
443	BXD216	4	1.12121212121212	33	delta (RU) contr
444	BXD217	4	1.05	20	delta (RU) contr
445	BXD218	4	1.13888888888889	36	delta (RU) contr
446	BXD219	4	1	26	delta (RU) contr
447	BXD221	4	1.07142857142857	14	delta (RU) contr
448	BXD222	4	1	10	delta (RU) contr
449	BXD223	4	1.14285714285714	14	delta (RU) contr
450	BXD226	4	1.08333333333333	24	delta (RU) contr
451	BXD227	4	1	25	delta (RU) contr
452	BXD001	4	0.590799031476998	413	% expanded
453	BXD002	4	0.623800383877159	521	% expanded
454	BXD005	4	0.640973630831643	493	% expanded
455	BXD006	4	0.71047227926078	487	% expanded
456	BXD008	4	0.599173553719008	242	% expanded
457	BXD009	4	0.502252252252252	444	% expanded
458	BXD011	4	0.633802816901408	426	% expanded
459	BXD012	4	0.553271028037383	535	% expanded
460	BXD013	4	0.662538699690402	323	% expanded
461	BXD014	4	0.579545454545455	528	% expanded
462	BXD015	4	0.506880733944954	436	% expanded
463	BXD016	4	0.699228791773779	389	% expanded
464	BXD018	4	0.619589977220957	439	% expanded
465	BXD019	4	0.71285140562249	498	% expanded
466	BXD020	4	0.576200417536534	479	% expanded
467	BXD021	4	0.669172932330827	266	% expanded
468	BXD022	4	0.606911447084233	463	% expanded
469	BXD024	4	0.605797101449275	345	% expanded
470	BXD024_cep	4	0.63169164882227	467	% expanded
471	BXD027	4	0.658947368421053	475	% expanded
472	BXD028	4	0.597883597883598	378	% expanded
473	BXD029	4	0.705394190871369	241	% expanded
474	BXD029_trl4	4	0.675287356321839	348	% expanded
475	BXD031	4	0.560821484992101	633	% expanded
476	BXD032	4	0.519427402862986	489	% expanded
477	BXD033	4	0.5625	112	% expanded
478	BXD034	4	0.71	200	% expanded
479	BXD036	4	0.65	160	% expanded
480	BXD038	4	0.658088235294118	272	% expanded
481	BXD039	4	0.674698795180723	166	% expanded
482	BXD040	4	0.629107981220657	213	% expanded
483	BXD042	4	0.665369649805447	257	% expanded
484	BXD043	4	0.722488038277512	209	% expanded
485	BXD044	4	0.801204819277108	166	% expanded
486	BXD045	4	0.730769230769231	208	% expanded
487	BXD048	4	0.641304347826087	184	% expanded
488	BXD048a	4	0.688679245283019	212	% expanded
489	BXD049	4	0.66304347826087	184	% expanded
490	BXD050	4	0.627049180327869	244	% expanded
491	BXD051	4	0.722222222222222	162	% expanded
492	BXD053	4	0.645454545454546	110	% expanded
493	BXD055	4	0.686746987951807	166	% expanded
494	BXD056	4	0.608888888888889	225	% expanded
495	BXD060	4	0.754189944134078	179	% expanded
496	BXD061	4	0.76063829787234	188	% expanded
497	BXD062	4	0.565714285714286	175	% expanded
498	BXD063	4	0.617021276595745	188	% expanded
499	BXD064	4	0.697142857142857	175	% expanded
500	BXD065	4	0.706896551724138	174	% expanded
501	BXD065a	4	0.751412429378531	177	% expanded
502	BXD065b	4	0.733727810650888	169	% expanded
503	BXD066	4	0.673611111111111	144	% expanded
504	BXD067	4	0.594771241830065	153	% expanded
505	BXD068	4	0.622950819672131	183	% expanded
506	BXD069	4	0.770491803278688	183	% expanded
507	BXD070	4	0.701298701298701	154	% expanded
508	BXD071	4	0.741496598639456	147	% expanded
509	BXD073	4	0.728070175438597	114	% expanded
510	BXD073a	4	0.731543624161074	149	% expanded
511	BXD073b	4	0.724770642201835	109	% expanded
512	BXD074	4	0.641304347826087	92	% expanded
513	BXD075	4	0.727810650887574	169	% expanded
514	BXD077	4	0.65979381443299	194	% expanded
515	BXD078	4	0.611888111888112	286	% expanded
516	BXD079	4	0.596774193548387	124	% expanded
517	BXD081	4	0.818181818181818	121	% expanded
518	BXD083	4	0.732057416267943	209	% expanded
519	BXD084	4	0.734104046242775	173	% expanded
520	BXD085	4	0.713375796178344	157	% expanded
521	BXD086	4	0.694736842105263	190	% expanded
522	BXD087	4	0.601036269430052	193	% expanded
523	BXD088	4	0.687898089171974	157	% expanded
524	BXD089	4	0.670731707317073	164	% expanded
525	BXD090	4	0.725146198830409	171	% expanded
526	BXD091	4	0.673684210526316	190	% expanded
527	BXD095	4	0.777777777777778	126	% expanded
528	BXD098	4	0.772486772486772	189	% expanded
529	BXD099	4	0.651898734177215	158	% expanded
530	BXD100	4	0.716981132075472	212	% expanded
531	BXD101	4	0.685714285714286	140	% expanded
532	BXD102	4	0.783333333333333	180	% expanded
533	BXD111	4	0.645161290322581	93	% expanded
534	BXD113	4	0.706666666666667	75	% expanded
535	BXD114	4	0.716666666666667	60	% expanded
536	BXD122	4	0.635294117647059	85	% expanded
537	BXD123	4	0.545454545454545	66	% expanded
538	BXD124	4	0.569444444444444	72	% expanded
539	BXD125	4	0.670886075949367	79	% expanded
540	BXD127	4	0.695121951219512	82	% expanded
541	BXD128	4	0.703125	64	% expanded
542	BXD131	4	0.6625	80	% expanded
543	BXD137	4	0.738095238095238	84	% expanded
544	BXD141	4	0.735849056603774	53	% expanded
545	BXD144	4	0.63768115942029	69	% expanded
546	BXD147	4	0.622950819672131	61	% expanded
547	BXD148	4	0.657142857142857	70	% expanded
548	BXD149	4	0.64	75	% expanded
549	BXD150	4	0.606060606060606	66	% expanded
550	BXD151	4	0.720588235294118	68	% expanded
551	BXD152	4	0.597222222222222	72	% expanded
552	BXD154	4	0.710144927536232	69	% expanded
553	BXD155	4	0.513157894736842	76	% expanded
554	BXD156	4	0.63953488372093	86	% expanded
555	BXD157	4	0.709677419354839	62	% expanded
556	BXD160	4	0.76	100	% expanded
557	BXD161	4	0.615384615384615	91	% expanded
558	BXD162	4	0.626506024096386	83	% expanded
559	BXD168	4	0.643478260869565	115	% expanded
560	BXD169	4	0.621359223300971	103	% expanded
561	BXD170	4	0.688524590163934	61	% expanded
562	BXD171	4	0.601626016260163	123	% expanded
563	BXD172	4	0.725490196078431	102	% expanded
564	BXD173	4	0.663366336633663	101	% expanded
565	BXD174	4	0.645833333333333	96	% expanded
566	BXD175	4	0.615384615384615	52	% expanded
567	BXD176	4	0.62037037037037	108	% expanded
568	BXD177	4	0.734042553191489	94	% expanded
569	BXD178	4	0.77	100	% expanded
570	BXD180	4	0.608695652173913	115	% expanded
571	BXD181	4	0.745762711864407	59	% expanded
572	BXD183	4	0.672566371681416	113	% expanded
573	BXD184	4	0.666666666666667	87	% expanded
574	BXD186	4	0.621621621621622	111	% expanded
575	BXD187	4	0.688311688311688	77	% expanded
576	BXD190	4	0.602040816326531	98	% expanded
577	BXD191	4	0.651515151515151	66	% expanded
578	BXD195	4	0.714285714285714	91	% expanded
579	BXD196	4	0.6125	80	% expanded
580	BXD197	4	0.5625	64	% expanded
581	BXD198	4	0.7	70	% expanded
582	BXD199	4	0.626506024096386	83	% expanded
583	BXD201	4	0.540983606557377	61	% expanded
584	BXD202	4	0.646341463414634	82	% expanded
585	BXD204	4	0.670886075949367	79	% expanded
586	BXD205	4	0.68	75	% expanded
587	BXD209	4	0.693333333333333	75	% expanded
588	BXD211	4	0.7	80	% expanded
589	BXD213	4	0.677777777777778	90	% expanded
590	BXD214	4	0.566666666666667	60	% expanded
591	BXD215	4	0.516666666666667	60	% expanded
592	BXD216	4	0.611764705882353	85	% expanded
593	BXD217	4	0.696969696969697	66	% expanded
594	BXD218	4	0.506849315068493	73	% expanded
595	BXD219	4	0.662337662337662	77	% expanded
596	BXD221	4	0.575757575757576	33	% expanded
597	BXD222	4	0.761904761904762	42	% expanded
598	BXD223	4	0.666666666666667	42	% expanded
599	BXD224	4	0.742857142857143	35	% expanded
600	BXD225	4	0.703703703703704	27	% expanded
601	BXD226	4	0.671232876712329	73	% expanded
602	BXD227	4	0.596774193548387	62	% expanded
