# Supplementary material for: A novel quantitative trait locus implicates Msh3 in the propensity for genome-wide short tandem repeat expansions in mice
Source: Genome Res. 2023 May;33(5):689–702. doi: 10.1101/gr.277576.122 (PMC10317118; doi:10.1101/gr.277576.122)
Supplement: Supplemental Material [file supp_gr.277576.122_Supplemental_code.zip › BXD-STR-Mutator-Manuscript-main/workflows/10_sv_alignment/run_vep.sh]

#!/bin/bash

vep -v --format ensembl --cache --offline --dir /projects/ps-gymreklab/resources/dbase/mouse/vep/ --species mus_musculus --assembly GRCm38 --cache_version 102 -i ../../data/sv_alig/vep/vep_in.vcf -o ../../data/sv_alig/vep/vep_out.tsv --stats_file ../../data/sv_alig/vep/stats_out.tsv --tab --everything --force_overwrite
