# Supplementary material for: A novel quantitative trait locus implicates Msh3 in the propensity for genome-wide short tandem repeat expansions in mice
Source: Genome Res. 2023 May;33(5):689–702. doi: 10.1101/gr.277576.122 (PMC10317118; doi:10.1101/gr.277576.122)
Supplement: Supplemental Material [file supp_gr.277576.122_Supplemental_code.zip › BXD-STR-Mutator-Manuscript-main/workflows/2_prep_snp_qtl2_data/BXD_Geno_2017.xlsx]

## Sheet: 2017
# File name: BXD_Final_2017_7321_v2_markers.geno
# Metadata: Please retain this header information with file.
# Data Source and Contact: GeneNetwork at http://www.genenetwork.org/webqtl/main.py?FormID=sharinginfo&GN_AccessionId=600 . Please contact Robert W. Williams (rwilliams@uthsc.edu or labwilliams@gmail.com) regarding this file.
# Citation: For information on the BXD family of strains please see http://www.genenetwork.org/reference.html and Wang X, Pandey AK, Mulligan MK, Williams EG, Mozhui K, Li Z, Jovaisaite V, Quarles LD, Xiao Z, Huang J, Capra JA, Chen Z, Taylor WL, Bastarache L, Niu X, Pollard KS, Ciobanu DC, Reznik AO, Tishkov AV, Zhulin IB, Peng J, Nelson SF, Denny JC, Auwerx J, Lu L, Williams RW (2016) Joint mou…
# Date Modified: Mar 12, 2018: Fixed 5 errors UNC5348732 Chr3 at 58.477550, rs30452147 deleted, rs5238260 deleted, rs4219893 deleted, moved rs6377403 on Chr18 at 11.21) of marker order highliighted by Karl Broman, March 9, 2018 (mm9 to mm10 problem) : Danny Arends computed BXD cM values and recombinations between markers. Rob W. Williams fixed errors on most chromosomes and added Affy eQTL marker…
# Coordinates of Markers and Assembly: Megabase and basepair positions of markers before 2017 used mm9 NCBI Build 37 coordinates. In Jan 2017 we converted to mm10, GRCm38. Note that some coordinates are approximate, particularly eQTL markers (e.g. Affy_PC2_15; aka Affymetrix Principal component, Chr 2 at about 15 Mb).
# Genotypes: This file provides consensus genotypes for 198 BXD strains and for the two progenitor strains and the reciprocal F1s. Of the 198 BXD strains, 191 are independent, whereas 7 are substrains (e.g., BXD48 and BXD48a). This file provides approximate locations of 10300 recombinations, an average of 52 per strain. Genotypes were generated using Affymetrix, MUGA, MegaMUGA, and GigaMUGA Illum…
# Material and Cases: 155 BXD strains and substrains are available as live stock from JAX or UTHSC (Jan 2017). 148 are independent strains (excludes 7 substrains). Most samples were were obtained from the UTHSC colony. BXD24a is also known as BXD24/TyJ-Cep290<rd16>/J and its genotypes are identical to those of BXD24. Forty-three of the BXD strains listed here are extinct as of Dec 2016, including…
# Breeding: BXD1 to BXD30 generated by BA Taylor at the Jackson Laboratory starting in 1971 from F2 stock. BXD31 and BXD32 generated by BA Taylor at the Jackson Laboratory in the late 1970s from other stock. BXD32 involved a backcross to DBA/2J and has a D mitochondrial genome. BXD33 to BXD42 were generated by BA Taylor at the Jackson Laboratory in the early 1990s from F2 stock. BXD43 to BXD102 w…
# Errors and Corrections: This file contains genotyping errors and imprecision in the locations of recombination events. Locations of most of the 10000 recombinations are typically accurate to better than 0.5 Mb. Strains were genotyped between 1998 and 2016. All DNA samples from cases above BXD102 were obtained August 2015. Some regions reported to be heterozygous may actually homozygous (and vic…
# cM position: cM positions were estimated by Danny Arends, Dec 2016. One recombination on both chromosomes (e.g., a switch from B to D or D to B on both chromosomes) is equivalent to about 0.1272 cM on the corrected scale (cM_BXD). H genotypes were ignored, and this will reduce map lengths slightly. Raw recombination fractions, R. are computed by dividing the number of recombination by the numbe…
# Acknowledgments We thank Lu Lu for generating many of these strains (BXD43 and higher). We thank Casey Bohl, Melinda McCarty, and Jesse Ingels for supporting the UTHSC colony and preparing samples for genotyping. Thanks to Abraham Palmer, Jeremy Peirce and Lee Silver for providing advanced intercross stock for BXD strains. We thank Cat Lutz and colleagues at the Jackson Laboratory for holding a…
# Funding: This work and GeneNetwork have been funded by The UTHSC Center for Integrative and Translational Genomics, and grants from NIGMS (R01GM123489), NIAAA (U01AA16662), NIDA(P20DA21131), NCI MMHCC (U01CA105417), and NCRR (U24 RR021760)
# Column Heads: Chr = chromosome, Locus=marker name, Mb_mm9= megabase position mouse genome assembly mm9, cM_Cox and cM_BXD are centimorgan positions of markers, nRecP = number of recombinations between site and more proximal marker. If shown: nRecS = sum of recombinations over chromosome, cMraw= uncorrected cM values.
@name:BXD
@type:riset
@mat:B
@pat:D
@het:H
@unk:U
Chr	Locus	Mb_mm9	Mb_mm10	cM_BXD	B6D2F1	D2B5F1	C57BL/6J	DBA/2J	BXD1	BXD2	BXD5	BXD6	BXD8	BXD9	BXD11	BXD12	BXD13	BXD14	BXD15	BXD16	BXD18	BXD19	BXD20	BXD21	BXD22	BXD23	BXD24	BXD24a	BXD25	BXD27	BXD28	BXD29	BXD30	BXD31	BXD32	BXD33	BXD34	BXD35	BXD36	BXD37	BXD38	BXD39	BXD40	BXD41	BXD42	BXD43	BXD44	BXD45	BXD48
1	rs31443144	3.00035	3.01027	1.499	H	H	B	D	B	B	D	D	D	B	B	D	B	B	D	D	B	D	D	D	D	B	B	B	D	B	D	D	B	B	B	B	B	B	B	B	B	D	B	D	B	B	D	B	B
1	rs6269442	3.48228	3.4922	1.499	H	H	B	D	B	B	D	D	D	B	B	D	B	B	D	D	B	D	D	D	D	B	B	B	D	B	D	D	B	B	B	B	B	B	B	B	B	D	B	D	B	B	D	B	B
1	rs32285189	3.50129	3.5112	1.62623	H	H	B	D	B	B	D	D	D	B	B	D	B	B	D	D	B	D	D	D	D	B	B	B	D	B	D	D	B	B	B	B	B	B	B	B	B	D	B	D	B	B	D	B	B
1	rs258367496	3.64988	3.6598	1.62623	H	H	B	D	B	B	D	D	D	B	B	D	B	B	D	D	B	D	D	D	D	B	B	B	D	B	D	D	B	B	B	B	B	B	B	B	B	D	B	D	B	B	D	B	B
1	rs32430919	3.7671	3.77702	1.75345	H	H	B	D	B	B	D	D	D	B	B	D	B	B	D	D	B	D	D	D	D	B	B	B	D	B	D	D	B	B	B	B	B	B	B	B	B	D	B	D	B	B	D	B	B
1	rs36251697	3.80235	3.81227	1.88068	H	H	B	D	B	B	D	D	D	B	B	D	B	B	D	D	B	D	D	D	D	B	B	B	D	B	D	D	B	B	B	B	B	B	B	B	B	D	B	D	B	B	D	B	B
1	rs30658298	4.4207	4.43062	2.00791	H	H	B	D	B	B	D	D	D	B	B	D	B	B	D	D	B	D	D	D	D	B	B	B	D	B	D	D	B	B	B	B	B	B	B	B	B	D	B	D	B	B	D	B	B
1	rs51852623	4.43682	4.44674	2.00791	H	H	B	D	B	B	D	D	D	B	B	D	B	B	D	D	B	D	D	D	D	B	B	B	D	B	D	D	B	B	B	B	B	B	B	B	B	D	B	D	B	B	D	B	B
1	rs31879829	4.5088	4.51871	2.13513	H	H	B	D	B	B	D	D	D	B	B	D	B	B	D	D	B	D	D	D	D	B	B	B	D	B	D	D	B	B	B	B	B	B	B	B	B	D	B	D	B	B	D	B	B
1	rs36742481	4.76665	4.77632	2.13513	H	H	B	D	B	B	D	D	D	B	B	D	B	B	D	D	B	D	D	D	D	B	B	B	D	B	D	D	B	B	B	B	B	B	B	B	B	D	B	D	B	B	D	B	B
1	rs6365999	4.81106	4.82098	2.26236	H	H	B	D	B	B	D	D	D	B	B	D	B	B	D	D	B	D	D	D	D	B	B	B	D	B	D	D	B	B	B	B	B	B	B	B	B	D	B	D	B	B	D	B	B
1	rs13470446	4.83664	4.84656	2.38959	H	H	B	D	B	B	D	D	D	B	B	D	B	B	D	D	B	D	D	D	D	B	B	B	D	B	D	D	B	B	B	B	B	B	B	B	B	D	B	D	B	B	D	B	B
1	Affy_10344635	4.86812	4.87804	2.77718	H	H	B	D	B	B	D	D	D	B	B	D	B	B	D	D	B	D	D	D	D	B	B	B	D	B	D	D	B	B	B	B	B	B	B	B	B	D	B	D	B	D	D	B	B
1	rs6376963	5.00809	5.01801	2.90441	H	H	B	D	B	B	D	D	D	B	B	D	B	B	D	D	B	D	D	D	D	B	B	B	D	B	D	D	B	B	B	B	B	B	B	B	B	D	B	D	B	D	D	B	B
1	rs30847416	5.01528	5.0252	3.16082	H	H	B	D	B	B	D	D	D	B	B	D	B	B	D	D	B	D	D	D	D	B	B	B	D	B	D	D	B	B	B	B	B	B	B	B	B	D	B	D	B	D	D	B	B
1	rs32759286	5.01888	5.0288	3.16082	H	H	B	D	B	B	D	D	D	B	B	D	B	B	D	D	B	D	D	D	D	B	B	B	D	B	D	D	B	B	B	B	B	B	B	B	B	D	B	D	B	D	D	B	B
1	rs31625087	5.10975	5.11967	3.28805	H	H	B	D	B	B	D	D	D	B	B	D	B	B	D	D	B	D	D	D	D	B	B	B	D	B	D	D	B	B	B	B	B	B	B	B	B	D	B	D	B	D	D	B	B
1	rs31716357	5.1459	5.15582	3.28805	H	H	B	D	B	B	D	D	D	B	B	D	B	B	D	D	B	D	D	D	D	B	B	B	D	B	D	D	B	B	B	B	B	B	B	B	B	D	B	D	B	D	D	B	B
1	rs3677817	5.17606	5.18598	3.41527	H	H	B	D	B	B	D	D	D	B	B	D	B	B	D	D	B	D	D	D	D	B	B	B	D	B	D	D	B	B	B	B	B	B	B	B	B	D	B	D	B	D	D	B	B
1	rs47937185	5.30686	5.31678	3.41527	H	H	B	D	B	B	D	D	D	B	B	D	B	B	D	D	B	D	D	D	D	B	B	B	D	B	D	D	B	B	B	B	B	B	B	B	B	D	B	D	B	D	D	B	B
1	rs32140280	5.63161	5.64153	3.67168	H	H	B	D	B	B	D	D	D	B	D	D	B	B	D	D	B	D	D	D	D	B	B	B	D	B	D	D	B	B	B	B	B	B	B	B	B	D	B	D	B	D	D	B	B
1	rs32096391	6.08786	6.09778	3.67168	H	H	B	D	B	B	D	D	D	B	D	D	B	B	D	D	B	D	D	D	D	B	B	B	D	B	D	D	B	B	B	B	B	B	B	B	B	D	B	D	B	D	D	B	B
1	rs47493511	6.34756	6.35748	3.79891	H	H	B	D	B	B	D	D	D	B	D	D	B	B	D	D	B	D	D	D	D	B	B	B	D	B	D	D	B	B	B	B	B	B	B	B	B	D	B	D	B	D	D	B	B
1	rs31190522	6.73752	6.74744	3.92613	H	H	B	D	B	B	D	D	D	B	D	D	B	B	D	D	B	D	D	D	D	B	B	B	D	B	D	D	B	B	B	B	B	B	B	B	B	D	B	D	B	D	D	B	B
1	rs6298633	6.82024	6.83016	3.92613	H	H	B	D	B	B	D	D	D	B	D	D	B	B	D	D	B	D	D	D	D	B	B	B	D	B	D	D	B	B	B	B	B	B	B	B	B	D	B	D	B	D	D	B	B
1	rs31362910	9.83407	9.84399	3.92613	H	H	B	D	B	B	D	D	D	B	D	D	B	B	D	D	B	D	D	D	D	B	B	B	D	B	D	D	B	B	B	B	B	B	B	B	B	D	B	D	B	D	D	B	B
1	rs31878990	10.0883	10.0983	4.05336	H	H	B	D	B	B	D	D	D	B	D	D	B	B	D	D	B	D	D	D	D	B	B	B	D	B	D	D	B	B	B	B	B	B	B	B	B	D	B	D	B	D	D	B	B
1	rs32186775	10.1531	10.163	4.18059	H	H	B	D	B	B	D	D	D	B	D	D	B	B	D	D	B	D	D	D	D	B	B	B	D	B	D	D	B	B	B	D	B	B	B	B	B	D	B	D	B	D	D	B	B
1	rs31868650	10.7992	10.8091	4.56818	H	H	B	D	B	B	D	D	D	B	D	D	B	B	D	D	B	D	D	D	D	B	B	B	D	B	D	D	B	B	B	D	B	B	B	B	B	D	B	D	B	D	D	B	B
1	rs6360236	11.0739	11.0838	4.8246	H	H	B	D	B	B	D	D	D	B	D	D	B	B	D	D	B	D	D	D	D	B	B	B	D	B	D	D	B	B	B	D	B	B	B	B	B	D	B	D	B	D	D	B	B
1	rs32740138	11.4062	11.4161	4.8246	H	H	B	D	B	B	D	D	D	B	D	D	B	B	D	D	B	D	D	D	D	B	B	B	D	B	D	D	B	B	B	D	B	B	B	B	B	D	B	D	B	D	D	B	B
1	rs249962268_D1Mit1	11.5056	11.5155	4.95182	H	H	B	D	B	B	D	D	D	B	D	D	B	B	D	D	B	D	D	D	D	B	B	B	D	B	D	D	B	B	B	D	B	B	B	B	B	D	B	D	B	D	D	B	B
1	rs30991578	11.7833	11.7933	5.07905	H	H	B	D	B	B	D	D	D	B	D	D	B	B	D	D	B	D	D	D	D	B	B	B	D	B	D	D	B	B	B	D	B	B	B	B	B	D	B	D	B	D	D	B	B
1	rs32347261	12.7311	12.741	5.07905	H	H	B	D	B	B	D	D	D	B	D	D	B	B	D	D	B	D	D	D	D	B	B	B	D	B	D	D	B	B	B	D	B	B	B	B	B	D	B	D	B	D	D	B	B
1	rs36585555	12.9285	12.9384	5.33546	H	H	B	D	B	B	D	D	D	B	D	D	B	B	D	D	B	D	D	D	D	B	B	B	D	B	D	D	B	B	B	D	B	B	B	B	B	D	B	D	B	D	D	B	D
1	rs30477285	12.9849	12.9948	5.59187	H	H	B	D	B	B	D	D	D	B	D	D	B	B	D	D	B	D	D	D	D	B	B	B	D	B	D	D	B	B	B	D	B	B	B	B	B	D	B	D	B	D	D	B	D
1	rs32223513	13.0458	13.0557	5.97947	H	H	B	D	B	B	D	D	D	B	D	D	B	B	D	D	B	D	D	D	D	B	B	B	D	B	B	D	B	B	B	D	B	B	B	B	B	D	B	D	B	D	D	B	D
1	rs45688852	13.0634	13.0733	6.10669	H	H	B	D	B	B	B	D	D	B	D	D	B	B	D	D	B	D	D	D	D	B	B	B	D	B	B	D	B	B	B	D	B	B	B	B	B	D	B	D	B	D	D	B	D
1	rs48988706	13.8327	13.8426	6.10669	H	H	B	D	B	B	B	D	D	B	D	D	B	B	D	D	B	D	D	D	D	B	B	B	D	B	B	D	B	B	B	D	B	B	B	B	B	D	B	D	B	D	D	B	D
1	rs31710291	13.8454	13.8554	6.23392	H	H	B	D	B	B	B	D	D	B	D	D	B	B	D	D	B	D	D	D	D	B	B	B	D	B	B	D	B	B	B	D	B	B	B	B	B	D	B	D	B	D	D	B	D
1	rs31794283	13.8505	13.8604	6.36114	H	H	B	D	B	B	B	D	D	B	D	D	B	B	D	D	D	D	D	D	D	B	B	B	D	B	B	D	B	B	B	D	B	B	B	B	B	D	B	D	B	D	D	B	D
1	rs6296049	13.8806	13.8906	6.48837	H	H	B	D	B	B	B	D	D	B	D	D	B	B	D	D	D	D	D	D	D	B	B	B	D	B	B	D	B	B	B	D	B	B	B	B	B	D	B	D	B	D	D	B	D
1	rs32381514	14.5581	14.568	6.48837	H	H	B	D	B	B	B	D	D	B	D	D	B	B	D	D	D	D	D	D	D	B	B	B	D	B	B	D	B	B	B	D	B	B	B	B	B	D	B	D	B	D	D	B	D
1	rs31577697	14.5669	14.5769	6.6156	H	H	B	D	B	B	B	D	D	B	D	D	B	B	D	D	D	D	D	D	D	B	B	B	D	B	B	D	B	B	B	D	B	B	B	B	B	D	B	D	B	D	D	D	D
1	rs30996958	14.7382	14.7481	6.6156	H	H	B	D	B	B	B	D	D	B	D	D	B	B	D	D	D	D	D	D	D	B	B	B	D	B	B	D	B	B	B	D	B	B	B	B	B	D	B	D	B	D	D	D	D
1	rs31574495	14.7435	14.7534	6.74282	H	H	B	D	B	B	B	D	D	B	D	D	B	B	D	D	D	D	D	D	D	B	B	B	D	B	B	D	B	B	B	D	B	B	B	B	B	D	B	D	B	D	D	D	D
1	rs32016169	14.754	14.7639	6.74282	H	H	B	D	B	B	B	D	D	B	D	D	B	B	D	D	D	D	D	D	D	B	B	B	D	B	B	D	B	B	B	D	B	B	B	B	B	D	B	D	B	D	D	D	D
1	rs6291839	14.7872	14.7971	6.87005	H	H	B	D	B	B	B	D	D	B	D	D	B	B	D	D	D	D	D	D	D	B	B	B	D	B	B	D	B	B	B	D	B	B	B	B	B	D	B	D	B	D	D	D	D
1	rs32105394	14.8991	14.909	6.87005	H	H	B	D	B	B	B	D	D	B	D	D	B	B	D	D	D	D	D	D	D	B	B	B	D	B	B	D	B	B	B	D	B	B	B	B	B	D	B	D	B	D	D	D	D
1	rs3088964	15.1969	15.2068	6.99728	H	H	B	D	B	B	B	D	D	B	D	D	B	B	D	D	D	D	D	D	D	B	B	B	D	B	B	D	B	B	B	D	B	B	B	B	B	D	B	D	B	D	D	D	D
1	rs30752472	15.4	15.4099	6.99728	H	H	B	D	B	B	B	D	D	B	D	D	B	B	D	D	D	D	D	D	D	B	B	B	D	B	B	D	B	B	B	D	B	B	B	B	B	D	B	D	B	D	D	D	D
1	rs3678179	15.4983	15.5082	7.1245	H	H	B	D	B	B	B	D	D	B	D	D	B	B	D	D	D	D	B	D	D	B	B	B	D	B	B	D	B	B	B	D	B	B	B	B	B	D	B	D	B	D	D	D	D
1	rs32109300	15.8075	15.8174	7.1245	H	H	B	D	B	B	B	D	D	B	D	D	B	B	D	D	D	D	B	D	D	B	B	B	D	B	B	D	B	B	B	D	B	B	B	B	B	D	B	D	B	D	D	D	D
1	rs32127151	15.9714	15.9813	7.25173	H	H	B	D	B	B	B	D	D	B	D	D	B	D	D	D	D	D	B	D	D	B	B	B	D	B	B	D	B	B	B	D	B	B	B	B	B	D	B	D	B	D	D	D	D
1	rs47275793	16.0967	16.1066	7.63933	H	H	B	D	B	B	B	D	D	B	D	D	B	D	D	D	D	D	B	D	D	B	B	B	D	B	B	D	B	B	B	D	B	B	B	B	B	D	B	D	B	D	D	D	D
1	rs32039596	16.7143	16.7243	7.63933	H	H	B	D	B	B	B	D	D	B	D	D	B	D	D	D	D	D	B	D	D	B	B	B	D	B	B	D	B	B	B	D	B	B	B	B	B	D	B	D	B	D	D	D	D
1	rs51394091	17.2451	17.255	7.63933	H	H	B	D	B	B	B	D	D	B	D	D	B	D	D	D	D	D	B	D	D	B	B	B	D	B	B	D	B	B	B	D	B	B	B	B	B	D	B	D	B	D	D	D	D
1	rs31817535	17.2491	17.2591	7.76655	H	H	B	D	B	B	B	D	D	B	D	D	B	D	D	D	D	D	D	D	D	B	B	B	D	B	B	D	B	B	B	D	B	B	B	B	B	D	B	D	B	D	D	D	D
1	rs32171777	17.3861	17.396	7.76655	H	H	B	D	B	B	B	D	D	B	D	D	B	D	D	D	D	D	D	D	D	B	B	B	D	B	B	D	B	B	B	D	B	B	B	B	B	D	B	D	B	D	D	D	D
1	rs32043384	18.1588	18.1688	8.02296	H	H	B	D	B	B	B	D	D	B	D	D	B	D	D	D	D	D	D	D	D	B	B	B	D	B	B	D	B	B	B	D	B	B	B	B	B	D	B	D	B	D	D	D	D
1	rs219716413	18.4867	18.4966	8.15019	H	H	B	D	B	B	B	D	D	B	D	D	B	D	D	D	D	D	D	D	D	B	B	B	D	B	B	D	B	B	B	D	B	B	B	B	B	D	B	D	B	D	D	D	D
1	rs13475747	18.5957	18.6056	8.27742	H	H	B	D	B	B	B	D	D	B	D	D	B	D	D	D	D	D	D	D	D	B	B	B	D	B	B	D	B	B	B	D	B	B	B	B	B	D	B	D	B	D	D	D	D
1	rs51820747	18.7806	18.7905	8.27742	H	H	B	D	B	B	B	D	D	B	D	D	B	D	D	D	D	D	D	D	D	B	B	B	D	B	B	D	B	B	B	D	B	B	B	B	B	D	B	D	B	D	D	D	D
1	rs51700370	18.8138	18.8237	8.40464	H	H	B	D	B	B	B	D	D	B	D	D	B	D	D	D	D	D	D	D	D	B	B	B	D	B	B	D	B	B	B	D	B	B	B	B	B	D	B	D	B	D	D	D	D
1	rs52118613	18.8621	18.872	8.40464	H	H	B	D	B	B	B	D	D	B	D	D	B	D	D	D	D	D	D	D	D	B	B	B	D	B	B	D	B	B	B	D	B	B	B	B	B	D	B	D	B	D	D	D	D
1	rs31772262	20.6136	20.6235	8.53187	H	H	B	D	D	B	B	D	D	B	D	D	B	D	D	D	D	D	D	D	D	B	B	B	D	B	B	D	B	B	B	D	B	B	B	B	B	D	B	D	B	D	D	D	D
1	rs3670611	20.6239	20.6338	8.6591	H	H	B	D	D	B	B	D	D	B	D	D	B	D	D	D	D	D	D	D	D	B	B	B	D	B	B	D	B	B	B	D	B	B	B	B	B	D	B	D	B	D	D	D	D
1	rs224386739	20.6322	20.6421	8.6591	H	H	B	D	D	B	B	D	D	B	D	D	B	D	D	D	D	D	D	D	D	B	B	B	D	B	B	D	B	B	B	D	B	B	B	B	B	D	B	D	B	D	D	D	D
1	rs36660068	20.7653	20.7752	8.78632	H	H	B	D	D	B	B	D	D	B	D	D	B	D	D	D	D	D	D	D	D	B	B	B	D	B	B	D	B	B	B	D	B	B	B	B	B	D	B	D	B	D	D	D	D
1	rs6404446	20.7743	20.7842	8.91355	H	H	B	D	D	B	B	D	D	B	D	D	B	B	D	D	D	D	D	D	D	B	B	B	D	B	B	D	B	B	B	D	B	B	B	B	B	D	B	D	B	D	D	D	D
1	rs32101154	21.5814	21.5913	8.91355	H	H	B	D	D	B	B	D	D	B	D	D	B	B	D	D	D	D	D	D	D	B	B	B	D	B	B	D	B	B	B	D	B	B	B	B	B	D	B	D	B	D	D	D	D
1	rs6253968	21.6285	21.6385	9.16996	H	H	B	D	D	B	B	D	D	B	D	D	B	B	D	D	D	D	D	D	D	B	B	B	D	D	B	D	D	B	B	D	B	B	B	B	B	D	B	D	B	D	D	D	D
1	rs32315565	21.631	21.641	9.42637	H	H	B	D	D	B	B	D	D	B	D	D	B	B	D	D	D	D	D	D	D	B	B	B	D	D	B	D	D	B	B	D	B	B	B	B	B	D	B	D	B	D	D	D	D
1	rs31766107	22.0522	22.0621	9.5536	H	H	B	D	D	B	B	D	D	B	D	D	B	B	D	D	D	D	D	D	D	B	B	B	D	D	B	D	D	B	B	D	B	B	B	B	B	D	B	D	B	D	D	D	D
1	rs46856073	22.0946	22.1045	9.81001	H	H	B	D	D	B	B	D	D	B	D	D	B	B	D	D	D	D	B	D	B	B	B	B	D	D	B	D	D	B	B	D	B	B	B	B	B	D	B	D	B	D	D	D	D
1	rs46249537	22.0947	22.1046	9.93723	H	H	B	D	D	B	B	D	D	B	D	D	B	B	D	D	D	D	B	D	B	B	B	B	D	D	B	D	D	B	B	D	B	B	B	B	B	D	B	D	B	D	D	D	D
1	rs31949292	22.1585	22.1684	10.0645	H	H	B	D	D	B	B	D	D	B	D	D	B	B	D	D	D	D	B	D	B	B	B	B	D	D	B	D	D	B	B	D	B	B	B	B	B	D	B	D	B	D	D	D	D
1	rs30499557	22.3906	22.4005	10.1917	H	H	B	D	D	B	B	D	D	B	D	D	B	B	D	D	D	D	B	D	B	B	B	B	D	D	B	D	D	B	B	D	B	B	B	B	B	D	B	D	B	D	D	D	D
1	rs6316488	23.1519	23.145	10.8479	H	H	B	D	D	B	B	D	D	B	D	D	B	B	D	D	D	D	B	D	B	B	B	B	D	D	B	D	D	B	B	D	B	B	B	B	B	D	B	D	D	D	D	D	D
1	rs32400861	23.1589	23.1521	11.6415	H	H	B	D	D	B	B	D	D	B	D	D	B	B	D	D	D	D	B	D	B	B	B	B	D	D	B	D	D	B	B	D	B	B	B	B	B	D	B	D	D	D	D	D	D
1	rs32597415	23.3863	23.3794	11.6415	H	H	B	D	D	B	B	D	D	B	D	D	B	B	D	D	D	D	B	D	B	B	B	B	D	D	B	D	D	B	B	D	B	B	B	B	B	D	B	D	D	D	D	D	D
1	rs228543676	23.5028	23.496	11.7687	H	H	B	D	D	B	B	D	D	B	D	D	B	B	D	D	D	D	B	D	B	B	B	B	D	D	B	D	D	B	B	D	B	B	B	B	B	D	B	D	D	D	D	D	D
1	rs239824187	23.5836	23.5768	12.0251	H	H	B	D	D	B	B	D	D	B	D	D	B	B	D	D	D	D	B	D	B	B	B	B	D	D	B	D	D	B	B	D	B	B	B	B	B	D	B	D	D	D	D	D	D
1	rs13475765	23.8221	23.8152	12.1524	H	H	B	D	D	B	B	D	D	B	D	D	B	B	D	D	D	D	B	D	B	B	B	B	D	D	B	D	D	B	B	D	B	B	B	B	B	D	B	D	D	D	D	D	D
1	rs4222215	24.003	23.9961	12.2796	H	H	B	D	D	B	B	D	D	B	D	D	B	B	D	D	D	D	B	D	B	B	B	B	D	D	B	D	D	B	B	D	B	B	B	B	B	D	B	D	D	D	D	D	D
1	rs13475766	24.1162	24.1093	12.2796	H	H	B	D	D	B	B	D	D	B	D	D	B	B	D	D	D	D	B	D	B	B	B	B	D	D	B	D	D	B	B	D	B	B	B	B	B	D	B	D	D	D	D	D	D
1	rs31567874	25.2942	25.2373	12.4068	H	H	B	D	D	B	B	D	D	B	D	D	B	B	D	D	D	D	B	D	B	B	B	B	D	D	B	D	D	B	B	D	B	B	B	B	B	D	B	D	D	D	D	D	D
1	rs32245765	25.3554	25.2986	12.7944	H	H	B	D	D	B	B	D	D	B	D	D	B	B	D	D	D	D	B	D	B	B	B	B	D	D	B	D	D	B	B	D	B	B	B	B	B	D	B	D	D	B	D	D	B
1	rs32487442	25.4078	25.351	12.9216	H	H	B	D	D	B	B	D	D	B	D	D	B	B	D	D	D	D	B	D	B	B	B	B	D	D	B	D	D	B	B	D	B	B	B	B	B	D	B	D	D	B	D	D	B
1	rs13475771	25.4894	25.4325	13.0489	H	H	B	D	D	B	B	D	D	B	D	D	B	B	B	D	D	D	B	D	B	B	B	B	D	D	B	D	D	B	B	D	B	B	B	B	B	D	B	D	D	B	D	D	B
1	rs13475772	25.6323	25.5754	13.5697	H	H	B	D	D	B	B	D	D	B	D	D	B	B	B	D	D	D	B	D	B	B	B	B	D	B	B	D	D	B	B	D	B	B	B	B	B	D	B	D	D	B	D	D	B
1	rs32249228	25.7578	25.701	14.0905	H	H	B	D	D	B	B	D	D	B	D	D	B	B	B	D	D	D	B	D	B	B	B	B	D	B	B	D	D	B	B	D	B	B	B	B	B	D	B	D	D	B	D	D	B
1	rs32331653	25.8846	25.8277	14.2178	H	H	B	D	D	B	B	D	D	B	D	D	B	B	B	D	D	D	B	D	B	B	B	B	D	B	B	D	D	B	B	D	B	B	B	B	B	D	B	D	D	B	D	D	B
1	rs32086436	26.9156	26.8588	14.2178	H	H	B	D	D	B	B	D	D	B	D	D	B	B	B	D	D	D	B	D	B	B	B	B	D	B	B	D	D	B	B	D	B	B	B	B	B	D	B	D	D	B	D	D	B
1	rs48222526	27.3103	27.2534	14.345	H	H	B	D	D	B	B	D	D	B	D	D	B	B	B	D	D	D	B	D	B	B	B	B	D	B	B	D	D	B	B	D	B	B	B	B	B	D	B	D	D	B	D	D	B
1	rs223334166	27.3631	27.3063	14.6014	H	H	B	D	D	B	B	D	D	B	D	D	B	B	B	D	D	D	D	D	B	B	B	B	D	B	B	D	D	B	B	D	B	B	B	B	B	D	B	D	D	B	D	D	B
1	rs31670161	28.5591	28.5022	14.6014	H	H	B	D	D	B	B	D	D	B	D	D	B	B	B	D	D	D	D	D	B	B	B	B	D	B	B	D	D	B	B	D	B	B	B	B	B	D	B	D	D	B	D	D	B
1	rs31134323	28.8184	28.7615	14.7286	H	H	B	D	D	B	B	D	D	B	D	D	B	B	B	D	D	D	D	D	B	B	B	B	D	B	B	D	D	B	B	D	B	B	B	B	B	D	B	D	D	B	D	D	B
1	rs47868189	29.1334	29.0766	14.7286	H	H	B	D	D	B	B	D	D	B	D	D	B	B	B	D	D	D	D	D	B	B	B	B	D	B	B	D	D	B	B	D	B	B	B	B	B	D	B	D	D	B	D	D	B
1	rs31600419	29.1453	29.0885	14.8559	H	H	B	D	D	B	B	D	D	B	D	D	B	B	B	D	D	D	D	D	B	B	B	B	D	B	B	D	D	B	B	D	B	B	B	B	B	D	B	D	D	B	D	D	B
1	rs30514876	29.2127	29.1559	14.9831	H	H	B	D	D	B	B	D	D	B	B	D	B	B	B	D	D	D	D	D	B	B	B	B	D	B	B	D	D	B	B	D	B	B	B	B	B	D	B	D	D	B	D	D	B
1	rs32110348	30.1834	30.1265	14.9831	H	H	B	D	D	B	B	D	D	B	B	D	B	B	B	D	D	D	D	D	B	B	B	B	D	B	B	D	D	B	B	D	B	B	B	B	B	D	B	D	D	B	D	D	B
1	rs31590459	30.7586	30.7018	15.1103	H	H	B	D	D	B	B	D	D	B	B	D	B	B	B	D	D	D	D	D	B	B	B	B	D	B	B	D	D	B	B	D	B	B	B	B	B	D	B	D	D	B	D	D	B
1	rs32372810	30.8703	30.8135	15.2375	H	H	B	D	D	B	B	D	D	B	B	D	B	B	B	D	D	D	D	D	B	B	B	B	D	B	B	D	D	B	B	D	B	B	B	B	B	D	B	D	D	B	D	D	B
1	rs32684509	30.9081	30.8512	15.3648	H	H	B	D	D	B	B	D	D	B	B	D	B	B	B	D	D	D	D	D	B	B	B	B	D	B	B	D	D	B	B	D	B	B	B	B	B	D	B	D	D	B	D	D	B
1	rs230225148	31.1196	31.0627	15.3648	H	H	B	D	D	B	B	D	D	B	B	D	B	B	B	D	D	D	D	D	B	B	B	B	D	B	B	D	D	B	B	D	B	B	B	B	B	D	B	D	D	B	D	D	B
1	rs48664698	31.7163	31.6595	15.6212	H	H	B	D	D	B	B	D	D	B	B	D	B	B	B	D	D	D	D	D	B	B	B	B	D	B	B	D	D	B	B	D	B	B	D	B	B	D	B	D	D	B	D	D	B
1	rs32760971	32.1391	32.0822	16.0088	H	H	B	D	D	B	B	D	D	B	B	D	B	B	B	D	D	D	D	D	B	B	B	B	D	B	B	D	D	B	B	D	B	B	D	B	B	D	B	D	D	B	D	D	B
1	rs31818207	32.2161	32.1592	16.0088	H	H	B	D	D	B	B	D	D	B	B	D	B	B	B	D	D	D	D	D	B	B	B	B	D	B	B	D	D	B	B	D	B	B	D	B	B	D	B	D	D	B	D	D	B
1	rs30598074	32.4007	32.3438	17.084	H	H	B	D	D	B	B	D	D	B	B	D	B	B	D	B	D	D	D	D	B	B	B	B	D	B	B	D	D	B	B	D	B	B	D	B	B	D	B	D	D	B	D	D	B
1	rs13475795	32.5553	32.4984	17.084	H	H	B	D	D	B	B	D	D	B	B	D	B	B	D	B	D	D	D	D	B	B	B	B	D	B	B	D	D	B	B	D	B	B	D	B	B	D	B	D	D	B	D	D	B
1	rs30849932	33.4251	33.3683	17.2113	H	H	B	D	D	B	B	D	D	B	B	D	B	B	D	B	D	D	D	D	B	B	B	B	D	B	B	D	D	B	B	D	B	B	D	B	B	D	B	D	D	B	D	D	B
1	rs46323879	33.7785	33.7216	17.3385	H	H	B	D	D	B	B	D	D	B	B	D	B	B	D	B	D	D	D	D	B	B	B	B	D	B	B	D	D	B	B	D	B	B	D	B	B	D	B	D	D	B	D	D	B
1	rs31518908	34.2198	34.163	17.3385	H	H	B	D	D	B	B	D	D	B	B	D	B	B	D	B	D	D	D	D	B	B	B	B	D	B	B	D	D	B	B	D	B	B	D	B	B	D	B	D	D	B	D	D	B
1	rs31710287	34.5933	34.5364	17.4657	H	H	B	D	D	B	B	D	D	B	B	D	B	B	D	B	D	D	D	D	B	B	B	B	D	B	B	D	D	B	B	D	B	B	D	B	B	D	B	D	D	B	D	D	B
1	rs16808053	34.6094	34.5525	17.4657	H	H	B	D	D	B	B	D	D	B	B	D	B	B	D	B	D	D	D	D	B	B	B	B	D	B	B	D	D	B	B	D	B	B	D	B	B	D	B	D	D	B	D	D	B
1	rs221967485	35.0086	34.9518	17.5929	H	H	B	D	D	B	B	D	D	B	B	D	B	B	D	B	D	D	D	D	B	B	B	B	D	B	B	D	D	B	B	D	B	B	D	B	B	D	B	D	D	B	D	D	B
1	rs47717565	35.2473	35.1905	17.7202	H	H	B	D	D	B	B	D	D	B	B	D	B	B	D	B	D	D	D	D	B	B	B	B	D	B	B	D	D	B	B	D	B	B	D	B	B	D	B	D	D	B	D	D	B
1	rs13475808	35.5954	35.5385	17.8474	H	H	B	D	D	B	B	D	D	B	B	D	B	B	D	B	D	D	D	D	B	B	B	B	D	B	B	D	D	B	B	D	B	B	D	B	B	D	B	D	D	B	D	D	B
1	rs30604008	35.7808	35.724	17.9746	H	H	B	D	D	B	B	D	D	B	B	D	B	B	D	B	D	D	D	D	B	B	B	B	D	B	B	D	D	B	B	D	B	B	D	B	B	D	B	D	D	B	D	D	B
1	rs30525912	35.9923	35.9354	18.1018	H	H	B	D	D	B	B	D	D	B	B	D	B	B	D	B	D	D	D	D	B	B	B	B	D	B	D	D	D	B	B	D	B	B	D	B	B	D	B	D	D	B	D	D	B
1	rs13475810	36.0526	35.9957	18.2291	H	H	B	D	D	B	B	D	D	B	B	D	B	B	D	B	D	D	D	D	B	B	B	B	D	B	D	D	D	B	B	D	B	B	D	B	B	D	B	D	D	B	D	D	B
1	rs13475816	37.6148	37.5579	18.2291	H	H	B	D	D	B	B	D	D	B	B	D	B	B	D	B	D	D	D	D	B	B	B	B	D	B	D	D	D	B	B	D	B	B	D	B	B	D	B	D	D	B	D	D	B
1	rs32180312	37.6893	37.6324	18.3563	H	H	B	D	D	B	B	D	D	B	B	D	B	B	D	B	D	D	D	D	B	B	B	B	D	B	D	D	D	B	B	D	B	B	D	B	B	D	B	D	D	B	D	D	B
1	rs31935537	37.6961	37.6392	19.0125	H	H	B	D	D	B	B	D	D	B	B	D	B	B	D	B	D	D	D	D	B	B	B	B	D	B	D	D	D	B	B	D	B	B	D	B	B	D	B	D	D	B	D	D	B
1	rs32551229	37.7275	37.6706	19.0125	H	H	B	D	D	B	B	D	D	B	B	D	B	B	D	B	D	D	D	D	B	B	B	B	D	B	D	D	D	B	B	D	B	B	D	B	B	D	B	D	D	B	D	D	B
1	rs32942136	37.7425	37.6857	19.1397	H	H	B	D	D	B	B	D	D	B	B	D	B	B	D	D	D	D	D	D	B	B	B	B	D	B	D	D	D	B	B	D	B	B	D	B	B	D	B	D	D	B	D	D	B
1	rs32635513	37.7676	37.7107	19.2669	H	H	B	D	D	B	B	D	D	B	B	D	B	B	D	D	D	D	D	D	B	B	B	B	D	B	D	D	D	B	B	D	B	B	D	B	B	D	B	D	D	B	D	D	B
1	rs3705697	37.8768	37.82	19.2669	H	H	B	D	D	B	B	D	D	B	B	D	B	B	D	D	D	D	D	D	B	B	B	B	D	B	D	D	D	B	B	D	B	B	D	B	B	D	B	D	D	B	D	D	B
1	Affy_10345622	37.9508	37.894	19.3941	H	H	B	D	D	B	B	D	D	B	B	D	B	B	D	D	D	D	D	D	B	B	B	B	D	B	D	D	D	B	B	D	B	B	D	B	B	D	B	D	D	B	D	D	B
1	Affy_5433680	38.1851	38.1283	19.5214	H	H	B	D	D	B	B	D	D	B	B	D	B	B	D	D	D	D	D	D	B	B	B	B	D	B	D	D	D	B	B	D	B	B	D	D	B	D	B	D	D	B	D	D	B
1	rs32988364	38.2825	38.2256	19.7778	H	H	B	D	D	B	B	D	D	B	B	D	B	B	D	D	D	D	D	D	B	B	B	B	D	B	D	D	D	B	B	D	B	B	D	D	B	D	B	D	D	B	D	D	B
1	rs31528685	38.4515	38.3947	19.905	H	H	B	D	D	B	B	D	D	B	B	D	B	B	D	D	D	D	D	D	B	B	B	B	D	B	D	D	D	B	B	D	B	B	D	D	B	D	B	D	D	B	D	D	B
1	rs30611861	38.534	38.4771	20.0322	H	H	B	D	D	B	B	D	D	B	B	D	B	B	D	D	D	D	D	D	B	B	B	B	D	B	D	D	D	B	B	D	B	B	D	D	B	D	B	D	D	B	D	D	B
1	rs31574517	39.0729	39.0161	20.0322	H	H	B	D	D	B	B	D	D	B	B	D	B	B	D	D	D	D	D	D	B	B	B	B	D	B	D	D	D	B	B	D	B	B	D	D	B	D	B	D	D	B	D	D	B
1	rs30868358	39.0776	39.0207	20.1595	H	H	B	D	D	B	B	D	D	B	B	D	B	B	D	D	D	D	D	D	B	B	B	B	D	B	D	D	D	B	B	D	B	B	D	D	B	D	B	D	D	B	D	D	B
1	rs31440687	39.1973	39.1404	20.4159	H	H	B	D	D	B	B	D	D	B	B	D	B	B	D	D	D	D	D	D	B	B	B	B	D	B	B	D	D	B	B	D	B	B	D	D	B	D	B	D	D	B	D	B	B
1	rs51951745	39.198	39.1412	20.6723	H	H	B	D	D	B	B	D	D	B	B	D	B	B	D	D	D	D	D	D	B	B	B	B	D	B	B	D	D	B	B	D	B	B	D	D	B	D	B	D	D	B	D	B	B
1	rs31449667	39.2892	39.2324	20.7995	H	H	B	D	D	B	B	D	D	B	B	D	B	B	D	D	D	D	D	D	B	B	B	B	D	B	B	D	D	B	B	D	B	B	D	D	B	D	B	D	D	B	D	B	B
1	rs33132305	39.3184	39.2615	21.0559	H	H	B	D	D	B	B	D	D	B	B	D	B	B	D	D	D	D	D	D	B	B	B	B	D	B	B	D	D	B	B	D	B	B	D	D	B	D	B	D	D	B	D	B	B
1	rs30551147	39.3191	39.2623	21.1831	H	H	B	D	D	B	B	D	D	B	B	D	B	B	D	D	D	D	D	D	B	B	B	B	D	B	B	D	D	B	B	D	B	B	D	D	B	D	B	D	D	B	D	B	B
1	rs13475821	39.5788	39.5219	21.5707	H	H	B	D	D	B	B	D	D	B	B	D	B	B	D	D	D	D	D	D	B	B	B	B	D	B	B	D	D	B	B	D	B	B	D	D	B	D	B	D	D	B	D	B	B
1	rs36367128	40.9237	40.8669	22.3644	H	H	B	D	D	B	B	D	D	B	B	D	B	B	D	D	D	D	D	D	B	B	B	B	D	B	B	D	D	B	B	D	B	B	B	D	B	D	B	D	D	B	D	B	B
1	rs32764284	40.9315	40.8747	23.158	H	H	B	D	D	B	B	D	D	B	B	D	B	B	D	D	D	D	D	D	B	B	B	B	D	B	B	D	D	B	B	D	B	B	B	D	B	D	B	D	D	B	D	B	B
1	rs37147416	40.9886	40.9318	23.158	H	H	B	D	D	B	B	D	D	B	B	D	B	B	D	D	D	D	D	D	B	B	B	B	D	B	B	D	D	B	B	D	B	B	B	D	B	D	B	D	D	B	D	B	B
1	rs13475829	41.347	41.2901	23.6789	H	H	B	D	D	B	B	D	D	B	B	D	B	B	D	D	D	D	D	D	B	B	B	B	D	B	B	D	D	B	B	D	B	B	B	D	B	D	B	D	D	B	D	B	B
1	rs52625624	41.6417	41.5848	23.8061	H	H	B	D	D	B	B	D	D	B	B	D	B	B	D	D	D	D	D	D	B	B	B	B	D	B	B	D	D	B	B	D	B	B	B	D	B	D	B	D	D	B	D	B	B
1	rs48741666	41.6696	41.6128	23.8061	H	H	B	D	D	B	B	D	D	B	B	D	B	B	D	D	D	D	D	D	B	B	B	B	D	B	B	D	D	B	B	D	B	B	B	D	B	D	B	D	D	B	D	B	B
1	rs30667783	41.8537	41.7968	23.9333	H	H	B	D	D	B	B	D	D	B	B	D	B	B	D	D	D	D	D	D	B	B	B	B	D	B	B	D	D	B	B	D	B	B	B	D	B	D	B	D	D	B	D	B	B
1	rs29552839	42.1531	42.0963	24.0606	H	H	B	D	D	B	B	D	D	B	B	D	B	B	D	D	D	D	D	D	B	B	B	B	D	B	B	D	D	B	B	D	B	B	B	D	B	D	B	D	D	B	D	B	B
1	rs29633641	42.1547	42.0978	24.317	H	H	B	D	D	B	B	D	D	B	B	D	B	B	D	D	D	D	D	D	B	B	B	B	D	B	B	D	D	B	B	D	B	B	B	D	B	D	B	D	D	B	D	B	B
1	rs31864177	42.1921	42.1353	24.4442	H	H	B	D	D	B	B	D	D	B	B	D	B	B	D	D	D	D	D	D	B	B	B	B	D	B	B	D	D	B	B	D	B	B	B	D	B	D	B	D	D	B	D	B	B
1	rs13475833	42.2165	42.1597	24.5714	H	H	B	D	D	B	B	D	D	B	B	D	B	B	D	D	D	D	D	D	B	B	B	B	D	B	B	D	D	B	B	D	B	B	B	D	B	D	B	D	D	B	D	B	B
1	rs33275490	42.3044	42.2476	24.6986	H	H	B	D	D	B	B	D	D	B	B	D	B	B	D	D	D	D	D	D	B	B	B	B	D	B	B	D	D	B	B	D	B	B	B	D	B	D	B	D	D	B	D	B	B
1	rs3714219	42.3051	42.2482	24.8259	H	H	B	D	D	B	B	D	D	B	B	D	B	B	D	D	D	D	D	D	B	B	B	B	D	B	B	D	D	B	B	D	B	B	B	D	B	D	B	D	D	B	D	B	B
1	rs32671223	43.2724	43.2156	25.6195	H	H	B	D	D	B	B	D	D	B	B	B	B	B	D	D	D	D	D	D	B	B	B	B	D	D	D	D	D	B	B	D	B	B	B	D	B	D	B	D	D	B	D	B	B
1	rs33392587	43.3569	43.3	25.6195	H	H	B	D	D	B	B	D	D	B	B	B	B	B	D	D	D	D	D	D	B	B	B	B	D	D	D	D	D	B	B	D	B	B	B	D	B	D	B	D	D	B	D	B	B
1	rs52628759	43.5009	43.4441	25.8759	H	H	B	D	D	B	B	D	D	B	B	B	B	B	D	D	D	D	D	D	B	B	B	B	D	D	D	D	D	B	B	D	B	B	B	D	B	D	B	B	D	B	D	B	B
1	rs31652254	43.544	43.4871	25.8759	H	H	B	D	D	B	B	D	D	B	B	B	B	B	D	D	D	D	D	D	B	B	B	B	D	D	D	D	D	B	B	D	B	B	B	D	B	D	B	B	D	B	D	B	B
1	rs32044299	43.6217	43.5648	26.1323	H	H	B	D	D	B	B	D	D	B	B	B	B	B	D	D	D	D	D	D	B	B	B	B	D	D	D	D	D	B	B	D	B	B	B	D	B	D	B	B	D	B	D	B	B
1	rs31012703	43.6666	43.6097	26.2596	H	H	B	D	D	B	B	D	D	B	B	B	B	B	D	D	D	D	D	D	B	B	B	B	D	D	D	D	D	B	B	D	B	B	B	D	B	D	B	B	D	B	D	B	B
1	rs33444638	43.7426	43.6857	26.2596	H	H	B	D	D	B	B	D	D	B	B	B	B	B	D	D	D	D	D	D	B	B	B	B	D	D	D	D	D	B	B	D	B	B	B	D	B	D	B	B	D	B	D	B	B
1	rs33447118	43.7432	43.6863	26.3868	H	H	B	D	D	B	B	D	D	B	B	B	B	B	D	D	D	D	D	D	B	B	B	B	D	D	D	D	D	B	B	D	B	B	B	D	B	D	B	B	D	B	D	B	B
1	rs33447121	43.7433	43.6865	26.514	H	H	B	D	D	B	B	D	D	B	B	B	B	B	D	D	D	D	D	D	B	B	B	B	D	D	D	D	D	B	B	D	B	B	B	D	B	D	B	B	D	B	D	B	B
1	rs47782085	43.7933	43.7365	26.7704	H	H	B	D	D	B	B	D	D	B	B	B	B	B	D	D	D	D	D	D	B	B	B	B	D	D	D	D	D	B	B	D	B	B	B	D	B	D	B	B	D	B	D	B	B
1	rs50434840	43.8835	43.8267	26.7704	H	H	B	D	D	B	B	D	D	B	B	B	B	B	D	D	D	D	D	D	B	B	B	B	D	D	D	D	D	B	B	D	B	B	B	D	B	D	B	B	D	B	D	B	B
1	rs30761526	44.1182	44.0614	26.8977	H	H	B	D	D	B	B	D	D	B	B	B	B	B	D	D	D	D	D	D	B	B	B	B	D	D	D	D	D	B	B	D	B	B	B	D	B	D	B	B	D	B	D	B	B
1	rs31572802	44.1247	44.0678	26.8977	H	H	B	D	D	B	B	D	D	B	B	B	B	B	D	D	D	D	D	D	B	B	B	B	D	D	D	D	D	B	B	D	B	B	B	D	B	D	B	B	D	B	D	B	B
1	rs31555041	44.2377	44.1809	27.0249	H	H	B	D	D	B	B	D	D	B	B	B	B	B	D	D	D	D	D	D	B	B	B	B	D	D	D	D	D	B	B	D	B	B	B	D	B	D	B	B	D	B	D	B	B
1	rs31885358	44.5224	44.4655	27.0249	H	H	B	D	D	B	B	D	D	B	B	B	B	B	D	D	D	D	D	D	B	B	B	B	D	D	D	D	D	B	B	D	B	B	B	D	B	D	B	B	D	B	D	B	B
1	rs31983590	45.6556	45.5988	27.1521	H	H	B	D	D	B	B	D	D	B	B	B	B	B	D	D	D	D	D	D	B	B	B	B	D	D	D	D	D	B	D	D	B	B	B	D	B	D	B	B	D	B	D	B	B
1	rs33586566	45.9719	45.915	27.2793	H	H	B	D	D	B	B	D	D	B	B	B	B	B	D	D	D	D	D	D	B	B	B	B	D	D	D	D	D	B	D	D	B	B	B	D	B	D	B	B	D	B	D	B	B
1	rs31954469	46.9044	46.8475	27.2793	H	H	B	D	D	B	B	D	D	B	B	B	B	B	D	D	D	D	D	D	B	B	B	B	D	D	D	D	D	B	D	D	B	B	B	D	B	D	B	B	D	B	D	B	B
1	rs6321959	46.9255	46.8687	27.4066	H	H	B	D	D	B	B	D	D	B	B	B	B	B	D	D	D	D	D	D	B	B	B	B	D	D	D	D	D	B	D	D	B	B	B	D	B	D	B	B	D	B	D	B	B
1	rs6322563	46.9257	46.8688	27.5338	H	H	B	D	D	B	B	D	D	B	B	B	B	B	D	D	D	D	D	D	B	B	B	B	D	D	D	D	D	B	D	D	B	B	B	D	B	D	B	B	D	B	D	B	B
1	rs31612433	46.9536	46.8968	27.661	H	H	B	D	D	B	B	D	D	B	B	B	B	B	D	D	D	D	D	D	B	B	B	B	D	D	D	D	D	B	D	D	B	B	B	D	B	D	B	B	D	B	D	B	B
1	rs31745317	46.965	46.9082	27.9174	H	H	B	D	D	B	B	D	D	B	B	B	B	B	D	D	D	D	D	D	B	B	B	B	D	D	D	D	D	B	D	D	B	B	B	D	B	D	B	B	D	D	D	B	B
1	rs32434528	46.9829	46.926	29.2836	H	H	B	D	D	B	B	D	D	B	B	B	B	B	D	D	D	D	D	D	B	B	B	B	D	D	D	D	D	B	D	D	B	B	B	D	B	D	B	B	D	D	D	B	B
1	rs32093536	47.2467	47.1899	29.54	H	H	B	D	D	B	B	D	D	B	B	B	B	B	D	D	D	D	D	D	B	B	B	B	D	D	D	D	D	B	D	D	B	B	B	D	B	D	B	B	D	D	D	D	B
1	rs31325347	47.2609	47.2041	29.7964	H	H	B	D	D	B	B	D	D	B	B	B	B	B	D	D	D	D	D	D	B	B	B	B	D	D	D	D	D	B	D	D	B	B	B	D	B	D	B	B	D	D	D	D	B
1	rs32602884	47.261	47.2042	29.9236	H	H	B	D	D	B	B	D	D	B	B	B	B	B	D	D	D	D	D	D	B	B	B	B	D	D	D	D	D	B	D	D	B	B	B	D	B	D	B	B	D	D	D	D	B
1	rs32209957	50.9273	50.8705	29.9236	H	H	B	D	D	B	B	D	D	B	B	B	B	B	D	D	D	D	D	D	B	B	B	B	D	D	D	D	D	B	D	D	B	B	B	D	B	D	B	B	D	D	D	D	B
1	rs32662962	51.2832	51.2263	30.0508	H	H	B	D	D	B	B	D	D	B	B	B	B	B	D	D	D	D	D	D	B	B	B	B	D	D	D	D	D	B	D	D	B	B	B	D	B	D	B	B	D	D	D	D	B
1	rs31517020	51.4384	51.3815	30.0508	H	H	B	D	D	B	B	D	D	B	B	B	B	B	D	D	D	D	D	D	B	B	B	B	D	D	D	D	D	B	D	D	B	B	B	D	B	D	B	B	D	D	D	D	B
1	rs31565873	52.0248	51.968	30.707	H	H	B	D	D	B	B	D	D	B	B	B	B	B	D	D	D	D	D	D	B	B	B	B	D	D	D	D	D	B	D	D	B	B	B	D	B	D	B	B	D	D	D	D	B
1	rs13475872	53.0684	53.0115	30.707	H	H	B	D	D	B	B	D	D	B	B	B	B	B	D	D	D	D	D	D	B	B	B	B	D	D	D	D	D	B	D	D	B	B	B	D	B	D	B	B	D	D	D	D	B
1	rs32434080	54.1479	54.0911	30.8342	H	H	B	D	B	B	B	D	D	B	B	B	B	B	D	D	D	D	D	D	B	B	B	B	D	D	D	D	D	B	D	D	B	B	B	D	B	D	B	B	D	D	D	D	B
1	rs33840699	54.2307	54.1738	31.2218	H	H	B	D	B	B	B	D	D	B	B	B	B	B	D	D	D	D	D	D	B	B	B	B	D	D	D	D	D	B	D	D	B	B	B	D	B	D	B	B	D	D	D	D	B
1	rs51350456	54.2552	54.1983	31.2218	H	H	B	D	B	B	B	D	D	B	B	B	B	B	D	D	D	D	D	D	B	B	B	B	D	D	D	D	D	B	D	D	B	B	B	D	B	D	B	B	D	D	D	D	B
1	rs47870456	54.3672	54.3103	31.349	H	H	B	D	B	B	B	D	D	B	B	B	B	B	D	D	D	D	D	D	B	B	B	B	D	D	D	D	D	B	D	D	B	B	B	D	B	D	B	B	D	D	D	D	B
1	rs29596070	54.5322	54.4753	31.349	H	H	B	D	B	B	B	D	D	B	B	B	B	B	D	D	D	D	D	D	B	B	B	B	D	D	D	D	D	B	D	D	B	B	B	D	B	D	B	B	D	D	D	D	B
1	rs13475876	55.1843	55.1275	32.0052	H	H	B	D	B	B	B	D	D	B	B	B	B	B	D	D	D	D	D	B	B	B	B	B	D	D	D	D	D	B	D	D	B	B	B	D	B	D	B	B	D	B	D	D	B
1	rs32516530	57.6532	57.5964	32.2616	H	H	B	D	B	B	B	D	D	B	B	B	B	B	D	D	D	D	D	B	B	B	B	B	D	D	D	D	D	B	D	D	B	B	B	D	B	D	B	B	D	B	D	D	B
1	rs13475879	57.8822	57.8254	32.3888	H	H	B	D	B	B	B	D	D	B	B	B	B	B	D	D	D	D	D	B	B	B	B	B	D	D	D	D	D	B	D	D	B	B	D	D	B	D	B	B	D	B	D	D	B
1	rs29655680	58.1724	58.1156	32.7764	H	H	B	D	B	B	B	D	D	B	B	B	B	B	D	D	D	D	D	B	B	B	B	B	D	D	D	D	D	B	D	D	B	B	D	D	B	D	B	B	D	D	D	B	B
1	rs29659120	58.1979	58.1411	33.2973	H	H	B	D	B	B	B	D	D	B	B	B	B	B	D	D	D	D	D	B	B	B	B	B	D	D	D	D	D	B	D	D	B	B	D	D	B	D	B	B	D	D	D	B	B
1	rs29692016	58.2418	58.1849	33.2973	H	H	B	D	B	B	B	D	D	B	B	B	B	B	D	D	D	D	D	B	B	B	B	B	D	D	D	D	D	B	D	D	B	B	D	D	B	D	B	B	D	D	D	B	B
1	rs31726356	58.4333	58.3764	33.4245	H	H	B	D	B	B	B	D	D	B	B	B	B	B	D	D	D	D	D	B	B	B	B	B	D	D	D	D	D	B	D	D	B	B	D	D	B	D	B	B	D	D	D	B	B
1	rs31876473	58.4592	58.4024	33.4245	H	H	B	D	B	B	B	D	D	B	B	B	B	B	D	D	D	D	D	B	B	B	B	B	D	D	D	D	D	B	D	D	B	B	D	D	B	D	B	B	D	D	D	B	B
1	rs6325108	58.6437	58.5868	33.5517	H	H	B	D	B	B	B	D	D	B	B	B	B	B	D	D	D	D	D	B	B	B	B	B	D	D	D	D	D	B	D	D	B	B	D	D	B	D	B	B	D	D	D	B	B
1	rs31498570	59.1336	59.0768	33.679	H	H	B	D	B	B	B	D	D	B	B	B	B	B	D	D	D	D	D	B	B	B	B	B	D	D	D	D	D	B	D	D	B	B	D	D	B	D	B	B	D	D	D	B	B
1	rs13475883	59.436	59.3791	34.1998	H	H	B	D	B	B	B	D	D	B	B	B	B	B	D	D	D	D	D	B	B	B	B	B	D	D	D	D	D	B	D	D	B	B	D	D	B	D	B	B	D	D	D	B	B
1	rs13475885	60.701	60.6441	34.5874	H	H	B	D	B	B	B	D	D	B	B	B	B	B	D	D	B	D	D	B	B	B	B	B	D	D	D	D	D	B	D	D	B	B	D	D	B	D	B	B	D	D	D	D	B
1	rs13475887	61.4438	61.3869	34.8438	H	H	B	D	B	B	B	D	D	B	B	B	B	B	D	D	B	D	D	B	B	B	B	B	D	D	D	D	D	B	D	D	B	B	D	D	B	D	B	B	D	D	D	D	B
1	rs49196471	62.6558	62.6092	35.9191	H	H	B	D	B	B	B	D	D	B	B	B	B	B	D	D	B	D	B	B	B	B	B	B	D	D	D	D	D	B	D	D	D	B	D	D	B	D	B	B	D	D	D	D	B
1	rs29963534	62.7724	62.7258	35.9191	H	H	B	D	B	B	B	D	D	B	B	B	B	B	D	D	B	D	B	B	B	B	B	B	D	D	D	D	D	B	D	D	D	B	D	D	B	D	B	B	D	D	D	D	B
1	rs32161565	62.8307	62.7841	36.0463	H	H	B	D	B	B	B	D	D	B	B	B	B	B	D	D	B	D	B	B	B	B	B	B	D	D	D	D	D	B	D	D	D	B	D	D	B	D	B	B	D	D	D	D	B
1	rs32416624	63.1913	63.1448	36.8399	H	H	B	D	B	B	B	D	D	B	B	B	B	B	D	D	B	D	B	B	B	B	B	B	D	D	D	D	D	B	D	D	D	B	D	D	B	D	B	B	D	D	B	B	D
1	rs3703813	63.6261	63.5796	36.8399	H	H	B	D	B	B	B	D	D	B	B	B	B	B	D	D	B	D	B	B	B	B	B	B	D	D	D	D	D	B	D	D	D	B	D	D	B	D	B	B	D	D	B	B	D
1	rs52470670	63.9306	63.884	36.8399	H	H	B	D	B	B	B	D	D	B	B	B	B	B	D	D	B	D	B	B	B	B	B	B	D	D	D	D	D	B	D	D	D	B	D	D	B	D	B	B	D	D	B	B	D
1	rs3162895	64.248	64.2014	36.8399	H	H	B	D	B	B	B	D	D	B	B	B	B	B	D	D	B	D	B	B	B	B	B	B	D	D	D	D	D	B	D	D	D	B	D	D	B	D	B	B	D	D	B	B	D
1	rs30173232	64.6973	64.6507	36.8399	H	H	B	D	B	B	B	D	D	B	B	B	B	B	D	D	B	D	B	B	B	B	B	B	D	D	D	D	D	B	D	D	D	B	D	D	B	D	B	B	D	D	B	B	D
1	rs30465484	65.2101	65.1636	37.0964	H	H	B	D	B	B	B	D	D	B	B	B	B	B	D	D	B	D	B	B	B	B	B	B	D	D	D	D	D	B	D	D	D	B	D	D	B	D	B	B	D	D	B	B	D
1	rs45845149	65.2148	65.1682	37.2236	H	H	B	D	B	B	B	D	D	B	B	B	B	B	D	D	B	D	B	B	B	B	B	B	D	D	D	D	D	B	D	D	D	B	D	D	B	D	B	B	D	D	B	B	D
1	rs31727300	65.2663	65.2197	37.3508	H	H	B	D	B	B	B	D	D	B	B	B	B	B	D	D	B	D	B	B	B	B	B	B	D	D	D	D	D	B	D	D	D	B	D	D	B	D	B	B	D	D	B	B	D
1	rs32848413	65.5515	65.5049	37.3508	H	H	B	D	B	B	B	D	D	B	B	B	B	B	D	D	B	D	B	B	B	B	B	B	D	D	D	D	D	B	D	D	D	B	D	D	B	D	B	B	D	D	B	B	D
1	rs30230950	66.2052	66.1587	37.3508	H	H	B	D	B	B	B	D	D	B	B	B	B	B	D	D	B	D	B	B	B	B	B	B	D	D	D	D	D	B	D	D	D	B	D	D	B	D	B	B	D	D	B	B	D
1	rs32347478	66.244	66.1975	37.6072	H	H	B	D	B	B	B	D	D	B	B	B	B	B	D	D	B	D	B	B	D	B	B	B	D	D	D	D	D	B	D	D	D	B	D	D	B	D	B	B	D	D	B	B	D
1	rs33859501	66.2483	66.2017	37.6072	H	H	B	D	B	B	B	D	D	B	B	B	B	B	D	D	B	D	B	B	D	B	B	B	D	D	D	D	D	B	D	D	D	B	D	D	B	D	B	B	D	D	B	B	D
1	rs30993227	66.3901	66.3436	37.7344	H	H	B	D	B	B	B	D	D	B	B	B	B	B	D	D	B	D	B	B	D	B	B	B	D	D	D	D	D	B	D	D	D	B	D	D	B	D	B	B	D	D	B	B	D
1	rs51246399	66.4024	66.3558	37.7344	H	H	B	D	B	B	B	D	D	B	B	B	B	B	D	D	B	D	B	B	D	B	B	B	D	D	D	D	D	B	D	D	D	B	D	D	B	D	B	B	D	D	B	B	D
1	rs30297732	66.6492	66.6027	37.7344	H	H	B	D	B	B	B	D	D	B	B	B	B	B	D	D	B	D	B	B	D	B	B	B	D	D	D	D	D	B	D	D	D	B	D	D	B	D	B	B	D	D	B	B	D
1	rs30284166	66.6835	66.6369	37.8617	H	H	B	D	B	B	B	D	D	B	B	B	B	B	D	B	B	D	B	B	D	B	B	B	D	D	D	D	D	B	D	D	D	B	D	D	B	D	B	B	D	D	B	B	D
1	rs3722989	66.763	66.7164	37.8617	H	H	B	D	B	B	B	D	D	B	B	B	B	B	D	B	B	D	B	B	D	B	B	B	D	D	D	D	D	B	D	D	D	B	D	D	B	D	B	B	D	D	B	B	D
1	rs3665792	67.8237	67.7772	37.9889	H	H	B	D	B	B	B	D	D	B	B	B	B	B	D	B	B	D	B	B	D	B	B	B	D	D	D	D	D	B	D	D	D	B	D	D	B	D	B	B	D	D	B	B	D
1	rs13475907	68.122	68.0754	38.2453	H	H	B	D	B	B	B	D	D	B	B	B	B	B	D	B	B	D	B	B	D	B	B	B	D	D	D	D	D	B	D	D	D	B	D	D	B	D	B	B	D	D	B	B	D
1	rs32080982	68.1566	68.11	38.3725	H	H	B	D	B	B	B	D	D	B	B	B	B	B	D	B	B	D	B	B	D	B	B	B	D	D	D	D	D	B	D	D	D	B	D	D	B	D	B	B	D	D	B	B	D
1	rs31292260	68.9755	68.9289	38.3725	H	H	B	D	B	B	B	D	D	B	B	B	B	B	D	B	B	D	B	B	D	B	B	B	D	D	D	D	D	B	D	D	D	B	D	D	B	D	B	B	D	D	B	B	D
1	rs48130521	68.9854	68.9389	38.4998	H	H	B	D	B	B	B	D	D	B	B	B	B	B	D	B	B	B	B	B	D	B	B	B	D	D	D	D	D	B	D	D	D	B	D	D	B	D	B	B	D	D	B	B	D
1	rs36768099	69.3593	69.3128	38.4998	H	H	B	D	B	B	B	D	D	B	B	B	B	B	D	B	B	B	B	B	D	B	B	B	D	D	D	D	D	B	D	D	D	B	D	D	B	D	B	B	D	D	B	B	D
1	rs13475913	70.1272	70.0806	38.4998	H	H	B	D	H	B	B	D	D	B	B	B	B	B	D	B	B	B	B	B	D	H	B	B	D	D	D	D	D	B	D	D	D	B	D	D	B	D	B	H	D	D	B	B	D
1	rs30948259	70.8061	70.7595	38.627	H	H	B	D	D	B	B	D	D	B	B	B	B	B	D	B	B	B	B	B	D	H	B	B	D	D	D	D	D	B	D	D	D	B	D	D	B	D	B	H	D	D	B	B	D
1	rs37034472	72.5499	72.5033	39.0146	H	H	B	D	D	B	B	D	D	B	B	B	D	B	D	B	B	B	B	B	D	H	B	B	D	D	D	D	D	B	D	D	D	B	D	D	B	D	B	H	D	D	B	B	D
1	rs31200269	72.6736	72.627	39.4022	H	H	B	D	D	B	B	D	D	B	B	B	D	B	D	B	B	B	B	B	D	H	B	B	D	D	D	D	D	B	D	D	D	B	D	D	B	D	B	H	D	D	B	B	D
1	rs3687595	72.7353	72.6887	39.7898	H	H	B	D	D	B	B	D	D	B	B	B	D	B	D	B	B	B	B	B	D	D	B	B	D	D	D	D	D	B	D	D	D	B	D	D	B	D	B	D	D	D	B	B	D
1	rs238728371	73.1499	73.1033	39.7898	H	H	B	D	D	B	B	D	D	B	B	B	D	B	D	B	B	B	B	B	D	D	B	B	D	D	D	D	D	B	D	D	D	B	D	D	B	D	B	D	D	D	B	B	D
1	rs31428112	73.1583	73.1117	39.917	H	H	B	D	D	B	B	D	D	B	B	B	D	B	D	B	B	B	B	B	B	D	B	B	D	D	D	D	D	B	D	D	D	B	D	D	B	D	B	D	D	D	B	B	D
1	rs13475920	73.2578	73.2112	39.917	H	H	B	D	D	B	B	D	D	B	B	B	D	B	D	B	B	B	B	B	B	D	B	B	D	D	D	D	D	B	D	D	D	B	D	D	B	D	B	D	D	D	B	B	D
1	rs32184618	73.2688	73.2222	40.1734	H	H	B	D	D	B	B	D	D	B	B	B	D	B	D	B	B	B	B	B	B	D	B	B	D	D	D	D	D	B	D	D	D	B	D	D	B	D	B	D	D	D	B	B	D
1	rs13475921	73.4647	73.4182	40.3006	H	H	B	D	D	B	B	D	D	B	B	B	D	B	D	B	B	B	B	B	B	D	B	B	D	D	D	B	D	B	D	D	D	B	D	D	B	D	B	D	D	D	B	B	D
1	rs31377069	73.5372	73.4906	40.4279	H	H	B	D	D	B	B	D	D	B	B	B	D	B	D	B	B	B	B	B	B	D	B	B	D	D	D	B	D	B	D	D	D	B	D	D	B	D	B	D	D	D	B	B	D
1	rs13475923	74.1194	74.0728	40.8155	H	H	B	D	D	B	B	D	D	B	B	B	D	B	D	B	B	B	B	B	B	D	B	B	D	D	D	B	D	B	D	D	D	B	D	D	B	D	B	D	D	D	B	B	D
1	rs31890646	74.9631	74.9165	40.9427	H	H	B	D	D	B	B	D	D	B	B	B	D	B	D	B	B	B	B	B	B	D	B	B	D	D	D	B	D	B	D	D	D	D	D	D	B	D	B	D	D	D	B	B	D
1	rs32117726	75.5553	75.5587	40.9427	H	H	B	D	D	B	B	D	D	B	B	B	D	B	D	B	B	B	B	B	B	D	B	B	D	D	D	B	D	B	D	D	D	D	D	D	B	D	B	D	D	D	B	B	D
1	rs30858590	76.0265	76.03	41.0699	H	H	B	D	D	B	B	D	D	B	B	B	D	B	D	B	B	B	B	B	B	D	B	B	D	D	D	B	D	B	D	D	D	D	D	D	B	D	B	D	D	D	B	B	D
1	rs3699038	76.3867	76.3901	41.0699	H	H	B	D	D	B	B	D	D	B	B	B	D	B	D	B	B	B	B	B	B	D	B	B	D	D	D	B	D	B	D	D	D	D	D	D	B	D	B	D	D	D	B	B	D
1	rs30141894	76.4477	76.4511	41.1971	H	H	B	D	D	B	B	D	D	B	B	B	D	B	D	B	B	B	B	B	D	D	B	B	D	D	D	B	D	B	D	D	D	D	D	D	B	D	B	D	D	D	B	B	D
1	rs32326048	76.5183	76.5217	41.3244	H	H	B	D	D	B	B	D	D	B	B	B	D	B	D	B	B	B	B	B	D	D	B	B	D	D	D	B	D	B	D	D	D	D	D	D	B	D	B	D	D	D	B	B	D
1	rs31379580	76.6334	76.6368	41.3244	H	H	B	D	D	B	B	D	D	B	B	B	D	B	D	B	B	B	B	B	D	D	B	B	D	D	D	B	D	B	D	D	D	D	D	D	B	D	B	D	D	D	B	B	D
1	rs47192472	78.2306	78.234	41.8452	H	H	B	D	D	B	B	D	D	B	B	B	D	B	D	B	B	B	B	B	D	D	B	B	D	D	D	B	D	B	D	D	D	D	D	D	B	D	B	D	D	D	B	B	D
1	rs45948170	78.8562	78.8596	42.5014	H	H	B	D	D	B	B	D	D	B	B	B	D	B	D	B	B	B	B	B	D	D	B	B	D	D	D	B	D	B	D	D	D	D	D	D	B	D	B	D	D	D	B	B	D
1	rs46070989	78.9291	78.9325	43.4347	H	H	B	D	B	B	B	D	D	B	B	B	D	B	D	B	B	B	D	B	D	D	B	B	D	D	D	B	D	B	D	D	D	D	D	D	B	D	B	D	D	B	B	B	B
1	rs47823509	78.9371	78.9405	43.5619	H	H	B	D	B	B	B	D	D	B	B	B	D	B	D	B	B	B	D	B	D	D	B	B	D	D	D	B	D	B	D	D	D	D	D	D	B	D	D	D	D	B	B	B	B
1	rs30156746	79.6145	79.6179	43.5619	H	H	B	D	B	B	B	D	D	B	B	B	D	B	D	B	B	B	D	B	D	D	B	B	D	D	D	B	D	B	D	D	D	D	D	D	B	D	D	D	D	B	B	B	B
1	rs232937166	79.8028	79.8062	43.9495	H	H	B	D	B	B	B	D	D	B	B	B	D	B	D	B	B	B	D	B	D	D	B	B	D	D	D	B	D	B	D	D	D	D	D	D	B	D	D	H	D	B	B	B	B
1	rs31612855	80.3224	80.3259	44.3371	H	H	B	D	B	B	B	D	D	B	B	B	D	B	D	B	B	B	D	B	D	D	D	D	D	D	D	B	D	B	D	D	D	D	D	D	B	D	D	B	D	B	B	B	B
1	rs236370277	80.5525	80.5559	44.3371	H	H	B	D	B	B	B	D	D	B	B	B	D	B	D	B	B	B	D	B	D	D	D	D	D	D	D	B	D	B	D	D	D	D	D	D	B	D	D	B	D	B	B	B	B
1	rs30205785	80.7803	80.7837	44.4644	H	H	B	D	B	B	B	D	D	B	B	B	D	B	D	B	B	B	D	B	D	D	D	D	D	D	D	B	D	B	D	D	D	D	D	D	B	D	D	B	D	B	B	B	B
1	rs13475954	82.901	82.9044	45.258	H	H	B	D	B	B	B	D	D	B	B	B	D	B	D	B	B	B	D	B	D	D	D	D	D	B	D	B	D	B	D	D	D	D	B	D	B	D	D	B	D	B	B	B	B
1	rs32668634	83.3857	83.3891	45.258	H	H	B	D	B	B	B	D	D	B	B	B	D	B	D	B	B	B	D	B	D	D	D	D	D	B	D	B	D	B	D	D	D	D	B	D	B	D	D	B	D	B	B	B	B
1	rs13475957	83.9226	83.926	45.9142	H	H	B	D	B	B	B	D	D	B	B	B	D	B	D	B	B	B	D	B	D	D	D	D	D	B	D	B	D	B	D	D	B	D	B	D	B	D	D	B	D	B	B	B	B
1	rs32358097	84.7187	84.7221	46.435	H	H	B	D	B	B	B	D	D	B	B	B	D	B	D	B	B	B	D	B	D	D	D	D	D	B	D	B	D	B	D	D	B	D	B	D	B	D	D	B	D	B	B	B	B
1	rs3678377	87.688	85.7914	46.5622	H	H	B	D	B	B	B	D	D	B	B	B	D	B	D	B	B	B	D	B	D	D	D	D	D	B	D	B	D	B	D	D	B	D	B	D	B	D	D	B	D	B	B	B	B
1	rs30804641	87.8407	85.9441	47.2184	H	H	B	D	B	B	B	D	D	B	B	B	D	B	D	B	B	B	D	B	D	D	D	D	D	B	D	B	D	B	D	D	D	D	B	D	B	D	D	B	D	B	B	B	B
1	rs31929413	88.1164	86.2198	47.3456	H	H	B	D	B	B	B	D	D	B	B	B	D	B	D	B	B	B	D	B	D	D	D	D	D	B	D	B	D	B	D	D	D	D	B	D	B	D	D	B	D	B	B	B	B
1	rs219816352	89.1665	87.2699	47.3456	H	H	B	D	B	B	B	D	D	B	B	B	D	B	D	B	B	B	D	B	D	D	D	D	D	B	D	B	D	B	D	D	D	D	B	D	B	D	D	B	D	B	B	B	B
1	rs50310397	89.1845	87.2879	47.4728	H	H	B	D	B	B	B	D	D	B	B	B	D	B	D	B	B	B	D	B	D	D	D	D	D	B	D	B	D	B	D	D	D	D	B	D	B	D	D	B	D	B	B	B	B
1	rs32104666	89.2354	87.3388	47.7293	H	H	B	D	B	B	D	D	D	B	B	B	D	B	D	B	B	B	D	B	D	D	D	D	D	B	D	B	D	B	D	B	D	D	B	D	B	D	D	B	D	B	B	B	B
1	rs51130709	89.3654	87.4688	47.7293	H	H	B	D	B	B	D	D	D	B	B	B	D	B	D	B	B	B	D	B	D	D	D	D	D	B	D	B	D	B	D	B	D	D	B	D	B	D	D	B	D	B	B	B	B
1	rs13475967	89.3862	87.4896	47.8565	H	H	B	D	B	B	D	D	D	B	B	B	D	B	D	B	B	B	D	B	D	D	D	D	D	B	D	B	D	B	D	B	D	D	B	D	B	D	D	B	D	B	B	B	B
1	rs48766014	89.4417	87.5452	47.8565	H	H	B	D	B	B	D	D	D	B	B	B	D	B	D	B	B	B	D	B	D	D	D	D	D	B	D	B	D	B	D	B	D	D	B	D	B	D	D	B	D	B	B	B	B
1	rs6234856	89.813	87.9164	47.9837	H	H	B	D	B	B	D	D	D	B	B	B	D	B	D	B	B	B	D	B	D	D	D	D	D	B	D	B	D	B	D	B	D	D	B	D	B	D	D	B	D	B	B	B	B
1	rs46281379	89.9955	88.0989	47.9837	H	H	B	D	B	B	D	D	D	B	B	B	D	B	D	B	B	B	D	B	D	D	D	D	D	B	D	B	D	B	D	B	D	D	B	D	B	D	D	B	D	B	B	B	B
1	rs47858597	90.0345	88.1379	48.1109	H	H	B	D	B	B	D	D	D	B	B	B	D	B	D	B	B	B	D	B	D	D	D	D	D	B	D	B	D	D	D	B	D	D	B	D	B	D	D	B	D	B	B	B	B
1	rs30307999	90.0612	88.1646	48.1109	H	H	B	D	B	B	D	D	D	B	B	B	D	B	D	B	B	B	D	B	D	D	D	D	D	B	D	B	D	D	D	B	D	D	B	D	B	D	D	B	D	B	B	B	B
1	rs13475970	90.2463	88.3498	48.2382	H	H	B	D	B	B	D	D	D	B	B	B	D	B	D	B	D	B	D	B	D	D	D	D	D	B	D	B	D	D	D	B	D	D	B	D	B	D	D	B	D	B	B	B	B
1	rs30341693	91.9844	90.0878	48.2382	H	H	B	D	B	B	D	D	D	B	B	B	D	B	D	B	D	B	D	B	D	D	D	D	D	B	D	B	D	D	D	B	D	D	B	D	B	D	D	B	D	B	B	B	B
1	rs30337529	92.0825	90.1859	48.3654	H	H	B	D	B	B	D	D	D	B	B	B	D	B	D	B	D	B	D	B	D	D	D	D	D	B	D	B	D	D	D	B	D	D	B	D	B	D	D	B	D	B	B	B	B
1	rs30330393	92.2089	90.3123	48.3654	H	H	B	D	B	B	D	D	D	B	B	B	D	B	D	B	D	B	D	B	D	D	D	D	D	B	D	B	D	D	D	B	D	D	B	D	B	D	D	B	D	B	B	B	B
1	rs50175543	92.9944	91.0978	48.8862	H	H	B	D	B	B	D	D	D	B	B	B	D	B	D	B	D	B	D	B	D	D	D	D	D	B	D	B	D	D	D	B	D	D	B	D	B	D	D	B	D	B	B	B	B
1	rs45885174	92.9947	91.0982	48.8862	H	H	B	D	B	B	D	D	D	B	B	B	D	B	D	B	D	B	D	B	D	D	D	D	D	B	D	B	D	D	D	B	D	D	B	D	B	D	D	B	D	B	B	B	B
1	rs52508722	92.997	91.1004	49.0135	H	H	B	D	B	B	D	D	D	B	B	B	D	B	D	B	D	B	D	B	D	D	D	D	D	B	D	B	D	D	D	B	D	D	B	D	B	D	D	B	D	B	B	B	B
1	rs13475979	93.2189	91.3223	49.1407	H	H	B	D	B	B	D	D	D	B	B	B	D	B	D	B	D	B	D	B	D	D	D	D	D	B	D	B	D	D	D	B	D	D	B	D	B	D	D	B	D	B	B	B	B
1	rs13475980	93.55	91.6534	49.1407	H	H	B	D	B	B	D	D	D	B	B	B	D	B	D	B	D	B	D	B	D	D	D	D	D	B	D	B	D	D	D	B	D	D	B	D	B	D	D	B	D	B	B	B	B
1	rs33082518	94.1537	92.2571	49.2679	H	H	B	D	B	B	D	D	D	B	B	B	D	B	D	B	D	B	D	B	D	D	D	D	D	B	D	B	D	D	D	B	D	D	B	D	B	D	D	B	D	B	B	B	B
1	rs32252974	94.1918	92.2952	49.5243	H	H	B	D	B	B	D	D	D	B	B	B	D	B	D	B	D	B	D	B	D	D	D	D	D	B	D	B	D	D	D	B	D	D	B	D	B	D	D	B	D	B	B	B	B
1	rs33069894	94.2699	92.3733	50.1805	H	H	B	D	B	B	D	D	D	B	B	B	D	B	D	B	D	B	D	B	D	D	D	D	D	B	D	B	D	D	D	B	D	D	B	D	B	D	B	B	D	B	B	B	B
1	rs32182636	94.4056	92.509	50.1805	H	H	B	D	B	B	D	D	D	B	B	B	D	B	D	B	D	B	D	B	D	D	D	D	D	B	D	B	D	D	D	B	D	D	B	D	B	D	B	B	D	B	B	B	B
1	rs13475984	94.6083	92.7117	50.4369	H	H	B	D	B	B	D	D	D	B	B	B	D	B	D	B	D	B	D	B	D	D	D	D	D	B	D	B	D	D	D	B	D	D	B	D	B	D	B	B	D	B	B	B	B
1	rs30390109	95.0461	93.1495	50.4369	H	H	B	D	B	B	D	D	D	B	B	B	D	B	D	B	D	B	D	B	D	D	D	D	D	B	D	B	D	D	D	B	D	D	B	D	B	D	B	B	D	B	B	B	B
1	rs3692309	95.1481	93.2515	50.5641	H	H	B	D	B	B	D	D	D	B	B	B	D	B	D	B	D	B	D	B	D	D	D	D	D	B	D	B	D	B	D	B	D	D	B	D	B	D	B	B	D	B	B	B	B
1	rs3713135	95.5694	93.6728	50.5641	H	H	B	D	B	B	D	D	D	B	B	B	D	B	D	B	D	B	D	B	D	D	D	D	D	B	D	B	D	B	D	B	D	D	B	D	B	D	B	B	D	B	B	B	B
1	rs4137444	95.5698	93.6732	50.6913	H	H	B	D	B	B	D	D	B	B	B	B	D	B	D	B	D	B	D	B	D	D	D	D	D	B	D	B	D	B	D	B	D	D	B	D	B	D	B	B	D	B	B	B	B
1	rs32234269	95.9197	94.0232	50.6913	H	H	B	D	B	B	D	D	B	B	B	B	D	B	D	B	D	B	D	B	D	D	D	D	D	B	D	B	D	B	D	B	D	D	B	D	B	D	B	B	D	B	B	B	B
1	rs31144348	96.1661	94.2695	50.8186	H	H	B	D	B	B	D	D	B	B	B	B	D	B	D	B	D	B	D	B	D	D	D	D	D	B	D	B	D	B	D	B	D	D	B	D	B	D	B	B	D	B	B	B	B
1	rs32199840	96.2757	94.3792	50.9458	H	H	B	D	B	B	D	D	B	B	B	B	D	B	D	B	D	B	D	B	D	D	D	D	D	B	D	B	D	B	D	B	D	D	B	D	B	D	B	B	D	B	B	B	B
1	rs13475991	96.4198	94.5232	51.073	H	H	B	D	B	B	D	D	B	B	B	B	D	B	D	B	D	B	D	B	D	D	D	D	D	B	D	B	D	B	D	B	D	D	B	D	B	D	B	B	D	B	B	B	B
1	rs31707646	96.991	95.0945	51.5939	H	H	B	D	B	B	D	D	B	B	D	B	D	B	D	B	D	B	D	B	D	D	D	D	D	B	D	B	D	B	D	B	D	D	B	D	B	D	B	B	B	B	B	B	B
1	rs30558618	98.9158	97.0192	51.5939	H	H	B	D	B	B	D	D	B	B	D	B	D	B	D	B	D	B	D	B	D	D	D	D	D	B	D	B	D	B	D	B	D	D	B	D	B	D	B	B	B	B	B	B	B
1	rs13476003	99.6823	97.7857	51.7211	H	H	B	D	B	B	D	D	B	B	D	B	D	B	D	B	D	B	D	B	D	D	D	D	D	B	D	B	D	B	D	B	D	D	B	D	B	D	B	B	B	B	B	B	B
1	rs13476004	99.9587	98.0621	51.8483	H	H	B	D	B	B	D	D	B	B	D	B	D	B	D	B	D	B	D	B	D	D	D	D	D	B	D	B	D	B	D	B	D	D	B	D	B	D	B	B	B	B	B	B	B
1	rs30442897	100.233	98.3364	51.9755	H	H	B	D	B	B	D	D	B	B	D	B	D	B	D	B	D	B	D	B	D	D	D	D	D	B	D	B	D	B	D	B	D	D	B	D	B	D	B	B	B	B	B	B	B
1	rs13476006	100.504	98.6069	52.1028	H	H	B	D	B	B	D	D	B	B	D	B	D	B	D	B	D	B	D	B	D	D	D	D	B	B	D	B	D	B	D	B	D	D	B	D	B	D	B	B	B	B	B	B	B
1	rs31666743	100.69	98.7933	52.23	H	H	B	D	B	B	D	D	B	B	D	B	D	B	D	B	D	B	D	B	D	D	D	D	B	B	D	B	D	B	D	B	D	D	B	D	B	D	B	B	B	B	D	B	B
1	rs32261404	101.164	99.2678	52.23	H	H	B	D	B	B	D	D	B	B	D	B	D	B	D	B	D	B	D	B	D	D	D	D	B	B	D	B	D	B	D	B	D	D	B	D	B	D	B	B	B	B	D	B	B
1	rs37486156	101.786	99.8898	52.3572	H	H	B	D	B	B	D	D	B	B	D	B	D	B	D	B	D	B	D	B	D	D	D	D	B	B	D	B	D	B	D	B	D	D	B	D	B	D	B	B	B	B	D	B	B
1	rs36618375	101.787	99.8899	52.4844	H	H	B	D	B	B	D	D	B	B	D	B	D	B	D	B	D	B	D	B	D	D	D	D	B	B	D	B	D	B	D	B	D	D	B	D	B	D	B	B	B	B	D	B	B
1	rs13476012	101.801	99.9049	52.6117	H	H	B	D	B	B	D	D	B	B	D	B	D	B	D	B	D	B	D	B	D	D	D	D	B	B	D	B	D	B	D	B	D	D	B	D	B	D	B	B	B	B	D	B	B
1	rs30966514	102.662	100.765	52.6117	H	H	B	D	B	B	D	D	B	B	D	B	D	B	D	B	D	B	D	B	D	D	D	D	B	B	D	B	D	B	D	B	D	D	B	D	B	D	B	B	B	B	D	B	B
1	rs51210174	102.902	101.005	52.7389	H	H	B	D	B	B	D	D	B	B	D	B	D	B	D	B	D	B	D	B	D	D	D	D	B	B	D	B	D	B	D	B	D	D	B	D	B	D	B	B	B	B	D	B	B
1	rs13476025	105.621	103.725	52.9953	H	H	B	D	B	B	D	D	B	B	D	B	D	B	D	B	D	B	D	B	D	D	D	D	B	B	D	B	D	B	D	B	D	D	B	D	B	D	B	B	B	B	D	B	B
1	rs31806216	106.674	104.777	52.9953	H	H	B	D	B	B	D	D	B	B	D	B	D	B	D	B	D	B	D	B	D	D	D	D	B	B	D	B	D	B	D	B	D	D	B	D	B	D	B	B	B	B	D	B	B
1	rs13476030	106.773	104.877	53.1225	H	H	B	D	B	B	D	D	B	B	D	B	D	B	D	B	D	B	D	B	D	D	D	D	B	B	D	B	D	B	D	B	D	D	B	D	B	D	B	B	B	B	D	B	B
1	rs32565357	107.008	105.112	53.1225	H	H	B	D	B	B	D	D	B	B	D	B	D	B	D	B	D	B	D	B	D	D	D	D	B	B	D	B	D	B	D	B	D	D	B	D	B	D	B	B	B	B	D	B	B
1	rs32697536	107.48	105.583	53.2498	H	H	B	D	B	B	D	D	B	B	D	B	D	B	D	B	D	B	D	B	D	D	D	D	B	B	D	B	D	B	D	B	D	D	B	D	B	D	B	B	B	B	D	B	B
1	rs30506144	107.674	105.777	53.5062	H	H	B	D	B	B	D	D	B	B	D	B	D	B	D	B	D	B	D	B	D	D	D	D	B	B	D	B	D	B	D	B	D	D	B	D	B	D	B	B	B	B	D	B	B
1	rs30488981	108.216	106.319	53.5062	H	H	B	D	B	B	D	D	B	B	D	B	D	B	D	B	D	B	D	B	D	D	D	D	B	B	D	B	D	B	D	B	D	D	B	D	B	D	B	B	B	B	D	B	B
1	rs30487561	108.218	106.321	53.6334	H	H	B	D	B	B	D	D	B	B	D	B	D	B	D	B	D	B	D	B	D	D	D	D	B	B	D	B	D	B	D	B	D	D	B	D	B	D	B	B	B	B	D	B	B
1	rs30484039	108.287	106.391	53.6334	H	H	B	D	B	B	D	D	B	B	D	B	D	B	D	B	D	B	D	B	D	D	D	D	B	B	D	B	D	B	D	B	D	D	B	D	B	D	B	B	B	B	D	B	B
1	rs47647099	108.488	106.591	53.7606	H	H	B	D	B	B	D	D	B	B	D	B	D	B	D	B	D	B	D	B	D	D	D	D	B	B	D	B	D	B	D	B	D	D	B	D	B	D	B	B	B	B	D	B	B
1	rs49762567	108.488	106.592	53.8878	H	H	B	D	B	B	B	D	B	B	D	B	D	B	D	B	D	B	D	B	D	D	D	D	B	B	D	B	D	B	D	B	D	D	B	D	B	D	B	B	B	B	D	B	B
1	rs3680216	108.626	106.729	53.8878	H	H	B	D	B	B	B	D	B	B	D	B	D	B	D	B	D	B	D	B	D	D	D	D	B	B	D	B	D	B	D	B	D	D	B	D	B	D	B	B	B	B	D	B	B
1	rs31994637	108.732	106.835	54.0151	H	H	B	D	B	B	B	D	B	B	D	B	D	B	D	B	D	B	D	B	D	D	D	D	B	B	D	B	D	B	D	B	D	D	B	D	B	D	B	B	B	B	D	B	B
1	rs31960226	109.383	107.486	54.4027	H	H	B	D	B	B	B	D	B	B	D	B	D	B	D	D	D	B	D	B	D	D	D	D	B	B	D	B	D	B	D	B	D	D	B	D	B	D	B	B	B	B	D	B	B
1	rs32738873	110.28	108.383	54.4027	H	H	B	D	B	B	B	D	B	B	D	B	D	B	D	D	D	B	D	B	D	D	D	D	B	B	D	B	D	B	D	B	D	D	B	D	B	D	B	B	B	B	D	B	B
1	rs31744083	110.283	108.386	54.5299	H	H	B	D	B	B	D	D	B	B	D	B	D	B	D	D	D	B	D	B	D	D	D	D	B	B	D	B	D	B	D	B	D	D	B	D	B	D	B	B	B	B	D	B	B
1	rs47329570	110.809	108.912	54.5299	H	H	B	D	B	B	D	D	B	B	D	B	D	B	D	D	D	B	D	B	D	D	D	D	B	B	D	B	D	B	D	B	D	D	B	D	B	D	B	B	B	B	D	B	B
1	rs31960159	110.868	108.971	54.7863	H	H	B	D	B	B	D	D	B	B	D	B	D	B	D	D	D	B	D	B	D	D	D	D	B	B	D	B	D	B	D	B	D	D	B	D	B	D	B	B	B	B	D	B	B
1	rs13476045	110.961	109.064	55.0427	H	H	B	D	B	B	D	D	B	B	D	B	D	B	D	D	D	B	D	B	D	D	D	D	B	B	D	D	D	B	D	B	D	D	B	D	B	D	B	B	B	B	D	B	B
1	rs45843892	111.125	109.228	55.0427	H	H	B	D	B	B	D	D	B	B	D	B	D	B	D	D	D	B	D	B	D	D	D	D	B	B	D	D	D	B	D	B	D	D	B	D	B	D	B	B	B	B	D	B	B
1	rs31935680	111.437	109.541	55.1699	H	H	B	D	B	B	D	D	B	B	D	B	D	B	D	D	D	B	D	B	D	D	D	D	B	B	D	D	D	B	D	B	D	D	B	D	B	D	B	B	B	B	D	B	B
1	rs3685919	111.528	109.632	55.2972	H	H	B	D	B	B	D	D	B	B	D	B	D	B	D	D	D	B	D	B	D	D	D	D	B	B	D	D	D	B	D	B	D	D	B	D	B	D	B	B	B	B	D	B	B
1	rs6319405	112.363	110.467	55.2972	H	H	B	D	B	B	D	D	B	B	D	B	D	B	D	D	D	B	D	B	D	D	D	D	B	B	D	D	D	B	D	B	D	D	B	D	B	D	B	B	B	B	D	B	B
1	rs3710646	112.847	110.951	55.2972	H	H	B	D	B	B	D	D	B	B	D	B	D	B	D	D	D	B	D	B	D	D	D	D	B	B	D	D	D	B	D	B	D	D	B	D	B	D	B	B	B	B	D	B	B
1	rs30584583	115.291	113.394	55.4244	H	H	B	D	B	B	D	D	B	B	D	B	D	B	D	D	D	B	D	B	D	D	D	D	B	B	D	D	D	B	D	B	D	D	B	D	B	D	B	B	B	B	D	B	B
1	rs51800183	115.913	114.017	55.5516	H	H	B	D	B	B	D	D	B	B	D	B	D	B	D	D	D	B	D	B	D	D	D	D	B	B	D	D	D	B	D	B	D	D	B	D	B	D	B	B	B	B	D	B	B
1	rs48823920	117.184	115.288	55.5516	H	H	B	D	B	B	D	D	B	B	D	B	D	B	D	D	D	B	D	B	D	D	D	D	B	B	D	D	D	B	D	B	D	D	B	D	B	D	B	B	B	B	D	B	B
1	rs30719160	117.556	115.659	55.808	H	H	B	D	B	B	D	D	B	B	D	B	D	B	D	D	D	B	D	B	D	D	D	D	B	B	D	D	D	B	D	B	D	D	B	D	B	D	B	B	B	B	D	B	D
1	rs31471077	117.835	115.938	55.9353	H	H	B	D	B	B	D	D	B	B	D	B	D	B	D	D	D	B	D	B	D	D	D	D	B	B	D	D	D	B	D	B	D	D	B	D	B	D	B	B	B	B	D	B	D
1	rs30675648	117.848	115.952	56.0625	H	H	B	D	B	B	D	D	B	B	D	B	D	B	D	D	D	B	D	B	B	D	D	D	B	B	D	D	D	B	D	B	D	D	B	D	B	D	B	B	B	B	D	B	D
1	rs32180662	117.934	116.038	56.0625	H	H	B	D	B	B	D	D	B	B	D	B	D	B	D	D	D	B	D	B	B	D	D	D	B	B	D	D	D	B	D	B	D	D	B	D	B	D	B	B	B	B	D	B	D
1	rs30680977	118	116.104	56.1897	H	H	B	D	B	B	D	D	B	B	D	B	D	B	D	D	D	B	D	B	B	D	D	D	B	B	D	D	D	B	D	B	D	D	B	D	B	D	B	B	B	B	D	B	D
1	rs32807094	118.387	116.491	56.1897	H	H	B	D	B	B	D	D	B	B	D	B	D	B	D	D	D	B	D	B	B	D	D	D	B	B	D	D	D	B	D	H	D	D	B	D	B	D	B	B	B	B	D	B	D
1	rs30637341	118.455	116.558	56.3169	H	H	B	D	B	B	D	D	B	B	D	B	D	B	D	D	D	B	D	B	B	D	D	D	B	B	D	D	D	B	D	D	D	D	B	D	B	D	B	B	B	B	D	B	D
1	rs32757674	118.982	117.085	56.4442	H	H	B	D	B	B	D	D	B	B	D	B	D	B	D	D	D	B	D	B	B	D	D	D	B	B	D	D	D	B	D	D	D	D	B	D	B	D	B	B	B	B	D	B	D
1	rs32268077	120.602	118.706	56.4442	H	H	B	D	B	B	D	D	B	B	D	B	D	B	D	D	D	B	D	B	B	D	D	D	B	B	D	D	D	B	D	D	D	D	B	D	B	D	B	B	B	B	D	B	D
1	rs30725178	120.747	118.85	56.5714	H	H	B	D	B	B	D	D	B	B	D	B	D	B	D	D	D	B	D	B	B	D	D	D	B	B	D	D	D	B	D	D	D	D	B	D	B	D	B	B	B	B	D	B	D
1	rs30724278	120.749	118.853	56.6986	H	H	B	D	B	B	D	D	B	B	D	B	D	B	D	D	D	B	D	B	B	D	D	D	B	B	D	D	D	B	D	D	D	D	B	D	B	D	B	B	B	B	D	B	D
1	rs30698282	120.885	118.988	56.8258	H	H	B	D	B	B	D	D	B	B	D	B	D	B	D	D	D	B	D	B	B	D	D	D	B	B	D	D	D	B	D	D	D	D	B	D	B	D	B	B	B	B	D	B	D
1	rs3723088	121.958	120.061	56.9531	H	H	B	D	B	B	D	D	B	B	D	B	D	B	D	D	D	B	D	B	B	D	D	D	B	B	D	D	D	B	D	D	D	D	B	D	B	D	B	B	B	B	D	B	D
1	rs3663708	122.009	120.113	57.2095	H	H	B	D	B	B	D	D	B	B	D	B	D	B	D	D	D	B	D	B	B	D	D	D	B	D	D	D	D	B	D	D	D	D	B	D	B	D	B	B	B	B	D	B	D
1	rs31007558	122.044	120.148	57.3367	H	H	B	D	B	B	D	D	B	B	D	B	D	B	D	D	D	B	D	B	B	D	D	D	B	D	D	D	D	B	D	D	D	D	B	D	B	D	B	B	B	B	D	B	D
1	rs30727085	122.791	120.894	57.3367	H	H	B	D	B	B	D	D	B	B	D	B	D	B	D	D	D	B	D	B	B	D	D	D	B	D	D	D	D	B	D	D	D	D	B	D	B	D	B	B	B	B	D	B	D
1	rs48015801	123.045	121.148	57.4639	H	H	B	D	B	B	D	D	B	B	D	B	D	B	D	D	D	B	D	B	B	D	D	D	B	D	D	D	D	B	D	D	D	D	B	D	B	D	B	B	B	B	D	B	D
1	rs230640887	123.226	121.329	57.8515	H	H	B	D	B	B	D	D	B	B	D	B	D	B	D	D	D	B	D	B	B	D	D	D	B	D	D	D	D	B	D	D	D	D	B	D	B	D	B	B	B	B	D	B	D
1	rs237885247	123.25	121.353	57.9788	H	H	B	D	B	B	D	D	B	B	D	B	D	B	D	D	D	B	D	B	B	D	D	D	B	D	D	D	D	B	D	D	D	D	B	D	B	D	B	B	B	B	D	B	D
1	rs48962291	124.285	122.388	57.9788	H	H	B	D	B	B	D	D	B	B	D	B	D	B	D	D	D	B	D	B	B	D	D	D	B	D	D	D	D	B	D	D	D	D	B	D	B	D	B	B	B	B	D	B	D
1	rs213804272	125.887	123.991	58.3664	H	H	B	D	B	B	D	D	B	B	D	B	D	B	D	D	D	B	D	B	B	D	D	D	B	D	D	D	D	B	D	D	D	D	B	D	B	D	B	B	B	B	D	B	D
1	rs31189732	126.401	124.505	58.3664	H	H	B	D	B	B	D	D	B	B	D	B	D	B	D	D	D	B	D	B	B	D	D	D	B	D	D	D	D	B	D	D	D	D	B	D	B	D	B	B	B	B	D	B	D
1	rs47085630	126.438	124.541	58.4936	H	H	B	D	B	B	D	D	B	B	D	B	D	B	D	B	D	B	D	B	B	D	D	D	B	D	D	D	D	B	D	D	D	D	B	D	B	D	B	B	B	B	D	B	D
1	rs49565748	127.72	125.823	58.4936	H	H	B	D	B	B	D	D	B	B	D	B	D	B	D	B	D	B	D	B	B	D	D	D	B	D	D	D	D	B	D	D	D	D	B	D	B	D	B	B	B	B	D	B	D
1	rs30561273	127.975	126.079	58.6208	H	H	B	D	B	B	D	D	B	B	D	B	D	B	D	B	D	B	D	B	B	D	D	D	B	D	D	D	D	B	D	D	D	D	B	D	B	D	B	B	B	B	D	B	D
1	rs30785490	128.237	126.34	58.6208	H	H	B	D	B	B	D	D	B	B	D	B	D	B	D	B	D	B	D	B	B	D	D	D	B	D	D	D	D	B	D	D	D	D	B	D	B	D	B	B	B	B	D	B	D
1	rs32612920	128.554	126.657	58.748	H	H	B	D	B	B	D	D	B	B	D	B	D	B	D	B	D	B	D	B	B	D	D	D	B	D	D	D	D	B	D	D	D	D	B	D	B	D	B	B	B	B	D	B	D
1	rs31573665	128.569	126.673	59.0044	H	H	B	D	B	B	D	D	B	B	D	B	D	B	D	B	D	B	D	B	B	D	D	D	B	D	D	D	D	B	D	D	D	D	B	D	B	D	B	B	B	B	D	B	D
1	rs47328362	128.618	126.722	59.0044	H	H	B	D	B	B	D	D	B	B	D	B	D	B	D	B	D	B	D	B	B	D	D	D	B	D	D	D	D	B	D	D	D	D	B	D	B	D	B	B	B	B	D	B	D
1	rs32769332	128.626	126.729	59.2609	H	H	B	D	B	B	D	D	B	B	D	B	D	B	D	B	D	B	D	B	B	D	D	D	B	D	D	D	D	B	D	D	D	D	B	D	B	D	B	B	B	B	D	B	B
1	rs32013884	128.823	126.926	59.2609	H	H	B	D	B	B	D	D	B	B	D	B	D	B	D	B	D	B	D	B	B	D	D	D	B	D	D	D	D	B	D	D	D	D	B	D	B	D	B	B	B	B	D	B	B
1	rs50349808	128.933	127.037	59.3881	H	H	B	D	B	B	D	D	B	B	D	B	D	B	D	B	D	B	D	B	B	D	D	D	B	D	D	D	D	B	D	D	D	D	B	D	B	D	B	B	B	B	D	B	B
1	rs32811017	128.94	127.044	59.3881	H	H	B	D	B	B	D	D	B	B	D	B	D	B	D	B	D	B	D	B	B	D	D	D	B	D	D	D	D	B	D	D	D	D	B	D	B	D	B	B	B	B	D	B	B
1	rs31348531	128.946	127.049	59.7757	H	H	B	D	B	B	D	D	B	B	D	B	D	B	D	B	D	B	D	B	B	D	D	D	B	D	D	D	D	B	D	D	D	D	B	D	B	D	B	B	B	B	D	B	B
1	rs33889750	129.046	127.149	59.7757	H	H	B	D	B	B	D	D	B	B	D	B	D	B	D	B	D	B	D	B	B	D	D	D	B	D	D	D	D	B	D	D	D	D	B	D	B	D	B	B	B	B	D	B	B
1	rs47026905	129.051	127.154	59.9029	H	H	B	D	B	B	D	D	B	B	D	B	D	B	D	B	B	B	D	B	B	D	D	D	B	D	D	D	D	B	D	D	D	D	B	D	B	D	B	B	B	B	D	B	B
1	rs6263067	129.065	127.168	59.9029	H	H	B	D	B	B	D	D	B	B	D	B	D	B	D	B	B	B	D	B	B	D	D	D	B	D	D	D	D	B	D	D	D	D	B	D	B	D	B	B	B	B	D	B	B
1	rs32558546	130.44	128.543	59.9029	H	H	B	D	B	B	D	D	B	B	D	B	D	B	D	B	B	B	D	B	B	D	D	D	B	D	D	D	D	B	D	D	D	D	B	D	B	D	B	B	B	B	D	B	B
1	rs32101230	130.44	128.544	60.0301	H	H	B	D	B	B	D	D	B	B	D	B	D	B	D	B	B	B	D	B	B	D	D	D	B	D	D	D	D	B	D	D	D	D	B	D	B	D	B	B	B	B	D	B	D
1	rs49892902	130.441	128.545	60.4177	H	H	B	D	B	B	D	D	B	B	D	B	D	B	D	B	B	B	D	B	B	D	D	D	B	D	D	D	D	B	D	D	D	D	B	D	B	D	B	B	B	B	D	B	D
1	rs8256197	130.486	128.589	60.545	H	H	B	D	B	B	D	D	B	B	D	B	D	B	D	B	B	B	D	B	B	D	D	D	B	D	D	D	D	B	D	D	D	D	B	D	B	D	B	B	B	B	D	B	D
1	rs13459051	132.748	130.851	60.545	H	H	B	D	B	B	D	D	B	B	D	B	D	B	D	B	B	B	D	B	B	D	D	D	B	D	D	D	D	B	D	D	D	D	B	D	B	D	B	H	B	B	D	B	D
1	rs32335588	132.761	130.864	60.9326	H	H	B	D	B	B	D	D	B	B	D	B	D	B	D	B	B	B	D	B	B	D	D	D	B	D	D	D	D	B	D	D	D	D	B	D	B	D	B	D	B	B	D	B	D
1	rs32112067	133.227	131.331	60.9326	H	H	B	D	B	B	D	D	B	B	D	B	D	B	D	B	B	B	D	B	B	D	D	D	B	D	D	D	D	B	D	D	D	D	B	D	B	D	B	D	B	B	D	B	D
1	rs108035116	133.492	131.596	61.4534	H	H	B	D	B	B	D	D	B	B	D	B	D	B	D	B	B	B	D	B	B	D	D	D	B	D	D	D	D	B	D	D	D	D	B	D	B	D	B	D	B	B	D	B	D
1	rs6250833	133.559	131.662	61.5806	H	H	B	D	B	B	D	D	B	B	D	B	D	B	D	B	B	B	D	B	B	D	D	D	B	D	D	D	D	B	D	D	D	D	B	D	B	D	B	D	B	B	D	B	D
1	rs37505705	133.932	132.035	61.837	H	H	B	D	B	B	D	D	B	B	D	B	D	B	D	B	B	B	D	B	B	D	D	D	B	D	D	D	D	B	D	D	D	D	B	D	B	D	B	D	B	B	D	B	D
1	rs31762723	134.392	132.496	61.9643	H	H	B	D	B	B	D	D	B	B	D	B	D	B	D	B	B	B	D	B	B	D	D	D	B	D	D	D	D	B	D	D	D	D	B	D	B	D	B	D	B	B	D	B	D
1	rs30763126	134.525	132.628	62.0915	H	H	B	D	B	B	D	D	B	B	D	B	D	B	D	B	B	B	D	B	B	D	D	D	B	D	D	D	D	B	D	D	D	D	B	D	B	D	B	D	B	B	D	B	D
1	rs33494411	135.053	133.157	62.0915	H	H	B	D	B	B	D	D	B	B	D	B	D	B	D	B	B	B	D	B	B	D	D	D	B	D	D	D	D	B	D	D	D	D	B	D	B	D	B	D	B	B	D	B	D
1	rs30766381	135.065	133.168	62.2187	H	H	B	D	B	B	D	D	B	B	D	B	D	B	D	B	B	B	D	B	B	D	D	D	B	D	D	D	D	B	D	D	D	D	B	D	B	D	B	D	B	B	D	B	D
1	rs32452440	135.781	133.885	62.2187	H	H	B	D	B	B	D	D	B	B	D	B	D	B	D	B	B	B	D	B	B	D	D	D	B	D	D	D	D	B	D	D	D	D	B	D	B	D	B	D	B	B	D	B	D
1	rs37131139	135.872	133.976	62.3459	H	H	B	D	B	B	D	D	B	B	D	B	D	B	D	B	B	B	D	B	B	D	D	D	B	D	D	D	D	B	D	D	D	D	B	D	B	D	B	D	B	B	D	B	D
1	rs13476119	136.107	134.211	62.3459	H	H	B	D	B	B	D	D	B	B	D	B	D	B	D	B	B	B	D	B	B	D	D	D	B	D	D	D	D	B	D	D	D	D	B	D	B	D	B	D	B	B	D	B	D
1	rs49289788	137.067	135.17	62.6023	H	H	B	D	B	B	D	D	B	B	D	B	D	B	D	B	B	B	D	B	B	D	D	D	B	D	D	D	D	B	D	D	D	D	B	D	B	D	B	D	B	B	D	B	D
1	rs36548506	137.38	135.484	62.6023	H	H	B	D	B	B	D	D	B	B	D	B	D	B	D	B	B	B	D	B	B	D	D	D	B	D	D	D	D	B	D	D	D	D	B	D	B	D	B	D	B	B	D	B	D
1	rs37895110	137.459	135.563	62.8588	H	H	B	D	B	B	D	D	B	B	D	B	D	B	D	B	B	B	D	B	B	D	D	D	B	D	D	D	D	B	D	D	D	D	B	D	B	D	B	D	B	B	D	B	D
1	rs3691222	138.214	136.318	62.986	H	H	B	D	B	B	D	D	B	B	D	B	D	B	D	B	B	B	D	B	B	D	D	D	B	D	D	D	D	B	D	D	D	D	B	D	B	D	B	D	B	B	D	B	D
1	rs33589350	138.434	136.538	63.1132	H	H	B	D	B	B	D	D	B	B	D	B	D	B	D	B	B	B	D	B	B	D	D	D	B	D	D	D	D	B	D	D	D	D	B	D	B	D	B	D	B	B	D	B	D
1	rs33586240	138.451	136.554	63.2404	H	H	B	D	B	B	D	D	B	B	D	B	D	B	D	B	B	B	D	B	B	D	D	D	B	D	D	D	D	B	D	D	D	D	B	D	B	D	B	D	B	B	D	B	D
1	rs6406033	138.463	136.566	63.3677	H	H	B	D	B	B	D	D	B	B	D	B	D	B	D	B	B	B	D	B	B	D	D	D	B	D	D	D	D	B	D	D	D	D	B	D	B	D	B	D	B	B	D	B	D
1	rs46445754	139.33	137.433	63.3677	H	H	B	D	B	B	D	D	B	B	D	B	D	B	D	B	B	B	D	B	B	D	D	D	B	D	D	D	D	B	D	D	D	D	B	D	B	D	B	D	B	B	D	B	D
1	rs31534627	140.47	138.574	63.7553	H	H	B	D	B	B	D	D	B	B	D	B	D	B	D	B	B	B	D	B	B	D	D	D	B	D	D	D	D	B	D	D	D	D	B	D	B	D	B	D	B	B	D	B	D
1	rs215571652	140.503	138.607	63.8825	H	H	B	D	B	B	D	D	B	B	D	B	D	B	D	B	B	B	D	B	B	D	D	D	B	D	D	D	D	B	D	D	D	D	B	D	B	D	B	D	B	B	D	B	D
1	rs13476137	141.128	139.232	63.8825	H	H	B	D	B	B	D	D	B	B	D	B	D	B	D	B	B	B	D	B	B	D	D	D	B	D	D	D	D	B	D	D	D	D	B	D	B	D	B	D	B	B	D	B	D
1	rs13476138	141.418	139.521	64.2701	H	H	B	D	B	B	D	D	B	B	D	B	D	B	B	B	B	B	D	B	B	D	D	D	B	D	D	D	D	B	D	D	D	D	B	D	B	D	B	D	B	B	D	B	B
1	rs49147137	141.498	139.602	64.2701	H	H	B	D	B	B	D	D	B	B	D	B	D	B	B	B	B	B	D	B	B	D	D	D	B	D	D	D	D	B	D	D	D	D	B	D	B	D	B	D	B	B	D	B	B
1	rs107630249	141.703	139.807	64.5265	H	H	B	D	B	B	D	D	B	B	D	B	D	B	B	B	B	B	D	B	B	D	D	D	B	D	D	D	D	B	D	D	D	D	B	D	B	D	B	D	B	B	D	B	B
1	rs3682831	141.856	139.96	64.5265	H	H	B	D	B	B	D	D	B	B	D	B	D	B	B	B	B	B	D	B	B	D	D	D	B	D	D	D	D	B	D	D	D	D	B	D	B	D	B	D	B	B	D	B	B
1	rs13476148	144.862	142.966	64.7829	H	H	B	D	B	B	D	D	B	B	D	B	D	B	B	B	B	B	D	B	B	D	D	D	B	D	D	D	D	B	D	D	D	D	B	D	B	D	B	D	B	B	D	B	B
1	rs31066093	147.049	145.202	65.3037	H	H	B	D	B	B	D	B	B	D	D	B	D	B	B	B	B	B	D	B	D	D	D	D	D	D	D	D	D	B	D	D	D	D	B	D	B	D	B	D	B	B	D	B	B
1	rs31063456	147.224	145.377	66.2371	H	H	B	D	B	B	D	B	B	D	D	B	D	B	B	B	B	B	D	B	D	D	D	D	D	D	D	D	D	B	D	D	D	D	B	D	B	D	B	D	B	B	D	B	B
1	rs31055515	147.242	145.394	66.4935	H	H	B	D	B	B	D	B	B	D	D	B	D	B	B	B	B	B	D	B	D	D	D	D	D	D	D	D	D	B	D	D	D	D	B	D	B	D	B	D	B	B	D	B	B
1	rs32687429	148.116	146.269	66.4935	H	H	B	D	B	B	D	B	B	D	D	B	D	B	B	B	B	B	D	B	D	D	D	D	D	D	D	D	D	B	D	D	D	D	B	D	B	D	B	D	B	B	D	B	B
1	rs32586240	148.51	146.663	66.4935	H	H	B	D	B	B	D	B	B	D	D	B	D	B	B	B	B	B	D	B	D	D	D	D	D	D	D	D	D	B	D	D	D	D	B	D	B	D	B	D	B	B	D	B	B
1	rs31006935	148.592	146.745	66.6207	H	H	B	D	B	B	D	B	B	D	D	B	D	B	B	B	B	B	D	B	D	D	D	D	D	D	D	D	D	B	D	D	D	D	B	D	B	D	B	D	B	B	D	B	B
1	rs31190083	148.63	146.783	66.6207	H	H	B	D	B	B	D	B	B	D	D	B	D	B	B	B	B	B	D	B	D	D	D	D	D	D	D	D	D	B	D	D	D	D	B	D	B	D	B	D	B	B	D	B	B
1	rs13476163	148.718	146.871	66.8771	H	H	B	D	B	B	D	B	B	D	D	B	D	B	B	B	B	B	D	B	D	D	D	D	D	D	D	D	D	B	D	D	D	D	B	D	B	D	B	D	B	B	D	B	B
1	rs30991744	148.811	146.963	66.8771	H	H	B	D	B	B	D	B	B	D	D	B	D	B	B	B	B	B	D	B	D	D	D	D	D	D	D	D	D	B	D	D	D	D	B	D	B	D	B	D	B	B	D	B	B
1	rs30769516	148.902	147.055	67.1335	H	H	B	D	B	B	D	B	B	D	D	B	D	B	B	B	B	B	D	B	D	D	D	D	D	D	D	D	D	B	D	D	D	D	B	D	B	D	B	D	B	B	D	B	B
1	rs3711440	149.097	147.249	67.2607	H	H	B	D	B	B	D	B	B	D	D	B	D	B	B	B	B	B	D	B	D	D	D	D	D	D	D	D	D	B	D	D	D	D	B	D	B	D	B	D	B	B	D	B	B
1	rs6411476	150.827	148.98	67.2607	H	H	B	D	B	B	D	B	B	D	D	B	D	B	B	B	B	B	D	B	D	D	D	D	D	D	D	D	D	B	D	D	D	D	B	D	B	D	B	D	B	B	D	B	B
1	rs3680050	151.645	149.798	67.6483	H	H	B	D	B	B	D	B	B	D	D	B	D	B	B	B	B	B	D	B	D	D	D	D	D	D	D	D	D	B	D	D	D	D	B	D	B	D	B	D	B	B	D	B	B
1	rs31640585	151.901	150.054	67.6483	H	H	B	D	B	B	D	B	B	D	D	B	D	B	B	B	B	B	D	B	D	D	D	D	D	D	D	D	D	B	D	D	D	D	B	D	B	D	B	D	B	B	D	B	B
1	rs13476175	151.907	150.06	67.7756	H	H	B	D	B	B	D	B	B	D	D	B	D	B	B	B	B	B	D	B	D	D	D	D	D	D	D	D	D	B	D	D	D	D	B	D	B	D	B	D	B	B	D	B	B
1	rs13476177	152.491	150.644	67.7756	H	H	B	D	B	B	D	B	B	D	D	B	D	B	B	B	B	B	D	B	D	D	D	D	D	D	D	D	D	B	D	D	D	D	B	D	B	D	B	D	B	B	D	B	B
1	rs31897662	153.119	151.271	67.9028	H	H	B	D	B	B	D	B	B	D	D	B	D	B	B	B	B	B	D	B	D	D	D	D	D	D	D	D	D	B	D	D	D	D	B	D	B	D	B	D	B	B	D	B	B
1	rs31230953	153.746	151.898	67.9028	H	H	B	D	B	B	D	B	B	D	D	B	D	B	B	B	B	B	D	B	D	D	D	D	D	D	D	D	D	B	D	D	D	D	B	D	B	D	B	D	B	B	D	B	B
1	rs31226073	153.768	151.921	68.1592	H	H	B	D	B	B	D	B	B	D	D	B	D	B	B	B	B	B	D	B	D	D	D	D	D	D	D	D	D	B	D	D	D	D	B	D	B	D	B	D	B	B	D	B	B
1	rs31206241	154.262	152.415	68.1592	H	H	B	D	B	B	D	B	B	D	D	B	D	B	B	B	B	B	D	B	D	D	D	D	D	D	D	D	D	B	D	D	D	D	B	D	B	D	B	D	B	B	D	B	B
1	rs31201062	154.282	152.435	68.2864	H	H	B	D	B	B	D	B	B	D	D	B	D	B	B	B	B	B	D	B	D	D	D	D	D	D	D	D	D	B	D	D	D	D	B	D	B	D	B	D	B	B	D	B	B
1	rs6267646	154.396	152.549	68.2864	H	H	B	D	B	B	D	B	B	D	D	B	D	B	B	B	B	B	D	B	D	D	D	D	D	D	D	D	D	B	D	D	D	D	B	D	B	D	B	D	B	B	D	B	B
1	rs31180473	154.604	152.757	68.2864	H	H	B	D	B	B	D	B	B	D	D	B	D	B	B	B	B	B	D	B	D	D	D	D	D	D	D	D	D	B	D	D	D	D	B	D	B	D	B	D	B	B	D	B	B
1	rs32707440	154.761	152.914	68.4137	H	H	B	D	B	B	D	B	B	D	D	B	D	B	B	B	B	B	D	B	D	D	D	D	D	D	D	D	D	B	D	D	D	D	B	D	B	D	B	D	B	B	D	B	B
1	rs31173184	154.863	153.016	68.8013	H	H	B	D	B	B	D	B	B	D	D	B	D	B	B	B	B	B	D	B	D	D	D	D	D	D	D	D	D	B	D	D	D	D	B	D	B	D	B	D	B	B	D	B	B
1	rs13476184	155.032	153.185	68.9285	H	H	B	D	B	B	D	B	B	D	D	B	D	B	B	B	B	B	B	B	D	D	D	D	D	D	D	D	D	B	D	D	D	D	B	D	B	D	B	D	B	B	D	B	B
1	rs231234050	155.217	153.37	68.9285	H	H	B	D	B	B	D	B	B	D	D	B	D	B	B	B	B	B	B	B	D	D	D	D	D	D	D	D	D	B	D	D	D	D	B	D	B	D	B	D	B	B	D	B	B
1	rs47680477	155.271	153.423	69.0557	H	H	B	D	B	B	D	B	B	D	D	B	D	B	B	B	B	B	B	B	D	D	D	D	D	D	D	D	D	B	D	D	D	D	B	D	B	D	B	D	B	B	D	B	B
1	rs37068894	155.78	153.933	69.0557	H	H	B	D	B	B	D	B	B	D	D	B	D	B	B	B	B	B	B	B	D	D	D	D	D	D	D	D	D	B	D	D	D	D	B	D	B	D	B	D	B	B	D	B	B
1	rs32571301	155.817	153.97	69.1829	H	H	B	D	B	B	D	B	B	D	D	B	D	B	B	B	B	B	B	B	D	D	D	D	D	D	D	D	D	B	B	D	D	D	B	D	B	D	B	D	B	B	D	B	B
1	rs262053553	155.991	154.144	69.3102	H	H	B	D	B	B	D	B	B	D	D	B	D	B	B	B	B	B	B	B	D	D	D	D	D	D	D	D	D	B	B	D	D	D	B	D	B	D	B	D	B	B	D	B	B
1	rs13476187	156.053	154.205	69.3102	H	H	B	D	B	B	D	B	B	D	D	B	D	B	B	B	B	B	B	B	D	D	D	D	D	D	D	D	D	B	B	D	D	D	B	D	B	D	B	D	B	B	D	B	B
1	rs32380880	156.375	154.528	69.3102	H	H	B	D	B	B	D	B	B	D	D	B	D	B	B	B	B	B	B	B	D	D	D	D	D	D	D	D	D	B	B	D	D	D	B	D	B	D	B	D	B	B	D	B	B
1	rs220024233	156.38	154.533	69.4374	H	H	B	D	B	B	D	B	B	D	D	B	D	B	B	B	B	B	B	B	D	D	D	D	D	D	D	D	D	B	B	D	D	D	B	D	B	D	B	D	B	B	D	B	B
1	rs32238353	156.387	154.54	69.5646	H	H	B	D	B	B	D	B	B	D	D	B	D	B	B	B	B	B	B	B	D	D	D	D	D	D	D	D	D	B	B	D	D	D	B	D	B	D	B	D	B	B	D	B	B
1	rs30592448	156.431	154.583	69.5646	H	H	B	D	B	B	D	B	B	D	D	B	D	B	B	B	B	B	B	B	D	D	D	D	D	D	D	D	D	B	B	D	D	D	B	D	B	D	B	D	B	B	D	B	B
1	rs6181202	156.456	154.609	69.821	H	H	B	D	B	B	D	B	B	D	D	B	D	B	B	B	B	B	B	B	D	D	D	D	D	D	D	D	D	B	B	D	D	D	B	D	B	D	B	D	B	B	D	B	B
1	rs235136764	156.719	154.872	69.821	H	H	B	D	B	B	D	B	B	D	D	B	D	B	B	B	B	B	B	B	D	D	D	D	D	D	D	D	D	B	B	D	D	D	B	D	B	D	B	D	B	B	D	B	B
1	rs31598960	156.944	155.096	69.9483	H	H	B	D	B	B	D	B	B	D	D	B	D	B	B	B	B	B	B	B	D	D	D	D	D	D	D	D	D	B	B	D	D	D	B	D	B	D	B	D	B	B	D	B	B
1	rs33692139	156.952	155.105	70.0755	H	H	B	D	B	B	D	B	B	D	D	B	D	B	B	B	B	B	B	B	D	D	D	D	D	D	D	D	D	B	B	D	D	D	B	D	B	D	B	D	B	B	D	B	B
1	rs31404871	157.548	155.701	70.3319	H	H	B	D	B	B	D	B	B	D	D	B	D	B	B	B	B	B	B	B	D	D	D	D	D	D	D	D	D	B	B	D	D	D	B	D	B	D	B	D	B	B	D	B	B
1	rs30497461	157.552	155.705	70.3319	H	H	B	D	B	B	D	B	B	D	D	B	D	B	B	B	B	B	B	B	D	D	D	D	D	D	D	D	D	B	B	D	D	D	B	D	B	D	B	D	B	B	D	B	B
1	rs32737955	157.657	155.81	70.4591	H	H	B	D	B	B	D	B	B	D	D	B	D	B	B	B	B	B	B	B	D	D	D	D	D	D	D	D	D	B	B	D	D	B	B	D	B	D	B	D	B	B	D	B	B
1	rs48733621	158.336	156.406	70.4591	H	H	B	D	B	B	D	B	B	D	D	B	D	B	B	B	B	B	B	B	D	D	D	D	D	D	D	D	D	B	B	D	D	B	B	D	B	D	B	D	B	B	D	B	B
1	rs31266917	158.779	156.849	70.4591	H	H	B	D	B	B	D	B	B	D	D	B	D	B	B	B	B	B	B	B	D	D	D	D	D	D	D	D	D	B	B	D	D	B	B	D	B	D	B	D	B	B	D	B	B
1	rs30694289	158.881	156.951	70.5863	H	H	B	D	B	B	D	B	B	D	D	B	D	B	B	B	B	B	B	B	D	D	D	D	D	D	D	D	D	B	B	D	D	B	B	D	B	D	B	D	B	B	D	B	B
1	rs3696645	159.873	157.943	70.5863	H	H	B	D	B	B	D	B	B	D	D	B	D	B	B	B	B	B	B	B	D	D	D	D	D	D	D	D	D	B	B	D	D	B	B	D	B	D	B	D	B	B	D	B	B
1	rs30471675	159.919	157.989	70.7136	H	H	B	D	B	B	D	B	B	D	D	B	D	B	B	B	B	B	B	B	D	D	D	D	D	D	D	D	D	B	B	D	D	B	B	D	B	D	B	D	B	B	D	B	B
1	rs3722993	160.148	158.218	70.7136	H	H	B	D	B	B	D	B	B	D	D	B	D	B	B	B	B	B	B	B	D	D	D	D	D	D	D	D	D	B	B	D	D	B	B	D	B	D	B	D	B	B	D	B	B
1	rs49525822	160.158	158.228	70.8408	H	H	B	D	B	B	D	B	B	D	D	B	D	B	B	B	B	B	B	B	D	D	D	D	D	D	D	D	D	B	D	D	D	B	B	D	B	D	B	D	B	B	D	B	B
1	rs6209248	160.303	158.373	70.8408	H	H	B	D	B	B	D	B	B	D	D	B	D	B	B	B	B	B	B	B	D	D	D	D	D	D	D	D	D	B	D	D	D	B	B	D	B	D	B	D	B	B	D	B	B
1	rs33742737	160.303	158.373	70.968	H	H	B	D	B	B	D	B	B	D	D	B	D	B	B	B	B	B	B	B	D	D	D	D	D	D	D	D	D	B	D	D	D	B	B	D	B	D	B	D	B	B	D	B	B
1	rs33740307	160.311	158.381	71.0952	H	H	B	D	B	B	D	B	B	D	D	B	D	B	B	B	B	B	B	B	D	D	D	D	D	D	D	D	D	B	D	D	D	B	B	D	B	D	B	D	B	B	D	B	B
1	rs33739489	160.312	158.381	71.2225	H	H	B	D	B	B	D	B	B	D	D	B	D	B	B	B	B	B	B	B	D	D	D	D	D	D	D	D	D	B	D	D	D	B	B	D	B	D	B	D	B	D	D	B	B
1	rs31315479	161.364	159.434	71.2225	H	H	B	D	B	B	D	B	B	D	D	B	D	B	B	B	B	B	B	B	D	D	D	D	D	D	D	D	D	B	D	D	D	B	B	D	B	D	B	D	B	D	D	B	B
1	rs31303858	161.409	159.479	71.3497	H	H	B	D	B	B	D	B	B	D	D	B	D	B	B	B	B	B	B	B	D	D	D	D	D	D	D	D	D	B	D	D	D	B	B	D	B	D	B	D	B	D	D	B	B
1	rs47852191	162.191	160.261	71.3497	H	H	B	D	B	B	D	B	B	D	D	B	D	B	B	B	B	B	B	B	D	D	D	D	D	D	D	D	D	B	D	D	D	B	B	D	B	D	B	D	B	D	D	B	B
1	rs3693161	162.215	160.285	71.6061	H	H	B	D	B	B	D	B	B	D	D	B	D	B	B	B	B	B	B	B	D	D	D	D	D	D	D	D	D	B	D	D	D	B	B	D	B	D	B	D	B	D	D	B	D
1	rs31694619	163.665	161.735	71.6061	H	H	B	D	B	B	D	B	B	D	D	B	D	B	B	B	B	B	B	B	D	D	D	D	D	D	D	D	D	B	D	D	D	B	B	D	B	D	B	D	B	D	D	B	D
1	rs6255075	163.912	161.982	71.7333	H	H	B	D	B	B	D	B	B	D	D	B	D	B	B	B	B	B	B	B	D	D	D	D	D	D	D	D	D	B	D	D	D	B	B	D	B	D	D	D	B	D	D	B	D
1	rs31200652	163.989	162.059	71.8606	H	H	B	D	B	B	D	B	B	D	D	B	D	B	B	B	B	B	B	B	D	D	D	D	D	D	D	D	D	B	D	D	D	B	B	D	B	D	D	D	B	D	D	B	D
1	rs3685643	164.18	162.25	71.8606	H	H	B	D	B	B	D	B	B	D	D	B	D	B	B	B	B	B	B	B	D	D	D	D	D	D	D	D	D	B	D	D	D	B	B	D	B	D	D	D	B	D	D	B	D
1	rs4222751	164.529	162.599	71.8606	H	H	B	D	B	B	D	B	B	D	D	B	D	B	B	B	B	B	B	B	D	D	D	D	D	D	D	D	D	B	D	D	D	B	B	D	B	D	D	D	B	D	D	B	D
1	rs46133782	164.895	162.965	71.8606	H	H	B	D	B	B	D	B	B	D	D	B	D	B	B	B	B	B	B	B	D	D	D	D	D	D	D	D	D	B	D	D	D	B	B	D	B	D	D	D	B	D	D	B	D
1	rs49476641	165.024	163.094	71.9878	H	H	B	D	B	B	D	B	B	D	D	B	D	B	B	B	B	B	B	B	D	D	D	D	D	D	D	D	D	B	D	D	D	B	B	D	B	D	D	D	B	D	D	B	D
1	rs6341208	165.063	163.133	71.9878	H	H	B	D	B	B	D	B	B	D	D	B	D	B	B	B	B	B	B	B	D	D	D	D	D	D	D	D	D	B	D	D	D	B	B	D	B	D	D	D	B	D	D	B	D
1	rs32045036	165.242	163.312	72.115	H	H	B	D	B	B	D	B	B	D	D	B	D	B	B	B	B	B	B	B	D	D	D	D	D	D	D	D	D	B	D	D	D	B	B	D	B	D	D	D	B	D	D	B	D
1	rs31112062	165.269	163.339	72.5026	H	H	B	D	B	B	D	B	B	D	D	B	D	B	D	B	B	B	B	B	D	D	D	D	D	D	D	D	D	B	D	D	D	B	B	D	B	D	D	D	B	D	D	B	D
1	rs47368358	165.954	164.024	72.5026	H	H	B	D	B	B	D	B	B	D	D	B	D	B	D	B	B	B	B	B	D	D	D	D	D	D	D	D	D	B	D	D	D	B	B	D	B	D	D	D	B	D	D	B	D
1	rs32756586	165.995	164.065	72.759	H	H	B	D	B	B	D	B	B	D	D	B	D	B	D	B	B	B	B	B	D	D	D	D	D	D	D	D	D	B	D	D	D	B	B	D	B	D	D	D	B	D	D	B	D
1	rs45839990	166.108	164.178	72.759	H	H	B	D	B	B	D	B	B	D	D	B	D	B	D	B	B	B	B	B	D	D	D	D	D	D	D	D	D	B	D	D	D	B	B	D	B	D	D	D	B	D	D	B	D
1	rs252083450	166.361	164.43	72.8863	H	H	B	D	B	B	D	B	B	D	D	B	D	B	D	B	B	B	B	B	D	D	D	D	D	D	D	D	D	B	D	D	D	B	B	D	B	D	D	D	B	D	D	B	D
1	rs32249444	166.371	164.441	72.8863	H	H	B	D	B	B	D	B	B	D	D	B	D	B	D	B	B	B	B	B	D	D	D	D	D	D	D	D	D	B	D	D	D	B	B	D	B	D	D	D	B	D	D	B	D
1	rs51211918	166.407	164.476	73.0135	H	H	B	D	B	B	D	B	B	D	D	B	D	B	D	B	B	B	B	B	D	D	D	D	D	D	D	D	D	B	D	D	D	B	B	D	B	D	D	D	B	D	D	B	D
1	rs33755574	166.777	164.847	73.0135	H	H	B	D	B	B	D	B	B	D	D	B	D	B	D	B	B	B	B	B	D	D	D	D	D	D	D	D	D	B	D	D	D	B	B	D	B	D	D	D	B	D	D	B	D
1	rs31837891	166.789	164.859	73.1407	H	H	B	D	B	B	D	B	B	D	D	B	D	B	D	B	B	B	B	B	D	D	D	D	D	D	D	D	D	B	D	D	D	B	B	D	B	D	D	D	B	D	D	B	D
1	rs32390142	166.832	164.901	73.1407	H	H	B	D	B	B	D	B	B	D	D	B	D	B	D	B	B	B	B	B	D	D	D	D	D	D	D	D	D	B	D	D	D	B	B	D	B	D	D	D	B	D	D	B	D
1	rs252005115	166.832	164.902	73.3971	H	H	B	D	B	B	D	B	B	D	D	B	D	B	D	B	B	B	B	B	D	D	D	D	D	D	D	D	D	B	D	D	D	B	B	D	B	D	D	D	B	D	D	B	D
1	rs30710796	168.229	166.299	73.3971	H	H	B	D	B	B	D	B	B	D	D	B	D	B	D	B	B	B	B	B	D	D	D	D	D	D	D	D	D	B	D	D	D	B	B	D	B	D	D	D	B	D	D	B	D
1	rs31428291	168.323	166.393	73.5243	H	H	B	D	B	B	D	B	B	D	D	B	D	B	D	B	B	B	B	B	D	D	D	D	D	D	D	D	D	B	D	D	D	B	B	D	B	D	B	D	B	D	D	B	D
1	rs50916411	168.347	166.417	73.6516	H	H	B	D	B	B	D	B	B	D	D	B	D	B	D	B	B	B	B	B	D	D	D	D	D	D	D	D	D	B	D	D	D	B	B	D	B	D	B	D	B	D	D	B	D
1	rs31286471	168.641	166.711	73.6516	H	H	B	D	B	B	D	B	B	D	D	B	D	B	D	B	B	B	B	B	D	D	D	D	D	D	D	D	D	B	D	D	D	B	B	D	B	D	B	D	B	D	D	B	D
1	rs38443544	168.643	166.713	73.7788	H	H	B	D	B	B	D	B	B	D	D	B	D	B	D	B	B	B	B	B	D	D	D	D	D	D	D	D	D	B	D	D	D	B	B	D	B	D	B	D	B	D	D	B	D
1	rs36664522	168.671	166.741	73.7788	H	H	B	D	B	B	D	B	B	D	D	B	D	B	D	B	B	B	B	B	D	D	D	D	D	D	D	D	D	B	D	D	D	B	B	D	B	D	B	D	B	D	D	B	D
1	rs37545577	168.729	166.799	73.906	H	H	B	D	B	B	D	B	B	D	D	B	D	B	D	B	B	B	B	B	D	D	D	D	D	D	D	D	D	B	D	D	D	B	B	D	B	D	B	D	B	D	D	B	D
1	rs38346127	168.839	166.909	73.906	H	H	B	D	B	B	D	B	B	D	D	B	D	B	D	B	B	B	B	B	D	D	D	D	D	D	D	D	D	B	D	D	D	B	B	D	B	D	B	D	B	D	D	B	D
1	rs13476221	168.913	166.983	74.0332	H	H	B	D	B	B	D	B	B	D	D	B	D	B	D	B	B	B	B	B	D	D	D	D	D	D	D	D	D	B	D	D	D	B	B	D	B	D	B	D	B	D	D	B	D
1	rs48965551	169.125	167.195	74.1605	H	H	B	D	B	B	D	B	B	D	D	B	D	B	D	B	B	B	B	B	D	D	D	D	D	D	D	D	D	B	D	D	D	B	B	D	B	D	B	D	B	D	D	B	D
1	rs4222799	169.153	167.223	74.2877	H	H	B	D	B	B	D	B	B	D	D	B	D	B	D	B	B	B	B	B	D	D	D	D	D	D	D	D	D	B	D	D	D	B	B	D	B	D	B	D	B	D	D	B	D
1	rs30563210	169.261	167.331	74.6753	H	H	B	D	B	B	D	B	B	D	D	B	D	B	D	B	B	B	B	B	D	D	D	D	D	D	D	D	D	B	D	D	D	B	B	D	B	D	B	D	B	D	D	B	D
1	rs32238450	169.639	167.709	74.6753	H	H	B	D	B	B	D	B	B	D	D	B	D	B	D	B	B	B	B	B	D	D	D	D	D	D	D	D	D	B	D	D	D	B	B	D	B	D	B	D	B	D	D	B	D
1	rs48267649	169.754	167.823	74.8025	H	H	B	D	B	B	D	B	B	D	D	B	D	B	D	B	B	B	B	B	D	D	D	D	D	D	D	D	D	B	D	D	D	B	B	D	B	D	B	D	B	D	D	B	D
1	rs50209411	170.074	168.144	74.8025	H	H	B	D	B	B	D	B	B	D	D	B	D	B	D	B	B	B	B	B	D	D	D	D	D	D	D	D	D	B	D	D	D	B	B	D	B	D	B	D	B	D	D	B	D
1	rs48742671	172.465	170.535	75.5962	H	H	B	D	B	B	D	B	B	D	D	B	B	B	B	B	B	B	B	B	D	D	D	D	D	D	D	D	D	B	D	D	D	B	B	D	B	D	B	D	B	D	D	B	D
1	Affy_10351506	172.88	170.949	76.6714	H	H	B	D	B	B	D	B	B	D	D	B	B	B	B	B	B	B	B	B	D	D	D	D	D	D	D	B	D	B	D	B	D	B	B	D	B	D	B	B	B	D	D	B	D
1	rs48042782	172.971	171.041	79.303	H	H	B	D	B	B	D	B	B	D	D	B	B	B	B	B	B	B	B	B	D	D	D	D	D	D	D	B	D	B	D	B	D	B	B	D	B	D	B	B	B	D	D	B	D
1	rs8242766	172.982	171.052	79.5594	H	H	B	D	B	D	D	B	B	D	D	B	B	B	B	B	B	B	B	B	D	B	D	D	D	D	D	B	D	B	D	B	D	B	B	D	B	D	B	B	B	D	D	B	D
1	rs31555580	173.102	171.172	79.6867	H	H	B	D	B	D	D	B	B	D	D	B	B	B	B	B	B	B	B	B	D	B	D	D	D	D	D	B	D	B	D	B	D	B	B	D	B	D	B	B	B	D	D	B	D
1	rs31557390	173.123	171.193	79.9431	H	H	B	D	B	D	D	B	D	D	D	B	B	B	B	B	B	B	B	B	D	B	D	D	D	D	D	B	D	B	D	B	D	B	B	D	B	D	B	B	B	D	D	B	D
1	rs3722740	173.679	171.749	79.9431	H	H	B	D	B	D	D	B	D	D	D	B	B	B	B	B	B	B	B	B	D	B	D	D	D	D	D	B	D	B	D	B	D	B	B	D	B	D	B	B	B	D	D	B	D
1	rs3705274	174.104	172.174	79.9431	H	H	B	D	B	D	D	B	D	D	D	B	B	B	B	B	B	B	B	B	D	B	D	D	D	D	D	B	D	B	D	B	D	B	B	D	B	D	B	B	B	D	D	B	D
1	rs31218323	174.106	172.175	80.0703	H	H	B	D	B	D	D	B	D	D	D	B	B	B	B	B	B	B	B	B	D	B	D	D	D	D	D	B	D	B	D	B	D	B	B	D	B	D	B	B	B	D	D	B	D
1	rs47959443	174.141	172.211	80.0703	H	H	B	D	B	D	D	B	D	D	D	B	B	B	B	B	B	B	B	B	D	B	D	D	D	D	D	B	D	B	D	B	D	B	B	D	B	D	B	B	B	D	D	B	D
1	rs31572828	174.165	172.235	80.1975	H	H	B	D	B	D	D	B	D	D	D	B	B	B	B	B	B	B	B	B	D	B	D	D	D	D	D	B	D	B	D	B	D	B	B	D	B	D	B	B	B	D	D	B	D
1	rs31567752	174.263	172.332	80.1975	H	H	B	D	B	D	D	B	D	D	D	B	B	B	B	B	B	B	B	B	D	B	D	D	D	D	D	B	D	B	D	B	D	B	B	D	B	D	B	B	B	D	D	B	D
1	rs31561281	174.375	172.445	80.3248	H	H	B	D	B	D	D	B	D	D	D	B	B	B	B	B	B	B	B	B	D	B	D	D	D	D	D	B	D	B	D	B	D	B	B	D	B	D	B	B	B	D	D	B	D
1	rs31559428	174.508	172.578	80.3248	H	H	B	D	B	D	D	B	D	D	D	B	B	B	B	B	B	B	B	B	D	B	D	D	D	D	D	B	D	B	D	B	D	B	B	D	B	D	B	B	B	D	D	B	D
1	rs49959361	174.637	172.707	80.452	H	H	B	D	B	D	D	B	D	D	D	B	B	B	B	B	B	B	B	B	D	B	D	D	D	D	D	B	D	B	D	B	D	B	B	D	B	D	B	B	B	D	D	B	D
1	rs51348059	174.763	172.833	80.452	H	H	B	D	B	D	D	B	D	D	D	B	B	B	B	B	B	B	B	B	D	B	D	D	D	D	D	B	D	B	D	B	D	B	B	D	B	D	B	B	B	D	D	B	D
1	rs259230007	174.841	172.911	80.5792	H	H	B	D	B	D	D	B	D	D	D	B	B	B	B	B	B	B	B	B	D	B	D	D	D	D	D	B	D	B	D	B	D	B	B	D	B	D	B	B	B	D	D	B	D
1	rs31612847	175.269	173.339	80.5792	H	H	B	D	B	D	D	B	D	D	D	B	B	B	B	B	B	B	B	B	D	B	D	D	D	D	D	B	D	B	D	B	D	B	B	D	B	D	B	B	B	D	D	B	D
1	rs31608155	175.303	173.373	80.7064	H	H	B	D	B	D	D	B	D	D	D	B	B	B	B	B	B	B	B	B	D	B	D	D	D	D	D	B	D	B	D	B	D	B	B	D	B	D	B	B	B	D	D	B	D
1	rs31405208	175.35	173.42	80.7064	H	H	B	D	B	D	D	B	D	D	D	B	B	B	B	B	B	B	B	B	D	B	D	D	D	D	D	B	D	B	D	B	D	B	B	D	B	D	B	B	B	D	D	B	D
1	rs46128598	175.564	173.634	81.094	H	H	B	D	B	D	D	B	D	D	D	B	B	B	B	B	B	B	B	B	D	B	D	D	D	D	D	D	D	B	D	B	D	B	B	D	B	D	B	B	B	D	D	B	D
1	rs31590468	175.573	173.643	81.094	H	H	B	D	B	D	D	B	D	D	D	B	B	B	B	B	B	B	B	B	D	B	D	D	D	D	D	D	D	B	D	B	D	B	B	D	B	D	B	B	B	D	D	B	D
1	rs31587587	175.576	173.646	81.2213	H	H	B	D	B	D	D	B	D	D	D	B	B	B	B	B	B	B	B	B	D	B	D	D	D	D	D	D	D	B	D	B	D	B	B	D	B	D	B	B	B	D	D	B	D
1	rs31584856	175.609	173.679	81.3485	H	H	B	D	B	D	D	B	D	D	D	B	B	B	B	B	B	B	B	B	D	B	D	D	D	D	D	D	D	B	D	B	D	B	B	D	B	D	B	B	B	D	D	B	D
1	rs3682996	175.677	173.747	81.3485	H	H	B	D	B	D	D	B	D	D	D	B	B	B	B	B	B	B	B	B	D	B	D	D	D	D	D	D	D	B	D	B	D	B	B	D	B	D	B	B	B	D	D	B	D
1	rs3669108	176.471	174.541	81.3485	H	H	B	D	B	D	D	B	D	D	D	B	B	B	B	B	B	B	B	B	D	B	D	D	D	D	D	D	D	B	D	B	D	B	B	D	B	D	B	B	B	D	D	B	D
1	rs6375522	176.609	174.679	81.3485	H	H	B	D	B	D	D	B	D	D	D	B	B	B	B	B	B	B	B	B	D	B	D	D	D	D	D	D	D	B	D	B	D	B	B	D	B	D	B	B	B	D	D	B	D
1	rs4136041	177.367	175.437	81.3485	H	H	B	D	B	D	D	B	D	D	D	B	B	B	B	B	B	B	B	B	D	B	D	D	D	D	D	D	D	B	D	B	D	B	B	D	B	D	B	B	B	D	D	B	D
1	rs31329176	177.545	175.615	81.3485	H	H	B	D	B	D	D	B	D	D	D	B	B	B	B	B	B	B	B	B	D	B	D	D	D	D	D	D	D	B	D	B	D	B	B	D	B	D	B	B	B	D	D	B	D
1	rs31420065	177.699	175.769	81.4757	H	H	B	D	B	D	D	B	D	D	D	B	B	B	B	B	B	B	B	B	D	B	D	D	D	D	D	D	D	B	D	B	D	B	B	D	B	D	B	B	B	D	D	B	D
1	rs32559774	178.135	176.205	81.4757	H	H	B	D	B	D	D	B	D	D	D	B	B	B	B	B	B	B	B	B	D	B	D	D	D	D	D	D	D	B	D	B	D	B	B	D	B	D	B	B	B	D	D	B	D
1	Affy_10352113	179.945	178.015	81.7321	H	H	B	D	B	D	D	B	D	D	D	B	B	B	B	B	B	B	B	B	D	B	D	D	D	D	D	D	D	B	D	B	D	B	B	D	B	D	B	B	B	D	D	B	D
1	Affy_4563273	180.087	178.157	82.1197	H	H	B	D	B	B	D	B	D	D	D	B	B	B	B	B	B	B	B	B	D	B	D	D	D	D	D	D	D	B	D	B	D	B	B	D	D	D	B	B	B	D	D	B	D
1	rs30712622	181.793	179.863	83.4858	H	H	B	D	B	B	D	B	D	D	D	B	B	B	B	B	B	B	B	B	D	B	D	D	D	D	D	D	D	B	D	B	D	B	B	D	D	D	B	B	B	D	D	B	D
1	rs31282255	181.852	179.922	83.6131	H	H	B	D	B	B	D	B	D	D	D	B	B	B	B	B	B	B	B	B	D	B	D	D	D	D	D	D	D	B	D	B	D	B	B	D	D	D	B	B	B	D	D	B	D
1	rs30991108	182.067	180.137	83.6131	H	H	B	D	B	B	D	B	D	D	D	B	B	B	B	B	B	B	B	B	D	B	D	D	D	D	D	D	D	B	D	B	D	B	B	D	D	D	B	B	B	D	D	B	D
1	rs32374329	182.114	180.184	83.7403	H	H	B	D	B	B	D	B	D	D	D	B	B	B	B	B	B	B	B	B	D	B	D	D	D	D	D	D	D	B	D	B	D	B	B	D	D	D	B	B	B	D	D	B	D
1	rs51978750	182.17	180.24	83.7403	H	H	B	D	B	B	D	B	D	D	D	B	B	B	B	B	B	B	B	B	D	B	D	D	D	D	D	D	D	B	D	B	D	B	B	D	D	D	B	B	B	D	D	B	D
1	rs49397948	182.171	180.241	83.8675	H	H	B	D	B	B	D	B	D	D	D	B	B	B	B	B	B	B	B	B	D	B	D	D	D	D	D	D	D	B	D	B	D	B	B	D	D	D	B	B	B	D	D	B	D
1	rs13476267	182.214	180.284	83.9947	H	H	B	D	B	B	D	B	D	D	D	B	B	B	B	B	B	B	B	B	D	B	D	D	D	D	D	D	D	B	D	B	D	B	B	D	D	D	B	B	B	D	D	B	D
1	D1Mit426	182.342	180.412	84.122	H	H	B	D	B	B	D	B	D	D	D	B	B	B	B	B	B	B	B	B	D	B	D	D	D	D	D	D	D	B	D	B	D	B	B	D	D	D	B	B	B	D	D	B	D
1	rs31837265	183.406	181.476	84.122	H	H	B	D	B	B	D	B	D	D	D	B	B	B	B	B	B	B	B	B	D	B	D	D	D	D	D	D	D	B	D	B	D	B	B	D	D	D	B	B	B	D	D	B	D
1	rs32603212	183.479	181.549	84.2492	H	H	B	D	B	B	D	B	D	D	D	B	D	B	B	B	B	B	B	B	D	B	D	D	D	D	D	D	D	B	D	B	D	B	B	D	D	D	B	B	B	D	D	B	D
1	rs33816636	183.932	182.002	84.3764	H	H	B	D	B	B	D	B	D	D	D	B	D	B	B	B	B	B	B	B	D	B	D	D	D	D	D	D	D	B	D	B	D	B	B	D	D	D	B	B	B	D	D	B	D
1	rs8280550	184.408	182.478	84.3764	H	H	B	D	B	B	D	B	D	D	D	B	D	B	B	B	B	B	B	B	D	B	D	D	D	D	D	D	D	B	D	B	D	B	B	D	D	D	B	B	B	D	D	B	D
1	rs32337187	184.679	182.749	84.6328	H	H	B	D	B	B	D	B	D	D	D	B	D	B	B	B	B	B	B	B	D	B	D	D	D	D	D	D	D	B	D	B	D	B	B	D	D	D	B	B	B	D	D	B	D
1	rs49919565	184.879	182.949	84.6328	H	H	B	D	B	B	D	B	D	D	D	B	D	B	B	B	B	B	B	B	D	B	D	D	D	D	D	D	D	B	D	B	D	B	B	D	D	D	B	B	B	D	D	B	D
1	rs30696745	185.337	183.513	84.7601	H	H	B	D	B	B	D	B	D	D	D	B	D	B	B	B	B	B	B	B	D	B	D	D	D	D	D	D	D	B	D	B	D	B	B	D	D	D	B	B	B	D	D	B	D
1	rs50246612	185.403	183.579	85.1477	H	H	B	D	B	B	D	B	D	D	D	B	D	B	B	B	B	B	B	B	D	B	D	D	D	D	D	D	D	B	D	B	D	B	B	D	D	D	B	B	B	D	D	B	D
1	rs49141251	185.429	183.605	85.1477	H	H	B	D	B	B	D	B	D	D	D	B	D	B	B	B	B	B	B	B	D	B	D	D	D	D	D	D	D	B	D	B	D	B	B	D	D	D	B	B	B	D	D	B	D
1	rs31307349	185.771	183.947	85.6685	H	H	B	D	B	B	D	B	D	D	D	B	D	B	B	B	B	B	B	D	D	B	D	D	D	D	D	D	D	B	D	B	D	B	B	D	D	D	B	B	B	D	D	B	B
1	rs46841759	185.773	183.949	85.7957	H	H	B	D	B	B	D	B	D	D	D	B	D	B	B	B	B	B	B	D	D	D	D	D	D	D	D	D	H	B	D	B	D	B	B	D	D	D	B	B	B	D	D	B	B
1	rs30477005	186.014	184.19	85.9229	H	H	B	D	B	B	D	B	D	D	D	B	D	B	B	B	B	B	B	D	D	D	D	D	D	D	D	D	H	B	D	B	D	B	B	D	D	D	B	B	B	D	D	B	B
1	rs13476281	186.146	184.322	86.1794	H	H	B	D	B	B	D	B	D	D	B	B	D	B	B	B	B	B	B	D	D	D	D	D	D	D	D	D	B	B	D	B	D	B	B	D	D	D	B	B	B	D	D	B	B
1	rs37406736	186.147	184.323	86.3066	H	H	B	D	B	B	D	B	D	D	B	B	D	B	B	B	B	B	B	D	D	D	D	D	D	D	B	D	B	B	D	B	D	B	B	D	D	D	B	B	B	D	D	B	B
1	rs32470790	186.148	184.324	86.3066	H	H	B	D	B	B	D	B	D	D	B	B	D	B	B	B	B	B	B	D	D	D	D	D	D	D	B	D	B	B	D	B	D	B	B	D	D	D	B	B	B	D	D	B	B
1	rs3681873	186.269	184.445	86.6942	H	H	B	D	B	B	D	B	D	D	B	B	D	B	B	B	B	B	B	D	D	D	D	D	D	D	B	D	B	B	D	B	D	B	B	D	D	D	B	B	B	D	D	B	B
1	rs48322183	186.382	184.558	86.6942	H	H	B	D	B	B	D	B	D	D	B	B	D	B	B	B	B	B	B	D	D	D	D	D	D	D	B	D	B	B	D	B	D	B	B	D	D	D	B	H	B	D	D	B	B
1	D1Mit291	186.554	184.73	86.8214	H	H	B	D	B	B	D	B	D	D	B	B	D	B	B	B	B	B	B	D	D	D	D	D	D	D	B	D	B	B	D	B	D	B	B	D	D	D	B	H	B	D	D	B	B
1	rs31785670	186.704	184.88	86.9486	H	H	B	D	B	B	D	B	D	D	B	B	D	B	B	B	B	B	B	D	D	D	D	D	D	D	B	D	B	B	D	B	D	B	B	D	D	D	B	H	B	B	D	B	B
1	rs33828269	186.734	184.91	87.205	H	H	B	D	B	B	D	B	D	D	B	B	D	B	B	B	B	B	B	D	D	D	D	D	D	D	B	D	B	B	D	B	B	B	B	D	D	D	B	H	B	B	D	B	B
1	rs49916193	186.99	185.166	87.205	H	H	B	D	B	B	D	B	D	D	B	B	D	B	B	B	B	B	B	D	D	D	D	D	D	D	B	D	B	B	D	B	B	B	B	D	D	D	B	H	B	B	D	B	B
1	rs6154379	187.002	185.178	87.3323	H	H	B	D	B	B	D	B	D	D	B	B	D	B	B	B	B	B	B	D	D	D	D	D	D	D	B	D	B	B	D	B	B	B	B	D	D	D	B	D	B	B	D	B	B
1	rs30908228	187.041	185.218	87.3323	H	H	B	D	B	B	D	B	D	D	B	B	D	B	B	B	B	B	B	D	D	D	D	D	D	D	B	D	B	B	D	B	B	B	B	D	D	D	B	D	B	B	D	B	B
1	rs259343497	187.615	185.791	87.8531	H	H	B	D	B	B	D	B	D	D	B	B	D	B	B	B	B	B	B	D	D	D	D	D	D	D	B	D	B	B	D	B	B	B	B	D	D	D	B	D	B	B	D	B	B
1	rs253187153	187.618	185.795	87.8531	H	H	B	D	B	B	D	B	D	D	B	B	D	B	B	B	B	B	B	D	D	D	D	D	D	D	B	D	B	B	D	B	B	B	B	D	D	D	B	D	B	B	D	B	B
1	rs32850226	187.673	185.849	88.1095	H	H	B	D	B	B	D	B	D	D	B	B	D	B	B	B	B	B	B	D	D	D	D	D	D	D	B	D	B	B	D	B	B	B	B	D	D	D	B	D	B	B	D	B	B
1	rs32516008	187.686	185.862	88.2367	H	H	B	D	B	B	D	B	D	D	B	B	D	B	B	B	B	B	B	D	D	D	D	D	B	D	B	D	B	B	D	B	B	B	B	D	D	D	B	D	B	B	D	B	B
1	rs13476286	187.711	185.887	88.4931	H	H	B	D	B	B	D	B	D	D	B	B	D	B	B	B	B	B	B	D	D	D	D	D	B	D	B	D	B	B	D	B	B	B	B	D	D	D	B	D	B	B	D	B	B
1	rs32287507	187.955	186.131	88.4931	H	H	B	D	B	B	D	B	D	D	B	B	D	B	B	B	B	B	B	D	D	D	D	D	B	D	B	D	B	B	D	B	B	B	B	D	D	D	B	D	B	B	D	B	B
1	rs225810346	188.031	186.207	88.6204	H	H	B	D	B	B	D	B	D	D	B	B	D	B	B	B	B	B	B	D	D	D	D	D	B	D	B	D	B	B	D	B	B	B	B	D	D	D	B	D	B	B	D	B	B
1	rs13476288	188.061	186.237	88.8768	H	H	B	D	B	B	D	B	D	D	B	B	D	B	B	B	B	B	B	D	D	D	D	D	B	D	B	D	B	B	D	B	B	B	B	D	D	D	B	D	B	B	D	B	B
1	rs13476289	188.453	186.629	88.8768	H	H	B	D	B	B	D	B	D	D	B	B	D	B	B	B	B	B	B	D	D	D	D	D	B	D	B	D	B	B	D	B	B	B	B	D	D	D	B	D	B	B	D	B	B
1	rs31553683	188.634	186.81	89.004	H	H	B	D	B	B	D	B	D	D	B	B	D	B	B	B	B	B	B	D	D	D	D	D	B	D	B	D	B	B	D	B	B	B	B	D	D	D	B	D	B	B	D	B	B
1	rs32765300	188.718	186.895	89.004	H	H	B	D	B	B	D	B	D	D	B	B	D	B	B	B	B	B	B	D	D	D	D	D	B	D	B	D	B	B	D	B	B	B	B	D	D	D	B	D	B	B	D	B	B
1	rs30819961	188.825	187.001	89.3916	H	H	B	D	B	B	D	B	D	D	B	B	D	B	B	B	B	B	B	D	D	D	D	D	B	D	B	D	B	B	D	B	B	B	B	D	D	D	B	D	B	B	D	B	B
1	rs31639995	188.878	187.054	89.5188	H	H	B	D	B	B	D	B	D	D	B	B	D	B	B	B	B	B	B	D	D	D	D	D	B	D	B	D	B	B	D	B	B	B	B	D	D	D	B	D	B	B	D	B	B
1	rs31963150	188.958	187.135	89.5188	H	H	B	D	B	B	D	B	D	D	B	B	D	B	B	B	B	B	B	D	D	D	D	D	B	D	B	D	B	B	D	B	B	B	B	D	D	D	B	D	B	B	D	B	B
1	rs13476290	188.993	187.169	89.7752	H	H	B	D	B	B	D	B	D	D	B	B	D	B	B	B	B	B	B	D	D	D	D	D	B	D	B	D	B	B	D	B	B	B	B	D	D	D	B	D	B	B	D	B	B
1	rs32930910	189.217	187.393	89.7752	H	H	B	D	B	B	D	B	D	D	B	B	D	B	B	B	B	B	B	D	D	D	D	D	B	D	B	D	B	B	D	B	B	B	B	D	D	D	B	D	B	B	D	B	B
1	rs32940354	189.287	187.463	89.9025	H	H	B	D	B	B	D	B	D	D	B	B	D	B	B	B	B	B	B	D	D	D	D	D	B	D	B	D	B	B	D	B	B	B	B	D	D	D	B	D	B	B	D	B	B
1	rs32943482	189.395	187.571	90.0297	H	H	B	D	B	B	D	B	D	D	B	B	D	B	B	B	B	B	B	D	D	D	D	D	B	D	B	D	B	B	D	B	B	B	B	D	D	D	B	D	B	B	D	B	B
1	rs31574365	189.42	187.596	90.0297	H	H	B	D	B	B	D	B	D	D	B	B	D	B	B	B	B	B	B	D	D	D	D	D	B	D	B	D	B	B	D	B	B	B	B	D	D	D	B	D	B	B	D	B	B
1	rs31842689	189.422	187.598	90.1569	H	H	B	D	B	B	D	D	D	D	B	B	D	B	B	B	B	B	B	D	D	D	D	D	B	D	B	D	B	B	D	B	B	B	B	D	D	D	B	D	B	B	D	B	B
1	rs46826113	189.446	187.622	90.2841	H	H	B	D	B	B	D	D	D	D	B	B	D	B	B	B	B	B	B	D	D	D	D	D	B	D	B	D	B	B	D	B	B	B	B	D	D	D	B	D	B	B	D	B	B
1	rs48848476	189.725	187.901	90.4114	H	H	B	D	B	B	D	D	D	D	B	B	D	B	D	B	B	B	B	D	D	D	D	D	B	D	B	D	B	B	D	B	B	B	B	D	D	D	B	D	B	B	D	B	B
1	rs32769253	189.743	187.919	90.4114	H	H	B	D	B	B	D	D	D	D	B	B	D	B	D	B	B	B	B	D	D	D	D	D	B	D	B	D	B	B	D	B	B	B	B	D	D	D	B	D	B	B	D	B	B
1	rs52611989	189.749	187.925	90.5386	H	H	B	D	B	B	D	D	D	D	B	B	D	B	D	B	B	B	B	D	D	D	D	D	B	D	B	D	B	B	D	B	B	B	B	D	D	D	B	D	B	B	D	B	B
1	rs32676547	189.859	188.035	90.5386	H	H	B	D	B	B	D	D	D	D	B	B	D	B	D	B	B	B	B	D	D	D	D	D	B	D	B	D	B	B	D	B	B	B	B	D	D	D	B	D	B	B	D	B	B
1	rs3666905	189.867	188.043	90.795	H	H	B	D	B	B	D	D	D	D	B	B	D	D	D	B	B	B	B	D	D	D	D	D	B	D	B	D	B	B	D	B	B	B	B	D	D	D	B	D	B	B	D	B	B
1	rs30555925	190.071	188.247	90.795	H	H	B	D	B	B	D	D	D	D	B	B	D	D	D	B	B	B	B	D	D	D	D	D	B	D	B	D	B	B	D	B	B	B	B	D	D	D	B	D	B	B	D	B	B
1	rs13476293	190.087	188.263	90.9222	H	H	B	D	B	B	D	D	D	D	B	B	D	D	D	B	B	B	B	D	D	D	D	D	B	D	B	D	B	B	D	B	B	B	B	D	D	D	B	D	B	B	D	B	B
1	rs31396325	190.338	188.515	90.9222	H	H	B	D	B	B	D	D	D	D	B	B	D	D	D	B	B	B	B	D	D	D	D	D	B	D	B	D	B	B	D	B	B	B	B	D	D	D	B	D	B	B	D	B	B
1	rs3655423	190.342	188.518	91.1786	H	H	B	D	B	B	D	D	D	D	B	B	D	D	D	B	B	B	B	D	D	D	D	D	B	D	B	D	B	B	D	B	B	B	B	D	D	D	B	D	B	B	D	B	D
1	rs49276806	190.35	188.526	91.1786	H	H	B	D	B	B	D	D	D	D	B	B	D	D	D	B	B	B	B	D	D	D	D	D	B	D	B	D	B	B	D	B	B	B	B	D	D	D	B	D	B	B	D	B	D
1	rs32528185	190.484	188.66	91.3059	H	H	B	D	B	B	D	D	D	D	B	B	D	D	D	B	B	B	B	D	D	D	D	D	B	D	B	D	B	B	D	B	B	B	B	D	D	D	B	D	B	B	D	B	D
1	rs36403320	190.632	188.808	91.3059	H	H	B	D	B	B	D	D	D	D	B	B	D	D	D	B	B	B	B	D	D	D	D	D	B	D	B	D	B	B	D	B	B	B	B	D	D	D	B	D	B	B	D	B	D
1	rs31624276	190.853	189.029	91.4331	H	H	B	D	B	B	D	D	D	D	B	B	D	D	D	B	B	B	B	D	D	D	D	D	B	D	B	D	B	B	D	B	B	B	B	D	D	D	B	D	D	B	D	B	D
1	rs36292189	190.856	189.032	91.5603	H	H	B	D	B	B	D	D	D	D	B	B	D	D	D	B	B	B	B	D	D	D	D	D	B	D	B	D	B	B	D	B	B	B	B	D	D	D	B	D	D	B	D	B	D
1	rs31619477	190.96	189.136	91.8167	H	H	B	D	B	B	D	D	D	D	B	B	D	D	D	B	B	B	B	D	D	D	D	D	B	D	B	D	B	B	D	B	B	B	B	D	D	D	B	D	D	B	D	B	D
1	rs32790314	190.994	189.17	91.944	H	H	B	D	B	B	D	D	D	D	B	B	D	D	D	B	B	B	B	D	D	D	D	D	B	D	B	D	B	B	D	B	B	B	B	D	D	D	B	D	D	B	D	B	D
1	rs32404005	191.046	189.223	92.7376	H	H	B	D	B	B	D	D	D	D	B	B	D	D	D	B	B	B	B	D	D	D	D	D	B	D	B	D	B	B	D	B	B	B	B	D	D	D	B	D	D	B	D	B	D
1	rs30604277	191.186	189.362	92.8648	H	H	B	D	B	B	D	D	D	D	B	B	D	D	D	B	B	B	B	D	D	D	D	D	B	D	B	D	B	B	D	B	B	B	B	D	D	D	B	D	D	B	B	B	D
1	rs3675669	191.63	189.806	92.9921	H	H	B	D	B	B	D	D	D	D	B	B	D	D	D	B	B	B	B	D	D	D	D	D	B	D	B	D	B	B	D	B	B	B	B	D	D	D	B	D	D	B	B	B	D
1	rs30553311	191.717	189.893	92.9921	H	H	B	D	B	B	D	D	D	D	B	B	D	D	D	B	B	B	B	D	D	D	D	D	B	D	B	D	B	B	D	B	B	B	B	D	D	D	B	D	D	B	B	B	D
1	rs32180871	191.819	189.995	93.1193	H	H	B	D	B	B	D	D	D	D	B	B	D	D	D	B	B	B	B	D	D	D	D	D	B	D	B	D	B	B	D	B	B	B	B	D	D	D	B	D	D	B	B	B	D
1	rs32051408	191.909	190.086	93.1193	H	H	B	D	B	B	D	D	D	D	B	B	D	D	D	B	B	B	B	D	D	D	D	D	B	D	B	D	B	B	D	B	B	B	B	D	D	D	B	D	D	B	B	B	D
1	rs31378221	191.949	190.125	93.2465	H	H	B	D	B	B	D	D	D	D	B	B	D	D	D	B	B	B	B	D	D	D	D	D	B	D	B	D	B	B	D	B	B	B	B	D	D	D	B	D	D	B	B	B	D
1	rs32133051	192.492	190.668	93.2465	H	H	B	D	B	B	D	D	D	D	B	B	D	D	D	B	B	B	B	D	D	D	D	D	B	D	B	D	B	B	D	B	B	B	B	D	D	D	B	D	D	B	B	B	D
1	rs31813445	192.825	191.001	93.3737	H	H	B	D	B	B	D	D	D	D	B	B	D	D	D	B	B	B	B	D	D	D	D	D	B	D	B	D	B	B	D	B	B	B	B	D	D	D	B	D	D	B	B	B	D
1	rs6210519	193.157	191.333	93.7613	H	H	B	D	B	B	D	D	D	D	B	B	D	D	D	B	B	B	B	D	D	D	D	D	B	D	B	D	B	B	D	B	B	B	B	D	D	D	B	D	D	B	B	B	D
1	rs33836586	193.423	191.599	93.7613	H	H	B	D	B	B	D	D	D	D	B	B	D	D	D	B	B	B	B	D	D	D	D	D	B	D	B	D	B	B	D	B	B	B	B	D	D	D	B	D	D	B	B	B	D
1	rs31002906	193.425	191.601	93.8886	H	H	B	D	B	B	D	D	D	D	B	B	D	D	D	B	B	B	B	D	D	D	D	D	B	D	B	D	B	B	D	B	B	B	B	D	D	D	B	D	D	B	B	B	D
1	rs30600086	193.725	191.901	93.8886	H	H	B	D	B	B	D	D	D	D	B	B	D	D	D	B	B	B	B	D	D	D	D	D	B	D	B	D	B	B	D	B	B	B	B	D	D	D	B	D	D	B	B	B	D
1	rs8253327	193.732	191.908	94.2762	H	H	B	D	B	B	D	D	D	D	B	B	D	D	D	B	B	B	B	D	D	D	D	D	B	D	B	D	B	B	D	B	B	B	B	D	D	D	B	D	D	B	B	B	D
1	rs49775781	193.789	191.965	94.2762	H	H	B	D	B	B	D	D	D	D	B	B	D	D	D	B	B	B	B	D	D	D	D	D	B	D	B	D	B	B	D	B	B	B	B	D	D	D	B	D	D	B	B	B	D
1	rs31784615	193.794	191.97	94.4034	H	H	B	D	B	B	D	D	D	D	B	B	D	D	D	B	B	B	B	D	D	D	D	D	B	D	B	D	B	B	D	B	B	B	B	D	D	D	B	D	D	B	B	B	D
1	rs48016635	193.803	191.979	94.6598	H	H	B	D	B	B	D	D	D	D	B	B	D	D	D	B	B	B	B	D	D	D	D	D	B	D	B	D	B	B	D	B	B	B	B	D	D	D	B	D	D	D	B	B	D
1	rs52191121	193.899	192.075	94.6598	H	H	B	D	B	B	D	D	D	D	B	B	D	D	D	B	B	B	B	D	D	D	D	D	B	D	B	D	B	B	D	B	B	B	B	D	D	D	B	D	D	D	B	B	D
1	rs30762235	193.965	192.142	94.787	H	H	B	D	B	B	D	D	D	D	B	B	D	D	D	B	B	B	B	D	D	D	D	D	B	D	B	D	B	B	D	B	B	B	B	D	D	D	B	D	D	D	B	B	D
1	rs50259858	193.979	192.155	94.9143	H	H	B	D	B	B	D	D	D	D	B	B	D	D	D	B	B	B	D	D	D	D	D	D	B	D	B	D	B	B	D	B	B	B	B	D	D	D	B	D	D	D	B	B	D
1	rs30997318	194.237	192.413	94.9143	H	H	B	D	B	B	D	D	D	D	B	B	D	D	D	B	B	B	D	D	D	D	D	D	B	D	B	D	B	B	D	B	B	B	B	D	D	D	B	D	D	D	B	B	D
1	rs33068074	194.254	192.43	95.0415	H	H	B	D	B	B	D	D	D	D	B	B	B	D	D	B	B	B	D	D	D	D	D	D	B	D	B	D	B	B	D	B	B	B	B	D	D	D	B	D	D	D	B	B	D
1	rs32793860	194.352	192.528	95.1687	H	H	B	D	B	B	D	D	D	D	B	B	B	D	D	B	B	B	D	D	D	D	D	D	B	D	B	D	B	B	D	B	B	B	B	D	D	D	B	D	D	D	B	B	D
1	rs13500420	194.752	192.926	95.1687	H	H	B	D	B	B	D	D	D	D	B	B	B	D	D	B	B	B	D	D	D	D	D	D	B	D	B	D	B	B	D	B	B	B	B	D	D	D	B	D	D	D	B	B	D
1	rs30897483	194.768	192.942	95.2959	H	H	B	D	B	B	D	D	D	D	B	B	B	D	D	B	B	B	D	D	D	D	D	D	B	D	B	D	B	B	D	B	B	B	B	D	D	D	B	D	D	D	B	B	D
1	rs13476310	195.301	193.475	95.2959	H	H	B	D	B	B	D	D	D	D	B	B	B	D	D	B	B	B	D	D	D	D	D	D	B	D	B	D	B	B	D	B	B	B	B	D	D	D	B	D	D	D	B	B	D
1	rs31478915	195.307	193.481	95.4232	H	H	B	D	B	B	D	D	D	D	B	B	B	D	D	B	B	B	D	D	D	D	D	D	B	D	B	D	B	B	D	B	B	B	B	D	D	D	B	D	D	D	D	B	D
1	rs33174703	195.34	193.514	95.4232	H	H	B	D	B	B	D	D	D	D	B	B	B	D	D	B	B	B	D	D	D	D	D	D	B	D	B	D	B	B	D	B	B	B	B	D	D	D	B	D	D	D	D	B	D
1	rs30453157	195.879	194.053	95.8108	H	H	B	D	B	B	D	D	D	D	B	B	B	D	D	B	B	B	D	D	D	D	D	D	B	D	B	D	B	B	D	B	B	B	B	D	D	D	B	D	D	D	D	B	D
1	rs32271175	195.975	194.149	95.8108	H	H	B	D	B	B	D	D	D	D	B	B	B	D	D	B	B	B	D	D	D	D	D	D	B	D	B	D	B	B	D	B	B	B	B	D	D	D	B	D	D	D	D	B	D
1	rs13476313	195.988	194.162	95.938	H	H	B	D	B	B	D	D	D	D	B	B	B	D	D	B	B	B	D	D	D	D	D	D	B	D	B	D	B	B	D	B	B	B	B	D	D	D	B	D	D	D	D	B	D
1	rs45997766	196.331	194.505	95.938	H	H	B	D	B	B	D	D	D	D	B	B	B	D	D	B	B	B	D	D	D	D	D	D	B	D	B	D	B	B	D	B	B	B	B	D	D	D	B	D	D	D	D	B	D
1	rs32662997	196.585	194.759	96.1944	H	H	B	D	B	B	D	D	D	D	B	B	B	D	D	B	B	B	D	D	D	D	D	D	B	D	B	D	B	B	D	B	B	B	B	D	D	D	B	D	D	D	D	B	D
1	rs29611294	197.114	195.288	96.1944	H	H	B	D	B	B	D	D	D	D	B	B	B	D	D	B	B	B	D	D	D	D	D	D	B	D	B	D	B	B	D	B	B	B	B	D	D	D	B	D	D	D	D	B	D
1	rs29609526	197.135	195.308	96.1944	H	H	B	D	B	B	D	D	D	D	B	B	B	D	D	B	B	B	D	D	D	D	D	D	B	D	B	D	B	B	D	B	B	B	B	D	D	D	B	D	D	D	D	B	D
2	rs33299937	5.57405	5.65301	3.546	H	H	B	D	D	B	D	B	B	D	B	B	D	B	B	B	B	B	B	D	B	B	D	D	D	B	B	D	D	D	D	D	D	B	D	B	B	B	D	D	D	D	B	D	B
2	rs13476332	6.23236	6.31132	3.546	H	H	B	D	D	B	D	B	B	D	B	B	D	B	B	B	B	B	B	D	B	B	D	D	D	B	B	D	D	D	D	D	D	B	D	B	B	B	D	D	D	D	B	D	B
2	rs13476335	7.61805	7.69642	4.20217	H	H	B	D	B	B	D	B	B	D	B	D	D	D	B	B	B	B	B	D	B	B	D	D	D	B	B	D	D	D	D	B	D	B	D	B	B	B	D	D	D	D	B	D	B
2	Affy_4430433etal	9	9	4.20217	H	H	B	D	B	B	D	B	B	D	B	D	D	D	B	B	B	B	B	D	B	B	D	D	D	B	B	D	D	D	D	B	D	H	D	B	B	B	D	H	D	H	B	D	B
2	rs33562363	9.75129	9.82966	6.66594	H	H	B	D	B	B	D	B	B	D	B	D	D	D	B	B	D	B	B	D	B	B	D	D	D	B	B	D	D	D	D	B	D	D	D	B	B	B	D	B	D	B	B	B	B
2	rs13476350	11.7075	11.7859	7.32211	H	H	B	D	B	B	D	B	D	D	B	D	D	D	B	B	D	B	B	D	B	B	D	D	D	B	B	B	D	D	D	B	D	D	D	B	B	B	D	B	D	B	D	B	B
2	rs13476352	13.3578	13.4362	7.57852	H	H	B	D	B	B	D	B	D	D	B	D	D	D	B	B	D	B	B	D	B	B	B	D	D	B	B	B	D	D	D	B	H	D	D	B	B	B	D	B	D	B	D	B	B
2	rs29825025	13.5217	13.6001	8.65379	H	H	B	D	B	B	D	B	D	D	B	D	D	D	B	B	D	B	B	D	B	B	B	D	D	B	B	B	D	D	D	B	H	D	D	B	B	B	D	H	D	B	D	B	B
2	rs13476355	14.3167	14.3951	8.78101	H	H	B	D	B	B	D	B	D	D	B	D	D	D	B	B	D	B	B	D	B	B	B	D	D	B	B	B	D	D	D	B	B	D	D	B	B	B	D	H	D	B	D	B	B
2	Affy_PC2_15	15	15	9.43718	H	H	B	D	B	B	D	B	D	D	B	D	D	D	B	B	D	B	B	D	B	B	B	D	D	B	B	B	D	D	D	B	B	D	D	B	B	B	D	H	D	B	D	B	B
2	rs13476358	16.2273	16.3057	9.95801	H	H	B	D	B	B	D	B	D	D	B	D	D	D	B	B	D	B	B	D	B	B	D	D	D	B	B	B	D	D	D	B	B	D	D	B	B	B	D	D	D	B	D	B	B
2	rs27126014	17.8197	17.8981	10.0852	H	H	B	D	B	B	D	B	D	D	B	D	D	D	B	B	D	B	B	D	B	B	D	D	D	B	B	B	D	D	D	B	B	D	D	B	B	B	D	D	D	B	D	B	B
2	rs29503212	17.8334	17.9118	10.0852	H	H	B	D	B	B	D	B	D	D	B	D	D	D	B	B	D	B	B	D	B	B	D	D	D	B	B	B	D	D	D	B	B	D	D	B	B	B	D	D	D	B	D	B	B
2	rs27125983	17.8371	17.9155	11.0186	H	H	B	D	B	B	D	B	D	D	B	D	D	D	B	B	D	B	B	D	B	B	D	D	D	B	B	B	D	D	D	B	B	D	D	B	B	B	D	D	D	B	D	B	B
2	rs27125935	17.8703	17.9487	11.1458	H	H	B	D	B	B	D	B	D	D	B	D	D	D	B	B	D	B	B	D	B	B	D	D	D	B	B	B	D	D	D	B	B	D	D	B	B	B	D	D	D	B	D	B	B
2	rs6384589	18.1855	18.2638	11.4022	H	H	B	D	B	B	D	B	D	D	B	D	D	D	B	B	D	B	B	D	B	B	D	D	D	B	B	B	D	D	D	D	B	D	B	B	B	B	D	D	D	B	D	B	B
2	rs13476363	18.5829	18.6613	11.4022	H	H	B	D	B	B	D	B	D	D	B	D	D	D	B	B	D	B	B	D	B	B	D	D	D	B	B	B	D	D	D	D	B	D	B	B	B	B	D	D	D	B	D	B	B
2	rs27144318	18.6864	18.7648	11.5294	H	H	B	D	B	B	D	B	D	D	B	D	D	D	B	B	D	B	B	D	B	B	D	D	D	B	B	B	D	D	D	D	B	D	B	B	B	B	D	D	D	B	D	B	B
2	rs33092900	18.9382	19.0166	11.5294	H	H	B	D	B	B	D	B	D	D	B	D	D	D	B	B	D	B	B	D	B	B	D	D	D	B	B	B	D	D	D	D	B	D	B	B	B	B	D	D	D	B	D	B	B
2	rs13476364	19.0004	19.0787	11.7858	H	H	B	D	B	B	D	B	D	D	B	D	D	D	B	B	D	B	B	D	B	B	D	D	D	B	B	B	D	D	D	D	B	D	B	B	B	B	D	D	D	B	D	B	B
2	rs27127331	19.6377	19.7161	11.7858	H	H	B	D	B	B	D	B	D	D	B	D	D	D	B	B	D	B	B	D	B	B	D	D	D	B	B	B	D	D	D	D	B	D	B	B	B	B	D	D	D	B	D	B	B
2	rs49733425	19.6857	19.7641	11.9131	H	H	B	D	B	B	D	B	D	D	B	D	D	D	B	B	D	B	B	D	B	B	D	D	D	B	B	B	D	D	D	D	B	D	B	B	B	B	D	D	D	B	D	B	B
2	rs27140323	19.9006	19.979	11.9131	H	H	B	D	B	B	D	B	D	D	B	D	D	D	B	B	D	B	B	D	B	B	D	D	D	B	B	B	D	D	D	D	B	D	B	H	B	B	D	H	D	B	D	B	B
2	rs6292983	19.9389	20.0173	12.3007	H	H	B	D	B	B	D	B	D	D	B	D	D	D	B	B	D	B	B	D	D	B	D	D	D	B	B	B	D	D	D	D	B	D	B	D	B	B	D	B	D	B	D	B	B
2	rs27136990	20.8847	20.9631	12.3007	H	H	B	D	B	B	D	B	D	D	B	D	D	D	B	B	D	B	B	D	D	B	D	D	D	B	B	B	D	D	D	D	B	D	B	D	B	B	D	B	D	B	D	B	B
2	rs27137272	21.1579	21.2363	12.4279	H	H	B	D	B	B	D	B	D	D	B	D	D	D	B	B	D	B	B	D	D	B	D	D	D	B	B	B	D	D	D	D	B	D	B	D	B	B	D	B	D	B	D	B	B
2	rs13476379	22.6764	22.8209	12.5551	H	H	B	D	B	B	D	B	D	D	B	D	D	D	B	B	D	B	B	D	D	B	D	D	D	B	B	B	D	D	D	D	B	D	B	D	B	B	D	B	D	B	D	B	B
2	rs6193345	23.1993	23.3438	12.6823	H	H	B	D	B	B	D	B	D	D	B	D	D	D	B	B	D	B	B	D	D	B	D	D	D	B	B	B	D	D	D	D	B	D	B	D	B	B	D	B	D	B	D	B	B
2	rs29866286	23.6217	23.7662	12.9388	H	H	B	D	D	B	D	B	D	D	B	D	D	D	B	B	D	B	B	D	D	B	D	D	D	B	B	B	D	D	D	D	B	B	B	D	B	B	D	B	D	B	D	B	B
2	rs27219279	23.9317	24.0762	13.066	H	H	B	D	D	B	D	B	D	D	B	D	D	D	B	B	D	B	B	D	D	B	D	D	D	B	B	B	D	D	D	D	B	B	B	D	B	B	D	B	D	B	D	B	B
2	rs52428815	23.9492	24.0936	13.1932	H	H	B	D	D	B	D	B	D	D	B	D	D	D	B	B	D	B	B	D	D	B	D	D	D	B	B	B	D	D	D	D	B	B	B	D	B	B	D	B	D	B	D	B	B
2	rs6286688	24.3907	24.5352	13.1932	H	H	B	D	D	B	D	B	D	D	B	D	D	D	B	B	D	B	B	D	D	B	D	D	D	B	B	B	D	D	D	D	B	B	B	D	B	B	D	B	D	B	D	B	B
2	rs33287256	24.5314	24.6759	13.3204	H	H	B	D	D	B	D	B	D	D	B	D	D	D	B	B	H	B	B	D	D	B	D	D	D	B	B	B	D	D	D	D	B	B	B	D	B	B	D	B	D	B	D	B	B
2	rs32869517	24.7724	24.9169	13.3204	H	H	B	D	D	B	D	B	D	D	B	D	D	D	B	B	H	B	B	D	D	B	D	D	D	B	B	B	D	D	D	D	B	B	B	D	B	B	D	B	D	B	D	B	B
2	rs33279854	24.804	24.9485	13.4477	H	H	B	D	D	B	D	B	D	D	B	D	D	D	B	B	H	B	B	D	D	B	D	D	D	B	B	B	D	D	D	D	B	B	B	D	B	B	D	B	D	B	D	B	B
2	rs13476386	24.8273	24.9718	13.4477	H	H	B	D	D	B	D	B	D	D	B	D	D	D	B	B	B	B	B	D	D	B	D	D	D	B	B	B	D	D	D	D	B	B	B	D	B	B	D	B	D	B	D	B	B
2	rs27186439	24.9557	25.1001	13.5749	H	H	B	D	D	B	D	B	D	D	B	D	D	D	B	B	B	B	B	D	D	B	D	D	D	B	B	B	D	D	D	D	B	B	B	D	B	B	D	B	D	B	D	B	B
2	rs33369549	25.4858	25.6303	13.5749	H	H	B	D	D	B	D	B	D	D	B	D	D	D	B	B	B	B	B	D	D	B	D	D	D	B	B	B	D	D	D	D	B	B	B	D	B	B	D	B	D	B	D	B	B
2	rs27195273	25.5051	25.6496	14.2311	H	H	B	D	D	B	D	B	D	D	B	D	D	D	B	H	B	B	B	D	D	B	D	D	D	B	B	B	D	D	D	D	B	B	B	D	B	B	D	B	D	B	D	B	B
2	rs33136036	25.7082	25.8527	14.2311	H	H	B	D	D	B	D	B	D	D	B	D	D	D	B	D	B	B	B	D	D	B	D	D	D	B	B	B	D	D	D	H	B	B	B	D	B	B	D	B	D	B	D	B	B
2	rs13476390	25.7267	25.8712	14.4875	H	H	B	D	D	B	D	B	D	D	B	D	D	D	B	D	B	B	B	D	D	B	D	D	D	B	B	B	D	D	D	B	B	B	B	D	B	B	D	B	D	B	D	B	B
2	rs33081937	26.2232	26.3677	14.7439	H	H	B	D	D	B	D	B	D	D	B	D	D	D	B	D	B	D	B	D	D	B	D	D	D	B	B	B	D	D	D	B	B	B	B	D	B	B	D	B	D	B	D	B	B
2	rs27184053	26.3306	26.475	14.7439	H	H	B	D	D	B	D	B	D	D	B	D	D	D	B	D	B	D	B	D	D	B	D	D	D	B	B	B	D	D	D	B	B	B	B	D	B	B	D	B	D	B	D	B	B
2	rs27185513	26.7334	26.8779	14.8711	H	H	B	D	D	B	D	B	D	D	B	B	D	D	B	D	B	D	B	D	D	B	D	D	D	B	B	B	D	D	D	B	B	B	B	D	B	B	D	B	D	B	D	B	B
2	rs13465578	26.9177	27.0622	14.9983	H	H	B	D	D	B	D	B	D	D	B	B	D	D	B	D	B	D	B	D	D	B	D	D	D	B	B	B	D	D	D	B	B	B	H	D	B	B	D	B	D	B	D	B	B
2	rs32863453	28.8253	28.9698	16.2178	H	H	B	D	D	B	D	B	D	D	B	B	D	D	B	D	B	D	B	D	D	B	D	D	D	B	B	B	D	D	D	B	B	B	H	D	B	B	D	B	D	B	D	B	B
2	rs13476408	30.2965	30.441	17.1512	H	H	B	D	D	B	D	B	D	D	B	B	D	D	B	D	B	D	B	D	D	D	D	D	D	B	B	B	D	D	D	B	B	B	D	D	B	B	D	B	D	B	D	B	B
2	rs33734426	30.3038	30.4483	17.1512	H	H	B	D	D	B	D	B	D	D	B	B	D	D	B	D	B	D	B	D	D	D	D	D	D	B	B	B	D	D	D	B	B	B	D	D	B	B	D	B	D	B	D	B	B
2	rs230572488	30.6497	30.7942	17.4076	H	H	B	D	D	B	D	B	D	D	B	B	D	D	B	D	B	D	B	D	D	D	D	D	D	B	B	B	D	D	D	B	B	B	D	D	B	B	D	B	D	B	D	B	B
2	rs49829810	30.6656	30.8101	17.5348	H	H	B	D	D	B	D	B	D	D	B	B	D	D	B	D	B	D	B	D	D	D	D	D	D	B	B	B	D	D	D	B	B	B	D	D	B	B	D	B	D	B	D	B	B
2	rs51006262	31.2559	31.4004	17.5348	H	H	B	D	D	B	D	B	D	D	B	B	D	D	B	D	B	D	B	D	D	D	D	D	D	B	B	B	D	D	D	B	B	B	D	D	B	B	D	B	D	B	D	B	B
2	rs13476413	31.6782	31.8227	17.662	H	H	B	D	B	B	D	B	D	D	B	B	D	D	B	D	B	D	B	D	D	D	D	D	D	B	B	B	D	D	D	B	B	B	D	D	B	B	D	B	D	B	D	B	B
2	rs33371101	31.6919	31.8363	17.7893	H	H	B	D	B	B	D	B	D	D	B	B	D	D	B	D	B	D	B	D	D	D	D	D	D	B	B	B	D	D	D	B	B	B	D	D	B	B	D	B	D	B	D	B	B
2	rs13474428	32.2581	32.4026	17.7893	H	H	B	D	B	B	D	B	D	D	B	B	D	D	B	D	B	D	B	D	D	D	D	D	D	B	B	B	D	D	D	B	B	B	D	D	B	B	D	B	D	B	D	B	B
2	rs13459060	32.4705	32.6149	17.9165	H	H	B	D	B	B	D	B	B	D	B	B	D	D	B	D	B	D	B	D	D	D	D	D	D	B	B	B	D	D	D	B	B	B	D	D	B	B	D	B	D	B	D	B	B
2	rs28204077	32.5071	32.6516	18.0437	H	H	B	D	B	B	D	B	B	D	B	B	D	D	B	D	B	D	B	D	D	D	D	D	D	B	B	B	D	D	D	B	B	B	D	D	B	B	D	B	D	B	D	B	B
2	rs13476419	33.3055	33.45	18.0437	H	H	B	D	B	B	D	B	B	D	B	B	D	D	B	D	B	D	B	D	D	D	D	D	D	B	B	B	D	D	D	B	B	B	D	D	B	B	D	B	D	B	D	B	B
2	rs32942981	33.4625	33.607	18.1709	H	H	B	D	B	B	D	B	B	D	B	B	D	D	B	D	B	D	B	D	D	D	D	D	D	B	B	B	D	D	D	B	D	B	D	D	B	B	D	B	D	B	D	B	B
2	rs33645392	33.7347	33.8792	18.1709	H	H	B	D	B	B	D	B	B	D	B	B	D	D	B	D	B	D	B	D	D	D	D	D	D	B	B	B	D	D	D	B	D	B	D	D	B	B	D	B	D	B	D	B	B
2	rs29963019	33.7862	33.9307	18.2982	H	H	B	D	B	B	D	B	B	D	B	B	D	D	B	D	B	D	B	D	D	D	D	D	D	B	B	B	D	D	D	B	D	B	D	D	B	B	D	B	D	B	D	B	B
2	rs261548625	33.929	34.0735	18.2982	H	H	B	D	B	B	D	B	B	D	B	B	D	D	B	D	B	D	B	D	D	D	D	D	D	B	B	B	D	D	D	B	D	B	D	D	B	B	D	B	D	B	D	B	B
2	rs13476423	33.9903	34.1348	18.4254	H	H	B	D	B	B	D	B	B	D	B	B	D	D	B	D	B	D	B	D	D	D	D	D	D	B	B	B	D	D	D	B	D	B	D	D	B	B	D	D	D	B	D	B	B
2	rs13476425	34.479	34.6235	18.4254	H	H	B	D	B	B	D	B	B	D	B	B	D	D	B	D	B	D	B	D	D	D	D	D	D	B	B	B	D	D	D	B	D	B	D	D	B	B	D	D	D	B	D	B	B
2	rs13476427	34.8692	35.0136	18.5526	H	H	B	D	B	B	D	B	B	D	B	B	D	D	B	D	B	D	B	D	D	B	D	D	D	B	B	B	D	D	D	B	D	B	D	D	B	B	D	D	D	B	D	B	B
2	rs33169514	34.8716	35.0161	18.6799	H	H	B	D	B	B	D	B	B	D	B	B	D	D	B	D	B	D	B	D	D	B	D	D	D	B	B	B	D	D	D	B	D	B	D	D	B	B	D	D	D	B	D	B	B
2	rs27168911	34.8766	35.0211	18.6799	H	H	B	D	B	B	D	B	B	D	B	B	D	D	B	D	B	D	B	D	D	B	D	D	D	B	B	B	D	D	D	B	D	B	D	D	B	B	D	D	D	B	D	B	B
2	rs13476429	35.2526	35.3971	18.8071	H	H	B	D	B	B	D	B	B	D	B	B	D	D	B	D	B	D	B	D	D	B	D	D	D	B	B	B	D	D	D	B	D	B	D	D	B	B	D	D	D	B	D	B	B
2	rs29781174	35.9534	36.0979	19.4632	H	H	B	D	B	B	D	B	B	D	B	B	D	D	B	D	B	D	B	D	D	B	D	D	D	B	B	B	D	D	D	B	D	B	D	D	B	B	D	D	D	B	D	B	B
2	rs3699934	35.9572	36.1017	19.8508	H	H	B	D	D	B	D	B	B	D	B	B	D	D	B	B	B	D	B	D	D	B	D	D	D	B	B	B	D	D	D	B	D	B	D	D	B	B	D	D	D	B	D	B	B
2	rs48574562	35.9698	36.1143	19.8508	H	H	B	D	D	B	D	B	B	D	B	B	D	D	B	B	B	D	B	D	D	B	D	D	D	B	B	B	D	D	D	B	D	B	D	D	B	B	D	D	D	B	D	B	B
2	rs27159829	36.069	36.2134	19.9781	H	H	B	D	D	B	D	B	B	D	B	B	D	D	B	B	B	D	B	D	D	B	D	D	D	B	B	B	D	D	D	B	D	B	D	D	B	B	D	D	D	B	D	B	B
2	rs13476435	37.2852	37.4297	20.1053	H	H	B	D	D	B	D	B	B	D	B	B	D	D	B	B	B	D	B	D	D	B	D	D	D	B	B	B	D	D	D	B	D	B	D	D	B	B	D	D	D	B	D	B	B
2	rs3709811	37.5126	37.6571	20.1053	H	H	B	D	D	B	D	B	B	D	B	B	D	D	B	B	B	D	B	D	D	B	D	D	D	B	B	B	D	D	D	B	D	B	D	D	B	B	D	D	D	B	D	B	B
2	rs29522142	38.0192	38.1637	20.2325	H	H	B	D	D	B	D	B	B	D	B	B	D	D	B	B	B	D	B	D	D	B	D	D	D	B	B	B	D	D	D	B	D	B	D	D	B	B	D	D	D	B	D	B	B
2	rs32903643	38.427	38.5715	20.3598	H	H	B	D	D	B	D	B	B	D	B	B	D	D	B	B	B	D	B	D	D	B	D	D	D	B	B	B	D	D	D	B	D	B	D	D	B	B	D	D	D	B	D	B	B
2	rs27145737	39.3626	39.5071	20.3598	H	H	B	D	D	B	D	B	B	D	B	B	D	D	B	B	B	D	B	D	D	B	D	D	D	B	B	B	D	D	D	B	D	B	D	D	B	B	D	D	D	B	D	B	B
2	rs27206251	39.8681	40.0126	20.487	H	H	B	D	D	B	D	B	B	D	B	B	D	D	B	B	B	D	B	D	D	B	D	D	D	B	B	B	D	D	D	B	D	B	D	D	B	B	D	D	D	B	D	B	B
2	rs6323034	40.1964	40.3409	20.6142	H	H	B	D	D	B	D	B	B	D	B	B	D	D	B	B	B	D	D	D	D	B	D	D	D	B	B	B	D	D	D	B	D	B	D	D	B	B	D	D	D	B	D	B	B
2	rs29971702	40.6174	40.7619	20.6142	H	H	B	D	D	B	D	B	B	D	B	B	D	D	B	B	B	D	D	D	D	B	D	D	D	B	B	B	D	D	D	B	D	B	D	D	B	B	D	D	D	B	D	B	B
2	rs13476452	40.7835	40.928	20.7414	H	H	B	D	D	B	D	B	B	D	B	B	D	D	B	B	B	D	D	D	B	B	D	D	D	B	B	B	D	D	D	B	D	B	D	D	B	B	D	D	D	B	D	B	B
2	rs50161039	40.8855	41.03	20.8687	H	H	B	D	D	B	D	B	B	D	B	B	D	D	B	B	B	D	D	D	B	B	D	D	D	B	B	B	D	D	D	B	D	B	D	D	B	B	D	D	D	B	D	B	B
2	rs32887404	41.4769	41.6214	20.8687	H	H	B	D	D	B	D	B	B	D	B	B	D	D	B	B	B	D	D	D	B	B	D	D	D	B	B	B	D	D	D	B	D	B	D	D	B	B	D	D	D	B	D	B	B
2	rs27129544	41.4815	41.626	20.9959	H	H	B	D	D	B	D	B	B	D	B	B	D	D	B	B	B	D	D	D	B	B	D	D	D	B	B	B	D	D	D	B	B	B	D	D	B	B	D	D	D	B	D	B	B
2	rs27142415	42.2302	42.3747	20.9959	H	H	B	D	D	B	D	B	B	D	B	B	D	D	B	B	B	D	D	D	B	B	D	D	D	B	B	B	D	D	D	B	B	B	D	D	B	B	D	D	D	B	D	B	B
2	rs27157469	42.4121	42.5566	21.1231	H	H	B	D	D	B	D	B	B	D	B	B	D	D	B	B	B	D	D	D	B	B	D	D	D	B	B	B	D	D	D	B	B	B	D	D	B	B	D	D	D	B	D	B	B
2	rs51648516	42.525	42.6695	21.1231	H	H	B	D	D	B	D	B	B	D	B	B	D	D	B	B	B	D	D	D	B	B	D	D	D	B	B	B	D	D	D	B	B	B	D	D	B	B	D	D	D	B	D	H	B
2	rs27142127	42.5297	42.6742	21.2503	H	H	B	D	D	B	D	B	B	D	B	B	D	D	B	B	B	D	D	D	B	B	D	D	D	B	B	B	D	D	D	B	B	B	D	D	B	B	D	D	D	B	D	D	B
2	rs27141972	43.4877	43.6322	21.5067	H	H	B	D	D	B	D	B	B	D	B	B	D	D	B	B	B	D	D	D	B	B	D	D	D	B	B	B	D	D	D	B	B	B	D	D	B	B	D	D	D	B	D	D	B
2	rs45805909	43.5493	43.6937	21.5067	H	H	B	D	D	B	D	B	B	D	B	B	D	D	B	B	B	D	D	D	B	B	D	D	D	B	B	B	D	D	D	B	B	B	D	D	B	B	D	D	D	B	D	D	B
2	rs33052660	43.7044	43.8489	21.634	H	H	B	D	D	B	D	B	B	D	B	B	D	D	B	B	B	D	D	D	B	B	D	D	D	B	B	B	D	D	D	B	B	B	D	D	B	B	D	D	D	B	D	D	B
2	rs13476466	43.8335	43.978	21.7612	H	H	B	D	D	B	D	B	B	D	B	B	D	D	B	B	B	D	D	D	B	B	D	D	D	B	B	B	D	D	D	B	B	B	D	D	B	B	D	D	D	B	D	D	B
2	rs33189126	44.1959	44.3404	21.7612	H	H	B	D	D	B	D	B	B	D	B	B	D	D	B	B	B	D	D	D	B	B	D	D	D	B	B	B	D	D	D	B	B	B	D	D	B	B	D	D	D	B	D	D	B
2	rs27123557	44.1984	44.3429	21.8884	H	H	B	D	D	B	D	B	B	D	B	B	D	D	B	B	B	D	D	D	B	B	D	D	D	B	B	B	D	D	D	B	B	B	D	D	B	B	D	D	D	B	D	D	B
2	rs13476467	44.2573	44.4018	22.0157	H	H	B	D	D	B	D	B	B	D	B	B	D	D	B	B	B	D	D	D	B	D	D	D	D	B	B	B	D	D	D	B	B	B	D	D	B	B	D	D	D	B	D	D	B
2	rs27156828	44.335	44.4795	22.6718	H	H	B	D	D	B	D	B	B	D	B	B	D	D	B	B	B	D	D	D	B	D	D	D	D	B	B	B	D	D	D	B	B	B	D	D	B	B	D	D	D	B	D	D	B
2	rs27156779	44.3794	44.5239	22.9282	H	H	B	D	D	B	D	B	B	D	B	B	D	D	B	B	B	D	D	D	B	D	D	D	D	B	B	B	D	D	D	B	B	B	D	D	B	B	D	D	D	B	D	D	B
2	rs27157693	44.9121	45.0565	22.9282	H	H	B	D	D	B	D	B	B	D	B	B	D	D	B	B	B	D	D	D	B	D	D	D	D	B	B	B	D	D	D	B	B	B	D	D	B	B	D	D	D	B	D	D	B
2	rs27142767	45.0126	45.1571	23.0555	H	H	B	D	D	B	D	B	B	D	B	B	D	D	B	B	B	D	D	D	B	D	D	D	D	B	B	B	D	D	D	B	B	B	D	D	B	B	D	D	D	B	D	D	B
2	rs33464767	45.3855	45.5299	23.0555	H	H	B	D	D	B	D	B	B	D	B	B	D	D	B	B	B	D	D	D	B	D	D	D	D	B	B	B	D	D	D	B	B	B	D	D	B	B	D	D	D	B	D	D	B
2	rs29626286	45.3883	45.5328	23.1827	H	H	B	D	D	B	D	B	B	D	B	B	D	D	B	B	B	D	D	D	B	D	D	D	D	B	B	B	D	D	D	B	B	B	D	D	B	B	D	D	D	B	D	D	B
2	rs27918259	45.4122	45.5567	23.1827	H	H	B	D	D	B	D	B	B	D	B	B	D	D	B	B	B	D	D	D	B	D	D	D	D	B	B	B	D	D	D	B	B	B	D	D	B	B	D	D	D	B	D	D	B
2	rs27918174	45.4778	45.6223	23.4391	H	H	B	D	D	B	D	B	B	D	B	B	D	D	B	B	B	D	D	D	B	D	D	D	D	B	B	B	D	D	D	B	B	B	D	D	B	B	D	D	D	B	D	D	B
2	rs13476473	45.9266	46.0711	23.4391	H	H	B	D	D	B	D	B	B	D	B	B	D	D	B	B	B	D	D	D	B	D	D	D	D	B	B	B	D	D	D	B	B	B	D	D	B	B	D	D	D	B	D	D	B
2	rs27947458	46.0513	46.1958	23.6955	H	H	B	D	D	B	D	B	B	D	B	B	D	D	B	B	B	D	D	D	B	D	D	D	D	B	B	B	D	D	D	B	B	B	D	D	B	B	D	D	D	B	D	D	B
2	rs3711308	46.0845	46.229	23.9519	H	H	B	D	D	B	D	B	B	D	B	B	D	D	B	B	B	D	D	D	B	D	D	D	D	B	B	B	D	D	D	B	B	B	D	D	B	B	D	D	D	B	D	D	B
2	rs29722660	47.0153	47.1597	23.9519	H	H	B	D	D	B	D	B	B	D	B	B	D	D	B	B	B	D	D	D	B	D	D	D	D	B	B	B	D	D	D	B	B	B	D	H	B	B	D	D	D	B	D	D	B
2	rs6265423	47.0201	47.1646	24.0791	H	H	B	D	D	B	D	B	B	D	B	B	D	D	B	B	B	D	D	D	B	D	D	D	D	B	B	B	D	D	D	B	B	B	D	B	B	B	D	D	D	B	D	D	B
2	rs48903266	47.8545	47.999	24.0791	H	H	B	D	D	B	D	B	B	D	B	B	D	D	B	B	B	D	D	D	B	D	D	D	D	B	B	B	D	D	D	B	B	B	D	B	B	B	D	D	D	B	D	D	B
2	rs27908812	47.855	47.9996	24.2064	H	H	B	D	D	B	D	B	B	D	B	B	D	D	B	B	B	D	D	D	B	D	D	D	D	B	B	B	D	D	D	B	B	B	D	B	B	B	D	D	D	B	D	D	B
2	rs27952986	48.3182	48.4627	24.3336	H	H	B	D	D	B	D	B	B	D	B	B	D	D	B	B	B	D	D	D	B	D	D	D	D	B	B	B	D	D	D	B	B	B	D	B	B	B	D	D	D	B	D	D	B
2	rs46538890	48.6072	48.7517	24.4608	H	H	B	D	D	B	D	B	B	D	B	B	D	D	B	B	B	D	D	D	B	D	D	D	D	B	B	B	D	D	D	B	B	B	D	B	B	B	D	D	D	B	D	D	B
2	rs27901995	50.4963	50.6407	24.7172	H	H	B	D	D	B	D	B	B	D	B	B	D	D	B	B	B	D	D	D	D	D	D	D	D	B	B	B	D	D	D	B	B	B	D	B	B	B	D	D	D	B	D	D	B
2	rs32934498	50.5085	50.653	24.7172	H	H	B	D	D	B	D	B	B	D	B	B	D	D	B	B	B	D	D	D	D	D	D	D	D	B	B	B	D	D	D	B	B	B	D	B	B	B	D	D	D	B	D	D	B
2	rs28328937	50.5156	50.6601	24.8445	H	H	B	D	D	B	D	B	B	D	B	B	D	D	B	B	B	D	D	D	D	D	D	D	D	B	B	B	D	D	D	B	B	B	D	B	B	B	D	D	D	B	D	D	B
2	rs29627139	50.5944	50.7389	24.8445	H	H	B	D	D	B	D	B	B	D	B	B	D	D	B	B	B	D	D	D	D	D	D	D	D	B	B	B	D	D	D	B	B	B	D	B	B	B	D	D	D	B	D	D	B
2	rs47816996	50.6005	50.745	24.9717	H	H	B	D	D	B	D	B	B	D	B	B	D	D	B	B	B	D	D	D	D	D	D	D	D	B	B	B	D	D	D	B	B	B	D	B	B	B	D	D	D	B	D	D	B
2	rs48302907	51.1687	51.3132	24.9717	H	H	B	D	D	B	D	B	B	D	B	B	D	D	B	B	B	D	D	D	D	D	D	D	D	B	B	B	D	D	D	B	B	B	D	B	B	B	D	D	D	B	D	D	B
2	rs27929487	51.1751	51.3195	25.0989	H	H	B	D	D	B	D	B	B	D	B	B	D	D	B	B	B	D	D	D	H	D	D	D	D	B	B	B	D	D	D	B	B	B	D	B	B	B	D	D	D	B	D	D	B
2	rs27929347	51.2414	51.3859	25.0989	H	H	B	D	D	B	D	B	B	D	B	B	D	D	B	B	B	D	D	D	H	D	D	D	D	B	B	B	D	D	D	B	B	B	D	B	B	B	D	D	D	B	D	D	B
2	rs3720957	51.2523	51.3968	25.2261	H	H	B	D	D	B	D	B	B	D	B	B	D	D	B	B	B	D	D	D	B	D	D	D	D	B	B	B	D	D	D	B	B	B	D	B	B	B	D	D	D	B	D	D	B
2	rs3706153	51.271	51.4155	25.3534	H	H	B	D	D	B	D	B	B	D	B	B	D	D	B	B	B	D	D	D	B	D	D	D	D	B	B	B	D	D	D	B	B	B	D	B	B	B	D	D	D	B	D	D	B
2	rs33185243	51.5098	51.6543	25.4806	H	H	B	D	D	B	D	B	B	D	B	B	D	D	B	B	B	D	D	D	B	D	D	D	D	B	B	B	D	D	D	B	B	B	D	B	B	B	D	D	D	B	D	D	B
2	rs27897848	52.1622	52.3067	25.4806	H	H	B	D	D	B	D	B	B	D	B	B	D	D	B	B	B	D	D	D	B	D	D	D	D	B	B	B	D	D	D	B	B	B	D	B	B	B	D	D	D	B	D	D	B
2	rs29909943	52.2492	52.3937	25.6078	H	H	B	D	D	B	D	B	B	D	B	B	D	D	B	B	B	D	D	D	B	D	D	D	D	B	B	B	D	D	D	B	B	B	D	B	B	B	D	D	D	B	D	D	B
2	rs33671001	52.2823	52.4268	25.6078	H	H	B	D	D	B	D	B	B	D	B	B	D	D	B	B	B	D	D	D	B	D	D	D	D	B	B	B	D	D	D	B	B	B	D	B	B	B	D	D	D	B	D	D	B
2	rs13476499	52.2892	52.4337	25.735	H	H	B	D	D	B	D	B	B	D	B	B	D	D	B	B	B	D	D	D	B	D	D	D	B	B	B	B	D	D	D	B	B	B	D	B	B	B	D	D	D	B	D	D	B
2	rs29668627	52.4311	52.5756	25.735	H	H	B	D	D	B	D	B	B	D	B	B	D	D	B	B	B	D	D	D	B	D	D	D	B	B	B	B	D	D	D	B	B	B	D	B	B	B	D	D	D	B	D	D	B
2	rs33083288	52.4807	52.6252	25.9915	H	H	B	D	D	B	D	B	B	D	B	B	D	D	B	B	B	D	D	D	B	D	D	D	B	B	B	B	D	D	D	B	B	B	D	B	B	B	D	D	D	B	D	D	B
2	rs27927606	52.5023	52.6468	25.9915	H	H	B	D	D	B	D	B	B	D	B	B	D	D	B	B	B	D	D	D	B	D	D	D	B	B	B	B	D	D	D	B	B	B	D	B	B	B	D	D	D	B	D	D	B
2	rs27912607	52.6262	52.7672	26.1187	H	H	B	D	D	B	D	B	B	D	B	B	D	D	B	B	B	D	D	D	B	D	D	D	B	B	B	B	D	D	D	B	B	B	D	B	B	B	D	D	D	B	D	D	B
2	rs27913440	52.9094	53.0503	26.1187	H	H	B	D	D	B	D	B	B	D	B	B	D	D	B	B	B	D	D	D	B	D	D	D	B	B	B	B	D	D	D	B	B	B	D	B	B	B	D	D	D	B	D	D	B
2	rs13476503	53.0426	53.1836	26.2459	H	H	B	D	D	B	D	B	B	D	B	B	D	D	B	B	B	D	D	D	B	D	D	D	B	B	B	B	D	D	D	B	B	B	D	B	B	B	D	D	D	B	D	D	B
2	rs47801450	54.7888	54.9364	26.2459	H	H	B	D	D	B	D	B	B	D	B	B	D	D	B	B	B	D	D	D	B	D	D	D	B	B	B	B	D	D	D	B	B	B	D	B	B	B	D	D	D	B	D	D	B
2	rs27908481	54.9448	55.0924	27.0396	H	H	B	D	D	B	D	B	B	D	B	B	D	D	B	B	B	D	D	D	B	D	D	D	B	B	B	B	D	D	D	B	B	B	D	B	B	B	D	D	D	B	D	D	B
2	rs6201706	55.2663	55.4139	28.1148	H	H	B	D	D	B	D	B	B	D	B	B	D	D	B	B	B	D	D	D	B	D	D	D	B	B	B	B	D	D	D	B	B	B	D	B	B	B	D	D	D	B	D	B	D
2	rs6247544	57.1676	57.3152	28.2421	H	H	B	D	D	B	D	B	B	D	B	B	D	D	B	B	B	D	D	D	B	D	D	D	B	B	B	B	D	D	D	B	B	B	D	B	B	B	D	D	D	B	D	B	D
2	rs29714894	57.5114	57.6589	28.3693	H	H	B	D	D	B	D	B	B	D	B	B	D	D	B	B	B	D	D	D	B	D	D	D	B	B	B	B	D	D	D	B	B	B	D	B	B	B	D	D	D	B	D	B	D
2	rs3663027	57.5123	57.6599	28.4965	H	H	B	D	D	B	D	B	B	D	B	B	D	D	B	B	B	D	D	D	B	D	D	D	B	B	B	B	D	D	D	B	B	B	D	B	B	B	D	D	D	B	D	B	D
2	rs27923118	57.6524	57.8	28.7529	H	H	B	D	D	B	D	B	B	D	B	B	D	D	B	B	B	D	D	D	B	D	D	D	B	B	B	B	D	D	D	B	B	B	D	B	B	B	D	D	D	B	D	B	D
2	rs48912331	57.6549	57.8025	28.7529	H	H	B	D	D	B	D	B	B	D	B	B	D	D	B	B	B	D	D	D	B	D	D	D	B	B	B	B	D	D	D	B	B	B	D	B	B	B	D	D	D	B	D	B	D
2	rs48958172	57.7173	57.8649	28.8801	H	H	B	D	D	B	D	B	B	D	B	B	D	D	B	B	B	D	D	D	B	D	D	D	B	B	B	B	D	D	D	B	B	B	D	B	B	B	D	D	D	B	D	B	D
2	rs13476520	57.8618	58.0094	29.401	H	H	B	D	D	D	D	B	B	D	B	B	D	D	B	B	B	D	D	D	B	D	D	D	B	B	B	B	D	D	D	B	B	B	D	B	B	B	D	D	D	D	D	B	B
2	rs3672719	58.042	58.1896	29.7886	H	H	B	D	D	D	D	B	B	D	B	B	D	D	B	B	B	D	D	D	B	D	D	D	B	B	B	B	D	D	D	B	B	B	D	B	B	B	D	D	D	D	D	B	B
2	rs27924920	58.2985	58.4461	29.7886	H	H	B	D	D	D	D	B	B	D	B	B	D	D	B	B	B	D	D	D	B	D	D	D	B	B	B	B	D	D	D	B	B	B	D	B	B	B	D	D	D	D	D	B	B
2	rs13476526	59.0645	59.2264	29.9158	H	H	B	D	D	D	D	B	B	D	B	B	D	D	B	B	B	D	D	D	B	D	D	D	B	B	B	B	D	D	D	B	B	B	D	B	B	B	D	D	D	D	D	B	B
2	rs13476531	60.2792	60.4411	30.7094	H	H	B	D	D	D	D	B	B	D	B	B	D	D	B	B	B	D	D	D	B	D	D	D	B	B	B	B	D	D	D	B	B	B	D	B	B	B	D	D	D	D	D	B	B
2	rs29863279	60.9175	61.0794	31.5031	H	H	B	D	D	D	D	D	B	D	D	B	D	D	B	B	B	D	D	D	B	D	D	D	B	B	B	B	D	D	B	B	B	B	D	B	B	B	D	D	D	D	D	B	B
2	rs28038082	61.1946	61.3566	31.6303	H	H	B	D	D	D	D	D	B	D	D	B	D	D	B	B	B	D	D	D	B	D	D	D	B	B	B	B	D	D	B	B	B	B	D	B	B	B	D	D	D	D	D	B	D
2	rs32870391	61.2452	61.4071	31.6303	H	H	B	D	D	D	D	D	B	D	D	B	D	D	B	B	B	D	D	D	B	D	D	D	B	B	B	B	D	D	B	B	B	B	D	B	B	B	D	D	D	D	D	B	D
2	rs28054403	61.5258	61.6878	31.7576	H	H	B	D	D	D	D	D	B	D	D	B	D	D	B	B	B	D	D	D	B	D	D	D	B	B	B	B	D	D	B	B	B	B	D	B	B	B	D	D	D	D	D	B	D
2	rs33251754	61.8433	62.0053	31.7576	H	H	B	D	D	D	D	D	B	D	D	B	D	D	B	B	B	D	D	D	B	D	D	D	B	B	B	B	D	D	B	B	B	B	D	B	B	B	D	D	D	D	D	B	D
2	rs52111367	61.9384	62.1003	32.014	H	H	B	D	D	D	D	D	B	D	D	B	D	D	B	B	B	D	D	D	B	D	D	D	B	B	B	B	D	D	B	B	B	B	D	B	B	B	D	D	D	D	D	B	D
2	rs28002412	61.9764	62.1383	32.014	H	H	B	D	D	D	D	D	B	D	D	B	D	D	B	B	B	D	D	D	B	D	D	D	B	B	B	B	D	D	B	B	B	B	D	B	B	B	D	D	D	D	D	B	D
2	rs6318340	62.0004	62.1624	32.2704	H	H	B	D	D	D	D	D	B	D	D	B	D	D	B	B	B	D	D	D	B	D	D	D	B	B	B	B	D	D	B	B	B	B	D	B	B	B	D	D	D	D	D	B	D
2	rs28041963	62.1454	62.3074	32.2704	H	H	B	D	D	D	D	D	B	D	D	B	D	D	B	B	B	D	D	D	B	D	D	D	B	B	B	B	D	D	B	B	B	B	D	B	B	B	D	D	D	D	D	B	D
2	rs28006671	62.3639	62.5258	32.3976	H	H	B	D	D	D	D	D	B	D	D	B	D	D	B	B	B	D	D	D	B	D	D	D	B	B	B	B	D	D	B	B	B	B	D	B	B	B	D	D	D	D	D	B	D
2	rs28039503	62.4569	62.6189	32.3976	H	H	B	D	D	D	D	D	B	D	D	B	D	D	B	B	B	D	D	D	B	D	D	D	B	B	B	B	D	D	B	B	B	B	D	B	B	B	D	D	D	D	D	B	D
2	rs3709716	62.4904	62.6523	32.654	H	H	B	D	D	D	D	D	B	D	D	B	D	D	B	B	B	D	D	D	B	D	B	B	B	B	B	B	D	D	B	B	B	B	D	B	B	B	D	D	D	D	D	B	D
2	rs28024010	62.511	62.6729	32.654	H	H	B	D	D	D	D	D	B	D	D	B	D	D	B	B	B	D	D	D	B	D	B	B	B	B	B	B	D	D	B	B	B	B	D	B	B	B	D	D	D	D	D	B	D
2	rs45907259	62.5995	62.7614	32.7812	H	H	B	D	D	D	D	D	B	D	D	B	D	D	B	B	B	D	D	D	B	D	B	B	B	B	B	B	D	D	B	B	B	B	D	B	B	B	D	D	D	D	D	B	D
2	rs28051456	62.6668	62.8287	32.9085	H	H	B	D	D	D	D	D	B	D	D	B	D	D	B	B	B	D	D	D	B	D	B	B	B	B	B	B	D	D	B	B	B	B	D	B	B	B	D	D	D	D	D	B	D
2	rs33573911	63.2456	63.4075	32.9085	H	H	B	D	D	D	D	D	B	D	D	B	D	D	B	B	B	D	D	D	B	D	B	B	B	B	B	B	D	D	B	B	B	B	D	B	B	B	D	D	D	D	D	B	D
2	rs28058008	63.2918	63.4538	33.0357	H	H	B	D	D	D	D	D	B	D	D	B	D	D	B	B	B	D	D	D	B	D	B	B	B	B	B	B	D	D	B	B	B	B	D	B	B	B	D	D	D	D	D	B	D
2	rs13476540	63.4109	63.5728	33.0357	H	H	B	D	D	D	D	D	B	D	D	B	D	D	B	B	B	D	D	D	B	D	B	B	B	B	B	B	D	D	B	B	B	B	D	B	B	B	D	D	D	D	D	B	D
2	rs33036606	63.7143	63.8763	33.2921	H	H	B	D	D	D	D	D	B	D	D	B	D	D	B	B	B	D	D	D	B	D	B	B	B	B	B	B	D	D	B	B	B	B	D	B	B	B	D	D	D	D	D	B	D
2	UNC020085719	63.7448	63.9068	33.2921	H	H	B	D	D	D	D	D	B	D	D	B	D	D	B	B	B	D	D	D	B	D	B	B	B	B	B	B	D	D	B	B	B	B	D	B	B	B	D	D	D	D	D	B	D
2	rs28006137	63.7596	63.9215	33.4193	H	H	B	D	D	D	D	D	B	D	D	B	D	D	B	B	B	D	D	D	B	D	B	B	B	B	B	B	D	D	B	B	B	B	D	B	B	B	D	D	D	D	D	B	D
2	rs6314726	63.9509	64.1128	33.4193	H	H	B	D	D	D	D	D	B	D	D	B	D	D	B	B	B	D	D	D	B	D	B	B	B	B	B	B	D	D	B	B	B	B	D	B	B	B	D	D	D	D	D	B	D
2	rs262554786	64.2366	64.3985	33.6757	H	H	B	D	D	D	D	D	B	D	D	B	D	D	B	B	B	D	D	D	B	D	B	B	B	B	B	B	D	D	B	B	B	B	D	B	B	B	D	D	D	D	D	B	D
2	rs28014358	64.6265	64.7885	33.6757	H	H	B	D	D	D	D	D	B	D	D	B	D	D	B	B	B	D	D	D	B	D	B	B	B	B	B	B	D	D	B	B	B	B	D	B	B	B	D	D	D	D	D	B	D
2	rs6302554	64.6967	64.8586	33.803	H	H	B	D	D	D	D	D	B	D	D	B	D	D	B	B	B	D	D	D	B	D	B	B	B	B	B	B	D	D	B	B	B	B	D	B	B	B	D	D	D	D	D	B	D
2	rs261180547	64.7456	64.9075	33.803	H	H	B	D	D	D	D	D	B	D	D	B	D	D	B	B	B	D	D	D	B	D	B	B	B	B	B	B	D	D	B	B	B	B	D	B	B	B	D	D	D	D	D	B	D
2	rs33044824	64.8727	65.0346	34.0594	H	H	B	D	D	D	D	D	B	D	D	B	D	D	B	B	B	D	D	D	B	D	B	B	B	B	B	B	D	D	B	B	B	B	D	B	B	B	D	D	D	D	D	B	D
2	rs33364760	65.0781	65.2401	34.0594	H	H	B	D	D	D	D	D	B	D	D	B	D	D	B	B	B	D	D	D	B	D	B	B	B	B	B	B	D	D	B	B	B	B	D	B	B	B	D	D	D	D	D	B	D
2	rs32879174	65.1839	65.3458	34.1866	H	H	B	D	D	D	D	B	B	D	D	B	D	D	B	B	B	D	D	D	B	D	B	B	B	B	B	B	D	D	B	B	B	B	D	B	B	B	D	D	D	D	D	B	D
2	rs27980434	65.393	65.5549	34.443	H	H	B	D	D	D	D	B	B	D	D	B	D	D	B	B	B	D	D	D	B	D	B	B	B	B	B	B	D	D	B	B	B	B	D	B	B	B	D	D	D	D	D	B	D
2	rs45637237	65.6439	65.8058	34.443	H	H	B	D	D	D	D	B	B	D	D	B	D	D	B	B	B	D	D	D	B	D	B	B	B	B	B	B	D	D	B	B	B	B	D	B	B	B	D	D	D	D	D	B	D
2	rs27983809	65.6456	65.8075	34.5702	H	H	B	D	D	D	D	B	B	D	D	B	D	D	B	B	B	D	D	D	B	D	B	B	B	B	B	B	D	D	B	B	B	B	D	B	B	B	D	D	D	D	D	B	D
2	rs33749848	65.6827	65.8447	34.5702	H	H	B	D	D	D	D	B	B	D	D	B	D	D	B	B	B	D	D	D	B	D	B	B	B	B	B	B	D	D	B	B	B	B	D	B	B	B	D	D	D	D	D	B	D
2	rs27983691	65.7043	65.8662	34.6975	H	H	B	D	D	D	D	B	B	D	D	B	D	D	B	B	B	D	D	D	B	D	B	B	B	B	B	B	D	D	B	B	B	B	D	B	B	B	D	D	D	D	D	B	D
2	rs33134938	65.9288	66.0907	34.6975	H	H	B	D	D	D	D	B	B	D	D	B	D	D	B	B	B	D	D	D	B	D	B	B	B	B	B	B	D	D	B	B	B	B	D	B	B	B	D	D	D	D	D	B	D
2	rs3715385	66.1882	66.3502	34.8247	H	H	B	D	D	D	D	B	B	D	D	B	D	D	B	B	B	D	D	D	B	D	B	B	B	B	B	B	D	D	B	B	B	B	D	B	B	B	D	D	D	D	D	B	D
2	rs226268013	66.7972	66.9591	34.8247	H	H	B	D	D	D	D	B	B	D	D	B	D	D	B	B	B	D	D	D	B	D	B	B	B	B	B	B	D	D	B	B	B	B	D	B	B	B	D	D	D	D	D	B	H
2	rs13476553	66.806	66.9679	34.9519	H	H	B	D	D	D	D	B	B	D	D	B	D	D	B	B	B	D	D	D	B	D	B	B	B	B	B	B	D	D	B	B	B	B	D	B	B	B	D	D	D	D	D	B	B
2	rs28006972	66.9208	67.0827	34.9519	H	H	B	D	D	D	D	B	B	D	D	B	D	D	B	B	B	D	D	D	B	D	B	B	B	B	B	B	D	D	B	B	B	B	D	B	B	B	D	D	D	D	D	B	B
2	rs3022885	66.9309	67.0929	35.0791	H	H	B	D	D	D	D	B	B	D	D	B	D	D	B	B	B	D	D	D	B	D	B	B	D	B	B	B	D	D	B	B	B	B	D	B	B	B	D	D	D	D	D	B	B
2	rs33088023	67.5833	67.7452	35.0791	H	H	B	D	D	D	D	B	B	D	D	B	D	D	B	B	B	D	D	D	B	D	H	H	D	B	B	B	D	D	B	B	B	B	D	B	B	B	D	D	D	D	D	B	B
2	rs6305730	67.6944	67.8563	35.3356	H	H	B	D	D	D	D	B	B	D	D	B	D	D	B	B	B	D	D	D	B	D	D	D	D	B	B	B	D	D	B	B	B	B	D	B	B	B	D	D	D	D	D	B	B
2	rs27988512	68.6429	68.8048	35.3356	H	H	B	D	D	D	D	B	B	D	D	B	D	D	B	B	B	D	D	D	B	D	D	D	D	B	B	B	D	D	B	B	B	B	D	B	B	B	D	D	D	D	D	B	B
2	rs33281348	69.1717	69.3337	35.9917	H	H	B	D	D	D	D	B	B	D	D	B	D	D	B	B	B	D	D	D	B	D	D	D	D	B	B	B	D	D	B	B	B	B	D	B	B	B	D	D	D	D	D	B	B
2	rs8263080	69.1809	69.3428	36.6479	H	H	B	D	D	D	D	B	B	B	D	B	D	D	B	B	B	D	D	D	B	D	D	D	D	B	B	B	D	D	B	B	B	B	D	B	D	B	D	D	D	D	D	B	B
2	rs27974255	69.2651	69.4271	36.6479	H	H	B	D	D	D	D	B	B	B	D	B	D	D	B	B	B	D	D	D	B	D	D	D	D	B	B	B	D	D	B	B	B	B	D	B	D	B	D	D	D	D	D	B	B
2	rs32936671	69.3076	69.4696	36.9043	H	H	B	D	D	D	D	B	B	B	D	B	D	D	B	B	B	D	D	D	B	D	D	D	D	B	B	B	D	D	B	B	B	B	D	B	D	B	D	D	D	D	D	B	B
2	rs29957293	69.5357	69.6976	37.0315	H	H	B	D	D	D	D	B	B	B	D	B	D	D	B	B	B	D	D	D	B	D	D	D	H	B	B	B	D	D	B	B	B	B	D	B	D	B	D	D	D	D	D	B	B
2	rs6275559	69.5627	69.7246	37.2879	H	H	B	D	D	D	D	B	B	B	D	B	D	D	B	B	B	D	D	D	B	D	D	D	B	B	B	B	D	D	B	B	B	B	D	B	D	B	D	D	D	D	D	B	B
2	rs29505018	69.7281	69.89	37.2879	H	H	B	D	D	D	D	B	B	B	D	B	D	D	B	B	B	D	D	D	B	D	D	D	B	B	B	B	D	D	B	B	B	B	D	B	D	B	D	D	D	D	D	B	B
2	rs27991749	69.7738	69.9358	37.4152	H	H	B	D	D	D	D	B	B	B	D	B	D	D	B	B	B	D	D	D	B	D	D	D	B	B	B	B	D	D	B	B	B	B	D	B	D	B	D	D	D	D	D	B	B
2	rs28337414	70.3327	70.4947	37.4152	H	H	B	D	D	D	D	B	B	B	D	B	D	D	B	B	B	D	D	D	B	D	D	D	B	B	B	B	D	D	B	B	B	B	D	B	D	B	D	D	D	D	D	B	B
2	rs28337407	70.334	70.496	37.6716	H	H	B	D	D	D	D	B	B	B	D	B	D	D	B	D	B	D	D	D	B	D	D	D	B	B	B	B	D	D	B	B	B	B	D	B	D	B	D	D	D	D	D	B	B
2	rs28337139	70.4178	70.5798	37.6716	H	H	B	D	D	D	D	B	B	B	D	B	D	D	B	D	B	D	D	D	B	D	D	D	B	B	B	B	D	D	B	B	B	B	D	B	D	B	D	D	D	D	D	B	B
2	rs33890360	70.4512	70.6132	37.7988	H	H	B	D	D	D	D	B	B	B	D	B	D	D	B	D	B	D	D	D	B	D	D	D	B	B	B	H	D	D	B	B	B	B	D	B	D	B	D	D	D	D	D	B	B
2	rs27976967	70.5546	70.7165	37.926	H	H	B	D	D	D	D	B	B	B	D	B	D	D	B	D	B	D	D	D	B	D	D	D	B	B	B	B	D	D	B	B	B	B	D	B	D	B	D	D	D	D	D	B	B
2	rs33660776	70.7545	70.9164	38.0533	H	H	B	D	D	D	D	B	B	B	D	B	D	D	B	D	B	D	D	D	B	D	D	D	B	B	B	H	D	D	H	B	B	B	D	H	D	B	D	D	D	D	D	B	B
2	rs13476571	72.2399	72.4018	39.2728	H	H	B	D	D	D	D	B	B	B	D	B	D	D	B	D	B	D	D	D	B	B	D	D	B	B	B	D	D	D	D	B	B	B	D	D	D	B	D	D	D	D	D	B	B
2	rs13476573	73.1331	73.2951	39.4	H	H	B	D	D	D	D	B	B	B	D	B	D	D	B	D	D	D	D	D	B	B	D	D	B	B	B	D	D	D	D	B	B	B	D	D	D	B	D	D	D	D	D	B	B
2	rs47442387	73.8872	74.0492	39.7876	H	H	B	D	D	D	D	B	B	B	D	B	D	D	B	D	D	D	D	D	B	B	D	D	B	B	B	D	D	D	D	B	B	B	D	D	D	B	D	D	D	D	D	B	B
2	rs33069530	73.8881	74.05	39.7876	H	H	B	D	D	D	D	B	B	B	D	B	D	D	B	D	D	D	D	D	B	B	D	D	B	B	B	D	D	D	D	B	B	B	D	D	D	B	D	D	D	D	D	B	B
2	rs27982516	73.904	74.0659	40.044	H	H	B	D	D	D	D	B	B	B	D	B	D	D	B	D	D	D	D	D	B	B	D	D	B	B	B	D	D	D	D	B	B	B	D	D	D	B	D	D	D	D	D	B	B
2	UNC020097695	74.0898	74.2517	40.1712	H	H	B	D	D	D	D	B	B	B	D	B	D	D	B	D	D	D	D	D	B	B	D	D	B	B	B	D	D	D	D	B	B	B	D	D	D	B	D	D	D	D	D	B	B
2	rs33706492	74.7184	74.8803	40.1712	H	H	B	D	D	D	D	B	B	B	D	B	D	D	B	D	D	D	D	D	B	B	D	D	B	B	B	D	D	D	D	B	B	B	D	D	D	B	D	D	D	D	D	B	B
2	rs27942036	74.971	75.1329	40.2985	H	H	B	D	D	D	D	B	B	B	D	B	D	D	B	D	D	D	D	D	B	B	D	D	B	B	B	D	D	D	D	B	B	B	D	D	D	B	D	D	D	D	D	B	B
2	rs29913687	75.1656	75.3275	40.2985	H	H	B	D	D	D	D	B	B	B	D	B	D	D	B	D	D	D	D	D	B	B	D	D	B	B	B	D	D	D	D	B	B	B	D	D	D	B	D	D	D	D	D	B	B
2	rs216102912	75.1706	75.3325	40.4257	H	H	B	D	D	D	D	B	B	B	D	B	D	D	B	D	D	D	D	D	B	B	D	D	B	B	B	D	D	D	D	B	B	B	D	D	D	B	D	D	D	D	D	B	B
2	rs27993528	75.4813	75.6432	40.4257	H	H	B	D	D	D	D	B	B	B	D	B	D	D	B	D	D	D	D	D	B	B	D	D	B	B	B	D	D	D	D	B	B	B	D	D	D	B	D	D	D	D	D	B	B
2	rs13459064	75.5148	75.6767	40.6821	H	H	B	D	D	D	D	B	B	B	D	B	D	D	B	D	D	D	D	D	B	B	D	D	B	B	B	D	D	D	D	B	B	B	D	D	D	D	D	D	D	D	D	B	B
2	rs27963563	75.8558	76.0177	40.6821	H	H	B	D	D	D	D	B	B	B	D	B	D	D	B	D	D	D	D	D	B	B	D	D	B	B	B	D	D	D	D	B	B	B	D	D	D	D	D	D	D	D	D	B	B
2	rs3713848	75.8567	76.0187	40.8093	H	H	B	D	D	D	D	B	B	B	D	B	D	D	B	D	D	D	D	D	B	B	D	D	B	B	B	D	D	B	D	B	B	B	D	D	D	D	D	D	D	D	D	B	B
2	rs48080459	75.863	76.0249	40.8093	H	H	B	D	D	D	D	B	B	B	D	B	D	D	B	D	D	D	D	D	B	B	D	D	B	B	B	D	D	B	D	B	B	B	D	D	D	D	D	D	D	D	D	B	B
2	rs3699089	75.9467	76.1086	40.9365	H	H	B	D	D	D	D	B	B	B	D	B	D	D	B	D	D	D	D	D	B	B	D	D	B	B	B	D	D	B	D	B	B	B	D	D	D	D	D	D	D	D	D	B	B
2	rs27944290	76.3298	76.4917	40.9365	H	H	B	D	D	D	D	B	B	B	D	B	D	D	B	D	D	D	D	D	B	B	D	D	B	B	B	D	D	B	D	B	B	B	D	D	D	D	D	D	D	D	D	B	B
2	rs13476589	77.9384	78.1003	41.8699	H	H	B	D	D	D	D	B	B	B	D	D	D	D	B	D	D	D	D	D	B	D	D	D	B	B	B	D	D	B	D	B	B	B	D	D	D	D	D	D	D	D	B	B	B
2	rs33691549	79.1822	79.3421	43.5365	H	H	B	D	D	D	D	B	B	B	D	D	D	D	B	D	D	D	D	D	B	D	D	D	B	B	B	D	D	B	D	B	B	B	D	D	D	D	D	D	D	D	B	B	B
2	rs29674390	79.1836	79.3434	43.6638	H	H	B	D	D	D	D	B	B	D	D	D	D	D	B	D	D	D	D	D	B	D	D	D	B	B	B	D	D	B	D	B	B	B	D	D	D	D	D	D	D	D	B	B	B
2	rs29556665	79.5825	79.7423	43.6638	H	H	B	D	D	D	D	B	B	D	D	D	D	D	B	D	D	D	D	D	B	D	D	D	B	B	B	D	D	B	D	B	B	B	D	D	D	D	D	D	D	D	B	B	B
2	rs33548881	79.6351	79.795	43.791	H	H	B	D	D	D	D	B	B	D	D	D	D	D	B	D	D	D	D	D	B	D	D	D	B	B	B	D	D	B	D	B	B	B	D	D	D	D	D	D	D	D	D	B	B
2	rs28016952	79.6456	79.8054	43.9182	H	H	B	D	D	D	D	B	B	D	D	D	D	D	B	D	D	D	D	D	B	D	D	D	B	B	B	D	D	B	D	B	B	B	D	D	D	D	D	D	D	D	B	B	B
2	rs48292852	79.8929	80.0528	43.9182	H	H	B	D	D	D	D	B	B	D	D	D	D	D	B	D	D	D	D	D	B	D	D	D	B	B	B	D	D	B	D	B	B	B	D	D	D	D	D	D	D	D	B	B	B
2	rs28015970	79.8944	80.0542	44.0454	H	H	B	D	D	D	D	B	B	D	D	D	D	D	B	D	D	D	D	D	B	D	D	D	B	B	B	D	D	B	D	B	B	B	D	D	D	D	D	D	D	D	B	B	B
2	rs28324590	79.9449	80.1047	44.0454	H	H	B	D	D	D	D	B	B	D	D	D	D	D	B	D	D	D	D	D	B	D	D	D	B	B	B	D	D	B	D	B	B	B	D	D	D	D	D	D	D	D	B	B	B
2	UNC020313672	79.9891	80.149	44.1727	H	H	B	D	D	D	D	B	B	D	D	D	D	D	B	D	D	D	D	D	B	D	D	D	B	B	B	D	D	B	D	B	B	B	D	D	D	D	D	D	D	D	D	B	B
2	rs28315888	80.0133	80.1731	44.2999	H	H	B	D	D	D	D	B	B	D	D	D	D	D	B	D	D	D	D	D	B	D	D	D	B	B	B	D	D	B	D	B	B	B	D	D	D	D	D	D	D	D	B	B	B
2	rs28302337	80.1169	80.2768	44.9561	H	H	B	D	D	D	D	B	B	D	D	D	D	D	B	D	D	D	D	D	B	D	D	D	B	B	B	D	D	B	D	B	B	B	D	D	D	D	D	D	D	D	B	B	B
2	rs33228399	80.1677	80.3275	45.0833	H	H	B	D	D	D	D	B	B	D	D	D	D	D	B	D	D	D	D	D	B	D	D	D	B	B	B	D	D	B	D	B	B	B	D	D	D	D	D	D	D	D	B	B	B
2	rs3722345	80.4558	80.6157	45.0833	H	H	B	D	D	D	D	B	B	D	D	D	D	D	B	D	D	D	D	D	B	D	D	D	B	B	B	D	D	B	D	B	B	B	D	D	D	D	D	D	D	D	B	B	B
2	rs32946035	80.4814	80.6413	45.6041	H	H	B	D	D	D	D	B	B	D	D	D	D	D	B	D	D	D	D	D	B	D	D	D	B	B	B	D	D	B	D	B	B	B	D	D	D	D	D	D	D	D	B	B	B
2	rs28047718	80.5718	80.7317	45.6041	H	H	B	D	D	D	D	B	B	D	D	D	D	D	B	D	D	D	D	D	B	D	D	D	B	B	B	D	D	B	D	B	B	B	D	D	D	D	D	D	D	D	B	B	B
2	rs33688548	80.8622	81.022	45.7314	H	H	B	D	D	D	D	B	B	D	D	D	D	D	B	D	D	D	D	D	B	D	D	D	B	B	B	D	D	B	D	B	B	B	D	D	D	D	D	D	D	D	B	B	B
2	rs29675771	81.8872	82.0471	45.7314	H	H	B	D	D	H	D	B	B	D	D	D	D	D	B	D	D	D	D	D	B	D	D	D	B	B	B	D	D	B	D	B	B	B	D	D	D	D	D	D	D	D	B	B	B
2	rs3667007	81.9463	82.1061	45.8586	H	H	B	D	D	B	D	B	B	D	D	D	D	D	B	D	D	D	D	D	B	D	D	D	B	B	B	D	D	B	D	B	B	B	D	D	D	D	D	D	D	D	B	B	B
2	rs13476609	83.0926	83.2525	45.8586	H	H	B	D	D	B	D	B	B	D	D	D	D	D	B	D	D	D	D	D	B	D	D	D	B	B	B	D	D	B	D	B	B	B	D	D	D	D	D	D	D	D	B	B	B
2	rs28046678	83.2534	83.4132	46.2462	H	H	B	D	B	B	D	B	B	D	D	D	D	D	B	D	D	D	D	D	B	D	D	D	B	B	B	D	D	B	D	B	B	B	D	D	D	D	D	D	D	D	B	B	B
2	rs28044160	85.7882	85.9481	46.2462	H	H	B	D	B	B	D	B	B	D	D	D	D	D	B	D	D	D	D	D	B	D	D	D	B	B	B	D	D	B	D	B	B	B	D	D	D	D	D	D	D	D	B	B	B
2	rs49162769	86.3567	86.5165	46.2462	H	H	B	D	B	B	D	B	B	D	D	D	D	D	B	D	D	D	D	D	B	D	D	D	B	B	B	D	D	B	D	B	B	B	D	D	D	D	D	D	D	D	B	B	B
2	rs33304778	86.3842	86.544	46.3734	H	H	B	D	B	B	D	B	B	D	D	D	D	D	B	D	D	D	D	D	B	D	D	D	B	B	B	D	D	B	D	B	B	B	D	D	D	D	D	D	D	D	B	B	B
2	rs13476621	87.1932	87.3531	46.3734	H	H	B	D	B	B	D	B	B	D	D	D	D	D	B	D	D	D	D	D	B	D	D	D	B	B	B	D	D	B	D	B	B	B	D	D	D	D	D	D	D	D	B	B	B
2	rs27444472	87.2302	87.3901	46.6298	H	H	B	D	B	B	D	B	B	D	D	D	D	D	B	D	D	D	D	D	B	D	D	D	B	B	B	D	D	B	D	B	B	B	D	D	D	D	D	D	D	D	B	B	B
2	rs33245943	87.7966	87.9565	46.6298	H	H	B	D	B	B	D	B	B	D	D	D	D	D	B	D	D	D	D	D	B	D	D	D	B	B	B	D	D	B	D	B	B	B	D	D	D	D	D	D	D	D	B	B	B
2	rs6314788	88.1865	88.3463	46.757	H	H	B	D	B	B	D	B	B	D	D	D	D	D	B	B	D	D	D	D	B	D	D	D	B	B	B	D	D	B	D	B	B	B	D	D	D	D	D	D	D	D	B	B	B
2	rs27383695	90.4074	90.5673	46.757	H	H	B	D	B	B	D	B	B	D	D	D	D	D	B	B	D	D	D	D	B	D	D	D	B	B	B	D	D	B	D	B	B	B	D	D	D	D	D	D	D	D	B	B	B
2	rs29769690	90.6288	90.7886	46.8843	H	H	B	D	B	B	D	B	B	D	D	D	D	D	B	B	D	D	D	D	B	D	D	D	B	B	B	D	D	B	D	B	B	B	D	D	D	D	D	D	D	D	B	B	B
2	rs6230107	91.8498	92.0096	46.8843	H	H	B	D	B	B	D	B	B	D	D	D	D	D	B	B	D	D	D	D	B	D	D	D	B	B	B	D	D	B	D	B	B	B	D	D	D	D	D	D	D	D	B	B	B
2	rs32951070	92.2552	92.415	46.8843	H	H	B	D	B	H	D	B	B	D	D	D	D	D	B	B	D	D	D	D	B	D	D	D	B	H	B	D	D	B	D	B	B	B	D	D	D	D	D	D	D	D	H	B	B
2	rs27364402	93.1614	93.3212	47.8176	H	H	B	D	B	D	D	B	B	D	D	D	D	D	B	B	D	D	D	D	B	D	D	D	B	D	B	D	D	B	D	B	B	B	D	D	D	D	D	D	D	D	D	B	B
2	rs27415075	93.2028	93.3626	47.8176	H	H	B	D	B	D	D	B	B	D	D	D	D	D	B	B	D	D	D	D	B	D	D	D	B	D	B	D	D	B	D	B	B	B	D	D	D	D	D	D	D	D	D	B	B
2	rs4223268	93.26	93.4199	47.9448	H	H	B	D	B	D	D	B	B	D	D	D	D	D	B	B	D	D	D	D	B	D	D	D	B	D	B	D	D	B	D	B	B	B	D	D	D	D	D	D	D	D	D	B	B
2	rs33295822	93.3424	93.5022	47.9448	H	H	B	D	B	D	D	B	B	D	D	D	D	D	B	B	D	D	D	D	B	D	D	D	B	D	B	D	D	B	D	B	B	B	D	D	D	D	D	D	D	D	D	B	B
2	rs33268513	93.3871	93.5469	48.0721	H	H	B	D	B	D	D	B	B	D	D	D	D	D	B	B	D	D	D	D	B	D	D	D	B	D	B	D	D	B	D	B	B	B	D	D	D	D	D	D	D	D	D	B	B
2	rs33152575	93.871	94.0308	48.0721	H	H	B	D	B	D	D	B	H	D	D	D	D	D	B	B	D	D	D	D	B	D	D	D	B	D	B	D	D	B	D	B	B	B	D	D	D	D	D	D	D	D	D	B	B
2	rs33297868	94.1251	94.2849	48.3285	H	H	B	D	B	D	D	B	H	D	D	D	D	D	B	B	D	D	D	D	B	D	D	D	B	D	B	D	D	B	D	B	B	B	D	D	D	D	D	D	D	D	D	B	B
2	rs27365028	94.1546	94.3144	48.7161	H	H	B	D	B	D	D	B	H	D	D	D	D	D	B	B	D	D	D	D	B	D	D	D	B	D	B	D	D	B	D	B	B	B	D	D	D	D	D	D	D	D	D	B	B
2	rs27397133	94.2306	94.3904	48.7161	H	H	B	D	B	D	D	B	H	D	D	D	D	D	B	B	D	D	D	D	B	D	D	D	B	D	B	D	D	B	D	B	B	B	D	D	D	D	D	D	D	D	D	B	B
2	rs6170908	94.3779	94.5378	48.8433	H	H	B	D	B	D	D	B	D	D	D	D	D	D	B	B	D	D	D	D	B	D	D	D	B	D	B	D	D	B	D	B	B	B	D	D	D	D	D	D	D	D	D	B	B
2	rs49936782	94.6267	94.7865	48.8433	H	H	B	D	B	D	D	B	D	D	D	D	D	D	B	B	D	D	D	D	B	D	D	D	B	D	B	D	D	B	D	B	B	B	D	D	D	D	D	D	D	D	D	B	B
2	rs33234734	94.629	94.7889	48.9705	H	H	B	D	B	D	D	B	D	D	D	D	D	D	B	B	D	D	D	D	B	D	D	D	B	D	B	D	D	B	D	B	B	B	D	D	D	D	D	D	D	D	D	B	B
2	rs27396276	96.5996	96.7594	48.9705	H	H	B	D	B	D	D	B	D	D	D	D	D	D	B	B	D	D	D	D	B	D	D	D	B	D	B	D	D	B	D	B	B	B	D	D	D	D	D	D	D	D	D	B	B
2	rs218638789	96.6521	96.8119	49.0977	H	H	B	D	B	D	D	B	D	D	D	D	D	D	B	B	D	D	D	D	B	D	D	D	B	D	B	D	D	B	D	B	B	B	D	D	D	D	D	D	D	D	D	B	B
2	rs33228571	97.9467	98.1066	49.0977	H	H	B	D	B	D	D	B	D	D	D	D	D	D	B	B	D	D	D	D	B	D	D	D	B	D	B	D	D	B	D	B	B	B	D	D	D	D	D	D	D	D	D	B	B
2	rs29517499	98.0271	98.187	49.8914	H	H	B	D	B	D	D	B	D	D	D	B	D	D	B	B	D	D	D	D	B	D	D	D	B	D	B	D	D	B	D	B	B	B	D	D	D	B	D	D	D	D	B	B	B
2	rs27388828	98.0989	98.2587	50.1478	H	H	B	D	B	D	D	B	D	D	D	B	D	D	B	B	D	D	D	D	B	D	D	D	B	D	B	D	D	B	D	B	B	B	D	D	D	B	D	D	D	D	B	B	B
2	rs27380548	99.0207	99.1805	50.1478	H	H	B	D	B	D	D	B	D	D	D	B	D	D	B	B	D	D	D	D	B	D	D	D	B	D	B	D	D	B	D	B	B	B	D	D	D	B	D	D	D	D	B	B	B
2	rs27380374	99.1015	99.2614	50.275	H	H	B	D	B	D	D	B	D	D	D	B	D	D	B	B	D	D	D	D	B	D	D	D	B	D	B	D	D	B	D	B	B	B	D	D	D	B	D	D	D	D	B	B	B
2	rs27392681	99.6346	99.7945	50.275	H	H	B	D	B	D	D	B	D	D	D	B	D	D	B	B	D	D	D	D	B	D	D	D	B	D	B	D	D	B	D	B	B	B	D	D	D	B	D	D	D	D	B	B	B
2	rs6164718	99.6655	99.8253	50.5314	H	H	B	D	B	D	B	B	D	D	D	B	D	D	B	B	D	D	D	D	B	D	D	D	B	D	D	D	D	B	D	B	B	B	D	D	D	B	D	D	D	D	B	B	B
2	rs33426963	99.7194	99.8792	50.5314	H	H	B	D	B	D	B	B	D	D	D	B	D	D	B	B	D	D	D	D	B	D	D	D	B	D	D	D	D	B	D	B	B	B	D	D	D	B	D	D	D	D	B	B	B
2	rs52195176	99.8545	100.014	50.7878	H	H	B	D	B	D	B	B	D	D	D	B	D	D	B	B	D	D	D	D	B	D	D	D	B	D	D	D	D	B	D	B	B	B	D	D	D	B	D	D	D	D	B	B	B
2	rs27365444	100.685	100.844	50.7878	H	H	B	D	B	D	B	B	D	D	D	B	D	D	B	B	D	D	D	D	B	D	D	D	B	D	D	D	D	B	D	B	B	B	D	D	D	B	D	D	D	D	B	B	B
2	rs29672796	100.759	100.919	50.9151	H	H	B	D	B	D	B	B	D	D	D	B	D	D	B	B	D	D	D	D	B	D	D	D	B	D	D	D	D	B	D	B	B	B	D	D	D	B	D	D	D	D	B	B	B
2	rs48617653	100.809	100.968	50.9151	H	H	B	D	B	D	B	B	D	D	D	B	D	D	B	B	D	D	D	D	B	D	D	D	B	D	D	D	D	B	D	B	B	B	D	D	D	B	D	D	D	D	B	B	B
2	rs3721532	100.829	100.989	51.0423	H	H	B	D	B	D	B	B	D	B	D	B	D	D	B	B	D	D	D	D	B	D	D	D	B	D	D	D	D	B	D	B	B	B	D	D	D	B	D	D	D	D	B	B	B
2	rs27391880	101.227	101.387	51.0423	H	H	B	D	B	D	B	B	D	B	D	B	D	D	B	B	D	D	D	D	B	D	D	D	B	D	D	D	D	B	D	B	B	B	D	D	D	B	D	D	D	H	B	B	B
2	rs3695682	101.561	101.72	51.2987	H	H	B	D	B	D	B	B	D	B	D	B	D	D	B	B	D	D	D	D	B	D	D	D	B	D	D	D	D	B	D	B	B	B	D	D	D	B	D	D	D	B	B	B	B
2	rs27391379	102.481	102.641	51.2987	H	H	B	D	B	D	B	B	D	B	D	B	D	D	B	B	D	D	D	D	B	D	D	D	B	D	D	D	D	B	D	B	B	B	D	D	D	B	D	D	D	B	B	B	B
2	rs6380668	102.501	102.661	51.5551	H	H	B	D	B	D	B	B	D	B	D	B	D	D	B	B	D	D	D	D	B	D	D	D	B	D	D	D	D	B	D	B	B	B	D	D	D	B	D	D	D	B	B	B	B
2	rs27404923	102.572	102.731	51.5551	H	H	B	D	B	D	B	B	D	B	D	B	D	D	B	B	D	D	D	D	B	D	D	D	B	D	D	D	D	B	D	B	B	B	D	D	D	B	D	D	D	B	B	B	B
2	rs27389377	102.605	102.765	51.8115	H	H	B	D	B	D	D	B	D	B	D	B	D	D	B	D	D	D	D	D	B	D	D	D	B	D	D	D	D	B	D	B	B	B	D	D	D	B	D	D	D	B	B	B	B
2	UNCHS006009	102.924	103.084	51.8115	H	H	B	D	B	D	D	B	D	B	D	B	D	D	B	D	D	D	D	D	B	D	D	D	B	D	D	D	D	B	D	B	B	B	D	D	D	B	D	D	D	B	B	B	B
2	UNC3665445	103.033	103.193	51.9388	H	H	B	D	B	D	D	B	D	B	D	B	D	D	B	D	D	D	D	D	B	D	D	D	B	D	D	D	D	B	D	B	B	B	D	D	D	B	D	D	D	B	B	B	B
2	UNC3666435	103.125	103.285	51.9388	H	H	B	D	B	D	D	B	D	B	D	B	D	D	B	D	D	D	D	D	B	D	D	D	B	D	D	D	D	B	D	B	B	B	D	D	D	B	D	D	D	B	B	B	B
2	UNCHS006018	103.163	103.323	52.066	H	H	B	D	B	D	D	B	D	B	D	B	D	D	B	D	D	D	D	D	B	D	D	D	B	D	D	D	D	B	D	B	B	B	D	D	D	B	D	D	D	B	B	B	B
2	JAX00098064	103.216	103.376	52.066	H	H	B	D	B	D	D	B	D	B	D	B	D	D	B	D	D	D	D	D	B	D	D	D	B	D	D	D	D	B	D	B	B	B	D	D	D	B	D	D	D	B	B	B	B
2	rs13469470	103.291	103.451	52.1932	H	H	B	D	B	D	D	B	D	B	D	B	B	D	B	D	D	D	D	D	B	D	D	D	B	D	D	D	D	B	D	B	B	B	D	D	D	B	D	D	D	B	B	B	B
2	rs45636082	103.858	104.018	52.1932	H	H	B	D	B	D	D	B	D	B	D	B	B	D	B	D	D	D	D	D	B	D	D	D	B	D	D	D	D	B	D	B	B	B	D	D	D	B	D	D	D	B	B	B	B
2	rs13476676	103.94	104.1	52.3204	H	H	B	D	B	D	D	B	D	B	D	B	B	B	B	D	D	D	D	D	B	D	D	D	B	D	D	D	D	B	D	B	B	B	D	D	D	B	D	D	D	B	B	B	B
2	rs45725414	104.055	104.215	52.3204	H	H	B	D	B	D	D	B	D	B	D	B	B	B	B	D	D	D	D	D	B	D	D	D	B	D	D	D	D	B	D	B	B	B	D	D	D	B	D	D	D	B	B	B	B
2	rs33338462	104.256	104.416	52.4477	H	H	B	D	B	D	D	B	D	B	D	B	B	B	B	D	D	D	D	D	B	D	D	D	B	D	D	D	D	B	D	B	B	B	D	D	D	B	D	D	D	B	B	B	B
2	rs48168187	104.26	104.42	52.4477	H	H	B	D	B	D	D	B	D	B	D	B	B	B	B	D	D	D	D	D	B	D	D	D	B	D	D	D	D	B	D	B	B	B	D	D	D	B	D	D	D	B	B	B	B
2	rs6256701	104.267	104.427	52.5749	H	H	B	D	B	D	B	B	D	B	D	B	B	B	B	D	D	D	D	D	B	D	D	D	B	D	D	D	D	B	D	B	B	B	D	D	D	B	D	D	D	B	B	B	B
2	rs27443112	105.951	106.11	52.5749	H	H	B	D	B	D	B	B	D	B	D	B	B	B	B	D	D	D	D	D	B	D	D	D	B	D	D	D	D	B	D	B	B	B	D	D	D	B	D	D	D	B	B	B	B
2	rs29504849	106.12	106.28	52.8313	H	H	B	D	B	D	B	B	D	B	D	B	B	B	B	D	D	D	D	D	B	D	D	D	B	D	D	D	D	B	D	B	B	B	D	D	D	B	D	D	D	B	B	B	B
2	rs49154519	106.336	106.496	52.8313	H	H	B	D	B	D	B	B	D	B	D	B	B	B	B	D	D	D	D	D	B	D	D	D	B	D	D	D	D	B	D	B	B	B	D	D	D	B	D	D	D	B	B	B	B
2	rs27431060	106.366	106.526	52.9585	H	H	B	D	B	D	B	B	D	B	D	B	B	B	B	D	D	D	D	D	B	D	D	D	B	D	D	D	D	B	D	B	B	B	D	D	D	B	D	D	D	B	B	B	B
2	rs6323360	106.438	106.598	53.2149	H	H	B	D	B	D	B	B	D	B	D	B	B	B	B	D	B	D	D	D	B	D	D	D	D	D	D	D	D	B	D	B	B	B	D	D	D	B	D	D	D	B	B	B	B
2	rs27446983	106.505	106.665	53.3422	H	H	B	D	B	D	B	B	D	B	D	B	B	B	B	D	B	D	D	D	B	D	D	D	D	D	D	D	D	B	D	B	B	B	D	D	D	B	D	D	D	B	B	B	B
2	rs50548599	106.536	106.696	53.5986	H	H	B	D	B	D	B	B	D	B	D	B	B	B	B	D	B	D	D	D	B	D	D	D	D	D	D	D	D	B	D	B	B	B	D	D	D	B	D	D	D	B	B	B	B
2	rs33188980	106.915	107.075	53.5986	H	H	B	D	B	D	B	B	D	B	D	B	B	B	B	D	B	D	D	D	B	D	D	D	D	D	D	D	D	B	D	B	B	B	D	D	D	B	D	D	D	B	B	B	B
2	rs27472920	106.994	107.154	54.2547	H	H	B	D	B	D	B	B	D	B	D	B	B	B	B	D	B	D	D	D	B	D	D	D	D	D	D	D	D	B	D	B	B	B	D	D	D	B	D	D	D	B	B	B	B
2	rs6242654	107.081	107.241	54.382	H	H	B	D	B	D	B	B	D	B	D	B	B	B	B	D	B	D	D	D	B	D	D	D	D	D	D	D	D	B	D	B	B	B	D	D	D	B	D	B	D	B	B	B	B
2	rs13476689	107.305	107.465	54.5092	H	H	B	D	B	D	B	B	D	B	D	B	B	B	B	D	B	D	D	D	B	D	D	D	D	D	D	D	D	B	D	B	B	B	D	D	D	B	D	B	D	B	B	B	B
2	rs27469498	107.931	108.091	54.5092	H	H	B	D	B	D	B	B	D	B	D	B	B	B	B	D	B	D	D	D	B	D	D	D	D	D	D	D	D	B	D	B	B	B	D	D	D	B	D	B	D	B	B	B	B
2	rs33051394	107.938	108.098	54.7656	H	H	B	D	B	D	B	B	D	B	D	B	B	B	B	D	B	D	D	D	B	D	D	D	D	D	D	D	D	B	D	B	B	B	D	D	D	B	D	B	D	B	B	B	B
2	rs27508892	108.195	108.355	54.8928	H	H	B	D	B	D	B	B	D	B	D	B	B	B	B	D	B	D	D	D	B	D	D	D	D	D	D	D	D	B	D	B	B	B	D	D	D	B	D	B	D	B	B	B	B
2	rs33591583	108.617	108.777	55.0201	H	H	B	D	B	D	B	B	D	B	D	B	B	B	B	D	B	D	D	D	B	D	D	D	D	D	D	D	D	B	D	B	B	B	D	D	D	B	D	B	D	B	B	B	B
2	rs27493247	109.364	109.524	55.2765	H	H	B	D	B	D	B	B	D	B	D	B	B	B	B	D	B	D	D	D	B	D	D	D	D	D	D	D	D	B	D	B	B	B	D	D	D	B	D	B	D	B	B	B	B
2	rs27474179	109.56	109.72	55.4037	H	H	B	D	B	D	B	B	D	B	D	H	B	B	B	D	B	D	D	D	B	D	D	D	D	D	D	D	D	B	D	B	B	B	D	D	D	B	D	B	D	B	B	B	B
2	rs27524311	109.574	109.734	55.4037	H	H	B	D	B	D	B	B	D	B	D	H	B	B	B	D	B	D	D	D	B	D	D	D	D	D	D	D	D	B	D	B	B	B	D	D	D	B	D	B	D	B	B	B	B
2	rs6208879	109.623	109.783	55.5309	H	H	B	D	B	D	B	B	D	B	D	D	B	B	B	D	B	D	D	D	B	D	D	D	D	D	D	D	D	B	D	B	B	B	D	D	D	B	D	B	D	B	B	B	B
2	rs46123095	109.794	109.954	55.5309	H	H	B	D	B	D	B	B	D	B	D	D	B	B	B	D	B	D	D	D	B	D	D	D	D	D	D	D	D	B	D	B	B	B	D	D	D	B	D	B	D	B	B	B	B
2	rs6318808	109.83	109.99	55.6581	H	H	B	D	B	B	B	B	D	B	D	D	B	B	B	D	B	D	D	D	B	D	D	D	D	D	D	D	D	B	D	B	B	B	D	D	D	B	D	B	D	B	B	B	B
2	rs33662570	109.887	110.047	55.6581	H	H	B	D	B	B	B	B	D	B	D	D	B	B	B	D	B	D	D	D	B	D	D	D	D	D	D	D	D	B	D	B	B	B	D	D	D	B	D	B	D	B	B	B	B
2	UNC020317359	110.253	110.413	55.7854	H	H	B	D	B	B	B	B	D	B	D	D	B	B	B	D	B	D	D	D	B	D	D	D	D	D	D	D	D	B	D	B	B	B	D	D	D	B	D	B	D	B	B	B	B
2	rs29716654	110.358	110.518	55.7854	H	H	B	D	B	B	B	B	D	B	D	D	B	B	B	D	B	D	D	D	B	D	D	D	D	D	D	D	D	B	D	B	B	B	D	D	D	B	D	B	D	B	B	B	B
2	rs33491937	110.544	110.704	55.9126	H	H	B	D	B	B	B	B	D	B	D	D	B	B	B	D	B	D	D	D	B	D	D	D	D	D	D	D	D	B	D	B	B	B	D	D	D	B	D	B	D	B	B	B	B
2	rs33283452	111.93	112.09	55.9126	H	H	B	D	B	B	B	B	D	B	D	D	B	B	B	D	B	D	D	D	B	D	D	D	D	D	D	D	D	B	D	B	B	B	D	D	D	B	D	B	D	B	B	B	B
2	rs50748091	112.085	112.244	55.9126	H	H	B	D	B	B	B	B	D	B	D	D	B	B	B	D	B	D	D	D	B	D	D	D	D	D	D	D	D	B	D	B	B	B	D	D	D	B	D	B	D	B	B	B	B
2	rs51927292	112.116	112.276	56.5688	H	H	B	D	B	B	B	B	D	B	D	D	B	B	B	D	B	D	D	D	B	D	D	D	D	D	D	D	D	B	D	B	B	B	D	D	D	B	D	B	D	B	B	B	B
2	rs52710187	112.12	112.28	56.5688	H	H	B	D	B	B	B	B	D	B	D	D	B	B	B	D	B	D	D	D	B	D	D	D	D	D	D	D	D	B	D	B	B	B	D	D	D	B	D	B	D	B	B	B	B
2	rs3681694	112.125	112.285	56.696	H	H	B	D	B	B	B	B	D	B	D	D	B	B	B	D	B	D	D	D	B	D	D	D	B	D	D	D	D	B	D	B	B	B	D	D	D	B	D	B	D	B	B	B	B
2	rs27506268	112.298	112.458	56.8232	H	H	B	D	B	B	B	B	D	B	D	D	B	B	B	D	B	D	D	D	B	D	D	D	B	D	D	D	D	B	D	B	B	B	D	D	D	B	D	B	D	B	B	B	B
2	rs29538830	113.186	113.346	56.8232	H	H	B	D	B	B	B	B	D	B	D	D	B	B	B	D	B	D	D	D	B	D	D	D	B	D	D	D	D	B	D	B	B	B	D	D	D	B	D	B	D	B	B	B	B
2	rs29969758	113.285	113.445	56.9504	H	H	B	D	B	B	B	B	D	B	D	D	B	B	B	D	B	D	D	D	B	D	D	D	B	D	D	D	D	B	D	B	B	B	D	D	D	B	D	B	D	B	B	B	B
2	rs29556426	113.447	113.607	56.9504	H	H	B	D	B	B	B	B	D	B	D	D	B	B	B	D	B	D	D	D	B	D	D	D	B	D	D	D	D	B	D	B	B	B	D	D	D	B	D	B	D	B	B	B	B
2	rs27505237	113.471	113.631	57.0777	H	H	B	D	B	B	B	B	D	B	D	D	B	B	B	D	B	D	D	D	B	D	D	D	B	D	D	D	D	B	D	B	B	B	D	D	D	B	D	B	D	B	B	B	B
2	rs27491076	113.625	113.784	57.2049	H	H	B	D	B	B	B	B	D	B	D	D	B	B	B	D	B	D	D	D	B	D	D	D	B	D	D	D	D	B	D	B	B	B	D	D	D	B	D	B	D	B	B	B	B
2	rs28271895	113.984	114.159	57.2049	H	H	B	D	B	B	B	B	D	B	D	D	B	B	B	D	B	D	D	D	B	D	D	D	B	D	D	D	D	B	D	B	B	B	D	D	D	B	D	B	D	B	B	B	B
2	rs13476709	114.023	114.197	57.4613	H	H	B	D	B	B	B	B	D	B	D	D	B	B	B	D	B	D	B	D	B	D	D	D	B	D	D	D	D	B	D	B	B	B	D	D	D	B	D	B	D	B	B	B	B
2	rs27455097	114.143	114.317	57.4613	H	H	B	D	B	B	B	B	D	B	D	D	B	B	B	D	B	D	B	D	B	D	D	D	B	D	D	D	D	B	D	B	B	B	D	D	D	B	D	B	D	B	B	B	B
2	rs33376011	114.146	114.321	57.7177	H	H	B	D	B	B	B	B	D	B	D	D	B	B	B	D	B	D	B	D	B	D	D	D	B	D	D	D	D	B	D	B	B	B	D	D	D	B	D	B	D	B	B	B	B
2	rs50126298	115.166	115.34	57.7177	H	H	B	D	B	B	B	B	D	B	D	D	B	B	B	D	B	D	B	D	B	D	D	D	B	D	D	D	D	B	D	B	B	B	D	D	D	B	D	B	D	B	B	B	B
2	rs27455574	115.237	115.411	57.8449	H	H	B	D	B	B	B	B	D	B	D	D	B	B	B	D	B	D	B	D	B	D	D	D	B	D	D	D	D	B	D	B	B	B	D	D	D	B	D	B	D	B	B	B	B
2	rs33213953	115.325	115.499	57.9722	H	H	B	D	B	B	B	B	D	B	D	D	B	B	B	D	B	D	B	D	B	D	D	D	B	D	D	D	D	B	D	B	B	B	D	D	D	B	D	B	D	B	B	B	B
2	rs27426466	115.332	115.506	58.0994	H	H	B	D	B	B	B	B	D	B	D	D	B	B	B	D	B	D	B	D	B	D	D	D	B	D	D	D	D	B	D	B	B	B	D	D	D	B	D	B	D	B	B	B	B
2	rs27426815	115.705	115.879	58.0994	H	H	B	D	B	B	B	B	D	B	D	D	B	B	B	D	B	D	B	D	B	D	D	D	B	D	D	D	D	B	D	B	B	B	D	D	D	B	D	B	D	B	B	B	B
2	rs3708146	115.832	116.006	58.2266	H	H	B	D	B	B	B	B	D	B	D	D	B	B	B	D	B	D	D	D	B	D	D	D	B	D	D	D	D	B	D	B	B	B	D	D	D	B	D	B	D	B	B	B	B
2	rs27434419	116.302	116.477	58.2266	H	H	B	D	B	B	B	B	D	B	D	D	B	B	B	D	B	D	D	D	B	D	D	D	B	D	D	D	D	B	D	B	B	B	D	D	D	B	D	B	D	B	B	B	B
2	rs6381234	116.548	116.722	58.6142	H	H	B	D	B	B	B	B	D	B	D	D	B	B	B	D	D	D	D	D	B	D	D	D	B	D	D	D	D	B	D	B	B	B	D	D	D	B	D	B	D	B	B	B	B
2	rs32914740	116.826	117	58.8706	H	H	B	D	B	B	B	B	D	B	D	D	B	B	B	D	D	D	D	D	B	D	D	D	B	D	D	D	D	B	D	B	B	B	D	D	D	B	D	B	D	B	B	B	B
2	rs13476723	117.119	117.293	58.8706	H	H	B	D	B	B	B	B	D	B	D	D	B	B	B	D	D	D	D	D	B	D	D	D	B	D	D	D	D	B	D	B	B	B	D	D	D	B	D	B	D	B	B	B	B
2	rs27456955	117.509	117.683	58.9979	H	H	B	D	B	B	B	B	D	B	D	D	B	B	B	D	D	D	D	D	B	D	D	D	B	D	D	D	D	B	D	B	B	B	D	D	D	B	D	B	D	B	B	B	B
2	rs27440124	118.691	118.865	58.9979	H	H	B	D	B	B	B	B	D	B	D	D	B	B	B	D	D	D	D	D	B	D	D	D	B	D	D	D	D	B	D	B	B	B	D	D	D	B	D	B	D	B	B	B	B
2	rs27440098	118.707	118.881	59.1251	H	H	B	D	B	B	B	B	D	B	D	D	B	B	D	D	D	D	D	D	B	D	D	D	B	D	D	D	D	B	D	B	B	B	D	D	D	B	D	B	D	B	B	B	B
2	rs33267022	118.732	118.906	59.5127	H	H	B	D	B	B	B	B	D	B	D	D	B	B	D	D	D	D	D	D	B	D	D	D	B	D	D	D	D	B	D	B	B	B	D	D	D	B	D	B	D	B	B	B	B
2	rs27457781	119.86	120.034	59.5127	H	H	B	D	B	B	B	B	D	B	D	D	B	B	D	D	D	D	D	D	B	D	D	D	B	D	D	D	D	B	D	B	B	B	D	D	D	B	D	B	D	B	B	B	B
2	rs46878901	119.921	120.096	59.9003	H	H	B	D	B	B	B	B	D	B	D	D	B	B	D	D	D	D	D	D	B	D	D	D	B	D	D	D	D	B	D	B	B	B	D	D	D	B	D	B	D	B	B	B	B
2	rs32933236	120.201	120.375	59.9003	H	H	B	D	B	B	B	B	D	B	D	D	B	B	D	D	D	D	D	D	B	D	D	D	B	D	D	D	D	B	D	B	B	B	D	D	D	B	D	B	D	B	B	B	B
2	rs27422339	120.351	120.525	60.0275	H	H	B	D	B	B	B	B	D	B	D	D	B	B	D	D	D	D	D	D	B	D	D	D	B	D	D	D	D	B	D	B	B	B	D	D	D	B	D	B	D	B	B	B	B
2	rs27425113	121.383	121.558	60.0275	H	H	B	D	B	B	B	B	D	B	D	D	B	B	D	D	D	D	D	D	B	D	D	D	B	D	D	D	D	B	D	B	B	B	D	D	D	B	D	B	D	B	B	B	B
2	rs13476740	121.413	121.587	60.1547	H	H	B	D	B	B	B	B	D	B	D	D	B	B	D	D	D	D	D	D	B	D	D	D	B	D	D	D	D	B	D	B	B	B	D	D	D	B	D	B	D	B	B	B	B
2	UNC020174288	122.226	122.4	60.1547	H	H	B	D	B	B	B	B	D	B	D	D	B	B	D	D	D	D	D	D	B	D	D	D	B	D	D	D	D	B	H	B	B	B	D	D	D	B	D	B	D	B	B	B	B
2	rs3686617	122.384	122.558	60.282	H	H	B	D	B	B	B	B	D	B	D	D	B	B	D	D	D	D	D	D	B	D	D	D	B	D	D	D	D	B	B	B	B	B	D	D	D	B	D	B	D	B	B	B	B
2	rs33755694	123.16	123.334	60.282	H	H	B	D	B	B	B	B	D	B	D	D	B	B	D	D	D	D	D	D	B	D	D	D	B	D	D	D	D	B	B	B	B	B	D	D	D	B	D	B	D	B	B	B	B
2	rs33113924	123.354	123.528	60.4092	H	H	B	D	B	B	B	B	D	B	D	D	B	B	D	D	D	D	D	D	B	D	D	D	B	D	D	D	D	B	B	B	B	B	D	D	D	B	D	B	D	B	B	B	B
2	rs13476750	123.481	123.655	60.4092	H	H	B	D	B	B	B	B	D	B	D	D	B	B	D	D	D	D	D	D	B	D	D	D	B	D	D	D	D	B	B	B	B	B	D	D	D	B	D	B	D	B	B	B	B
2	rs27468826	125.162	125.337	60.6656	H	H	B	D	B	B	B	B	D	B	D	D	B	B	D	D	D	D	D	D	B	D	D	D	B	D	D	D	D	B	B	B	B	B	D	D	D	B	D	B	D	B	B	B	B
2	rs46602832	125.266	125.441	60.6656	H	H	B	D	B	B	B	B	D	H	D	D	B	B	D	D	D	D	D	D	B	D	D	D	B	D	D	D	D	B	B	B	B	B	D	D	D	B	D	B	D	B	B	B	B
2	rs6374387	125.305	125.479	60.7928	H	H	B	D	B	B	B	B	D	D	D	D	B	B	D	D	D	D	D	D	B	D	D	D	B	D	D	D	D	B	B	B	B	B	D	D	D	B	D	B	D	B	B	B	B
2	rs47779992	125.629	125.803	60.7928	H	H	B	D	B	B	B	B	D	D	H	D	B	B	D	D	D	D	D	D	B	D	D	D	B	D	D	D	D	B	B	B	B	B	D	D	D	B	D	B	D	B	B	B	B
2	rs3708635	125.705	125.879	60.92	H	H	B	D	B	B	B	B	D	D	B	D	B	B	D	D	D	D	D	D	B	D	D	D	B	D	D	D	D	B	B	B	B	B	D	D	D	B	D	B	D	B	B	B	B
2	rs27434257	127.057	127.231	60.92	H	H	B	D	B	B	B	B	D	D	B	D	B	B	D	D	D	D	D	D	B	D	D	D	B	D	D	D	D	B	B	B	B	B	D	D	D	B	D	B	D	B	B	B	B
2	rs29575143	127.065	127.239	61.0473	H	H	B	D	B	B	B	B	D	D	B	D	B	B	D	D	D	D	D	D	B	D	D	D	B	D	D	D	D	B	B	B	B	B	D	D	D	B	D	B	D	B	B	B	B
2	rs27446664	127.869	128.043	61.0473	H	H	B	D	B	B	B	B	D	D	B	D	B	B	D	D	D	D	D	D	B	D	D	D	B	D	D	D	D	B	B	B	B	B	D	D	D	B	D	B	D	B	B	B	B
2	rs33446094	127.92	128.094	61.1745	H	H	B	D	B	B	B	B	D	D	B	D	B	B	D	D	D	D	D	D	B	D	D	D	B	D	D	D	D	B	B	B	B	B	D	D	D	B	D	B	D	B	B	B	B
2	rs33001215	128.003	128.177	61.1745	H	H	B	D	B	B	B	B	D	D	B	D	B	B	D	D	D	D	D	D	B	D	D	D	B	D	D	D	D	B	B	B	B	B	D	D	D	B	D	B	D	B	B	B	B
2	rs45841265	128.005	128.179	61.3017	H	H	B	D	B	B	B	B	D	D	B	D	B	B	D	D	D	D	D	D	B	D	D	D	B	D	D	D	D	B	B	B	B	B	D	D	D	B	D	B	D	B	B	B	B
2	rs27446097	128.147	128.321	61.3017	H	H	B	D	B	B	B	B	D	D	B	D	B	B	D	D	D	D	D	D	B	D	D	D	B	D	D	D	D	B	B	B	B	B	D	D	D	B	D	B	D	B	B	B	B
2	rs6411422	128.199	128.373	61.429	H	H	B	D	B	B	B	B	D	D	B	D	B	B	D	D	D	D	D	D	B	D	D	D	B	D	D	D	D	D	B	B	B	B	D	D	D	B	D	B	D	B	B	B	B
2	rs27430758	128.22	128.394	61.5562	H	H	B	D	B	B	B	B	D	D	B	D	B	B	D	D	D	D	D	D	B	D	D	D	B	D	D	D	D	D	B	B	B	B	D	D	D	B	D	B	D	B	B	B	B
2	rs33374230	128.86	129.035	61.5562	H	H	B	D	B	B	B	B	D	D	B	D	B	B	D	D	D	D	D	D	B	D	D	D	B	D	D	D	D	D	B	B	B	B	D	D	D	B	D	B	D	B	B	B	B
2	rs3662407	129.049	129.223	61.6834	H	H	B	D	B	B	B	B	D	D	B	D	B	B	D	D	D	D	D	D	B	D	D	D	B	D	D	D	D	D	B	B	B	B	D	D	D	B	D	B	D	B	B	B	B
2	rs8264884	130.882	131.056	61.8106	H	H	B	D	D	B	B	B	D	D	B	D	B	B	D	D	D	D	D	D	B	D	D	D	B	D	D	D	D	D	B	B	B	B	D	D	D	B	D	B	D	B	B	B	B
2	rs32869127	130.889	131.063	61.9379	H	H	B	D	D	B	B	B	D	D	B	D	B	B	D	D	D	D	D	D	B	D	D	D	B	D	D	D	D	D	B	B	B	B	D	D	D	B	D	B	D	B	B	B	B
2	rs27259268	131.277	131.452	61.9379	H	H	B	D	D	B	B	B	D	D	B	D	B	B	D	D	D	D	D	D	B	D	D	D	B	D	D	D	D	D	B	B	B	B	D	D	D	B	D	B	D	B	B	B	B
2	rs27259196	131.312	131.486	62.0651	H	H	B	D	D	B	B	B	D	D	B	D	B	B	D	D	D	D	D	D	B	D	D	D	B	D	D	D	D	D	B	B	B	B	D	D	D	B	D	B	D	B	B	B	B
2	rs27244868	131.383	131.557	62.1923	H	H	B	D	D	B	B	B	D	D	B	D	B	B	D	D	D	D	D	D	B	D	D	D	B	D	D	D	D	D	B	B	B	B	D	D	D	B	D	B	D	B	B	B	B
2	rs51331125	131.622	131.797	62.1923	H	H	B	D	D	B	B	B	D	D	B	D	B	B	D	D	D	D	D	D	B	D	D	D	B	D	D	D	D	D	B	B	B	B	D	D	D	B	D	B	D	B	B	B	B
2	rs4223510	131.679	131.854	62.3195	H	H	B	D	D	B	B	B	D	D	B	D	B	B	D	D	D	D	D	D	B	D	D	D	B	D	D	D	D	D	B	B	B	B	D	D	D	B	D	B	D	B	B	B	B
2	rs48248491	134.288	134.462	62.8404	H	H	B	D	D	B	B	B	D	D	B	D	B	B	D	D	D	D	D	D	B	D	D	D	H	D	B	D	D	D	H	B	B	B	D	D	D	B	D	B	D	B	B	B	B
2	rs13476784	134.345	134.519	63.3612	H	H	B	D	D	B	B	B	B	D	D	D	B	B	D	D	D	D	D	D	B	D	D	D	D	D	B	D	D	D	D	B	B	B	D	D	D	B	D	B	D	B	B	B	B
2	rs27231678	134.627	134.801	63.3612	H	H	B	D	D	B	B	B	B	D	D	D	B	B	D	D	D	D	D	D	B	D	D	D	D	D	B	D	D	D	D	B	B	B	D	D	D	B	D	B	D	B	B	B	B
2	rs27285185	134.722	134.897	64.2945	H	H	B	D	D	B	B	B	B	D	D	D	B	B	D	D	D	D	D	D	B	D	D	D	D	D	B	D	D	D	D	B	B	B	D	D	D	B	D	B	D	B	B	B	B
2	rs33742727	134.736	134.911	64.2945	H	H	B	D	D	B	B	B	B	D	D	D	B	B	D	D	D	D	D	D	B	D	D	D	D	D	B	D	D	D	D	B	B	B	D	D	D	B	D	B	D	B	B	B	B
2	rs27268196	134.758	134.932	64.4218	H	H	B	D	D	B	B	B	B	D	D	D	B	B	D	D	D	D	D	D	B	D	D	D	D	D	B	D	D	D	D	B	B	B	D	D	D	B	D	B	D	B	B	B	B
2	rs27268155	134.771	134.945	64.4218	H	H	B	D	D	B	B	B	B	D	D	D	B	B	D	D	D	D	D	D	B	D	D	D	D	D	B	D	D	D	D	B	B	B	D	D	D	B	D	B	D	B	B	B	B
2	rs51176438	134.777	134.952	64.549	H	H	B	D	D	B	B	B	B	D	D	D	B	B	D	D	D	D	D	D	B	D	D	D	D	D	B	D	D	D	D	B	B	B	D	D	D	B	D	B	D	B	B	B	B
2	rs27252871	135.684	135.859	64.549	H	H	B	D	D	B	B	B	B	D	D	D	B	B	D	D	D	D	D	D	B	D	D	D	D	D	B	D	D	D	D	B	B	B	D	D	D	B	D	B	D	B	B	B	B
2	rs29523263	135.706	135.88	64.8054	H	H	B	D	D	B	B	B	B	D	D	D	B	B	D	D	D	D	D	D	B	D	D	D	D	D	B	D	D	D	D	B	B	B	D	D	D	B	D	B	D	B	B	B	B
2	rs29716787	135.758	135.933	64.8054	H	H	B	D	D	B	B	B	B	D	D	D	B	B	D	D	D	D	D	D	B	D	D	D	D	D	B	D	D	D	D	B	B	B	D	D	D	B	D	B	D	B	B	B	B
2	rs218995235	135.953	136.127	64.9326	H	H	B	D	D	B	B	B	B	D	D	D	B	B	D	D	D	D	D	D	B	D	D	D	D	D	B	D	D	D	D	B	B	B	D	D	D	B	D	B	D	B	B	B	B
2	rs27237140	135.954	136.128	65.3202	H	H	B	D	D	B	B	D	B	D	D	D	B	B	D	D	D	D	D	D	B	D	D	D	D	D	B	D	D	D	D	B	B	B	D	D	D	B	D	B	D	B	B	B	B
2	rs33733849	135.954	136.129	65.3202	H	H	B	D	D	B	B	D	B	D	D	D	B	B	D	D	D	D	D	D	B	D	D	D	D	D	B	D	D	D	D	B	B	B	D	D	D	B	D	B	D	B	B	B	B
2	rs13476793	136.253	136.427	65.5766	H	H	B	D	D	B	B	D	B	D	D	D	B	B	D	D	D	D	D	D	B	D	D	D	D	D	B	D	D	D	D	B	B	B	D	D	D	B	D	B	D	B	B	B	B
2	rs27257116	136.272	136.446	65.5766	H	H	B	D	D	B	B	D	B	D	D	D	B	B	D	D	D	D	D	D	B	D	D	D	D	D	B	D	D	D	D	B	B	B	D	D	D	B	D	B	D	B	B	B	B
2	Affy_PC2_137	137	137	65.5766	H	H	B	D	D	B	B	D	D	D	D	D	B	B	D	D	D	D	D	D	B	D	D	D	D	D	B	D	D	D	D	B	B	B	D	D	D	B	D	B	D	B	B	B	D
2	Affy_PC2_138	138.5	138.5	65.5766	H	H	B	D	D	B	B	D	D	H	D	D	B	B	D	D	D	D	D	D	B	D	D	D	D	D	B	D	D	D	D	B	B	B	D	D	D	B	D	B	D	B	B	B	D
2	rs13476805	139.55	139.724	68.2082	H	H	B	D	D	B	B	D	D	B	D	D	B	B	D	D	D	D	D	D	B	D	D	D	D	D	B	D	D	D	D	B	B	B	D	D	D	B	D	B	D	B	B	B	D
2	rs27204240	139.705	139.879	68.2082	H	H	B	D	D	B	B	D	D	B	D	D	B	B	D	D	D	D	D	D	B	D	D	D	D	D	B	D	D	D	D	B	B	B	D	D	D	B	D	B	D	B	B	B	D
2	rs33378223	139.757	139.931	68.3354	H	H	B	D	D	B	B	D	D	B	D	D	B	B	D	D	D	D	D	D	B	D	D	D	D	D	B	D	D	D	D	B	B	B	D	D	D	B	D	B	D	B	B	B	D
2	rs27187790	140.799	140.974	68.3354	H	H	B	D	D	B	B	D	D	B	D	D	B	B	D	D	D	D	D	D	B	D	D	D	D	D	B	D	D	D	D	B	B	B	D	D	D	B	D	B	D	B	B	B	D
2	rs46462024	140.994	141.168	68.4627	H	H	B	D	D	B	B	D	D	B	D	D	B	B	D	D	D	D	D	D	B	D	D	D	D	D	B	D	D	D	D	B	B	B	D	D	D	B	D	B	D	B	B	B	D
2	rs27218368	142.259	142.433	68.4627	H	H	B	D	D	B	B	D	D	B	D	D	B	B	D	D	D	D	D	D	B	D	D	D	D	D	B	D	D	D	D	B	B	B	D	D	D	B	D	B	D	B	B	B	D
2	rs29503489	142.262	142.436	68.5899	H	H	B	D	D	B	B	D	D	B	D	D	B	B	D	D	D	D	D	D	B	D	D	D	D	D	B	D	D	D	D	B	B	B	D	D	D	B	D	B	D	B	B	B	D
2	rs27236316	142.447	142.621	68.5899	H	H	B	D	D	B	B	D	D	B	D	D	B	B	H	D	D	D	D	D	B	D	D	D	D	D	B	D	D	D	D	B	B	B	D	D	D	B	D	B	D	B	B	B	D
2	rs6331493	142.53	142.704	68.8463	H	H	B	D	D	B	B	D	D	B	D	D	B	B	B	D	D	D	D	D	B	D	D	D	D	D	B	D	D	D	D	B	B	B	D	D	D	B	D	B	D	B	B	B	D
2	rs49319499	143.637	143.811	68.8463	H	H	B	D	D	B	B	D	D	B	D	D	B	B	B	D	D	D	D	D	B	D	D	D	D	D	B	D	D	D	D	B	B	B	D	D	D	B	D	B	D	B	B	B	D
2	rs16804133	143.639	143.813	68.9735	H	H	B	D	D	B	B	D	D	B	D	D	B	B	B	D	D	D	D	D	B	D	D	D	D	D	B	D	D	D	D	B	B	B	D	D	D	B	D	B	D	B	B	B	D
2	rs27248595	143.914	144.089	68.9735	H	H	B	D	D	B	B	D	D	B	D	D	B	B	B	D	D	D	D	D	B	D	D	D	D	D	B	D	D	D	D	B	B	B	D	D	D	B	D	B	D	B	B	B	D
2	rs27248575	143.918	144.092	69.1008	H	H	B	D	D	B	B	D	D	B	D	D	B	B	B	D	D	D	D	D	B	D	D	D	D	D	B	D	D	D	D	B	B	B	D	D	D	B	D	B	D	B	B	B	D
2	rs27280330	145.014	145.189	69.1008	H	H	B	D	D	B	B	D	D	B	D	D	B	B	B	D	D	D	D	D	B	D	D	D	D	D	B	D	D	D	D	B	B	B	D	D	D	B	D	B	D	B	B	B	D
2	rs3022909	145.107	145.282	69.228	H	H	B	D	D	D	B	D	D	B	D	D	B	B	B	D	D	D	D	D	B	D	D	D	D	D	B	D	D	D	D	B	B	B	D	D	D	B	D	B	D	B	B	B	D
2	rs30563659	145.97	146.144	69.228	H	H	B	D	D	D	B	D	D	B	D	D	B	B	B	D	D	D	D	D	B	D	D	D	D	D	B	D	D	D	D	B	B	B	D	D	D	B	D	B	D	B	B	B	D
2	rs51443842	147.39	147.565	69.7488	H	H	B	D	D	D	B	D	D	B	D	D	B	B	B	D	D	D	D	D	B	D	D	D	D	D	B	D	D	D	D	B	B	B	D	D	D	B	D	B	D	B	B	B	D
2	rs233901721	147.505	147.679	69.7488	H	H	B	D	D	D	B	D	D	B	D	D	B	B	B	D	D	D	D	D	B	D	D	D	D	D	B	D	D	D	D	B	B	B	D	D	D	B	D	B	D	B	B	B	D
2	rs29522111	147.646	147.82	69.876	H	H	B	D	D	D	B	D	D	B	D	D	B	B	B	D	D	D	D	D	B	D	D	D	D	D	B	D	D	D	D	B	B	B	D	D	D	B	D	B	D	B	B	B	D
2	rs228105531	147.872	148.046	69.876	H	H	B	D	D	D	B	D	D	B	D	D	B	B	B	D	D	D	D	D	B	D	D	D	D	D	B	D	D	D	D	B	B	B	D	D	D	B	D	B	D	B	B	B	D
2	rs6209325	147.881	148.055	70.0033	H	H	B	D	D	D	B	D	D	B	D	D	B	B	B	D	D	D	D	D	B	D	D	D	D	D	B	D	D	D	D	B	B	B	D	D	D	B	D	B	D	B	B	B	D
2	rs28225085	148.555	148.73	70.0033	H	H	B	D	D	D	B	D	D	B	D	D	B	B	B	D	D	D	D	D	B	D	D	D	D	D	B	D	D	D	D	B	B	B	D	D	D	B	D	B	D	B	B	B	D
2	rs28210841	148.577	148.751	70.1305	H	H	B	D	D	D	B	D	D	B	D	D	B	B	B	D	D	D	D	D	B	D	D	D	D	D	B	D	D	D	D	B	B	B	D	D	D	B	D	B	D	B	B	B	D
2	rs29541164	149.466	149.64	70.2577	H	H	B	D	D	D	B	D	D	B	D	D	B	B	B	D	D	D	D	D	B	D	D	D	D	D	B	D	D	D	D	B	B	B	D	D	D	B	D	B	D	B	B	B	D
2	rs6206791	149.492	149.666	70.385	H	H	B	D	D	D	B	D	D	D	D	D	B	B	B	D	D	D	D	D	B	D	D	D	D	D	B	D	D	D	D	B	B	B	D	D	D	B	D	B	D	B	B	B	D
2	rs27352250	150.485	150.659	70.5122	H	H	B	D	D	D	B	D	D	D	D	D	B	B	B	D	D	D	D	D	B	D	D	D	D	D	B	D	D	D	D	B	B	B	D	D	D	B	D	B	D	B	B	B	D
2	rs33769134	152.441	152.615	71.033	H	H	B	D	D	D	B	D	D	D	D	D	B	B	B	D	D	D	D	D	B	D	D	D	D	D	B	D	D	D	D	B	B	B	D	D	D	B	D	B	D	B	B	B	D
2	rs47603435	152.442	152.616	71.033	H	H	B	D	D	D	B	D	D	D	D	D	B	B	B	D	D	D	D	D	B	D	D	D	D	D	B	D	D	D	D	B	B	B	D	D	D	B	D	B	D	B	B	B	D
2	rs51545418	152.997	153.171	71.1602	H	H	B	D	D	D	B	D	D	D	D	D	B	B	B	D	D	D	D	D	B	D	D	D	D	D	B	D	D	D	D	B	B	B	D	D	D	B	D	B	D	B	B	B	D
2	rs6376291	153.967	154.141	71.1602	H	H	B	D	D	D	B	D	D	D	D	D	B	B	B	D	D	D	D	D	B	D	D	D	D	D	B	D	D	D	D	B	B	B	D	D	D	B	D	B	D	B	B	B	D
2	rs32933958	154.415	154.589	71.1602	H	H	B	D	D	D	B	D	D	D	D	D	B	B	B	D	D	D	D	D	B	D	D	D	D	D	B	D	D	D	D	B	B	B	D	D	D	B	D	B	D	B	B	B	D
2	rs27310903	155.061	155.235	71.5478	H	H	B	D	D	D	B	D	D	D	D	D	B	B	B	D	D	B	D	D	B	D	D	D	D	D	B	D	D	D	D	B	B	B	D	D	D	B	D	B	D	B	B	B	D
2	rs47359238	156.457	156.631	72.204	H	H	B	D	D	D	B	D	D	D	D	D	D	B	B	D	D	B	D	D	B	D	D	D	D	D	B	D	D	D	D	B	B	B	D	D	D	B	D	H	D	B	B	B	D
2	rs27339202	156.494	156.668	72.204	H	H	B	D	D	D	B	D	D	D	D	D	D	B	B	D	D	B	D	D	B	D	D	D	D	D	B	D	D	D	D	B	B	B	D	D	D	B	D	H	D	B	B	B	D
2	rs27337237	156.752	156.926	72.3312	H	H	B	D	D	D	B	D	D	D	D	D	D	B	B	D	D	B	D	D	B	D	D	D	D	D	B	D	D	D	D	B	B	B	D	D	D	B	D	H	D	B	B	B	D
2	rs50501514	157.049	157.223	72.3312	H	H	B	D	D	D	B	D	D	D	D	D	D	B	B	D	D	B	D	D	B	D	D	D	D	D	B	D	D	D	D	B	B	B	D	D	D	B	D	H	D	B	B	B	D
2	rs27323024	157.179	157.353	72.4585	H	H	B	D	D	D	B	D	D	D	D	D	D	B	B	D	D	B	D	D	B	D	D	D	D	D	B	D	D	D	D	B	B	B	D	D	D	B	D	H	D	B	B	B	D
2	rs236156807	157.213	157.387	72.5857	H	H	B	D	D	D	B	D	D	D	D	D	D	B	B	D	D	B	D	D	B	D	D	D	D	D	B	D	D	D	D	B	B	B	D	D	D	B	D	H	D	B	B	B	D
2	rs3691210	157.821	157.995	72.7129	H	H	B	D	D	D	B	D	B	D	D	D	D	B	B	D	D	B	D	D	B	D	D	D	D	D	B	D	D	D	D	B	B	B	D	D	D	B	D	H	D	B	B	B	D
2	rs3695266	157.831	158.005	72.8401	H	H	B	D	D	D	B	D	B	D	D	D	D	B	B	D	D	B	D	D	B	D	D	D	D	D	B	D	D	D	D	B	B	B	D	D	D	B	D	H	D	B	B	B	D
2	rs29541360	158.491	158.665	72.8401	H	H	B	D	D	D	B	D	B	D	D	D	D	B	B	D	D	B	D	D	B	D	D	D	D	D	B	D	D	D	D	B	B	B	D	D	D	B	D	H	D	B	B	B	D
2	rs13476870	158.567	158.741	72.9674	H	H	B	D	D	D	B	D	B	D	D	D	D	B	B	D	D	B	D	D	B	D	D	D	D	D	B	D	D	D	D	B	B	B	D	D	D	B	D	H	D	B	B	B	D
2	rs33731576	158.773	158.948	73.355	H	H	B	D	D	D	B	D	B	D	D	D	D	B	B	D	D	B	D	D	B	D	D	D	D	D	B	D	D	D	D	B	B	B	D	D	D	B	D	H	D	B	B	B	D
2	rs27320863	158.87	159.045	73.6114	H	H	B	D	D	D	B	D	B	D	D	D	D	B	B	D	D	B	D	D	B	D	D	D	D	D	B	D	D	D	D	B	B	B	D	D	D	B	D	H	D	B	B	B	D
2	rs27320666	158.932	159.106	73.6114	H	H	B	D	D	D	B	D	B	D	D	D	D	B	B	D	D	B	D	D	B	D	D	D	D	D	B	D	D	D	D	B	B	B	D	D	D	B	D	H	D	B	B	B	D
2	rs33146097	159.054	159.228	74.6866	H	H	B	D	D	D	B	D	B	D	D	D	D	B	B	D	D	B	D	D	B	D	D	D	D	D	B	D	D	D	D	B	B	B	D	D	D	B	D	H	D	B	B	B	D
2	rs27337506	159.273	159.448	75.62	H	H	B	D	D	D	B	D	B	D	D	D	D	B	B	D	D	B	D	D	B	D	D	B	D	D	B	B	D	D	D	B	B	B	D	D	D	B	D	H	D	B	B	B	B
2	rs48026383	159.318	159.492	75.7472	H	H	B	D	D	D	B	D	B	D	D	D	D	B	B	D	D	B	D	D	B	D	D	B	D	D	B	B	D	D	D	B	B	B	D	D	D	B	D	H	D	B	B	B	B
2	rs6389365	159.369	159.543	76.1348	H	H	B	D	D	D	B	D	B	D	D	D	D	B	B	D	D	B	D	D	B	D	B	B	D	D	B	B	D	D	D	B	B	B	D	D	D	B	D	H	D	B	B	B	B
2	rs3691508	159.407	159.581	76.262	H	H	B	D	D	D	B	D	B	D	D	D	D	B	B	D	D	B	D	D	B	D	B	B	D	D	B	B	D	D	D	B	B	B	D	D	D	B	D	H	D	B	B	B	B
2	rs46087499	159.45	159.625	76.3893	H	H	B	D	D	D	B	D	B	D	D	D	D	B	B	D	D	B	D	D	B	D	B	B	D	D	B	B	D	D	D	B	B	B	D	D	D	B	D	H	D	B	B	B	B
2	rs32998433	159.724	159.899	76.3893	H	H	B	D	D	D	B	D	B	D	D	D	D	B	B	D	D	B	D	D	B	D	B	B	D	D	B	B	D	D	D	B	B	B	D	D	D	B	D	H	D	B	B	B	B
2	rs47659994	159.748	159.922	76.5165	H	H	B	D	D	D	B	D	B	D	D	D	D	B	B	D	D	B	D	D	B	D	B	B	D	D	B	B	D	D	D	B	B	B	D	D	D	B	D	H	D	B	B	B	B
2	rs261392005	159.942	160.117	76.9041	H	H	B	D	D	D	B	D	B	D	D	D	D	B	B	D	D	B	D	D	B	D	B	B	D	D	B	B	D	D	D	B	B	B	D	D	D	B	D	H	D	B	B	B	B
2	rs6152944	160.129	160.304	77.0313	H	H	B	D	D	D	B	D	B	D	B	D	D	B	B	D	D	B	D	D	B	D	B	B	D	D	B	B	D	D	D	B	B	B	D	D	D	B	D	H	D	B	B	B	B
2	rs46009649	160.29	160.464	77.0313	H	H	B	D	D	D	B	D	B	D	B	D	D	B	B	D	D	B	D	D	B	D	B	B	D	D	B	B	D	D	D	B	B	B	D	D	D	B	D	H	D	B	B	B	B
2	rs13476878	160.595	160.769	77.2877	H	H	B	D	D	D	B	D	B	D	B	D	D	B	B	B	D	B	D	D	B	D	B	B	D	D	B	B	D	D	D	B	B	B	D	D	D	B	D	D	D	B	B	B	B
2	rs50598383	160.949	161.123	77.2877	H	H	B	D	D	D	B	D	B	D	B	D	D	B	B	B	D	B	D	D	B	D	B	B	D	D	B	B	D	D	D	B	B	B	D	D	D	B	D	D	D	B	B	B	B
2	rs27305634	161.005	161.18	77.2877	H	H	B	D	D	D	B	D	B	D	B	D	D	B	B	B	D	B	D	D	B	D	B	B	D	D	B	B	D	D	D	B	B	B	D	D	D	B	D	D	D	B	B	B	B
2	rs27350897	161.517	161.691	79.2651	H	H	B	D	D	D	B	D	B	D	B	D	D	B	B	B	D	B	D	D	B	D	B	B	D	D	B	B	D	D	D	B	B	B	D	D	D	B	D	D	D	B	B	B	B
2	rs27333533	161.572	161.746	79.5215	H	H	B	D	D	D	B	D	B	D	B	D	D	B	B	B	D	B	D	D	B	D	B	B	D	D	B	B	D	D	D	B	B	B	D	D	D	B	D	D	D	B	B	B	B
2	rs27350611	161.721	161.896	79.5215	H	H	B	D	D	D	B	D	B	D	B	D	D	B	B	B	D	B	D	D	B	D	B	B	D	D	B	B	D	D	D	B	B	B	D	D	D	B	D	D	D	B	B	B	B
2	rs27350606	161.722	161.896	79.6487	H	H	B	D	D	D	B	D	B	D	B	D	D	B	B	B	D	B	D	D	B	D	B	B	D	D	B	B	D	D	D	B	B	B	D	D	D	B	D	D	D	B	B	B	D
2	rs27350596	161.722	161.897	79.776	H	H	B	D	D	D	B	D	B	D	B	D	D	B	B	B	D	B	D	D	B	D	B	B	D	D	B	B	D	D	D	B	B	B	D	D	D	B	D	D	D	B	B	B	D
2	rs27317603	161.849	162.023	79.776	H	H	B	D	D	D	B	D	B	D	B	D	D	B	B	B	D	B	D	D	B	D	B	B	D	D	B	B	D	D	D	B	B	B	D	D	D	B	D	D	D	B	B	B	D
2	rs27303047	162.059	162.233	79.9032	H	H	B	D	D	D	B	D	B	D	B	D	D	B	B	B	D	B	D	D	B	D	B	B	D	D	B	B	D	D	D	B	B	B	D	D	D	B	D	D	D	B	B	B	D
2	rs27316684	162.462	162.637	79.9032	H	H	B	D	D	D	B	D	B	D	B	D	D	B	B	B	D	B	D	D	B	D	B	B	D	D	B	B	D	D	D	B	B	B	D	D	D	B	D	D	D	B	B	B	D
2	rs27300581	162.519	162.693	80.2908	H	H	B	D	D	D	B	D	B	D	B	D	D	B	B	B	D	B	D	D	B	D	B	B	D	D	B	B	D	D	D	B	B	B	D	D	D	B	D	D	D	B	B	B	D
2	rs28245692	162.717	162.891	80.418	H	H	B	D	D	D	B	D	B	B	B	D	D	B	B	B	D	B	D	D	B	D	B	B	D	D	B	B	D	D	D	B	B	B	D	D	D	B	D	D	D	B	B	B	D
2	rs3671849	162.978	163.153	80.6744	H	H	B	D	D	D	B	D	B	B	B	D	D	B	B	B	D	B	D	D	B	D	B	B	D	D	B	B	D	D	D	B	B	B	D	D	D	B	D	D	D	B	B	B	D
2	rs33318324	163.374	163.549	80.6744	H	H	B	D	D	D	B	D	B	B	B	D	D	B	B	B	D	B	D	D	B	D	B	B	D	D	B	B	D	D	D	B	B	B	D	D	D	B	D	D	D	B	B	B	D
2	rs49887173	163.599	163.774	80.9308	H	H	B	D	D	D	B	D	B	B	B	D	D	B	B	B	D	B	D	D	B	D	B	B	D	D	B	B	D	D	D	B	B	B	D	D	D	B	D	D	D	B	B	B	D
2	rs27331142	163.6	163.774	80.9308	H	H	B	D	D	D	B	D	B	B	B	D	D	B	B	B	D	B	D	D	B	D	B	B	D	D	B	B	D	D	D	B	B	B	D	D	D	B	D	D	D	B	B	B	D
2	rs6345991	163.632	163.807	81.0581	H	H	B	D	D	D	B	D	B	B	B	D	D	B	B	B	D	B	D	D	B	D	B	B	D	D	B	B	D	D	D	B	B	B	D	D	D	B	D	D	D	B	B	B	D
2	rs13476889	164.133	164.308	81.9914	H	H	B	D	D	D	B	D	B	B	B	D	D	B	B	B	D	B	D	D	B	D	B	B	B	D	B	B	D	D	D	B	B	B	D	B	D	B	D	D	D	B	B	B	D
2	rs49712246	164.192	164.366	82.1186	H	H	B	D	D	D	B	D	B	B	B	D	D	B	B	B	D	B	D	D	B	D	B	B	B	D	B	B	D	D	D	B	B	B	D	B	D	B	D	D	D	B	B	B	D
2	rs8275857	164.2	164.374	82.1186	H	H	B	D	D	D	B	D	B	B	B	D	D	B	B	B	D	B	D	D	B	D	B	B	B	D	B	B	D	D	D	B	B	B	D	B	D	B	D	D	D	B	B	B	D
2	rs29671327	164.277	164.451	82.375	H	H	B	D	D	D	B	D	B	B	B	D	D	B	B	B	D	B	D	D	B	D	B	B	B	D	B	B	D	D	D	B	B	B	D	B	D	B	D	D	D	B	B	B	D
2	rs13476891	164.56	164.734	82.375	H	H	B	D	D	D	B	D	B	B	B	D	D	B	B	B	D	B	D	D	B	D	B	B	B	D	B	B	D	D	D	B	B	B	D	B	D	B	D	D	D	B	B	B	D
2	rs28262110	164.752	164.927	82.5023	H	H	B	D	D	D	B	D	B	B	B	D	D	B	B	B	D	B	D	D	B	D	B	B	B	D	B	B	D	D	D	B	B	B	D	B	D	B	D	D	D	B	B	B	D
2	rs46248753	164.771	164.946	82.5023	H	H	B	D	D	D	B	D	B	B	B	D	D	B	B	B	D	B	D	D	B	D	B	B	B	D	B	B	D	D	D	B	B	B	D	B	D	B	D	D	D	B	B	B	D
2	rs28262081	164.773	164.947	82.7587	H	H	B	D	D	D	B	D	B	B	B	D	D	B	B	B	D	B	D	D	B	D	B	B	B	D	B	B	D	D	D	B	B	B	D	B	D	B	D	D	D	B	B	B	D
2	rs6185704	164.779	164.954	82.8859	H	H	B	D	D	D	B	D	B	B	B	D	D	B	B	B	D	B	D	D	B	D	B	B	B	D	B	B	D	D	D	B	B	B	D	B	D	B	D	D	D	B	B	B	D
2	rs28240225	164.911	165.086	83.0131	H	H	B	D	D	D	B	D	B	B	B	D	D	B	B	B	D	B	D	D	B	D	B	B	B	D	B	B	D	D	D	B	B	B	D	B	D	B	D	D	D	B	B	B	D
2	rs6177049	165.608	165.783	84.6798	H	H	B	D	D	D	B	B	B	B	B	D	D	B	B	B	D	B	D	D	B	D	B	B	B	D	D	B	D	D	D	B	B	B	D	B	D	B	D	D	D	B	B	B	D
2	rs251909769	165.753	165.927	84.6798	H	H	B	D	D	D	B	B	B	B	B	D	D	B	B	B	D	B	D	D	B	D	B	B	B	D	D	B	D	D	D	B	B	B	D	B	D	B	D	D	D	B	B	B	D
2	rs27330219	166.284	166.459	84.807	H	H	B	D	D	D	B	B	B	B	B	D	D	B	B	B	D	B	D	D	B	D	B	B	B	D	D	B	D	D	D	B	B	B	D	B	D	B	D	D	D	B	B	B	D
2	rs27298855	166.364	166.539	84.807	H	H	B	D	D	D	B	B	B	B	B	D	D	B	B	B	D	B	D	D	B	D	B	B	B	D	D	B	D	D	D	B	B	B	D	B	D	B	D	D	D	B	B	B	D
2	rs27298670	166.41	166.584	85.0634	H	H	B	D	D	D	B	B	B	B	B	D	D	B	B	B	D	B	D	D	B	D	B	B	B	D	D	B	D	D	D	B	B	B	D	B	D	B	D	D	D	B	B	B	D
2	rs33596136	166.421	166.596	85.0634	H	H	B	D	D	D	B	B	B	B	B	D	D	B	B	B	D	B	D	D	B	D	B	B	B	D	D	B	D	D	D	B	B	B	D	B	D	B	D	D	D	B	B	B	D
2	rs3653795	166.456	166.63	85.1907	H	H	B	D	D	D	B	B	B	B	B	D	D	B	B	B	D	B	D	D	B	D	B	B	B	D	D	B	D	D	D	B	B	B	D	B	D	B	D	D	D	B	B	B	D
2	rs27329212	166.773	166.948	85.1907	H	H	B	D	D	D	B	B	B	B	B	D	D	B	B	B	D	B	D	D	B	D	B	B	B	D	D	B	D	D	D	B	B	B	D	B	D	B	D	D	D	B	B	B	D
2	rs27294310	166.992	167.166	85.3179	H	H	B	D	D	D	B	B	B	B	B	D	D	B	B	B	D	B	D	D	B	D	B	B	B	D	D	B	D	D	D	B	B	B	D	B	D	B	D	D	D	B	B	B	D
2	rs33242840	167.017	167.191	85.5743	H	H	B	D	D	D	B	B	B	B	B	D	D	B	B	B	D	B	D	D	B	D	B	B	B	D	D	B	D	D	D	B	B	B	D	B	D	B	D	D	D	B	B	B	D
2	rs27294189	167.051	167.226	85.5743	H	H	B	D	D	D	B	B	B	B	B	D	D	B	B	B	D	B	D	D	B	D	B	B	B	D	D	B	D	D	D	B	B	B	D	B	D	B	D	D	D	B	B	B	D
2	rs244853031	167.199	167.374	85.9619	H	H	B	D	D	D	B	B	B	B	B	D	D	B	B	B	D	B	D	D	B	D	B	B	B	D	D	B	D	D	D	B	B	B	D	B	D	B	D	D	D	B	B	B	D
2	rs240164327	167.42	167.595	85.9619	H	H	B	D	D	D	B	B	B	B	B	D	D	B	B	B	D	B	D	D	B	D	B	B	B	D	D	B	D	D	D	B	B	B	D	B	D	B	D	D	D	B	B	B	D
2	rs27280985	168.25	168.424	86.3495	H	H	B	D	D	D	B	B	B	B	B	D	D	B	B	B	D	B	D	D	B	D	B	B	B	D	D	B	D	D	D	B	B	B	D	B	D	B	D	D	D	B	B	B	D
2	rs32846064	168.258	168.433	86.3495	H	H	B	D	D	D	B	B	B	B	B	D	D	B	B	B	D	B	D	D	B	D	B	B	B	D	D	B	D	D	D	B	B	B	D	B	D	B	D	D	D	B	B	B	D
2	rs27341626	168.262	168.436	86.8703	H	H	B	D	D	D	B	B	B	B	B	D	D	B	B	B	D	B	D	D	B	D	B	B	B	D	D	B	D	D	D	B	B	B	D	B	D	B	D	D	B	D	B	B	B
2	rs27341574	168.271	168.446	87.2579	H	H	B	D	D	D	B	B	B	B	B	D	D	B	B	B	D	B	D	D	B	D	B	B	B	D	D	B	D	D	D	B	B	B	D	B	D	B	D	D	B	D	B	B	B
2	rs6319166	168.401	168.575	87.2579	H	H	B	D	D	D	B	B	B	B	B	D	D	B	B	B	D	B	D	D	B	D	B	B	B	D	D	B	D	D	D	B	B	B	D	B	D	B	D	D	B	D	B	B	B
2	rs48233920	168.41	168.584	87.5143	H	H	B	D	D	D	B	B	B	B	B	D	D	B	B	B	D	B	D	D	B	D	B	B	B	D	D	B	D	D	D	B	B	B	D	B	D	B	D	D	B	D	B	B	B
2	rs29506586	168.783	168.957	87.5143	H	H	B	D	D	D	B	B	B	B	B	D	D	B	B	B	D	B	D	D	B	D	B	B	B	D	D	B	D	D	D	B	B	B	D	B	D	B	D	D	B	D	B	B	B
2	rs6160839	168.792	168.967	87.6416	H	H	B	D	D	D	B	B	B	B	B	D	D	B	B	B	D	B	D	D	B	D	B	B	B	D	D	B	D	D	D	B	B	B	D	B	D	B	D	D	B	D	B	B	B
2	rs27288701	168.939	169.114	87.6416	H	H	B	D	D	D	B	B	B	B	B	D	D	B	B	B	D	B	D	D	B	D	B	B	B	D	D	B	D	D	D	B	B	B	D	B	D	B	D	D	B	D	B	B	B
2	rs49223793	169.184	169.359	87.7688	H	H	B	D	D	D	B	B	B	B	B	D	D	B	B	B	D	B	D	D	B	D	B	B	B	D	D	B	D	D	D	B	B	B	D	B	D	B	D	D	B	D	B	B	B
2	rs27622025	169.367	169.541	87.7688	H	H	B	D	D	D	B	B	B	B	B	D	D	B	B	B	D	B	D	D	B	D	B	B	B	D	D	B	D	D	D	B	B	B	D	B	D	B	D	D	B	D	B	B	B
2	rs3663663	169.47	169.645	87.896	H	H	B	D	D	D	B	B	B	B	B	D	D	B	B	B	D	B	D	D	B	D	B	B	B	D	D	B	D	D	D	B	B	B	D	B	D	B	D	D	B	D	B	B	B
2	rs27628756	169.712	169.887	87.896	H	H	B	D	D	D	B	B	B	B	B	D	D	B	B	B	D	B	D	D	B	D	B	B	B	D	D	B	D	D	D	B	B	B	D	B	D	B	D	D	B	D	B	B	B
2	rs27628736	169.717	169.892	88.1524	H	H	B	D	D	D	B	B	B	B	B	D	D	B	B	B	D	B	D	D	B	D	B	B	B	D	D	B	D	D	D	B	B	B	D	B	D	B	D	D	B	D	B	B	B
2	rs27628709	169.723	169.897	88.2797	H	H	B	D	D	D	B	B	B	D	B	D	D	B	B	B	D	B	D	D	B	D	B	B	B	D	D	B	D	D	D	B	B	B	D	B	D	B	D	D	B	D	B	B	B
2	rs3148016	169.93	170.104	88.2797	H	H	B	D	D	D	B	B	B	D	B	D	D	B	B	B	D	B	D	D	B	D	B	B	B	D	D	B	D	D	D	B	B	B	D	B	D	B	D	D	B	D	B	B	B
2	rs3148034	170.032	170.207	88.4069	H	H	B	D	D	D	B	B	B	D	B	D	D	B	B	B	D	B	D	D	B	D	B	B	B	D	D	B	D	D	D	B	B	B	D	B	D	B	D	D	B	D	B	D	B
2	rs13476914	170.652	170.827	89.922	H	H	B	D	D	D	B	B	B	D	B	D	D	B	B	B	D	B	D	D	B	D	B	B	B	D	D	B	D	D	D	B	B	B	B	B	D	B	D	D	B	D	B	D	B
2	rs33554237	170.669	170.843	90.7157	H	H	B	D	D	D	B	B	B	D	B	D	D	B	B	B	D	B	D	D	B	D	B	B	B	D	D	B	D	D	D	B	B	B	B	B	D	B	D	D	B	D	B	D	B
2	rs51325068	171.268	171.443	90.7157	H	H	B	D	D	D	B	B	B	D	B	D	D	B	B	B	D	B	D	D	B	D	B	B	B	D	D	B	D	D	D	B	B	B	B	B	D	B	D	D	B	D	B	D	B
2	rs28275396	171.313	171.488	90.8429	H	H	B	D	D	D	B	B	B	D	B	D	D	B	B	B	D	B	D	D	B	D	B	B	B	D	D	B	D	D	D	B	B	B	B	B	D	B	D	D	B	D	B	D	B
2	rs49535594	171.381	171.556	90.8429	H	H	B	D	D	D	B	B	B	D	B	D	D	B	B	B	D	B	D	D	B	D	B	B	B	D	D	B	D	D	D	B	B	B	B	B	D	B	D	D	B	D	B	D	B
2	UNC020329635	171.385	171.559	90.9701	H	H	B	D	D	D	B	B	B	D	B	D	D	B	B	B	D	B	D	D	B	D	B	B	B	D	D	B	D	D	D	B	B	B	B	B	D	B	D	D	B	D	B	D	B
2	rs27620393	172.54	172.715	90.9701	H	H	B	D	D	D	B	B	B	D	B	D	D	B	B	B	D	B	D	D	B	D	B	B	B	D	D	B	D	D	D	B	B	B	B	B	D	B	D	D	B	D	B	D	B
2	rs33381117	172.56	172.735	91.3577	H	H	B	D	D	D	B	B	B	D	B	D	D	B	B	B	D	B	D	D	B	D	B	B	B	D	D	B	D	D	D	B	B	B	B	B	D	B	D	D	B	D	B	D	B
2	rs27636820	172.719	172.894	91.3577	H	H	B	D	D	D	B	B	B	D	B	D	D	B	B	B	D	B	D	D	B	D	B	B	B	D	D	B	D	D	D	B	B	B	B	B	D	B	D	D	B	D	B	D	B
2	rs46920619	173.07	173.244	91.7453	H	H	B	D	D	D	B	B	B	D	B	D	D	B	B	B	D	B	D	D	B	D	B	B	B	D	D	B	D	D	D	B	B	B	B	B	D	B	D	D	B	D	B	D	B
2	rs27615350	173.085	173.259	91.7453	H	H	B	D	D	D	B	B	B	D	B	D	D	B	B	B	D	B	D	D	B	D	B	B	B	D	D	B	D	D	D	B	B	B	B	B	D	B	D	D	B	D	B	D	B
2	rs27621324	173.252	173.427	93.2605	H	H	B	D	D	D	B	B	B	D	B	D	D	B	B	B	D	B	D	D	D	D	B	B	B	D	D	B	D	D	D	B	B	B	B	B	D	B	D	D	B	D	B	D	B
2	rs27644551	173.369	173.543	93.2605	H	H	B	D	D	D	B	B	B	D	B	D	D	B	B	B	D	B	D	D	D	D	B	B	B	D	D	B	D	D	D	B	B	B	B	B	D	B	D	D	B	D	B	D	B
2	rs27644503	173.375	173.55	93.7813	H	H	B	D	D	D	B	B	B	D	B	D	D	B	B	B	D	B	D	D	D	D	B	B	B	D	D	B	D	D	D	B	B	B	B	B	D	B	D	D	B	D	D	D	B
2	rs27644500	173.375	173.55	93.9085	H	H	B	D	D	D	B	B	B	D	B	D	D	B	B	B	D	B	D	D	D	D	B	B	B	D	D	B	D	D	D	B	B	B	B	B	D	B	D	D	B	D	D	D	B
2	rs6384888	173.376	173.551	93.9085	H	H	B	D	D	D	B	B	B	D	B	D	D	B	B	B	D	B	D	D	D	D	B	B	B	D	D	B	D	D	D	B	B	B	B	B	D	B	D	D	B	D	D	D	B
2	rs27644412	173.423	173.597	94.1649	H	H	B	D	D	D	B	B	B	D	B	D	D	B	B	B	D	B	D	D	D	D	B	B	B	D	D	B	D	D	D	B	B	B	B	B	D	B	D	D	B	D	D	D	B
2	rs33360234	173.465	173.64	94.1649	H	H	B	D	D	D	B	B	B	D	B	D	D	B	B	B	D	B	D	D	D	D	B	B	B	D	D	B	D	D	D	B	B	B	B	B	D	B	D	D	B	D	D	D	B
2	Affy_PC2_176	176	176	94.5525	H	H	B	D	D	D	B	B	B	D	B	D	D	B	B	B	D	B	D	D	D	D	B	B	B	D	D	B	D	D	D	B	B	B	B	B	D	B	D	D	B	H	H	H	B
2	rs3674193	178.452	178.717	98.4467	H	H	B	D	D	D	B	B	B	B	B	D	D	B	B	B	D	B	D	D	D	D	B	B	B	D	D	B	B	D	D	B	B	B	B	B	D	B	D	D	B	B	B	B	B
2	rs27685974	178.488	178.753	98.4467	H	H	B	D	D	D	B	B	B	B	B	D	D	B	B	B	D	B	D	D	D	D	B	B	B	D	D	B	B	D	D	B	B	B	B	B	D	B	D	D	B	B	B	B	B
2	rs27686798	178.712	178.978	98.8343	H	H	B	D	D	D	B	B	B	B	B	D	D	B	B	B	D	B	D	D	D	D	B	B	B	D	D	B	B	D	D	B	B	B	B	B	D	B	D	D	B	B	B	B	B
2	rs47711234	178.741	179.006	98.9615	H	H	B	D	D	D	B	B	B	B	B	D	D	B	B	B	D	B	D	D	D	D	B	B	B	D	D	B	B	D	D	B	B	B	B	B	D	B	D	D	B	B	B	B	B
2	rs27686643	178.741	179.007	99.0887	H	H	B	D	D	D	B	B	B	B	B	D	D	B	B	B	D	B	D	D	D	D	B	B	B	D	D	B	B	D	D	B	B	B	B	B	D	B	D	D	B	B	B	B	B
2	rs50774873	178.82	179.086	99.0887	H	H	B	D	D	D	B	B	B	B	B	D	D	B	B	B	D	B	D	D	D	D	B	B	B	D	D	B	B	D	D	B	B	B	B	B	D	B	D	D	B	B	B	B	B
2	rs27651925	178.823	179.089	99.3451	H	H	B	D	D	D	B	B	B	D	D	D	D	B	B	B	D	B	D	D	D	D	B	B	B	D	D	B	B	D	D	B	B	B	B	B	D	B	D	D	B	B	B	B	B
2	rs221878050	178.83	179.095	99.8659	H	H	B	D	D	D	B	B	B	D	D	D	D	B	B	B	D	B	D	D	D	D	B	B	B	D	D	B	B	D	D	B	B	B	B	B	D	B	D	D	B	B	B	B	B
2	rs27651776	178.839	179.105	99.8659	H	H	B	D	D	D	B	B	B	D	D	D	D	B	B	B	D	B	D	D	D	D	B	B	B	D	D	B	B	D	D	B	B	B	B	B	D	B	D	D	B	B	B	B	B
2	rs13476936	178.943	179.208	99.9932	H	H	B	D	D	D	B	B	B	D	D	D	D	B	B	B	D	B	D	D	D	D	B	B	B	D	D	B	B	D	D	B	B	B	B	B	D	B	D	D	B	B	B	B	B
2	rs27650776	178.95	179.215	100.12	H	H	B	D	D	D	B	B	B	D	D	D	D	B	B	B	D	B	D	D	D	D	B	B	B	D	D	B	B	D	D	B	B	B	B	B	D	B	D	D	B	B	B	B	B
2	rs27650686	178.96	179.225	100.12	H	H	B	D	D	D	B	B	B	D	D	D	D	B	B	B	D	B	D	D	D	D	B	B	B	D	D	B	B	D	D	B	B	B	B	B	D	B	D	D	B	B	B	B	B
2	rs27698917	178.979	179.244	100.248	H	H	B	D	D	D	B	B	B	D	D	D	D	B	B	B	D	B	D	D	D	D	B	B	B	D	D	B	B	D	D	B	B	B	B	B	D	B	D	D	B	B	B	B	B
2	rs27683488	178.999	179.264	100.248	H	H	B	D	D	D	B	B	B	D	D	D	D	B	B	B	D	B	D	D	D	D	B	B	B	D	D	B	B	D	D	B	B	B	B	B	D	B	D	D	B	B	B	B	B
2	rs33598222	179.013	179.278	100.504	H	H	B	D	D	D	D	B	B	D	D	D	D	B	B	B	D	B	D	D	B	D	B	B	B	D	D	B	B	D	D	B	B	B	B	B	D	B	D	D	B	B	B	B	B
2	rs6335805	179.014	179.279	100.631	H	H	B	D	D	D	D	B	B	D	D	D	D	B	B	B	D	B	D	D	B	D	B	B	B	D	D	B	B	D	D	B	B	B	B	B	D	B	D	D	B	B	B	B	B
2	rs27683321	179.028	179.293	100.631	H	H	B	D	D	D	D	B	B	D	D	D	D	B	B	B	D	B	D	D	B	D	B	B	B	D	D	B	B	D	D	B	B	B	B	B	D	B	D	D	B	B	B	B	B
2	rs49176349	179.052	179.317	100.758	H	H	B	D	D	D	D	B	B	D	D	D	D	B	B	B	D	B	D	D	B	D	B	B	B	D	D	B	B	D	D	B	B	B	B	B	D	B	D	D	B	B	B	B	B
2	rs33181947	179.216	179.482	100.758	H	H	B	D	D	D	D	B	B	D	D	D	D	B	B	B	D	B	D	D	B	D	B	B	B	D	D	B	B	D	D	B	B	B	B	B	D	B	D	D	B	B	B	B	B
2	rs6187766	179.257	179.523	101.015	H	H	B	D	D	D	D	B	B	D	D	D	D	B	B	B	D	B	D	D	B	D	B	B	B	D	D	B	B	D	D	B	B	B	B	B	D	B	D	D	B	B	B	B	B
2	rs33458785	179.419	179.684	101.015	H	H	B	D	D	D	D	B	B	D	D	D	D	B	B	B	D	B	D	D	B	D	B	B	B	D	D	B	B	D	D	B	B	B	B	B	D	B	D	D	B	B	B	B	B
2	rs27639333	179.427	179.692	101.142	H	H	B	D	D	D	D	B	B	D	D	D	D	B	B	B	D	B	D	D	B	D	B	B	B	D	D	B	B	D	D	B	B	B	B	B	D	B	D	D	B	B	B	B	B
2	rs27668635	179.526	179.792	101.142	H	H	B	D	D	D	D	B	B	D	D	D	D	B	B	B	D	B	D	D	B	D	B	B	B	D	D	B	B	D	D	B	B	B	B	B	D	B	D	D	B	B	B	B	B
2	rs32860893	179.557	179.822	101.663	H	H	B	D	D	D	D	B	B	D	D	D	D	B	B	B	D	B	D	D	B	D	B	B	B	D	D	B	B	D	D	B	B	B	B	B	D	B	D	D	D	B	B	B	B
2	rs27648323	179.559	179.825	101.663	H	H	B	D	D	D	D	B	B	D	D	D	D	B	B	B	D	B	D	D	B	D	B	B	B	D	D	B	B	D	D	B	B	B	B	B	D	B	D	D	D	B	B	B	B
2	rs3703298	179.696	179.961	101.79	H	H	B	D	D	D	D	B	B	D	D	D	D	B	B	B	D	B	D	D	B	D	B	B	B	D	D	B	B	D	D	B	B	B	B	B	D	B	D	D	D	B	B	B	B
2	rs29624362	179.848	180.114	101.79	H	H	B	D	D	D	D	B	B	D	D	D	D	B	B	B	D	B	D	D	B	D	B	B	B	D	D	B	B	D	D	B	B	B	B	B	D	B	D	D	D	B	B	B	B
2	rs33003485	179.86	180.125	101.917	H	H	B	D	D	D	D	B	B	D	D	D	D	B	B	B	D	B	D	D	B	D	B	B	B	D	D	B	B	D	D	B	B	B	B	B	D	B	D	D	D	B	B	B	B
2	rs218860029	179.943	180.208	101.917	H	H	B	D	D	D	D	B	B	D	D	D	D	B	B	B	D	B	D	D	B	D	B	B	B	D	D	B	B	D	D	B	B	B	B	B	D	B	D	D	D	B	B	B	B
2	rs27679156	179.943	180.208	102.045	H	H	B	D	D	D	D	B	B	D	D	D	D	B	B	B	D	B	D	D	B	D	B	B	B	D	D	B	B	D	D	B	B	B	B	B	D	B	D	D	D	B	B	B	B
2	rs27641595	180.093	180.358	102.045	H	H	B	D	D	D	D	B	B	D	D	D	D	B	B	B	D	B	D	D	B	D	B	B	B	D	D	B	B	D	D	B	B	B	B	B	D	B	D	D	D	B	B	B	B
2	rs33412241	180.107	180.372	102.565	H	H	B	D	D	D	D	B	B	D	D	D	D	B	B	B	D	B	D	D	B	D	B	B	B	D	D	B	B	D	D	B	B	B	B	B	D	B	D	D	D	B	B	B	B
2	rs29916209	180.22	180.485	102.565	H	H	B	D	D	D	D	B	B	D	D	D	D	B	B	B	D	B	D	D	B	D	B	B	B	D	D	B	B	D	D	B	B	B	B	B	D	B	D	D	D	B	B	B	B
2	rs13476942	180.422	180.688	102.693	H	H	B	D	D	D	D	B	B	D	D	D	D	B	B	B	D	B	D	D	B	D	B	B	B	D	D	B	B	D	D	B	B	B	B	B	D	B	D	D	D	B	B	B	B
2	rs27640086	180.532	180.798	102.82	H	H	B	D	D	D	D	B	B	D	D	D	D	B	B	B	D	B	D	D	B	D	B	B	B	D	D	B	B	D	D	B	B	B	B	B	D	B	D	D	D	B	B	B	B
2	rs27698317	180.539	180.804	102.82	H	H	B	D	D	D	D	B	B	D	D	D	D	B	B	B	D	B	D	D	B	D	B	B	B	D	D	B	B	D	D	B	B	B	B	B	D	B	D	D	D	B	B	B	B
2	rs27683262	180.543	180.808	103.208	H	H	B	D	D	D	D	B	B	D	D	D	D	B	B	B	D	B	D	D	B	D	B	B	B	D	D	B	B	D	D	B	B	B	B	B	D	B	D	D	D	B	B	B	D
2	rs27683255	180.543	180.809	103.595	H	H	B	D	D	D	D	B	B	D	D	D	D	B	B	B	D	B	D	D	B	D	B	B	B	D	D	B	B	D	D	B	B	B	B	B	D	B	D	D	D	B	B	B	B
2	rs27683096	180.57	180.835	103.595	H	H	B	D	D	D	D	B	B	D	D	D	D	B	B	B	D	B	D	D	B	D	B	B	B	D	D	B	B	D	D	B	B	B	B	B	D	B	D	D	D	B	B	B	B
2	rs27680502	180.744	181.009	103.852	H	H	B	D	D	D	D	B	B	D	D	D	D	B	B	B	D	B	D	D	B	D	B	B	B	D	D	B	B	D	D	B	B	B	B	B	B	B	D	D	D	B	B	B	B
2	rs27680457	180.749	181.014	103.979	H	H	B	D	D	D	D	B	B	D	D	D	D	B	D	B	D	B	D	D	B	D	B	B	B	D	D	B	B	D	D	B	B	B	B	B	B	B	D	D	D	B	B	B	B
2	rs27680311	180.782	181.047	103.979	H	H	B	D	D	D	D	B	B	D	D	D	D	B	D	B	D	B	D	D	B	D	B	B	B	D	D	B	B	D	D	B	B	B	B	B	B	B	D	D	D	B	B	B	B
2	rs6305540	180.826	181.091	104.106	H	H	B	D	D	D	D	B	B	D	D	D	D	B	D	B	D	B	D	D	B	D	B	B	B	D	D	B	B	D	D	B	B	B	B	B	B	B	D	D	D	B	B	B	B
2	rs33599721	181.304	181.569	104.106	H	H	B	D	D	D	D	B	B	D	D	D	D	B	D	B	D	B	D	D	B	D	B	B	B	D	D	B	B	D	D	B	B	B	B	B	B	B	D	D	D	B	B	B	B
2	rs27654345	181.358	181.623	104.233	H	H	B	D	D	D	D	B	B	D	D	D	D	B	D	B	D	B	D	D	B	D	B	B	B	D	D	B	B	D	D	B	B	B	B	B	B	B	D	D	D	B	B	B	B
2	rs27652608	181.724	181.989	104.233	H	H	B	D	D	D	D	B	B	D	D	D	D	B	D	B	D	B	D	D	B	D	B	B	B	D	D	B	B	D	D	B	B	B	B	B	B	B	D	D	D	B	B	B	B
2	rs6317711	181.726	181.991	104.233	H	H	B	D	D	D	D	B	B	D	D	D	D	B	D	B	D	B	D	D	B	D	B	B	B	D	D	B	B	D	D	B	B	B	B	B	B	B	D	D	D	B	B	B	B
3	rs29619692	3.07424	3.07424	0.647	H	H	B	D	D	D	D	B	D	B	B	D	B	D	B	B	D	B	B	B	B	B	B	B	B	D	B	D	D	D	B	B	B	B	D	B	D	D	B	B	B	B	D	B	D
3	rs13476950	3.78542	3.78542	0.90341	H	H	B	D	D	D	D	B	D	B	D	D	B	D	B	B	D	B	B	B	B	B	B	B	B	D	B	D	D	D	B	B	B	B	D	B	D	D	B	B	B	B	D	B	D
3	rs30702264	4.36562	4.36562	1.15982	H	H	B	D	D	D	D	B	D	B	D	D	B	D	B	B	D	D	B	B	B	B	B	B	B	D	B	D	D	D	B	B	B	B	D	B	D	D	B	B	B	B	D	B	D
3	rs13476958	5.90428	5.90428	1.15982	H	H	B	D	D	D	D	B	D	B	D	D	B	D	B	B	D	D	B	B	B	B	B	B	B	D	B	D	D	D	B	B	B	B	D	B	D	D	B	B	B	B	D	B	D
3	rs29623223	6.43054	6.43054	1.15982	H	H	B	D	D	D	D	B	D	B	D	D	B	D	B	B	D	D	B	B	B	B	B	B	B	D	B	D	D	D	B	B	B	H	D	B	D	D	B	B	B	B	D	B	D
3	rs13476961	6.80795	6.80795	1.28705	H	H	B	D	D	D	D	B	D	B	D	D	B	D	B	B	D	D	B	B	B	B	B	B	B	D	B	D	D	D	B	B	B	D	D	B	D	D	B	B	B	B	D	B	D
3	rs30460351	7.27494	7.27494	1.28705	H	H	B	D	D	D	D	B	D	B	D	D	B	D	B	B	D	D	B	B	B	B	B	B	B	D	B	D	D	D	B	B	B	D	D	B	D	D	B	B	B	B	D	B	D
3	rs29659075	7.38367	7.38367	1.41427	H	H	B	D	D	D	D	B	D	B	D	D	B	D	B	B	D	D	B	B	B	B	B	B	B	D	B	D	D	D	B	B	B	D	D	B	D	D	B	B	B	B	D	B	D
3	rs29660738	7.52453	7.52453	1.5415	H	H	B	D	D	D	D	B	D	B	D	D	B	D	B	B	D	D	B	B	B	B	B	B	B	D	B	D	D	D	B	B	B	D	D	B	D	D	B	B	B	B	D	B	D
3	rs29655312	7.63006	7.63006	1.5415	H	H	B	D	D	D	D	B	D	B	D	D	B	D	B	B	D	D	B	B	B	B	B	B	B	D	B	D	D	D	B	B	B	D	D	B	D	D	B	B	B	B	D	B	D
3	rs13476963	7.67982	7.67982	1.66873	H	H	B	D	D	D	D	B	D	B	D	D	D	D	B	B	D	D	B	B	B	B	B	B	B	D	B	D	D	D	B	B	B	D	D	B	D	D	B	B	B	B	D	B	D
3	rs29662125	8.75487	8.75487	1.66873	H	H	B	D	D	D	D	B	D	B	D	D	D	D	B	B	D	D	B	B	B	B	B	B	B	D	B	D	D	D	B	B	B	D	D	B	D	D	B	B	B	B	D	B	D
3	rs29666306	8.90341	8.90341	1.92514	H	H	B	D	D	D	D	B	D	B	D	D	D	D	B	B	D	D	B	B	B	B	B	B	B	D	B	D	D	D	B	B	B	D	D	B	D	D	B	B	B	B	D	B	D
3	rs221284962	9.0824	9.0824	2.05236	H	H	B	D	D	D	D	B	D	B	D	D	D	D	B	B	D	D	B	B	B	B	B	B	B	D	B	D	D	D	B	B	B	D	D	B	D	D	B	B	B	B	D	B	D
3	rs256767852	9.09046	9.09046	2.05236	H	H	B	D	D	D	D	B	D	B	D	D	D	D	B	B	D	D	B	B	B	B	B	B	B	D	B	D	D	D	B	B	B	D	D	B	D	D	B	B	B	B	D	B	D
3	rs3668064	9.26982	9.26982	2.30877	H	H	B	D	D	D	D	B	D	B	D	D	D	D	B	B	D	D	B	B	B	B	B	B	B	D	B	D	D	D	B	B	B	B	D	B	D	D	B	B	B	B	D	B	D
3	rs29671779	9.56509	9.56509	2.30877	H	H	B	D	D	D	D	B	D	B	D	D	D	D	B	B	D	D	B	B	B	B	B	B	B	D	B	D	D	D	B	B	B	B	D	B	D	D	B	B	B	B	D	B	D
3	rs48986333	9.98363	9.98363	2.436	H	H	B	D	D	D	D	B	D	B	D	D	D	D	B	B	D	D	B	B	B	B	B	B	B	D	B	D	D	D	B	B	B	B	D	B	D	D	B	B	B	B	D	D	D
3	rs13476970	10.0187	10.0187	2.436	H	H	B	D	D	D	D	B	D	B	D	D	D	D	B	B	D	D	B	B	B	B	B	B	B	D	B	D	D	D	B	B	B	B	D	B	D	D	B	B	B	B	D	D	D
3	rs31052718	10.0788	10.0788	2.56323	H	H	B	D	D	D	D	B	D	B	D	D	D	D	B	B	D	D	B	B	B	B	B	B	B	D	B	D	D	D	B	B	B	B	D	B	D	D	B	B	B	B	D	D	D
3	rs31722035	10.0943	10.0943	2.69045	H	H	B	D	D	D	D	B	D	B	D	D	D	D	B	B	D	D	B	B	B	B	B	B	B	D	B	D	D	D	B	B	B	B	D	B	D	D	B	B	D	B	D	D	D
3	rs29709895	10.3123	10.3123	2.69045	H	H	B	D	D	D	D	B	D	B	D	D	D	D	B	B	D	D	B	B	B	B	B	B	B	D	B	D	D	D	B	B	B	B	D	B	D	D	B	B	D	B	D	D	D
3	rs30990897	10.6759	10.6759	2.81768	H	H	B	D	D	D	D	B	D	B	D	D	D	D	B	B	D	D	B	B	B	B	B	B	B	D	B	D	D	D	B	B	B	B	D	B	D	D	B	B	D	B	D	D	D
3	rs31674880	10.7518	10.7518	2.81768	H	H	B	D	D	D	D	B	D	B	D	D	D	D	B	B	D	D	B	B	B	B	B	B	B	D	B	D	D	D	B	B	B	B	D	B	D	D	B	B	D	B	D	D	D
3	rs29715683	11.2416	11.2416	3.07409	H	H	B	D	D	D	D	B	D	B	D	D	D	D	B	B	D	D	B	B	B	B	B	B	B	D	B	D	D	D	B	B	B	B	D	B	D	D	B	B	D	B	D	D	D
3	rs30216239	11.5587	11.5587	3.20132	H	H	B	D	D	D	D	B	D	B	D	D	D	D	B	B	D	D	B	B	B	B	B	B	B	D	B	D	D	D	B	B	B	B	D	B	D	D	B	B	D	D	D	D	D
3	rs30996270	12.1759	12.1759	3.20132	H	H	B	D	D	D	D	B	D	B	D	D	D	D	B	B	D	D	B	B	B	B	B	B	B	D	B	D	D	D	B	B	B	B	D	B	D	D	B	B	D	D	D	D	D
3	rs33320244	12.2292	12.2292	3.32854	H	H	B	D	D	D	D	B	D	B	D	D	D	D	B	B	D	D	B	B	B	B	B	B	B	D	B	D	D	D	B	B	B	B	D	B	D	D	B	B	D	D	D	D	D
3	rs6351478	12.5656	12.5656	3.45577	H	H	B	D	D	D	D	B	D	B	D	D	D	D	B	B	D	D	B	B	B	B	B	B	B	D	B	D	D	D	B	B	B	B	D	B	D	D	B	B	D	D	D	D	D
3	rs3674446	13.7569	13.7569	3.45577	H	H	B	D	D	D	D	B	D	B	D	D	D	D	B	B	D	D	B	B	B	B	B	B	B	D	B	D	D	D	B	B	B	B	D	B	D	D	B	B	D	D	D	D	D
3	rs33433847	14.0138	14.0138	3.583	H	H	B	D	D	D	D	B	D	B	D	D	D	D	B	B	D	D	B	B	B	B	B	B	B	D	B	D	D	D	B	B	B	B	D	H	D	D	B	B	D	D	D	D	D
3	rs6398851	14.3781	14.3781	3.71022	H	H	B	D	D	D	D	B	D	B	D	D	D	D	B	B	D	D	B	B	B	B	B	B	B	D	B	D	D	D	B	B	B	B	D	D	D	D	B	B	D	D	D	D	D
3	rs29714374	14.6021	14.6021	3.83745	H	H	B	D	D	D	D	B	D	B	D	D	D	D	B	B	D	D	B	B	B	B	B	B	B	D	B	D	D	D	B	B	B	B	D	D	D	D	B	B	D	D	D	D	D
3	rs13476987	15.318	15.318	3.83745	H	H	B	D	D	D	D	B	D	B	D	D	D	D	B	B	D	D	B	B	B	B	B	B	B	D	B	D	D	D	B	B	B	B	D	D	D	D	B	B	D	D	D	D	D
3	rs29758048	15.8427	15.9427	3.96467	H	H	B	D	D	D	D	B	D	B	D	D	D	D	B	B	D	D	B	B	B	B	B	B	B	D	B	D	D	D	B	B	B	B	D	D	D	D	B	B	D	D	D	D	D
3	rs48778165	16.0242	16.1242	4.0919	H	H	B	D	D	D	D	B	D	B	D	D	D	D	B	B	D	D	B	B	B	B	B	B	B	D	B	D	D	D	B	B	B	B	D	D	D	D	B	B	D	D	D	D	D
3	rs49436843	16.1672	16.2672	4.21913	H	H	B	D	D	D	D	B	D	B	D	D	D	D	B	B	D	D	B	B	B	B	B	B	B	D	B	D	D	D	B	B	B	B	D	D	D	D	B	B	D	D	D	D	D
3	rs29759374	16.3902	16.4902	4.21913	H	H	B	D	D	D	D	B	D	B	D	D	D	D	B	B	D	D	B	B	B	B	B	B	B	D	B	D	D	D	B	B	B	B	D	D	D	D	B	B	D	D	D	D	D
3	rs29763821	16.9635	17.0635	4.34635	H	H	B	D	D	D	D	B	D	B	D	D	D	D	B	B	D	D	B	B	B	B	B	B	B	D	B	D	D	D	B	B	B	B	D	D	D	D	B	B	D	D	D	D	D
3	rs29763819	16.9644	17.0644	4.60276	H	H	B	D	D	D	D	B	D	B	D	D	D	D	B	B	D	D	B	B	B	B	B	B	B	D	B	D	D	D	B	B	B	B	D	D	D	D	B	B	D	D	D	D	D
3	rs29760461	17.0017	17.1017	4.60276	H	H	B	D	D	D	D	B	D	B	D	D	D	D	B	B	D	D	B	B	B	B	B	B	B	D	B	D	D	D	B	B	B	B	D	D	D	D	B	B	D	D	D	D	D
3	rs48256193	17.1106	17.2106	4.72999	H	H	B	D	D	D	D	B	D	B	D	D	D	D	B	B	D	D	B	B	B	B	B	B	B	D	B	D	D	D	B	B	B	B	D	D	D	D	B	B	D	D	D	D	D
3	rs3657509	17.3826	17.4826	4.72999	H	H	B	D	D	D	D	B	D	B	D	D	D	D	B	B	D	D	B	B	B	B	B	B	B	D	B	D	D	D	B	B	B	B	D	D	D	D	B	B	D	D	D	D	D
3	rs33460235	17.4402	17.5402	4.85722	H	H	B	D	D	D	D	B	D	B	D	D	D	D	B	B	D	D	B	B	B	B	B	B	B	D	B	D	D	D	B	B	B	B	D	D	D	D	B	B	D	D	D	D	D
3	rs3696263	17.772	17.872	4.85722	H	H	B	D	D	D	D	B	D	B	D	D	D	D	B	B	D	D	B	B	B	B	B	B	B	D	B	D	D	D	B	B	B	B	D	D	D	D	B	B	D	D	D	D	D
3	rs30516054	17.7867	17.8867	4.98444	H	H	B	D	D	D	D	B	D	B	D	D	D	D	B	B	D	D	B	B	B	B	B	B	B	D	B	D	D	D	B	B	B	B	D	D	D	D	B	B	D	D	D	D	D
3	rs50722080	18.5392	18.6392	4.98444	H	H	B	D	D	D	D	B	D	B	D	D	D	D	B	B	D	D	B	B	B	B	B	B	B	D	B	D	D	D	B	B	B	B	D	D	D	D	B	B	D	D	D	D	D
3	rs51164775	18.6091	18.7091	5.24085	H	H	B	D	D	D	D	B	D	B	D	D	D	D	B	B	D	D	B	B	B	B	B	B	B	D	B	D	D	D	B	B	B	B	D	D	D	D	B	B	D	D	D	D	D
3	rs230252925	18.6105	18.7105	5.62845	H	H	B	D	D	D	D	B	D	B	D	D	D	D	B	B	D	D	B	B	B	B	B	B	B	D	B	D	D	D	B	B	B	B	D	D	D	D	B	B	D	D	D	D	D
3	rs6248165	18.7683	18.8683	5.62845	H	H	B	D	D	D	D	B	D	B	D	D	D	D	B	B	D	D	B	B	B	B	B	B	B	D	B	D	D	D	B	B	B	B	D	D	D	D	B	B	D	D	D	D	D
3	rs31338665	19.1399	19.2399	5.75568	H	H	B	D	D	D	D	B	D	B	D	D	D	D	B	B	D	D	B	B	B	B	B	B	B	D	B	D	D	D	B	B	B	B	D	D	D	D	B	B	D	D	D	D	D
3	rs31390308	19.3952	19.4952	5.8829	H	H	B	D	D	D	D	B	D	B	D	D	D	D	B	B	D	D	B	B	B	B	B	B	B	D	B	D	D	D	B	B	B	B	D	D	D	D	D	B	D	D	D	D	D
3	rs31435372	19.5936	19.6936	5.8829	H	H	B	D	D	D	D	B	D	B	D	D	D	D	B	B	D	D	B	B	B	B	B	B	B	D	B	D	D	D	B	B	B	B	D	D	D	D	D	B	D	D	D	D	D
3	rs31720737	20.546	20.6471	6.2705	H	H	B	D	D	D	D	B	D	B	D	D	D	D	B	B	D	D	B	B	B	B	B	B	B	D	B	D	D	D	B	B	D	B	D	D	D	D	D	B	D	D	D	D	D
3	rs30655381	20.5529	20.654	6.2705	H	H	B	D	D	D	D	B	D	B	D	D	D	D	B	B	D	D	B	B	B	B	B	B	B	D	B	D	D	D	B	B	D	B	D	D	D	D	D	B	D	D	D	D	D
3	rs30152977	20.7196	20.8207	6.39773	H	H	B	D	D	D	D	B	D	B	D	D	D	D	B	B	D	D	B	B	B	B	B	B	B	D	B	D	D	D	B	B	D	B	D	D	D	D	D	B	D	D	D	D	D
3	rs30807755	20.9255	21.0266	6.39773	H	H	B	D	D	D	D	B	D	B	D	D	D	D	B	B	D	D	B	B	B	B	B	B	B	D	B	D	D	D	B	B	D	H	D	D	D	D	D	B	D	D	D	D	D
3	rs30906059	21.2446	21.3456	6.65414	H	H	B	D	D	D	D	B	D	B	D	D	D	D	B	B	D	D	B	B	B	B	B	B	B	D	B	D	D	D	B	B	D	H	D	D	D	D	D	B	D	D	D	D	D
3	rs30603946	21.2507	21.3518	6.65414	H	H	B	D	D	D	D	B	D	B	D	D	D	D	B	B	D	D	B	B	B	B	B	B	B	D	B	D	D	D	B	B	D	H	D	D	D	D	D	B	D	D	D	D	D
3	rs13477011	21.2657	21.3668	7.31031	H	H	B	D	D	D	B	B	D	B	B	D	D	D	B	B	D	D	B	B	B	B	B	B	B	D	B	D	D	D	B	B	D	D	D	D	D	D	D	B	D	D	D	D	D
3	rs30264081	21.9346	22.0357	7.31031	H	H	B	D	D	D	B	B	D	B	B	D	D	D	B	B	D	D	B	B	B	B	B	B	B	D	B	D	D	D	B	B	D	D	D	D	D	D	D	B	D	D	D	D	D
3	rs31640914	23.3381	23.4392	7.43753	H	H	B	D	D	D	B	B	B	B	B	D	D	D	B	B	D	D	B	B	B	B	B	B	B	D	B	D	D	D	B	B	D	D	D	D	D	D	D	B	D	D	D	D	D
3	rs31043210	24.94	25.0411	8.23118	H	H	B	D	D	D	B	B	B	B	B	D	D	D	D	B	D	D	B	D	B	B	B	B	B	D	B	D	D	D	B	B	D	D	D	D	D	D	D	B	D	D	D	D	D
3	UNC030022855	26.0785	26.1796	8.23118	H	H	B	D	D	D	B	B	B	B	B	D	D	D	D	B	D	D	B	D	B	B	B	B	B	D	B	D	D	D	B	B	D	D	D	D	D	D	D	B	D	D	D	D	D
3	rs36267153	26.0836	26.1847	8.75202	H	H	B	D	D	D	B	B	B	B	B	D	D	D	D	B	D	D	B	D	B	B	B	B	B	D	B	D	D	D	B	B	D	D	D	D	D	D	D	B	D	D	D	D	D
3	rs37911920	26.1265	26.2276	8.75202	H	H	B	D	D	D	B	B	B	B	B	D	D	D	D	B	D	D	B	D	B	B	B	B	B	D	B	D	D	D	B	B	D	D	D	D	D	D	D	B	D	D	D	D	D
3	rs30745460	26.2305	26.3316	8.87924	H	H	B	D	D	D	B	B	B	B	B	D	D	D	D	B	D	D	B	D	B	B	B	B	B	D	B	D	D	D	B	B	D	D	D	D	D	D	D	B	D	D	D	D	D
3	rs50207948	26.9351	27.0362	8.87924	H	H	B	D	D	D	B	B	B	B	B	D	D	D	D	B	D	D	B	D	B	B	B	B	B	D	B	D	D	D	B	B	D	D	D	D	D	D	D	B	D	D	D	D	D
3	rs6394483	27.091	27.192	9.00647	H	H	B	D	D	D	B	B	B	B	B	D	D	D	D	B	D	D	B	D	B	B	B	B	B	D	D	D	D	D	B	B	D	D	D	D	D	D	D	B	D	D	D	D	D
3	rs30743109	27.4856	27.5867	9.00647	H	H	B	D	D	D	B	B	B	B	B	D	D	D	D	B	D	D	B	D	B	B	B	B	B	D	D	D	D	D	B	B	D	D	D	D	D	D	D	B	D	D	D	D	D
3	rs46285099	27.7043	27.8054	9.00647	H	H	B	D	D	D	B	B	B	B	B	D	D	D	D	B	D	D	B	D	B	B	B	B	B	D	D	D	D	D	B	B	D	D	D	D	D	D	D	B	D	D	D	D	D
3	rs29598546	27.8596	27.9607	9.1337	H	H	B	D	D	D	B	B	B	B	B	D	D	D	D	B	D	D	B	D	B	B	B	B	B	D	D	D	D	D	B	B	D	D	D	D	D	D	D	B	D	D	D	D	D
3	rs29607377	27.9171	28.0182	9.1337	H	H	B	D	D	D	B	B	B	B	B	D	D	D	D	B	D	D	B	D	B	B	B	B	B	D	D	D	D	D	B	B	D	D	D	D	D	D	D	B	D	D	D	D	D
3	rs29637681	28.0395	28.1405	9.39011	H	H	B	D	D	D	B	B	B	B	B	D	D	D	D	B	D	D	B	D	B	B	B	B	B	D	D	D	D	D	B	B	D	D	D	D	D	D	D	B	D	D	D	D	D
3	rs29645340	28.0626	28.1636	9.51733	H	H	B	D	D	D	B	B	B	B	B	D	D	D	D	B	D	D	B	D	B	B	B	B	B	D	D	D	D	D	B	B	D	D	D	D	D	D	D	B	D	D	D	D	D
3	rs31472523	28.1743	28.2754	9.51733	H	H	B	D	D	D	B	B	B	B	B	D	D	D	D	B	D	D	B	D	B	B	B	B	B	D	D	D	D	D	B	B	D	D	D	D	D	D	D	B	D	D	D	D	D
3	rs29646228	28.2351	28.3361	9.64456	H	H	B	D	D	D	B	B	B	B	B	D	D	D	D	B	D	D	B	D	B	B	B	B	B	D	D	D	D	D	B	B	D	D	D	D	D	B	D	B	D	D	D	D	D
3	rs29648351	28.2798	28.3809	9.64456	H	H	B	D	D	D	B	B	B	B	B	D	D	D	D	B	D	D	B	D	B	B	B	B	B	D	D	D	D	D	B	B	D	D	D	D	D	B	D	B	D	D	D	D	D
3	rs52350553	28.2931	28.3942	9.77179	H	H	B	D	D	D	B	B	B	B	B	D	D	D	D	B	D	D	B	D	B	B	B	B	B	D	D	D	D	D	B	B	D	D	D	D	D	B	D	B	D	D	D	D	D
3	rs46109272	28.5498	28.6508	9.77179	H	H	B	D	D	D	B	B	B	B	B	D	D	D	D	B	D	D	B	D	B	B	B	B	B	D	D	D	D	D	B	B	D	D	D	D	D	B	D	B	D	D	D	D	D
3	rs6260196	28.6269	28.728	9.89901	H	H	B	D	D	D	B	B	D	B	B	D	D	D	D	B	D	D	B	D	B	B	B	B	B	D	D	D	D	D	B	B	D	D	D	D	D	B	D	B	D	D	D	D	D
3	rs3661905	31.7524	31.8535	10.0262	H	H	B	D	D	D	B	B	D	B	B	D	D	D	D	B	D	D	B	D	B	B	B	B	B	D	D	D	D	D	B	B	D	D	D	D	D	B	D	B	D	D	D	D	D
3	rs29861654	32.2787	32.3798	10.1535	H	H	B	D	D	D	B	B	D	B	H	D	D	D	D	B	D	D	B	D	B	B	B	B	B	D	D	D	D	D	B	B	D	D	D	D	D	B	D	B	D	D	D	D	D
3	rs31640653	32.3023	32.4033	10.2807	H	H	B	D	D	D	B	B	D	B	D	D	D	D	D	B	D	D	B	D	B	B	B	B	B	D	D	D	D	D	B	B	D	D	D	D	D	B	D	B	D	D	D	D	D
3	rs30704785	32.3946	32.4957	10.4079	H	H	B	D	D	D	B	B	D	B	D	D	D	D	D	B	D	D	B	D	B	B	B	B	B	D	D	D	D	D	B	B	D	D	D	D	D	B	D	B	D	D	D	D	D
3	rs30991994	33.3989	33.5	10.4079	H	H	B	D	D	D	B	B	D	B	D	D	D	D	D	B	D	D	B	D	B	B	B	B	B	D	D	D	D	D	B	B	D	D	D	D	D	B	D	B	D	D	D	D	D
3	rs31295686	33.6531	33.7542	10.9288	H	H	B	D	D	D	B	B	D	B	D	D	D	D	D	B	D	D	B	D	B	B	B	B	B	D	D	D	D	D	B	B	D	D	D	D	D	B	D	B	D	D	D	D	D
3	rs29894063	33.7922	33.8933	11.056	H	H	B	D	D	D	B	B	D	B	D	D	D	D	D	B	D	D	B	D	B	B	B	B	B	D	D	D	D	D	B	B	D	D	D	D	D	B	D	B	D	D	D	D	D
3	rs3664070	33.8136	33.9147	11.3124	H	H	B	D	D	D	B	B	D	B	D	D	D	D	D	B	D	D	B	D	B	B	B	B	B	D	D	D	D	D	B	B	D	D	D	D	D	B	D	B	D	D	D	D	D
3	rs29901264	33.82	33.9211	11.3124	H	H	B	D	D	D	B	B	D	B	D	D	D	D	D	B	D	D	B	D	B	B	B	B	B	D	D	D	D	D	B	B	D	D	D	D	D	B	D	B	D	D	D	D	D
3	rs31288331	33.8569	33.958	11.4396	H	H	B	D	D	D	B	B	D	B	D	D	D	D	D	B	D	D	B	D	B	B	B	B	B	D	D	D	D	D	B	B	D	D	D	D	D	B	D	B	D	D	D	D	D
3	rs4223883	33.9646	34.0657	11.4396	H	H	B	D	D	D	B	B	D	B	D	D	D	D	D	B	D	D	B	D	B	B	B	B	B	D	D	D	D	D	B	B	D	D	D	D	D	B	D	B	D	D	D	D	D
3	rs13477058	35.4586	35.5597	11.4396	H	H	B	D	D	D	B	B	D	B	D	D	D	D	D	B	D	D	B	D	B	B	B	B	B	D	D	D	D	D	B	B	D	D	D	D	D	B	D	B	D	D	D	D	D
3	rs31381989	35.6211	35.7221	11.4396	H	H	B	D	D	D	B	B	D	B	D	D	D	D	D	B	D	D	B	D	B	B	B	B	B	D	D	D	D	D	B	B	D	D	D	D	D	B	D	B	D	D	D	D	D
3	rs30698864	36.4423	36.5433	12.0958	H	H	B	D	D	D	B	B	D	B	D	D	D	D	D	B	D	D	B	D	B	B	B	B	B	D	D	B	D	D	B	B	D	D	D	D	D	B	D	B	D	D	D	B	B
3	rs3151914	36.4983	36.5994	12.7519	H	H	B	D	D	D	B	B	D	B	D	D	D	D	D	B	D	D	B	D	B	B	B	B	B	D	D	B	D	D	B	B	D	D	D	D	D	B	D	B	D	D	D	B	B
3	rs3151902	36.5029	36.604	12.8792	H	H	B	D	D	D	B	B	D	B	D	D	D	D	D	B	D	D	B	D	B	B	B	B	B	D	D	B	D	D	B	B	D	B	D	D	D	B	D	B	D	D	D	B	B
3	rs29983817	36.6485	36.7495	12.8792	H	H	B	D	D	D	B	B	D	B	D	D	D	D	D	B	D	D	B	D	B	B	B	B	B	D	D	B	D	D	B	B	D	B	D	D	D	B	D	B	D	D	D	B	B
3	UNCHS008426	36.7304	36.8315	13.2668	H	H	B	D	D	D	B	B	D	B	D	D	D	D	D	B	D	D	B	D	B	B	B	B	B	D	D	B	D	D	B	B	D	B	D	D	D	B	D	B	D	D	D	B	B
3	rs3151465	36.7337	36.8348	13.394	H	H	B	D	D	D	B	B	D	B	D	D	D	D	D	B	D	D	B	D	B	B	B	B	B	D	D	B	D	D	B	D	D	B	D	D	D	B	D	B	D	D	D	B	B
3	UNCHS008443	37.2751	37.3762	13.394	H	H	B	D	D	D	B	B	D	B	D	D	D	D	D	B	D	D	B	D	B	B	B	B	B	D	D	B	D	D	B	D	D	B	D	D	D	B	D	B	D	D	D	B	B
3	rs30048108	37.2779	37.379	13.5212	H	H	B	D	D	D	B	B	D	B	D	D	D	D	D	B	D	D	B	D	B	B	B	B	B	D	D	B	D	B	B	D	D	B	D	D	D	B	D	B	D	D	D	B	B
3	UNC5057834	37.2873	37.3884	13.6485	H	H	B	D	D	D	B	B	D	B	D	D	D	D	D	B	D	D	B	D	B	B	B	B	B	D	D	B	D	B	B	D	D	B	D	D	D	B	D	B	D	D	D	B	B
3	rs3141366	37.3262	37.4273	13.7757	H	H	B	D	D	D	B	B	D	B	D	D	D	D	D	B	D	D	B	D	B	B	B	B	B	D	D	B	D	B	B	D	D	B	D	D	D	B	D	B	D	D	D	B	B
3	rs30082219	37.4828	37.5839	13.7757	H	H	B	D	D	D	B	B	D	B	D	D	D	D	D	B	D	D	B	D	B	B	B	B	B	D	D	B	D	B	B	D	D	B	D	D	D	B	D	B	D	D	D	B	B
3	rs30089442	37.4916	37.5927	13.9029	H	H	B	D	D	D	B	B	D	B	D	D	D	D	D	B	D	D	B	D	B	B	B	B	B	D	D	B	D	B	B	D	D	B	D	D	D	B	D	B	D	D	D	B	B
3	rs50091922	37.7628	37.8639	13.9029	H	H	B	D	D	D	B	B	D	B	D	D	D	D	D	B	D	D	B	D	B	B	B	B	B	D	D	B	D	B	B	D	D	B	D	D	D	B	D	B	D	D	D	B	B
3	rs30801829	37.7657	37.8668	14.0301	H	H	B	D	D	D	B	B	D	B	D	D	D	D	B	B	D	D	B	D	B	B	B	B	B	D	D	B	D	B	B	D	D	B	D	D	D	B	D	B	D	D	D	B	B
3	rs31523971	38.382	38.4831	14.0301	H	H	B	D	D	D	B	B	D	B	D	D	D	D	B	B	D	D	B	D	B	B	B	B	B	D	D	B	D	B	B	D	D	B	D	D	D	B	D	B	D	D	D	B	B
3	rs51367062	38.4209	38.522	14.1574	H	H	B	D	D	D	B	B	D	B	D	D	D	D	B	B	D	D	B	D	B	B	B	B	B	D	D	B	D	B	B	D	D	B	D	D	D	B	D	B	D	D	D	B	B
3	rs31525867	38.4225	38.5235	14.4138	H	H	B	D	D	D	B	B	D	B	D	D	D	D	B	B	D	D	B	D	B	B	B	B	B	D	D	B	D	B	B	D	D	B	D	D	D	B	D	B	D	D	D	B	B
3	rs46477289	38.4267	38.5278	14.541	H	H	B	D	D	D	B	B	D	B	D	D	D	D	B	B	D	D	B	D	B	B	B	B	B	D	D	B	D	B	B	D	D	B	D	D	D	B	D	B	D	D	D	B	B
3	rs51901876	38.763	38.864	14.541	H	H	B	D	D	D	B	B	D	B	D	D	D	D	B	B	D	D	B	D	B	B	B	B	B	D	D	B	D	B	B	D	D	B	D	D	D	B	D	B	D	D	D	B	B
3	rs6274061	38.7888	38.8899	14.6682	H	H	B	D	D	D	B	B	D	B	D	D	D	D	B	B	D	D	B	D	B	B	B	B	B	D	D	B	D	B	B	D	D	B	D	D	D	B	D	B	D	D	D	B	B
3	rs46594852	38.8227	38.9238	14.6682	H	H	B	D	D	D	B	B	D	B	D	D	D	D	B	B	D	D	B	D	B	B	B	B	B	D	D	B	D	B	B	D	D	B	D	D	D	B	D	B	D	D	D	B	B
3	rs31313193	39.1849	39.286	14.9246	H	H	B	D	D	D	B	B	D	B	D	B	D	D	B	B	D	D	B	D	B	B	B	B	B	D	D	B	D	B	B	D	D	B	D	D	D	B	B	B	D	D	D	B	B
3	rs46436000	39.5351	39.6362	15.3122	H	H	B	D	D	D	B	B	D	B	D	B	D	D	B	B	D	D	B	D	B	B	B	B	B	D	D	B	D	B	B	D	D	B	D	D	D	B	B	B	D	D	D	B	B
3	rs48319012	39.5353	39.6364	15.3122	H	H	B	D	D	D	B	B	D	B	D	B	D	D	B	B	D	D	B	D	B	B	B	B	B	D	D	B	D	B	B	D	D	B	D	D	D	B	B	B	D	D	D	B	B
3	rs31183617	39.5498	39.6508	15.6998	H	H	B	D	D	D	B	B	D	B	D	B	D	D	B	B	D	D	B	D	B	B	B	B	B	D	D	B	D	B	B	D	D	B	D	D	D	B	B	B	D	D	D	D	B
3	rs50354672	39.9187	40.0197	15.6998	H	H	B	D	D	D	B	B	D	B	D	B	D	D	B	B	D	D	B	D	B	B	B	B	B	D	D	B	D	B	B	D	D	B	D	D	D	B	B	B	D	D	D	D	B
3	rs6324747	39.9314	40.0325	16.0874	H	H	B	D	D	D	B	B	D	B	D	B	D	D	B	B	D	D	B	D	B	B	B	B	B	D	D	B	D	B	B	D	D	B	D	D	D	B	B	B	D	D	D	D	B
3	rs6248503	40.2229	40.3239	16.0874	H	H	B	D	D	D	B	B	D	B	D	B	D	D	B	B	D	D	B	D	B	B	B	B	B	D	D	B	D	B	B	D	D	B	D	D	D	B	B	B	D	D	D	D	B
3	rs30504535	40.4026	40.5036	16.475	H	H	B	D	D	D	B	B	D	D	D	B	B	D	B	B	D	D	B	D	B	B	B	B	B	D	D	B	D	B	B	D	D	B	D	D	D	B	B	B	D	D	D	D	B
3	rs51693383	41.0156	41.2117	16.7314	H	H	B	D	D	D	B	B	D	D	D	B	B	D	B	B	D	D	B	D	B	B	B	B	B	D	D	B	D	B	B	D	D	B	D	D	D	B	B	B	D	D	D	D	B
3	rs50859505	41.1602	41.3563	16.7314	H	H	B	D	D	D	B	B	D	D	D	B	B	D	B	B	D	D	B	D	B	B	B	B	B	D	D	B	D	B	B	D	D	B	D	D	D	B	B	B	D	D	D	D	B
3	rs49738931	41.346	41.5421	16.9878	H	H	B	D	D	D	B	B	D	D	D	D	B	D	B	B	D	D	B	D	B	B	B	B	B	D	D	B	D	B	B	D	D	B	D	D	D	B	B	B	D	D	D	D	B
3	rs30805858	41.383	41.5791	17.1151	H	H	B	D	D	D	B	B	D	D	D	D	B	D	B	B	D	D	B	D	B	B	B	B	B	D	D	B	D	B	B	D	D	B	D	D	D	B	B	B	D	D	D	D	B
3	rs31187985	41.7258	41.9218	17.1151	H	H	B	D	D	D	B	B	D	D	D	D	B	D	B	B	D	D	B	D	B	B	B	B	B	D	D	B	D	B	B	D	D	B	D	D	D	B	B	B	D	D	D	D	B
3	rs214051626	41.953	42.1491	17.5027	H	H	B	D	D	D	B	B	D	D	D	D	B	D	B	B	D	D	B	D	B	B	B	B	B	D	D	B	D	B	B	D	D	B	D	D	D	B	B	B	D	D	D	D	B
3	rs51693979	42.3632	42.5593	17.5027	H	H	B	D	H	D	B	B	D	D	D	D	B	D	B	B	D	D	B	D	B	B	B	B	B	D	D	B	D	B	B	D	D	H	D	D	D	B	B	B	D	D	D	D	B
3	rs30351060	42.9422	43.1382	17.6299	H	H	B	D	H	D	B	B	D	D	D	D	B	D	B	B	D	D	B	D	B	B	B	B	B	D	D	B	D	B	B	D	D	H	D	D	D	B	B	B	D	D	D	D	B
3	rs46019336	45.7434	45.9395	17.6299	H	H	B	D	H	D	B	B	D	D	D	D	B	D	B	B	D	D	B	D	B	B	B	B	B	D	D	B	D	B	B	D	D	H	D	D	D	B	B	B	D	D	D	D	B
3	rs31434107	45.9551	46.1512	17.7571	H	H	B	D	H	D	B	B	D	D	D	D	B	D	B	B	D	D	B	D	B	B	B	B	B	D	D	B	D	B	B	D	D	H	D	D	D	B	B	B	D	D	D	D	B
3	rs30302627	45.9604	46.1565	18.1447	H	H	B	D	B	D	B	B	D	D	D	D	B	D	B	B	D	D	B	D	B	B	B	B	B	D	D	B	D	B	B	D	D	H	D	D	D	B	B	B	D	D	D	D	B
3	rs31490033	45.9748	46.1709	18.2719	H	H	B	D	B	D	B	B	D	D	D	D	B	D	B	B	D	D	B	D	B	B	B	B	B	D	D	B	D	B	B	D	D	D	D	D	D	B	B	B	D	D	D	D	B
3	rs31287802	46.2097	46.4058	18.2719	H	H	B	D	B	D	B	B	D	D	D	D	B	D	B	B	D	D	B	D	B	B	B	B	B	D	D	B	D	B	B	D	D	D	D	D	D	B	B	B	D	D	D	D	B
3	rs30659567	46.6134	46.8095	18.3992	H	H	B	D	B	D	B	B	D	D	D	D	B	D	B	B	D	D	B	D	B	B	B	B	B	D	D	B	D	B	B	D	D	D	D	D	D	B	B	B	D	D	D	D	B
3	UNC5191765	47.2796	47.4757	18.5264	H	H	B	D	B	D	B	B	D	D	D	D	B	D	B	B	D	D	B	D	B	B	B	B	B	D	D	B	D	B	B	D	D	D	D	D	D	B	B	B	D	D	D	D	B
3	rs108292324	47.7981	47.9941	18.5264	H	H	B	D	B	D	B	B	D	D	D	D	B	D	B	B	D	D	B	D	B	B	B	B	B	D	D	B	D	B	B	D	D	D	D	D	D	B	B	B	D	D	D	D	B
3	rs46267886	47.8808	48.0768	18.6536	H	H	B	D	B	D	B	B	D	D	D	D	B	D	B	B	D	D	B	D	B	B	B	B	B	D	D	B	D	B	B	D	D	D	D	D	D	B	B	B	D	D	D	D	B
3	rs30053034	50.1012	50.2973	18.6536	H	H	B	D	B	D	B	B	D	D	D	D	B	D	B	B	D	D	B	D	B	B	B	B	B	D	D	B	D	B	B	D	D	D	D	D	D	B	B	B	D	D	D	D	B
3	rs30046776	50.1138	50.3098	18.7808	H	H	B	D	B	D	B	B	D	D	D	D	B	D	B	B	D	D	B	D	B	B	B	B	B	D	D	B	D	B	B	D	D	D	D	D	D	B	B	B	D	D	D	D	B
3	rs31005014	50.9914	51.1875	18.7808	H	H	B	D	B	D	B	B	D	D	D	D	B	D	B	B	D	D	B	D	B	B	B	B	B	D	D	B	D	B	B	D	D	D	D	D	D	B	B	B	D	D	D	D	B
3	rs30326801	52.8572	53.0533	19.7142	H	H	B	D	B	B	B	B	D	D	D	D	B	B	D	B	D	D	B	D	B	B	B	B	B	D	D	B	D	B	B	D	D	D	D	D	D	D	B	B	D	D	D	D	B
3	rs227777266	53.0501	53.2462	21.2293	H	H	B	D	B	B	B	B	D	D	D	D	B	B	D	B	D	D	B	D	B	B	B	B	B	D	D	B	D	B	B	D	D	D	D	D	D	D	B	B	D	D	D	D	B
3	rs13477113	53.0737	53.2697	22.023	H	H	B	D	B	B	B	B	D	D	D	D	B	B	D	B	D	D	B	D	B	B	B	B	D	D	D	B	D	B	B	D	D	D	D	D	D	D	B	B	D	D	D	D	B
3	rs30374445	53.1087	53.3047	22.023	H	H	B	D	B	B	B	B	D	D	D	D	B	B	D	B	D	D	B	D	B	B	B	B	D	D	D	B	D	B	B	D	D	D	D	D	D	D	B	B	D	D	D	D	B
3	rs30400781	53.4033	53.5994	22.1502	H	H	B	D	B	B	B	B	D	D	D	D	B	B	D	B	D	D	B	D	B	B	B	B	D	D	D	B	D	B	B	D	D	D	D	D	D	D	B	B	D	D	D	D	B
3	rs30450303	53.8323	54.0284	22.1502	H	H	B	D	B	B	B	B	D	D	D	D	B	B	D	B	D	D	B	D	B	B	B	B	D	D	D	B	D	B	B	D	D	D	D	D	D	D	B	B	D	D	D	D	B
3	rs30465721	54.0245	54.2206	22.4066	H	H	B	D	B	B	B	B	D	D	D	D	B	B	D	B	D	B	B	D	B	B	B	B	D	D	D	B	D	B	B	D	D	D	D	D	D	D	B	B	D	D	D	D	B
3	rs30014314	54.0248	54.2209	22.5338	H	H	B	D	B	B	B	B	D	D	D	D	B	B	D	B	D	B	B	D	D	B	B	B	D	D	D	B	D	B	B	D	D	D	D	D	D	D	B	B	D	D	D	D	B
3	rs30469949	54.0843	54.2804	22.5338	H	H	B	D	B	B	B	B	D	D	D	D	B	B	D	B	D	B	B	D	D	B	B	B	D	D	D	B	D	B	B	D	D	D	D	D	D	D	B	B	D	D	D	D	B
3	rs30480648	54.2271	54.4232	22.6611	H	H	B	D	B	B	B	B	D	D	D	D	B	B	D	B	B	B	B	D	D	B	B	B	D	D	D	B	D	B	B	D	D	D	D	D	D	D	B	B	D	D	D	D	B
3	rs30519692	54.6197	54.8158	22.6611	H	H	B	D	B	B	B	B	D	D	D	D	B	B	D	B	B	B	B	D	D	B	B	B	D	D	D	B	D	B	B	D	D	D	D	D	D	D	B	B	D	D	D	D	B
3	rs30942882	54.6206	54.8167	22.9175	H	H	B	D	B	B	B	B	D	D	D	D	B	B	D	B	B	B	B	D	D	B	B	B	D	D	D	B	D	B	B	D	D	D	D	D	D	D	B	B	D	B	D	D	B
3	rs30832579	54.6235	54.8196	22.9175	H	H	B	D	B	B	B	B	D	D	D	D	B	B	D	B	B	B	B	D	D	B	B	B	D	D	D	B	D	B	B	D	D	D	D	D	D	D	B	B	D	B	D	D	B
3	rs30529527	54.7463	54.9424	23.4383	H	H	B	D	B	B	B	B	D	D	D	D	B	B	D	B	B	B	B	D	D	B	B	B	D	D	D	B	D	B	B	D	D	D	D	D	D	D	B	B	D	B	D	D	B
3	rs30535654	54.8314	55.0275	24.0945	H	H	B	D	B	B	B	B	D	D	D	D	B	B	D	B	B	B	B	D	D	B	B	B	D	D	D	B	D	B	B	D	D	D	D	D	D	D	B	B	D	B	D	D	B
3	rs30544682	54.8488	55.0448	24.0945	H	H	B	D	B	B	B	B	D	D	D	D	B	B	D	B	B	B	B	D	D	B	B	B	D	D	D	B	D	B	B	D	D	D	D	D	D	D	B	B	D	B	D	D	B
3	rs4223969	54.8533	55.0493	24.4821	H	H	B	D	B	B	B	B	D	D	D	D	B	B	D	B	B	B	B	D	D	B	B	B	D	D	D	B	D	B	B	D	D	D	D	D	D	D	B	B	D	B	D	D	B
3	rs30584261	55.281	55.4771	24.4821	H	H	B	D	B	B	B	B	D	D	D	D	B	B	D	B	B	B	B	D	D	B	B	B	D	D	D	B	D	B	B	D	D	D	D	D	D	D	B	B	D	B	D	D	B
3	rs30357346	55.2958	55.4918	24.6093	H	H	B	D	B	B	B	B	D	D	D	D	B	B	D	B	B	B	B	D	D	B	B	B	D	D	D	B	D	B	B	B	D	D	D	D	D	D	B	B	D	B	D	D	B
3	rs30667917	56.2542	56.4502	24.6093	H	H	B	D	B	B	B	B	D	D	D	D	B	B	D	B	B	B	B	D	D	B	B	B	D	D	D	B	D	B	B	B	D	D	D	D	D	D	B	B	D	B	D	D	B
3	rs30159374	56.2702	56.4663	24.7365	H	H	B	D	B	B	B	B	D	D	D	D	B	B	D	B	B	B	B	D	D	B	B	B	D	D	D	B	D	B	B	B	D	D	D	D	D	D	B	B	D	B	D	D	B
3	rs6319642	56.2954	56.4915	24.7365	H	H	B	D	B	B	B	B	D	D	D	D	B	B	D	B	B	B	B	D	D	B	B	B	D	D	D	B	D	B	B	B	D	D	D	D	D	D	B	B	D	B	D	D	B
3	rs31596392	56.5118	56.7078	25.2574	H	H	B	D	B	B	B	B	D	D	D	D	B	B	D	B	B	B	B	D	D	B	B	B	D	D	D	B	D	B	B	B	D	D	D	D	D	D	B	B	D	B	D	D	B
3	rs47166276	57.1171	57.3132	25.2574	H	H	B	D	B	B	B	B	D	D	D	D	B	B	D	B	B	B	B	D	D	B	B	B	D	D	D	B	D	B	B	B	D	D	D	D	D	D	B	B	D	B	D	D	B
3	rs30893154	57.1388	57.3349	25.3846	H	H	B	D	B	B	D	B	D	D	D	D	B	B	D	B	B	B	B	D	D	B	B	B	D	D	D	B	D	B	B	B	D	D	D	D	D	D	B	B	D	B	D	D	B
3	rs31153645	57.1392	57.3353	25.5118	H	H	B	D	B	B	D	B	D	D	D	D	B	B	D	B	B	B	B	D	D	B	B	B	D	D	D	B	D	B	B	B	D	D	D	D	D	D	B	B	D	B	D	D	B
3	rs46360803	57.2465	57.4426	25.5118	H	H	B	D	B	B	D	B	D	D	D	D	B	B	D	B	B	B	B	D	D	B	B	B	D	D	D	B	D	B	B	B	D	D	D	D	D	D	B	B	D	B	D	D	B
3	rs30723371	57.2482	57.4443	25.639	H	H	B	D	B	B	D	B	D	D	D	D	B	B	D	B	B	B	B	D	D	B	B	B	D	D	D	B	D	B	B	B	D	D	D	D	D	D	B	B	D	B	D	D	B
3	rs51859403	57.4135	57.6096	25.8955	H	H	B	D	B	B	D	B	D	D	D	D	B	B	D	B	B	B	B	D	D	B	B	B	D	D	D	B	D	B	B	B	D	D	D	D	D	D	B	B	D	B	D	D	B
3	rs6334912	57.4774	57.6734	26.2831	H	H	B	D	B	B	D	B	D	D	D	D	B	B	D	B	B	B	B	D	D	B	B	B	D	D	D	B	D	B	B	B	D	D	D	D	D	D	B	B	D	B	D	D	D
3	rs31737774	57.6244	57.8204	26.2831	H	H	B	D	B	B	D	B	D	D	D	D	B	B	D	B	B	B	B	D	D	B	B	B	D	D	D	B	D	B	B	B	D	D	D	D	D	D	B	B	D	B	D	D	D
3	rs6363066	57.6272	57.8233	26.4103	H	H	B	D	B	B	D	B	D	D	D	D	B	B	D	B	B	B	B	D	D	B	B	B	D	D	D	B	D	B	B	B	D	D	D	D	D	D	B	B	D	B	D	D	D
3	rs30725761	57.8258	58.0218	26.4103	H	H	B	D	B	B	D	B	D	D	D	D	B	B	D	B	B	B	B	D	D	B	B	B	D	D	D	B	D	B	B	B	D	D	D	D	D	D	B	B	D	B	D	D	D
3	UNC5348732	58.2815	58.4776	26.9231	H	H	B	D	B	B	D	B	D	D	D	D	B	B	D	B	B	B	B	D	D	B	B	B	D	D	D	B	D	B	B	B	D	D	D	D	D	D	B	B	D	B	D	D	D
3	rs6301139	58.2938	58.4899	26.6667	H	H	B	D	B	B	D	B	D	D	D	D	B	B	D	B	B	B	B	D	D	B	B	B	D	D	D	B	D	B	B	B	D	D	D	D	D	D	B	B	D	B	D	D	D
3	rs30401146	58.9617	59.1577	27.1795	H	H	B	D	B	B	D	B	D	D	D	D	B	B	D	B	B	B	B	D	D	B	B	B	D	D	D	B	D	B	B	B	D	D	D	D	D	D	B	B	D	B	D	D	D
3	rs30810079	61.0224	61.2185	27.4359	H	H	B	D	B	B	D	B	B	D	D	D	B	B	D	B	B	B	B	D	D	B	B	B	D	D	D	B	D	B	B	B	D	D	D	D	D	D	B	B	D	B	D	D	D
3	rs52481290	61.0235	61.2196	28.2296	H	H	B	D	B	B	D	B	B	D	D	D	B	B	D	B	B	B	B	D	D	B	B	B	D	D	D	B	D	B	B	B	D	D	D	D	D	D	B	B	D	B	D	D	D
3	rs47064658	61.024	61.2201	28.2296	H	H	B	D	B	B	D	B	B	D	D	D	B	B	D	B	B	B	B	D	D	B	B	B	D	D	D	B	D	B	B	B	D	D	D	D	D	D	B	B	D	B	D	D	D
3	rs13477144	61.0722	61.2682	28.486	H	H	B	D	B	B	D	B	B	D	D	D	B	B	D	B	B	B	B	D	D	B	B	B	D	D	D	B	D	B	B	B	D	D	D	D	D	D	B	B	D	B	D	D	D
3	rs107736772	62.1956	62.3917	28.486	H	H	B	D	B	B	D	B	B	D	D	D	B	B	D	B	B	B	B	D	D	B	B	B	D	D	D	B	D	B	B	B	D	D	D	D	D	D	B	B	D	B	D	D	D
3	rs6191597	62.3878	62.5839	28.6132	H	H	B	D	B	B	D	B	B	D	D	D	B	B	D	B	B	B	B	D	D	B	B	B	D	D	D	B	D	B	B	B	D	D	D	D	D	D	B	B	D	B	D	D	D
3	rs46649841	63.3105	63.5066	28.6132	H	H	B	D	B	B	D	B	B	D	D	D	B	B	D	B	B	B	B	D	D	B	B	B	D	D	D	B	D	B	B	B	D	D	D	D	D	D	B	B	D	B	D	D	D
3	rs30886554	63.5189	63.715	28.7404	H	H	B	D	B	B	D	B	B	D	D	D	B	B	D	B	B	B	B	D	D	B	B	B	D	D	D	B	D	B	B	B	D	D	D	D	D	D	B	B	D	B	D	D	D
3	rs30259722	64.0006	64.1967	28.7404	H	H	B	D	B	B	D	B	B	D	D	D	B	B	D	B	B	B	B	D	D	B	B	B	D	D	D	B	D	B	B	B	D	D	D	D	D	D	B	B	D	B	D	D	D
3	rs6251307	64.0962	64.2923	28.8677	H	H	B	D	B	B	D	B	B	D	D	D	B	B	D	B	B	B	B	D	D	B	B	B	D	D	D	B	D	B	B	B	D	D	D	D	D	D	B	B	D	B	D	D	D
3	UNCHS008889	64.1396	64.3356	28.9949	H	H	B	D	B	B	D	B	B	D	D	D	B	B	D	B	B	B	B	D	D	B	B	B	D	D	D	B	D	B	B	B	D	D	D	D	D	D	B	B	D	B	D	D	D
3	rs31482508	65.2841	65.4802	28.9949	H	H	B	D	B	B	D	B	B	D	D	D	B	B	D	B	B	B	B	D	D	B	B	B	D	D	D	B	D	B	B	B	D	D	D	D	D	D	B	B	D	B	D	D	D
3	rs31239141	65.2932	65.4893	29.1221	H	H	B	D	B	B	D	B	B	D	D	D	B	B	D	B	B	B	B	D	D	B	B	B	D	D	D	B	D	B	B	B	D	D	D	D	D	D	B	B	D	B	D	D	D
3	rs51669923	65.3279	65.524	29.2493	H	H	B	D	B	B	D	B	B	D	D	D	B	B	D	B	B	B	B	D	D	B	B	B	D	B	D	B	D	B	B	B	D	D	D	D	D	D	B	B	D	B	D	D	D
3	rs31229055	65.3679	65.564	29.5057	H	H	B	D	B	B	D	B	B	D	D	D	B	B	D	B	B	B	B	D	D	B	B	B	D	B	D	B	D	B	B	B	D	D	D	D	D	D	B	B	D	D	D	D	D
3	rs31497298	65.4627	65.6587	29.5057	H	H	B	D	B	B	D	B	B	D	D	D	B	B	D	B	B	B	B	D	D	B	B	B	D	B	D	B	D	B	B	B	D	D	D	D	D	D	B	B	D	D	D	D	D
3	rs3674751	65.4748	65.6709	29.633	H	H	B	D	B	B	D	B	B	D	D	D	B	B	D	B	B	B	B	D	D	B	B	B	D	B	D	B	D	B	B	B	D	D	D	D	D	D	B	B	D	D	D	D	D
3	rs30357888	66.4725	66.6686	29.633	H	H	B	D	B	B	D	B	B	D	D	D	B	B	D	B	B	B	B	D	D	B	B	B	D	B	D	B	D	B	B	B	D	D	D	D	D	D	B	B	D	D	D	D	D
3	rs30843932	66.9723	67.1684	29.7602	H	H	B	D	B	B	D	B	B	D	D	D	B	B	D	B	B	B	B	D	D	B	B	B	D	B	D	B	D	B	B	B	D	D	D	D	D	D	B	B	D	D	D	D	D
3	rs30887094	67.0335	67.2296	29.7602	H	H	B	D	B	B	D	B	B	D	D	D	B	B	D	B	B	B	B	D	D	B	B	B	D	B	D	B	D	B	B	B	D	D	D	D	D	D	B	B	D	D	D	D	D
3	rs30890056	67.0387	67.2348	29.8874	H	H	B	D	B	B	D	B	B	D	D	D	B	B	D	B	B	B	B	D	D	B	B	B	D	B	D	B	D	B	B	B	D	D	D	D	D	D	B	B	D	D	D	D	D
3	rs30896740	67.3052	67.5013	29.8874	H	H	B	D	B	B	D	B	B	D	D	D	B	B	D	B	B	B	B	D	D	B	B	B	D	B	D	B	D	B	B	B	D	D	D	D	D	D	B	B	D	D	D	D	D
3	rs47191211	67.8886	68.0846	30.0147	H	H	B	D	B	B	D	B	B	D	D	D	B	B	D	B	B	B	B	D	D	B	B	B	D	B	D	B	D	B	B	B	D	D	D	D	D	D	B	B	D	D	D	D	D
3	rs30546833	67.8967	68.0927	30.2711	H	H	B	D	B	B	D	B	B	D	D	D	B	B	D	B	B	B	B	D	D	B	B	B	D	B	D	B	D	B	B	B	D	D	D	D	D	D	B	B	B	D	D	B	D
3	rs30968839	67.946	68.1421	30.2711	H	H	B	D	B	B	D	B	B	D	D	D	B	B	D	B	B	B	B	D	D	B	B	B	D	B	D	B	D	B	B	B	D	D	D	D	D	D	B	B	B	D	D	B	D
3	rs3674810	67.9467	68.1428	30.3983	H	H	B	D	B	B	D	B	B	D	D	D	B	B	D	B	B	B	B	D	D	B	B	B	D	B	D	B	D	B	B	B	D	D	D	D	D	D	B	B	B	D	D	B	D
3	rs30973557	68.8211	69.0172	30.3983	H	H	B	D	B	B	D	B	B	H	D	D	B	B	D	B	B	B	B	D	D	B	B	B	D	B	D	B	D	B	B	B	D	D	D	D	D	D	B	B	B	D	D	B	D
3	rs30711071	68.8296	69.0257	30.5255	H	H	B	D	B	B	D	B	B	B	D	D	B	B	D	B	B	B	B	D	D	B	B	B	D	B	D	B	D	B	B	B	D	D	D	D	D	D	B	B	B	D	D	B	D
3	rs31291384	69.1627	69.3588	30.5255	H	H	B	D	B	B	D	B	B	B	D	D	B	B	D	B	B	B	B	D	D	B	B	B	D	B	D	B	D	B	B	B	D	D	D	D	D	D	B	B	B	D	D	B	D
3	rs51960873	69.2913	69.4873	30.6527	H	H	B	D	B	B	D	B	B	B	D	D	B	B	D	B	B	B	B	D	D	B	B	B	D	B	D	B	D	B	B	B	D	D	D	D	D	D	B	B	B	D	D	B	D
3	rs31326636	69.3263	69.5223	30.6527	H	H	B	D	B	B	D	B	B	B	D	D	B	B	D	B	B	B	B	D	D	B	B	B	D	B	D	B	D	B	B	B	D	D	D	D	D	D	B	B	B	D	D	B	D
3	rs31015524	69.3303	69.5264	30.78	H	H	B	D	B	B	D	B	B	B	D	D	B	B	D	B	B	B	B	D	D	B	B	B	D	B	D	B	D	B	B	B	D	D	D	D	D	D	B	B	B	D	D	B	D
3	rs31426069	69.7738	69.9698	30.78	H	H	B	D	B	B	D	B	B	B	D	D	B	B	D	B	B	B	B	D	D	B	B	B	D	B	D	B	D	B	B	B	D	D	D	D	D	D	B	B	B	D	D	B	D
3	rs48944333	69.8447	70.0408	30.9072	H	H	B	D	B	B	D	B	B	B	D	D	B	B	D	B	B	B	B	D	D	B	B	B	D	B	D	B	D	B	B	B	D	D	D	D	D	D	B	B	B	D	D	B	D
3	rs51358767	70.2783	70.4744	31.428	H	H	B	D	B	B	D	B	B	B	D	D	B	B	D	B	B	B	B	D	D	B	B	B	D	B	D	B	D	B	B	B	D	D	D	D	D	D	B	B	B	D	D	B	D
3	rs31384807	70.4204	70.6165	31.428	H	H	B	D	B	B	D	B	B	B	D	D	B	B	D	B	B	B	B	D	D	B	B	B	D	B	D	B	D	B	B	B	D	D	D	D	D	D	B	B	B	D	D	B	D
3	rs6351657	72.4626	72.6587	31.428	H	H	B	D	B	B	D	B	B	B	D	D	B	B	D	B	B	B	B	D	D	B	B	B	D	B	D	B	D	B	B	B	D	D	D	D	D	D	B	B	B	D	D	B	D
3	rs51936870	72.7104	72.9065	31.428	H	H	B	D	B	B	D	B	B	B	D	D	B	B	D	B	B	B	B	D	D	B	B	B	D	B	D	B	D	B	B	B	D	D	D	D	D	D	B	B	B	D	D	B	D
3	rs31366999	74.4206	74.6167	32.0842	H	H	B	D	B	B	D	B	B	B	D	D	B	B	D	B	B	B	B	D	D	B	B	B	D	B	D	B	D	B	B	B	D	D	D	D	D	D	B	B	B	D	D	B	D
3	rs47205918	74.5079	74.704	32.2114	H	H	B	D	B	B	D	B	B	B	D	B	B	B	D	B	B	B	B	D	D	B	B	B	D	B	D	B	D	B	B	B	D	D	D	D	D	D	B	B	B	D	D	B	D
3	rs49752901	75.276	75.4721	32.2114	H	H	B	D	B	B	D	B	B	B	D	B	B	B	D	B	B	B	B	D	D	B	B	B	D	B	D	B	D	B	B	B	D	D	D	D	D	D	B	B	B	D	D	B	D
3	rs33861236	76.3838	76.5798	33.0051	H	H	B	D	B	B	D	B	B	B	D	B	B	B	D	B	B	B	B	D	D	B	B	B	D	B	D	B	D	B	B	B	D	D	D	D	D	D	B	B	B	D	D	B	D
3	rs220027832	76.5341	76.7302	33.0051	H	H	B	D	B	B	D	B	B	B	D	B	B	B	D	B	B	B	B	D	D	B	B	B	D	B	D	B	D	B	B	B	D	D	D	D	D	D	B	B	B	D	D	B	D
3	rs30417021	77.0104	77.2065	33.1323	H	H	B	D	B	B	D	B	B	B	D	B	B	B	D	B	B	B	B	D	D	B	B	B	D	B	D	B	D	B	B	B	D	D	D	D	D	D	B	B	B	D	D	B	D
3	rs31124218	77.2358	77.4319	33.1323	H	H	B	D	B	B	D	B	B	B	D	B	B	B	D	B	B	B	B	D	D	B	B	B	D	B	D	B	D	B	B	B	D	D	D	D	D	D	B	B	B	D	D	B	D
3	rs265721181	79.4779	79.674	33.2595	H	H	B	D	B	B	D	B	B	B	D	B	B	B	D	B	B	B	B	D	D	B	B	B	D	B	D	B	D	B	B	D	D	D	D	D	D	D	B	B	B	D	D	B	D
3	rs108707331	80.9962	81.1923	33.6471	H	H	B	D	B	B	D	B	B	B	D	B	B	B	D	B	B	B	B	D	D	B	B	B	D	B	D	B	D	B	B	D	D	D	D	D	D	D	B	B	B	D	D	B	D
3	rs31038721	81.0118	81.2079	33.6471	H	H	B	D	B	B	D	B	B	B	D	B	B	B	D	B	B	B	B	D	D	B	B	B	D	B	D	B	D	B	B	D	D	D	D	D	D	D	B	B	B	D	D	B	D
3	rs6196421	81.4337	81.6298	33.6471	H	H	B	D	B	B	D	B	B	B	D	B	B	B	D	B	B	B	B	D	D	B	B	B	D	B	D	B	D	B	B	D	D	D	D	D	D	D	B	B	B	D	D	B	D
3	rs3699123	82.1999	82.396	33.9035	H	H	B	D	B	B	D	B	B	B	D	B	B	B	D	B	B	B	B	D	D	B	B	B	D	B	D	B	D	B	B	D	D	D	D	D	D	D	B	B	B	D	D	B	D
3	rs48679643	84.039	84.2351	34.5597	H	H	B	D	B	B	D	B	B	B	D	B	B	B	D	B	B	B	B	D	D	B	B	B	D	B	D	B	D	B	B	D	D	D	D	D	D	D	B	B	B	D	D	B	D
3	rs30556451	84.7477	84.9438	34.5597	H	H	B	D	B	B	D	B	B	B	D	B	B	B	D	B	B	B	B	D	D	B	B	B	D	B	D	B	D	B	B	D	D	D	D	D	D	D	B	B	B	D	D	B	D
3	rs31381003	85.853	86.0491	34.8161	H	H	B	D	B	B	D	B	B	B	D	B	B	B	D	B	B	B	B	D	D	B	B	B	D	B	D	B	D	B	B	D	D	D	D	D	D	D	B	B	B	D	D	B	D
3	rs3698196	85.9318	86.1279	34.8161	H	H	B	D	B	B	D	B	B	B	D	B	B	B	D	B	B	B	B	D	D	B	B	B	D	B	D	B	D	B	B	D	D	D	D	D	D	D	B	B	B	D	D	B	D
3	rs31381084	86.1293	86.3254	35.2037	H	H	B	D	B	B	D	B	B	B	D	B	B	B	D	B	B	B	B	D	D	B	B	B	D	B	D	B	D	B	B	D	D	D	D	D	D	D	B	B	B	D	D	B	D
3	rs30303757	87.5618	87.7578	35.2037	H	H	B	D	B	B	D	B	B	B	D	B	B	B	D	B	B	B	B	D	D	B	B	B	D	B	D	B	D	B	B	D	D	D	D	D	D	D	B	B	B	D	D	B	D
3	rs30314408	87.6588	87.8549	35.3309	H	H	B	D	B	B	D	B	B	B	D	B	B	B	D	B	B	B	B	D	D	B	B	B	D	B	D	B	D	B	B	D	D	D	D	D	D	D	B	B	B	D	D	B	D
3	rs30260103	87.7157	87.9117	35.7185	H	H	B	D	B	B	D	B	B	B	D	B	B	B	D	B	B	B	B	D	D	B	B	B	D	B	D	B	D	B	B	D	D	D	D	D	D	D	B	B	B	D	D	B	D
3	rs31136806	88.8655	89.0616	35.7185	H	H	B	D	B	B	D	B	B	B	D	B	B	B	D	B	B	B	B	D	D	B	B	B	D	B	D	B	D	B	B	D	D	D	D	D	D	D	B	B	B	D	D	B	D
3	rs32936856	89.165	89.3611	35.8458	H	H	B	D	B	B	B	B	B	B	D	B	B	B	D	B	B	B	B	D	D	B	B	B	D	B	D	B	D	B	B	D	D	D	D	D	D	D	B	B	B	D	D	B	D
3	rs31051029	89.9068	90.1028	36.1022	H	H	B	D	B	B	B	B	B	B	D	B	B	B	D	B	B	B	B	D	D	B	B	B	D	B	D	B	D	B	B	D	D	D	D	D	D	D	B	B	B	D	D	B	D
3	rs222624698	90.0517	90.2477	36.2294	H	H	B	D	B	B	B	B	B	B	D	B	B	B	D	B	B	B	B	D	D	B	B	B	D	B	D	B	D	B	B	D	D	D	D	D	D	D	B	B	B	D	D	B	D
3	rs30306135	90.2167	90.4128	36.2294	H	H	B	D	B	B	B	B	B	B	D	B	B	B	D	B	B	B	B	D	D	B	B	B	D	B	D	B	D	B	B	D	D	D	D	D	D	D	B	B	B	D	D	B	D
3	rs45891719	90.2747	90.4708	36.3566	H	H	B	D	B	B	B	B	B	B	D	B	B	B	D	B	B	B	B	D	D	B	B	B	D	B	D	B	D	B	B	D	D	D	D	D	D	D	B	B	B	D	D	B	D
3	rs30118489	90.4645	90.6606	36.3566	H	H	B	D	B	B	B	B	B	B	D	B	B	B	D	B	B	B	B	D	D	B	B	B	D	B	D	B	D	B	B	D	D	D	D	D	D	D	B	B	B	D	D	B	D
3	rs236064187	90.5088	90.7049	36.7442	H	H	B	D	B	B	B	B	B	B	D	B	B	B	D	B	B	B	B	D	D	B	B	B	D	B	D	B	D	B	B	D	D	D	D	D	D	D	B	B	B	D	D	B	D
3	rs216324260	91.2191	91.4152	36.7442	H	H	B	D	B	B	B	B	B	B	D	B	B	B	D	B	B	B	B	D	D	B	B	B	D	B	D	B	D	B	B	D	D	D	D	D	D	D	B	B	B	D	D	B	D
3	rs6201483	92.3792	92.5752	36.8714	H	H	B	D	B	B	B	B	B	B	D	B	B	B	D	B	B	B	B	D	D	B	B	B	D	B	D	B	D	B	B	D	D	D	D	D	D	D	B	B	B	D	D	B	D
3	rs30793411	92.4402	92.6363	36.8714	H	H	B	D	B	B	B	B	B	B	D	B	B	B	D	B	B	B	B	D	D	B	B	B	D	B	D	B	D	B	B	D	D	D	D	D	D	D	B	B	B	D	D	B	D
3	rs47354549	93.2867	93.4827	36.9987	H	H	B	D	B	B	B	B	B	B	D	B	B	B	D	B	B	B	B	D	D	B	B	B	D	B	D	B	D	B	B	D	D	D	D	D	D	D	B	B	B	D	D	B	D
3	rs13477263	93.3911	93.5872	37.1259	H	H	B	D	B	B	B	B	B	B	D	B	B	B	D	B	B	B	B	D	D	B	B	B	D	B	D	B	D	B	B	D	D	D	D	D	D	D	B	B	B	D	D	B	D
3	rs13477272	95.488	95.6841	37.1259	H	H	B	D	B	B	B	B	B	B	D	B	B	B	D	B	B	B	B	D	D	B	B	B	D	B	D	B	D	B	B	D	D	D	D	D	D	D	B	B	B	D	D	B	D
3	rs13477280	98.087	98.283	38.0592	H	H	B	D	B	B	B	B	D	B	D	B	B	B	D	B	B	B	B	D	D	B	B	B	D	B	D	B	D	B	B	D	D	D	D	D	D	D	B	D	B	D	B	B	D
3	rs227691182	98.5742	98.7703	38.7154	H	H	B	D	B	B	B	B	D	B	D	B	B	B	D	B	B	B	B	D	D	B	B	B	D	B	D	B	D	B	B	D	D	D	D	D	D	D	B	D	B	D	B	B	D
3	rs13477288	99.357	99.553	38.7154	H	H	B	D	B	B	B	B	D	B	D	B	B	B	D	B	B	B	B	D	D	B	B	B	D	B	D	B	D	B	B	D	D	D	D	D	D	D	B	D	B	D	B	B	D
3	rs3159432	100.192	100.388	39.103	H	H	B	D	B	B	B	B	D	B	D	B	B	B	D	B	B	B	B	D	D	B	B	B	D	B	D	B	D	B	B	D	D	D	D	D	D	D	B	D	B	D	B	B	D
3	rs3162061	100.524	100.72	39.103	H	H	B	D	B	B	B	B	D	B	D	B	B	B	D	B	B	B	B	D	D	B	B	B	D	B	D	B	D	B	B	D	D	D	D	D	D	D	B	D	B	D	B	B	D
3	D3Mit189	100.78	100.976	39.2302	H	H	B	D	B	B	B	B	D	B	D	B	B	B	D	B	B	B	B	D	D	B	B	B	D	B	D	B	D	B	B	D	D	D	D	D	D	D	B	D	B	D	B	B	D
3	rs30645832	100.965	101.161	39.2302	H	H	B	D	B	B	B	B	D	B	D	B	B	B	D	B	B	B	B	D	D	B	B	B	D	B	D	B	D	B	B	D	D	D	D	D	D	D	B	D	B	D	B	B	D
3	rs6365379	101.017	101.213	39.2302	H	H	B	D	B	B	B	B	D	B	D	B	B	B	D	B	B	B	B	D	D	B	B	B	D	B	D	B	D	B	B	D	D	D	D	D	D	D	B	D	B	D	B	B	D
3	rs13477294	101.414	101.61	39.3575	H	H	B	D	B	B	B	B	D	B	D	B	B	B	D	B	B	B	B	D	D	B	B	B	D	B	D	B	D	B	B	D	D	D	D	D	D	D	B	D	B	D	B	B	D
3	rs31048985	101.513	101.709	39.3575	H	H	B	D	B	B	B	B	D	B	D	B	B	B	D	B	B	B	B	D	D	B	B	B	D	B	D	B	D	B	B	D	D	D	D	D	D	D	B	D	B	D	B	B	D
3	rs30661719	101.915	102.111	39.6139	H	H	B	D	B	B	B	B	D	B	D	B	B	B	D	B	B	B	B	D	D	B	B	B	D	B	D	B	D	D	B	D	D	D	D	D	D	D	B	D	B	D	B	B	D
3	rs30860082	104.862	105.06	41.4346	H	H	B	D	B	B	B	B	D	B	D	D	B	B	D	B	B	B	B	D	B	B	B	B	D	B	D	B	D	B	B	D	D	D	D	D	D	D	B	D	B	D	B	B	B
3	rs13477308	104.918	105.116	41.691	H	H	B	D	B	B	B	B	D	B	D	D	B	B	D	B	B	B	B	D	B	B	B	B	D	B	D	B	D	B	B	D	D	D	D	D	D	D	B	D	B	D	B	B	B
3	rs13477309	105.273	105.47	41.691	H	H	B	D	B	B	B	B	D	B	D	D	B	B	D	B	B	B	B	D	B	B	B	B	D	B	D	B	D	B	B	D	D	D	D	D	D	D	B	D	B	D	B	B	B
3	rs30953849	105.471	105.668	41.8182	H	H	B	D	B	D	B	B	D	B	D	D	B	B	D	B	B	B	B	D	B	B	B	B	D	B	D	B	D	B	B	D	D	D	D	D	D	D	B	D	B	D	B	B	B
3	rs33666633	105.638	105.835	41.8182	H	H	B	D	B	D	B	B	D	B	D	D	B	B	D	B	B	B	B	D	B	B	B	B	D	B	D	B	D	B	B	D	D	D	D	D	D	D	B	D	B	D	B	B	B
3	rs13477315	106.768	106.965	41.9455	H	H	B	D	B	D	B	B	D	B	D	D	B	B	D	B	B	B	B	D	B	B	B	B	D	B	D	B	D	B	B	D	D	D	D	D	D	D	B	D	B	D	B	B	B
3	rs3702359	106.932	107.129	42.2019	H	H	B	D	B	D	B	B	D	B	D	D	B	B	D	B	B	B	B	D	B	B	B	B	D	B	D	B	D	B	B	D	D	D	D	D	D	D	B	D	B	D	B	B	D
3	rs6259798	107.274	107.471	42.2019	H	H	B	D	B	D	B	B	D	B	D	D	B	B	D	B	B	B	B	D	B	B	B	B	D	B	D	B	D	B	B	D	D	D	D	D	D	D	B	D	B	D	B	B	D
3	rs13477320	108.822	109.019	42.4583	H	H	B	D	B	D	B	B	D	B	D	D	B	B	D	B	B	B	B	D	D	B	B	B	D	B	D	B	D	B	B	D	D	D	D	D	D	D	B	D	B	D	B	B	D
3	rs13477321	108.995	109.192	42.4583	H	H	B	D	B	D	B	B	D	B	D	D	B	B	D	B	B	B	B	D	D	B	B	B	D	B	D	B	D	B	B	D	D	D	D	D	D	D	B	D	B	D	B	B	D
3	rs13477322	109.232	109.429	42.7147	H	H	B	D	B	D	B	B	D	B	D	D	B	B	D	B	B	B	B	D	D	B	B	B	D	B	D	B	D	B	B	D	D	D	D	D	D	D	B	D	B	B	B	B	D
3	UNCHS009818	109.463	109.661	44.8514	H	H	B	D	B	D	B	B	D	B	D	D	D	B	D	B	B	B	B	D	D	B	B	B	D	B	D	B	D	B	B	D	D	D	D	D	D	D	B	D	B	B	B	B	D
3	UNC5945286	109.48	109.677	44.8514	H	H	B	D	B	D	B	B	D	B	D	D	D	B	D	B	B	B	B	D	D	B	B	B	D	B	D	B	D	B	B	D	D	D	D	D	D	D	B	D	B	B	B	B	D
3	UNCHS009822	109.492	109.689	44.9787	H	H	B	D	B	D	B	B	D	B	D	D	D	B	D	B	B	B	B	D	D	B	B	B	D	B	D	B	D	B	B	D	D	D	D	D	D	D	B	D	B	B	B	B	D
3	UNC5946223	109.558	109.755	44.9787	H	H	B	D	B	D	B	B	D	B	D	D	D	B	D	B	B	B	B	D	D	B	B	B	D	B	D	B	D	B	B	D	D	D	D	D	D	D	B	D	B	B	B	B	D
3	rs3656131	110.357	110.554	44.9787	H	H	B	D	B	D	B	B	D	B	D	D	D	B	D	B	B	B	B	D	D	B	B	B	D	B	D	B	D	B	B	D	D	D	D	D	D	D	B	D	B	B	B	B	D
3	rs3674856	111.021	111.218	45.1059	H	H	B	D	B	D	B	B	D	B	D	D	D	B	D	B	B	B	B	D	D	B	B	B	D	B	D	B	D	B	B	D	D	D	D	B	D	D	B	D	B	B	B	B	D
3	rs30007837	111.674	111.871	45.1059	H	H	B	D	B	D	B	B	D	B	D	D	D	B	D	B	B	B	B	D	D	B	B	B	D	B	D	B	D	B	B	D	D	D	D	B	D	D	B	D	B	B	B	B	D
3	rs3698700	112.037	112.234	45.3623	H	H	B	D	B	D	B	B	D	B	D	D	D	B	D	B	B	B	B	D	D	B	B	B	D	B	D	B	D	B	B	D	D	D	D	B	D	D	B	D	B	B	B	B	D
3	rs31606992	112.833	113.03	45.3623	H	H	B	D	B	D	B	B	D	B	D	D	D	B	D	B	B	B	B	D	D	B	B	B	D	B	D	B	D	B	B	D	D	D	D	B	D	D	B	D	B	B	B	B	D
3	rs31096800	112.837	113.034	45.8831	H	H	B	D	B	D	B	B	D	B	D	D	D	B	D	B	B	B	B	D	D	B	B	B	D	B	D	B	D	B	B	D	D	D	D	B	D	D	B	D	B	B	B	B	D
3	rs51050047	112.891	113.088	46.1395	H	H	B	D	B	D	B	B	D	B	D	D	D	B	D	B	B	B	B	D	D	B	B	B	D	B	D	B	D	B	B	D	D	B	D	B	D	D	B	D	B	B	D	B	D
3	rs31644320	114.456	114.753	46.1395	H	H	B	D	B	D	B	B	D	B	D	D	D	B	D	B	B	B	B	D	D	B	B	B	D	B	D	B	D	B	B	D	D	B	D	B	D	D	B	D	B	B	D	B	D
3	rs6290322	115.053	115.35	46.1395	H	H	B	D	B	D	B	B	D	B	D	D	D	B	D	B	B	B	B	D	D	B	B	B	D	B	D	B	D	B	B	D	D	B	D	B	D	D	B	D	B	B	D	B	D
3	rs47398806	115.566	115.863	46.396	H	H	B	D	B	D	B	B	D	B	D	D	D	B	D	B	B	B	B	D	D	B	B	B	D	B	D	B	D	B	B	D	D	B	D	B	D	D	B	D	B	B	D	B	D
3	rs222892694	116.422	116.719	46.5232	H	H	B	D	B	D	B	B	D	B	D	D	D	B	D	B	B	B	B	D	D	B	B	B	D	B	D	B	B	B	B	D	D	B	D	B	D	D	B	D	B	B	D	B	D
3	rs46714699	116.595	116.892	46.5232	H	H	B	D	B	D	B	B	D	B	D	D	D	B	D	B	B	B	B	D	D	B	B	B	D	B	D	B	B	B	B	D	D	B	D	B	D	D	B	D	B	B	D	B	D
3	rs31526621	116.695	116.992	46.64	H	H	B	D	B	D	B	B	D	B	D	D	D	B	D	B	B	B	D	D	D	B	B	B	D	B	D	B	B	B	B	D	D	B	D	B	D	D	B	D	B	B	B	B	D
3	rs31200554	118.219	118.516	48.1898	H	H	B	D	B	D	B	B	D	B	D	D	D	B	D	B	B	B	D	D	D	B	B	B	D	B	D	B	B	B	B	D	D	B	D	B	D	D	B	D	B	B	B	B	D
3	rs13477364	118.29	118.587	48.1898	H	H	B	D	B	D	B	B	D	B	D	D	D	B	D	B	B	B	D	D	D	B	B	B	D	B	D	B	B	B	D	D	D	B	D	B	D	D	B	D	B	B	B	B	D
3	rs30810568	119.017	119.314	48.1898	H	H	B	D	B	D	B	B	D	B	D	D	D	B	D	B	B	B	D	D	D	B	B	B	D	B	D	B	B	B	D	D	D	B	D	B	D	D	B	D	B	B	B	B	D
3	rs13477369	119.425	119.722	48.3171	H	H	B	D	B	D	B	B	D	B	D	D	D	B	D	B	B	B	D	D	D	B	B	B	D	B	D	B	B	B	D	D	D	B	D	B	D	D	B	D	B	B	B	B	D
3	rs31593962	120.134	120.431	48.3171	H	H	B	D	B	D	B	B	D	B	D	D	D	B	D	B	B	B	D	D	D	B	B	B	D	B	D	B	B	B	D	D	D	B	D	B	D	D	B	D	B	B	B	B	D
3	rs38671447	120.605	120.902	48.9732	H	H	B	D	B	D	B	B	D	B	D	D	D	B	D	B	B	B	D	D	D	B	B	B	D	B	D	B	B	B	D	D	D	B	D	B	D	D	B	D	B	B	B	B	D
3	rs13477376	121.501	121.798	48.9732	H	H	B	D	B	D	B	B	D	B	D	D	D	B	D	B	B	B	D	D	D	B	B	B	D	B	D	B	B	B	D	D	D	B	D	B	D	D	B	D	B	B	B	B	D
3	rs48125590	121.555	121.853	49.9066	H	H	B	D	B	D	B	B	D	B	D	D	D	B	D	B	B	B	D	D	D	B	B	B	D	B	D	B	B	B	D	D	D	B	D	B	D	D	B	D	B	B	B	B	D
3	rs46047885	122.243	122.54	50.5627	H	H	B	D	B	D	B	B	D	B	D	D	D	B	D	B	B	B	D	D	D	B	B	B	D	B	D	B	B	B	D	D	D	B	D	B	D	D	B	D	B	B	B	B	D
3	rs31182788	123.021	123.318	50.5627	H	H	B	D	B	D	B	B	D	B	D	D	D	B	D	B	B	B	D	D	D	B	B	B	D	B	D	B	B	B	D	D	D	B	D	B	D	D	B	D	B	B	B	B	D
3	rs31000962	123.077	123.374	50.69	H	H	B	D	B	D	B	B	D	B	D	D	D	B	D	B	B	B	D	D	D	B	B	B	D	B	D	B	B	B	D	D	D	B	D	B	D	D	B	D	B	B	B	B	D
3	rs30673791	123.095	123.392	50.69	H	H	B	D	B	D	B	B	D	B	D	D	D	B	D	B	B	B	D	D	D	H	B	B	D	B	D	B	B	B	D	D	D	B	D	B	D	D	B	D	B	B	B	B	D
3	rs47914673	123.098	123.395	50.8172	H	H	B	D	B	D	B	B	D	B	D	D	D	B	D	B	B	B	D	D	D	H	B	B	D	B	D	B	B	B	D	D	D	B	D	B	D	D	B	D	B	B	B	B	D
3	rs50963474	125.311	125.608	50.8172	H	H	B	D	B	D	B	B	D	B	D	D	D	B	D	B	B	B	D	D	D	H	B	B	D	B	D	B	B	B	D	D	D	B	D	B	D	D	B	D	B	B	B	B	D
3	rs30467523	125.786	126.083	50.8172	H	H	B	D	B	D	B	B	D	B	D	D	D	B	D	B	B	B	D	D	D	H	B	B	D	B	D	B	B	B	D	D	D	B	D	B	D	D	B	D	B	B	B	B	D
3	rs30472785	125.819	126.116	51.0736	H	H	B	D	B	D	B	B	D	B	D	D	D	B	D	B	B	B	D	D	D	H	B	B	D	B	D	B	B	B	D	D	D	B	D	B	D	D	B	D	B	B	B	B	D
3	rs30470586	125.901	126.198	51.0736	H	H	B	D	B	D	B	B	D	B	D	D	D	B	D	B	B	B	D	D	D	H	B	B	D	B	D	B	B	B	D	D	D	B	D	B	D	D	B	D	B	B	B	B	D
3	rs3671119	126.117	126.414	51.4612	H	H	B	D	B	D	B	B	D	B	D	D	D	B	D	B	B	B	D	D	D	D	B	B	D	B	D	B	B	B	D	D	D	B	D	B	D	B	B	D	B	B	B	B	D
3	rs49131857	126.669	126.966	51.7176	H	H	B	D	B	D	B	B	D	B	D	D	D	B	D	B	B	B	D	D	D	D	B	B	D	B	D	B	B	B	D	D	D	B	D	B	D	B	B	D	B	B	B	B	D
3	rs45700995	126.976	127.273	51.8448	H	H	B	D	B	D	B	B	D	B	D	D	D	B	D	B	B	B	D	D	D	D	B	B	D	B	D	B	B	B	D	D	D	B	D	B	D	B	B	D	B	B	B	B	D
3	rs3670168	127.995	128.293	53.0644	H	H	B	D	B	D	B	B	D	B	D	D	D	B	D	B	D	B	D	D	D	D	B	B	D	B	D	B	B	B	D	D	D	B	D	B	D	B	B	D	B	B	B	B	D
3	rs13477397	128.34	128.637	53.0644	H	H	B	D	B	D	B	B	D	B	D	D	D	B	D	B	D	B	D	D	D	D	B	B	D	B	D	B	B	B	D	D	D	B	D	B	D	B	B	D	B	B	B	B	D
3	rs31738289	128.574	128.871	53.0644	H	H	B	D	B	D	B	B	D	B	D	D	D	B	D	B	D	B	D	D	D	D	B	B	D	B	D	B	B	B	D	D	D	B	D	B	D	B	B	D	B	B	B	B	D
3	rs30548532	128.74	129.038	53.3208	H	H	B	D	B	D	B	B	D	B	D	D	D	B	D	B	D	B	D	D	B	D	B	B	D	B	D	B	B	B	D	D	D	B	D	B	D	B	B	D	B	B	B	B	D
3	rs30504375	128.958	129.256	53.3208	H	H	B	D	B	D	B	B	D	B	D	D	D	B	D	B	D	B	D	D	B	D	B	B	D	B	D	B	B	B	D	D	D	B	D	B	D	B	B	D	B	B	B	B	D
3	rs37569935	128.995	129.292	53.3208	H	H	B	D	B	D	B	B	D	B	D	D	D	B	D	B	D	B	D	D	B	D	B	B	D	B	D	B	B	B	D	D	D	B	D	B	D	B	B	D	B	B	B	B	D
3	rs31332466	129.186	129.483	53.7084	H	H	B	D	B	D	B	B	D	B	D	D	D	B	D	B	D	B	D	D	B	D	B	B	D	B	D	B	B	B	D	D	D	B	D	B	D	B	B	D	B	B	B	B	D
3	rs30601881	129.2	129.497	55.2235	H	H	B	D	B	D	B	B	D	B	D	D	D	B	D	B	B	B	D	D	D	B	B	B	D	B	D	B	B	B	D	D	D	B	D	B	D	D	B	D	B	B	B	B	B
3	rs30607904	129.209	129.506	56.2988	H	H	B	D	B	D	B	B	D	B	D	D	D	B	D	B	B	B	D	D	D	B	B	B	D	B	D	B	B	B	D	D	D	B	D	B	D	D	B	D	B	B	B	B	B
3	rs30507350	129.213	129.51	57.9654	H	H	B	D	B	D	B	B	D	B	D	D	D	B	B	B	D	D	D	D	B	D	B	B	D	B	D	B	B	B	D	D	D	B	D	B	D	B	B	D	B	D	B	B	B
3	rs30261132	129.346	129.643	57.9654	H	H	B	H	B	D	B	B	D	B	D	D	D	B	B	B	D	D	D	D	B	D	B	B	D	B	D	B	B	B	D	D	D	B	D	B	D	B	B	D	B	D	B	B	B
3	UNC030323436	129.348	129.645	58.353	H	H	B	D	B	D	B	B	D	B	D	D	D	B	B	B	D	D	D	D	B	D	B	B	D	B	D	B	B	B	D	D	D	B	D	B	D	B	B	H	B	D	B	B	B
3	rs4221957	129.528	129.825	58.7406	H	H	B	D	B	D	B	B	D	B	D	D	D	B	B	B	D	D	D	D	B	D	B	B	D	B	D	B	B	B	D	D	D	B	D	B	D	B	B	B	B	D	B	B	B
3	rs51819976	129.865	130.162	58.7406	H	H	B	D	B	D	B	B	D	B	D	D	D	B	B	B	D	D	D	D	B	D	B	B	D	B	D	B	B	B	D	D	D	B	D	B	D	B	B	B	B	D	B	B	B
3	rs258043401	129.9	130.198	58.8679	H	H	B	D	B	D	B	B	D	B	D	D	D	B	B	B	D	D	D	D	B	D	B	B	D	B	D	B	B	B	D	D	D	B	D	B	D	B	B	B	B	D	B	B	B
3	rs30746899	130.018	130.315	58.8679	H	H	B	D	B	D	B	B	D	B	D	D	D	B	B	B	D	D	D	D	B	D	B	B	D	B	D	B	B	B	D	D	D	B	D	B	D	B	B	B	B	D	B	B	B
3	rs36492184	130.062	130.359	58.9951	H	H	B	D	B	D	B	B	D	B	D	D	D	B	B	B	D	D	D	D	B	D	B	B	D	B	D	B	B	B	D	D	D	B	D	B	D	B	B	B	B	D	B	B	B
3	rs31146935	130.7	130.997	58.9951	H	H	B	D	B	D	B	B	D	B	D	D	D	B	B	B	D	D	D	D	B	D	B	B	D	B	D	B	B	B	D	D	D	B	D	B	D	B	B	B	B	D	B	B	B
3	rs31152902	130.735	131.032	59.1223	H	H	B	D	B	D	B	B	D	B	D	D	D	B	B	B	D	D	D	D	B	D	B	B	D	B	D	B	B	B	D	D	D	B	D	B	D	B	B	B	B	D	B	B	B
3	rs51430784	131.054	131.351	59.2495	H	H	B	D	B	D	B	B	D	B	D	D	D	B	B	B	D	D	D	D	B	D	B	B	D	B	D	B	B	B	D	D	D	B	D	B	D	B	B	B	B	D	B	B	B
3	rs30682544	131.837	132.174	59.2495	H	H	B	D	B	D	B	B	D	B	D	D	D	B	B	B	D	D	D	D	B	D	B	B	D	B	D	B	B	B	D	D	D	B	D	B	D	B	B	B	B	D	B	B	B
3	rs30689880	131.896	132.233	59.3768	H	H	B	D	B	D	B	B	D	B	D	D	D	B	B	B	D	D	D	D	B	D	B	B	D	B	D	B	B	B	D	D	D	B	D	B	D	B	B	B	B	D	B	B	B
3	rs30162637	132.294	132.631	59.3768	H	H	B	D	B	D	B	B	D	B	D	D	D	B	B	B	D	D	D	D	B	D	B	B	D	B	D	B	B	B	D	D	D	B	D	B	D	B	B	B	B	D	B	B	B
3	rs13477412	132.351	132.688	59.504	H	H	B	D	B	D	B	B	D	B	D	D	D	B	B	B	D	D	D	D	B	D	B	B	D	B	D	B	B	B	D	D	D	B	D	B	D	B	B	B	B	D	B	B	B
3	rs13477421	133.905	134.242	59.504	H	H	B	D	B	D	B	B	D	B	D	D	D	B	B	B	D	D	D	D	B	D	B	B	D	B	D	B	B	B	D	D	D	B	D	B	D	B	B	B	B	D	B	B	B
3	rs52251859	134.03	134.367	59.7604	H	H	B	D	B	D	B	B	D	B	D	D	D	B	B	B	D	D	D	D	B	D	B	B	D	B	D	B	B	B	D	D	D	B	D	B	D	B	B	B	B	D	B	B	B
3	rs46667062	134.186	134.523	59.8876	H	H	B	D	B	D	B	B	D	B	D	D	D	D	B	B	D	D	D	D	B	D	B	B	D	B	D	B	B	B	D	D	D	B	D	B	D	B	B	B	B	D	B	B	B
3	rs37495061	134.834	135.171	59.8876	H	H	B	D	B	D	B	B	D	B	D	D	D	D	B	B	D	D	D	D	B	D	B	B	D	B	D	B	B	B	D	D	D	B	D	B	D	B	B	B	B	D	B	B	B
3	rs30026548	135.107	135.444	60.0149	H	H	B	D	B	D	B	B	D	B	D	D	D	D	B	B	D	D	D	D	B	D	B	B	D	B	D	B	B	B	D	D	D	B	D	B	D	B	B	B	B	D	B	B	B
3	rs30854594	135.134	135.471	60.0149	H	H	B	D	B	D	B	B	D	B	D	D	D	D	B	B	D	D	D	D	B	D	B	B	D	B	D	B	B	B	D	D	D	B	D	B	D	B	B	B	B	D	B	B	B
3	rs30657646	135.616	135.953	60.4025	H	H	B	D	B	D	B	B	D	B	D	D	D	D	B	B	D	D	D	D	B	D	B	B	D	B	D	B	B	B	D	D	D	B	D	B	D	B	B	B	B	D	B	B	B
3	rs30788144	136.369	136.706	60.4025	H	H	B	D	B	D	B	B	D	B	D	D	D	D	B	B	D	D	D	D	B	D	B	B	D	B	D	B	B	B	D	D	D	B	D	B	D	B	B	B	B	D	B	B	B
3	rs30809559	136.372	136.709	60.5297	H	H	B	D	B	D	B	B	D	B	D	D	D	D	B	B	D	D	D	D	B	D	B	B	D	B	D	B	B	B	D	D	D	B	D	B	D	B	B	B	B	D	B	B	B
3	rs30814711	136.582	136.919	60.6569	H	H	B	D	B	D	B	B	D	B	D	D	D	D	B	B	D	D	D	D	B	D	B	B	D	B	D	B	B	B	D	D	D	B	D	B	D	B	B	B	B	D	B	B	B
3	rs30258925	136.789	137.126	60.6569	H	H	B	D	B	D	B	B	D	B	D	D	D	D	B	B	D	D	D	D	B	D	B	B	D	B	D	B	B	B	D	D	D	B	D	B	D	B	B	B	B	D	B	B	B
3	rs30510683	136.821	137.158	60.7841	H	H	B	D	B	D	B	B	D	B	D	D	D	D	B	B	D	D	D	D	B	D	B	B	D	B	D	B	B	B	D	D	D	B	D	B	D	B	B	B	B	D	B	B	B
3	rs47741729	136.859	137.196	60.7841	H	H	B	D	B	D	B	B	D	B	D	D	D	D	B	B	D	D	D	D	B	D	B	B	D	B	D	B	B	B	D	D	D	B	D	B	D	B	B	B	B	D	B	B	B
3	rs30843655	137	137.337	60.9114	H	H	B	D	B	D	B	B	D	B	D	D	D	B	B	B	D	D	D	D	B	D	B	B	D	B	D	B	B	B	D	D	D	B	D	B	D	B	B	B	B	D	B	B	B
3	rs30847085	137.007	137.344	61.1678	H	H	B	D	B	D	B	B	D	B	D	D	D	B	B	B	D	D	D	D	B	D	B	B	D	B	D	B	B	B	D	D	D	B	D	B	D	B	B	B	B	D	B	B	B
3	rs30903682	137.908	138.245	61.1678	H	H	B	D	B	D	B	B	D	B	D	D	D	B	B	B	D	D	D	D	B	D	B	B	D	B	D	B	B	B	D	D	D	B	D	B	D	B	B	B	B	D	B	B	B
3	rs50141751	137.936	138.273	61.295	H	H	B	D	B	D	B	B	D	B	D	D	D	B	B	B	D	D	D	D	B	D	B	B	D	B	D	B	B	B	D	D	D	B	D	B	D	B	B	B	B	D	B	B	B
3	rs259509710	138.16	138.497	61.295	H	H	B	D	B	D	B	B	D	B	D	D	D	B	B	B	D	D	D	D	B	D	B	B	D	B	D	B	B	B	D	D	D	B	D	B	D	B	B	B	B	D	B	B	B
3	rs30005275	138.22	138.557	61.4222	H	H	B	D	B	D	B	B	D	B	D	D	D	B	B	B	D	D	D	D	B	D	B	B	D	B	D	B	B	B	D	D	D	B	D	B	D	B	B	B	B	D	B	B	B
3	rs47138345	138.429	138.766	61.4222	H	H	B	D	B	D	B	B	D	B	D	D	D	B	B	B	D	D	D	D	B	D	B	B	D	B	D	B	B	B	D	D	D	B	D	B	D	B	B	B	B	D	B	B	B
3	rs30597855	138.478	138.815	61.5495	H	H	B	D	B	D	B	B	D	B	D	D	D	B	B	B	D	D	D	D	B	D	B	B	D	B	D	B	B	B	D	D	D	B	D	B	D	B	B	B	B	D	B	B	B
3	rs30602660	138.48	138.817	61.8059	H	H	B	D	B	D	B	B	D	B	D	D	D	B	B	B	D	D	D	D	B	D	B	B	D	B	D	B	B	B	D	D	D	B	D	B	D	B	B	B	B	D	B	B	B
3	rs30960444	138.569	138.906	61.9331	H	H	B	D	B	D	B	B	D	B	D	D	D	B	B	B	D	D	D	D	B	D	B	B	D	B	D	B	B	B	D	D	D	B	D	B	D	B	B	B	B	B	B	B	B
3	rs30404279	138.784	139.121	61.9331	H	H	B	D	B	D	B	B	D	B	D	D	D	B	B	B	D	D	D	D	B	D	B	B	D	B	D	B	B	B	D	D	D	B	D	B	D	B	B	B	B	B	B	B	B
3	rs46843827	139.017	139.354	62.1895	H	H	B	D	B	D	B	B	D	B	D	D	D	B	B	B	D	D	D	D	B	H	B	B	D	B	D	B	B	B	D	D	D	B	D	B	D	B	B	B	B	B	B	B	B
3	rs3720498	139.132	139.469	62.4459	H	H	B	D	B	D	B	B	D	B	D	D	D	B	B	B	D	D	D	D	B	B	B	B	D	B	D	B	B	B	D	D	D	B	D	B	D	B	B	B	B	B	B	B	B
3	rs31051968	139.797	140.134	62.4459	H	H	B	D	B	D	B	B	D	B	D	D	D	B	B	B	D	D	D	D	B	B	B	B	D	B	D	B	B	B	D	D	D	B	D	B	D	B	B	B	B	B	B	B	B
3	rs30608223	139.951	140.288	62.7023	H	H	B	D	B	D	B	B	D	B	D	D	D	B	B	B	D	D	D	D	B	B	B	B	D	B	D	B	B	B	D	D	D	B	D	B	D	B	B	B	B	B	B	B	B
3	rs47788372	140.037	140.374	62.8296	H	H	B	D	B	D	B	B	D	B	D	D	D	B	B	B	D	D	D	D	B	B	B	B	D	B	D	B	B	B	D	D	D	B	D	B	D	B	B	B	B	B	B	B	B
3	rs45817151	140.342	140.679	62.8296	H	H	B	D	B	D	B	B	D	B	D	D	D	B	B	B	D	D	D	D	B	B	B	B	D	B	D	B	B	B	D	D	D	B	D	B	D	B	B	B	B	B	B	B	B
3	rs47954984	141.184	141.521	62.9568	H	H	B	D	B	D	B	B	D	B	D	D	D	B	B	B	D	D	D	D	B	B	B	B	D	B	D	B	B	B	D	D	D	B	D	B	D	B	B	B	B	B	B	B	B
3	rs30081444	141.373	141.71	62.9568	H	H	B	D	B	D	B	B	D	B	D	D	D	B	B	B	D	D	D	D	B	B	B	B	D	B	D	B	B	B	D	D	D	B	D	B	D	B	B	B	B	B	B	B	B
3	rs48117257	141.387	141.724	63.084	H	H	B	D	B	D	B	B	D	B	D	D	D	B	B	B	D	D	D	D	B	B	B	B	D	B	D	B	B	B	D	D	D	B	D	B	D	B	B	B	B	B	B	D	B
3	rs31085126	141.396	141.734	63.6048	H	H	B	D	B	D	B	B	D	D	D	D	D	B	B	B	D	D	D	D	B	B	B	B	D	B	D	B	B	B	D	D	D	B	D	B	D	B	B	B	B	D	B	D	D
3	rs3702895	141.491	141.828	63.7321	H	H	B	D	B	D	B	B	D	D	D	D	D	B	B	B	D	D	D	D	B	B	B	B	D	B	D	B	B	B	D	D	D	B	D	B	D	B	B	B	B	D	B	D	D
3	rs46603866	141.606	141.943	63.8593	H	H	B	D	B	D	B	B	D	D	D	D	D	B	B	B	D	D	D	D	B	B	B	B	D	B	D	B	B	B	D	D	D	B	D	B	D	B	B	B	B	D	B	D	D
3	rs3090379	141.705	142.042	64.1157	H	H	B	D	B	D	B	B	D	D	D	D	D	B	B	B	D	D	D	D	B	B	B	B	D	B	D	B	B	B	D	D	D	B	D	B	D	B	B	B	B	D	B	D	D
3	rs48312469	141.776	142.113	64.3721	H	H	B	D	B	D	B	B	D	D	D	D	D	B	B	B	D	D	D	D	B	B	B	B	D	B	D	B	B	B	D	D	D	B	D	B	D	B	B	B	B	D	B	D	D
3	rs31070753	142.294	142.631	64.3721	H	H	B	D	B	D	B	B	D	D	D	D	D	B	B	B	D	D	D	D	B	B	B	B	D	B	D	B	B	B	D	D	D	B	D	B	D	B	B	B	B	D	B	D	D
3	rs6290401	142.298	142.635	64.4993	H	H	B	D	B	D	B	B	D	D	D	D	D	B	B	B	D	D	D	D	B	B	B	B	D	B	D	B	B	B	D	D	D	B	D	B	D	B	B	B	D	D	B	D	D
3	rs30846662	143.162	143.499	64.4993	H	H	B	D	B	D	B	B	D	D	D	D	D	B	B	B	D	D	D	D	B	B	B	B	D	B	D	B	B	B	D	D	D	B	D	B	D	B	B	B	D	D	B	D	D
3	rs31087332	143.191	143.528	64.4993	H	H	B	D	B	D	B	B	D	D	D	D	D	B	B	B	D	D	D	D	B	B	B	B	D	B	D	B	B	B	D	D	D	B	D	B	D	B	B	B	D	D	B	D	D
3	rs31250301	143.222	143.559	64.4993	H	H	B	D	B	D	B	B	D	D	D	D	D	B	B	B	D	D	D	D	B	B	B	B	D	B	D	B	B	B	D	D	D	B	D	B	D	B	B	B	D	D	B	D	D
3	rs36658276	143.265	143.602	65.293	H	H	B	D	B	D	B	B	D	D	D	D	D	B	B	B	D	D	D	D	B	B	B	B	D	B	D	B	B	B	D	D	D	B	D	B	D	B	B	B	D	D	B	D	B
3	rs6391253	143.405	143.742	65.4202	H	H	B	D	B	D	B	B	D	D	D	D	D	B	B	B	D	D	D	D	B	B	B	B	D	B	D	B	B	B	D	D	D	B	D	B	D	B	B	B	D	D	B	D	B
3	rs37235391	143.872	144.209	65.941	H	H	B	D	B	D	B	B	D	D	D	D	D	B	B	B	D	D	D	D	B	B	B	B	D	B	D	B	B	B	D	D	D	B	D	B	D	B	B	D	D	D	B	D	B
3	rs30943650	143.92	144.257	65.941	H	H	B	D	B	D	B	B	D	D	D	D	D	B	B	B	D	D	D	D	B	B	B	B	D	B	D	B	B	B	D	D	D	B	D	B	D	B	B	D	D	D	B	D	B
3	rs31122828	144.122	144.459	66.3286	H	H	B	D	B	D	B	B	D	D	D	D	D	B	B	B	D	D	D	D	B	B	B	B	D	B	D	B	B	B	D	D	D	B	D	B	D	B	B	D	D	D	B	D	B
3	rs30155079	144.329	144.666	66.7162	H	H	B	D	B	D	B	B	D	D	D	D	D	B	B	B	D	D	D	D	B	B	B	B	D	B	D	B	B	B	D	D	D	B	D	B	D	B	B	D	D	D	B	H	B
3	rs30656416	144.335	144.672	66.9727	H	H	B	D	B	D	B	B	D	D	D	D	D	B	B	B	D	D	D	D	B	B	B	B	D	B	D	B	B	B	D	D	D	B	D	B	D	B	B	D	D	D	B	B	B
3	rs8243522	144.668	145.005	66.9727	H	H	B	D	B	D	B	B	D	D	D	D	D	B	B	B	D	D	D	D	B	B	B	B	D	B	D	B	B	B	D	D	D	B	D	B	D	B	B	D	D	D	B	B	B
3	rs30359515	144.9	145.237	67.0999	H	H	B	D	B	D	B	B	D	D	D	D	D	B	B	B	D	D	D	D	B	B	B	B	D	B	D	B	B	B	D	D	D	B	D	B	D	B	B	D	D	D	B	B	B
3	rs31670345	144.901	145.238	67.3563	H	H	B	D	B	D	B	B	D	D	D	D	D	B	B	B	D	D	D	D	B	B	B	B	D	D	D	B	B	B	D	D	D	B	D	B	B	B	B	D	D	D	B	B	B
3	rs30423422	145.298	145.635	67.3563	H	H	B	D	B	D	B	B	D	D	D	D	D	B	B	B	D	D	D	D	B	B	B	B	D	D	D	B	B	B	D	D	D	B	D	B	B	B	B	D	D	D	B	B	B
3	rs30061551	145.463	145.801	67.4835	H	H	B	D	B	D	B	B	D	D	D	D	D	B	B	B	D	D	D	D	B	B	B	B	D	D	D	B	B	B	D	D	D	B	D	B	B	B	B	D	D	D	B	B	B
3	rs30012365	145.527	145.865	67.6107	H	H	B	D	B	D	B	B	D	D	D	D	D	B	B	B	D	D	D	D	B	B	B	B	D	D	D	B	B	B	D	D	D	B	D	B	B	B	B	D	D	D	B	B	B
3	rs3724964	145.652	145.989	67.6107	H	H	B	D	B	D	B	B	D	D	D	D	D	B	B	B	D	D	D	D	B	B	B	B	D	D	D	B	B	B	D	D	D	B	D	B	B	B	B	D	D	D	B	B	B
3	rs31210291	146.276	146.613	68.5441	H	H	B	D	B	D	B	B	B	D	D	D	D	B	B	B	D	D	D	D	B	B	B	B	D	D	D	B	B	B	D	D	D	B	D	B	B	B	B	D	D	D	B	B	B
3	rs30150956	146.294	146.631	68.6713	H	H	B	D	B	D	B	B	B	D	D	D	D	B	B	B	D	D	D	D	B	B	B	B	D	D	D	B	B	B	D	D	D	B	D	B	B	B	B	D	D	D	B	B	B
3	rs47869953	146.765	147.103	68.6713	H	H	B	D	B	D	B	B	B	D	D	D	D	B	B	B	D	D	D	D	B	B	B	B	D	D	D	B	B	B	D	D	D	B	D	B	B	B	B	D	D	D	B	B	B
3	rs30466239	146.994	147.331	68.7985	H	H	B	D	B	D	B	B	B	D	D	D	D	B	B	B	D	D	D	D	B	B	B	B	D	D	D	B	B	B	D	D	D	B	D	B	B	B	B	D	D	D	B	B	B
3	rs31274470	147.728	148.065	68.9258	H	H	B	D	B	D	B	B	B	D	D	D	D	B	B	B	D	D	D	B	B	B	B	B	D	D	D	B	B	B	D	D	D	B	D	B	B	B	B	D	D	D	B	B	B
3	rs30208755	147.77	148.107	69.053	H	H	B	D	B	D	B	B	B	D	D	D	D	B	B	B	D	D	D	B	B	B	B	B	D	D	D	B	B	B	D	D	D	B	D	B	B	B	B	D	D	D	B	B	B
3	rs52152284	148.472	148.809	69.053	H	H	B	D	B	D	B	B	B	D	D	D	D	B	B	B	D	D	D	B	B	B	B	B	D	D	D	B	B	B	D	D	D	B	D	B	B	B	B	D	D	D	B	B	B
3	rs31381317	148.845	149.182	70.2725	H	H	B	D	D	D	B	B	B	D	D	D	D	B	B	B	D	D	D	B	D	B	B	B	D	D	D	B	B	B	D	D	D	B	B	B	B	B	B	D	D	D	B	B	B
3	rs37662545	148.992	149.329	70.2725	H	H	B	D	D	D	B	B	B	D	D	D	D	B	B	B	D	D	D	B	D	B	B	B	D	D	D	B	B	B	D	D	D	B	B	B	B	B	B	D	D	D	B	B	B
3	rs47031923	149.311	149.648	70.5289	H	H	B	D	D	D	B	B	B	D	D	D	D	B	B	B	D	D	D	B	D	B	B	B	D	D	D	B	B	B	D	D	D	B	B	B	B	B	B	D	D	D	B	B	B
3	rs30412370	149.674	150.011	70.5289	H	H	B	D	D	D	B	B	B	D	D	D	D	B	B	B	D	D	D	B	D	B	B	B	D	D	D	B	B	B	D	D	D	B	B	B	B	B	B	D	D	D	B	B	B
3	rs30532201	150.022	150.36	70.6561	H	H	B	D	D	D	B	B	B	D	D	D	D	B	B	B	D	D	D	B	D	B	B	B	D	D	D	B	B	B	D	D	D	B	B	B	B	B	B	D	D	D	B	B	B
3	UNC030281570	150.097	150.435	70.6561	H	H	B	D	D	D	B	B	B	D	D	D	D	B	B	B	D	D	D	B	D	B	B	B	D	D	D	B	B	B	D	D	D	B	B	B	B	B	B	D	D	D	B	B	B
3	rs30302454	150.221	150.558	70.7834	H	H	B	D	D	D	B	B	B	D	D	D	D	B	B	B	D	D	D	B	D	B	B	B	D	D	D	B	B	B	D	D	D	B	B	B	B	B	B	D	D	D	B	B	B
3	rs30523229	150.262	150.599	70.7834	H	H	B	D	D	D	B	B	B	D	D	D	D	B	B	B	D	D	D	B	D	B	B	B	D	D	D	B	B	B	D	D	D	B	B	B	B	B	B	D	D	D	B	B	B
3	rs30511714	150.303	150.64	70.9106	H	H	B	D	D	D	B	B	B	D	D	D	D	B	B	B	D	D	D	B	D	B	B	B	D	D	D	B	B	B	D	D	D	B	B	B	B	B	B	D	D	D	B	B	B
3	rs265383006	150.523	150.86	70.9106	H	H	B	D	D	D	B	B	B	D	D	D	D	B	B	B	D	D	D	B	D	B	B	B	D	D	D	B	B	B	D	D	D	B	B	B	B	B	B	D	D	D	B	B	B
3	rs49002240	151.003	151.34	71.0378	H	H	B	D	D	D	B	B	B	D	D	D	D	B	B	B	D	D	D	B	D	B	B	B	D	D	D	B	B	B	D	D	D	B	B	B	B	B	B	D	D	D	B	B	B
3	rs30549422	151.046	151.383	71.165	H	H	B	D	D	D	B	B	B	D	D	D	D	B	B	B	D	D	D	B	D	B	B	B	D	D	D	B	B	B	D	D	D	B	B	B	B	B	B	D	D	D	B	B	B
3	rs30550199	151.07	151.407	71.165	H	H	B	D	D	D	B	B	B	D	D	D	D	B	B	B	D	D	D	B	D	B	B	B	D	D	D	B	B	B	D	D	D	B	B	B	B	B	B	D	D	D	B	B	B
3	rs30544556	151.155	151.493	71.2923	H	H	B	D	D	D	B	B	B	D	D	D	D	B	B	B	D	D	D	B	D	B	B	B	D	D	D	B	B	B	D	D	D	B	B	D	B	B	B	D	D	D	B	B	B
3	rs13477494	151.227	151.564	71.5487	H	H	B	D	D	D	B	B	B	D	D	D	D	B	B	B	D	D	D	B	D	B	B	B	D	D	D	B	B	B	D	D	D	B	B	D	B	B	B	D	D	D	B	B	B
3	rs3716135	153.986	154.323	72.6239	H	H	B	D	D	D	B	B	B	D	D	D	D	B	D	B	D	D	D	B	D	B	B	B	D	D	D	B	B	B	D	D	D	B	B	D	B	B	B	D	D	D	D	B	B
3	rs13477504	153.988	154.325	72.6239	H	H	B	D	D	D	B	B	B	D	D	D	D	B	D	B	D	D	D	B	D	B	B	B	D	D	D	B	B	B	D	D	D	B	B	D	B	B	B	D	D	D	D	B	B
3	rs3656494	154.44	154.777	72.8804	H	H	B	D	D	D	B	B	B	D	D	D	D	B	D	B	D	D	D	B	D	B	B	B	D	D	D	B	B	B	D	D	D	B	B	D	B	B	B	D	D	D	D	B	B
3	rs13477507	154.632	154.969	72.8804	H	H	B	D	D	D	B	B	B	D	D	D	D	B	D	B	D	D	D	B	D	B	B	B	D	D	D	B	B	B	D	D	D	B	B	D	B	B	B	D	D	D	D	B	B
3	rs13477508	155.205	155.542	73.2679	H	H	B	D	D	D	B	D	B	D	D	D	D	B	D	B	D	D	D	B	D	B	B	B	D	D	D	B	B	B	D	D	D	B	B	D	B	B	B	H	D	D	B	B	B
3	rs30759800	155.342	155.679	74.3432	H	H	B	D	D	D	B	D	B	D	D	D	D	B	D	B	D	D	D	B	D	B	B	B	D	D	D	B	B	B	D	D	D	B	B	D	B	B	B	H	D	D	B	B	B
3	rs3695386	155.446	155.783	74.4704	H	H	B	D	D	D	B	D	B	D	D	D	D	B	D	B	D	D	D	B	D	B	B	B	D	B	D	B	B	B	D	D	D	B	B	D	B	B	B	H	D	D	B	B	B
3	rs30703217	155.697	156.034	74.4704	H	H	B	D	D	D	B	D	B	D	D	D	D	B	D	B	D	D	D	B	D	B	B	B	D	B	D	B	B	B	D	D	D	B	B	D	B	B	B	H	D	D	B	B	B
3	rs30801216	156.803	157.14	74.858	H	H	B	D	D	D	B	D	B	B	D	D	D	B	D	B	D	B	D	B	D	B	B	B	D	B	D	B	B	B	D	D	D	B	B	B	B	B	B	H	D	D	B	B	B
3	rs13477514	156.993	157.33	75.1145	H	H	B	D	D	D	B	D	B	B	D	D	D	B	D	B	D	B	D	B	D	B	B	B	D	B	D	B	B	B	D	D	D	B	B	B	B	B	B	H	D	D	B	B	B
3	rs13477515	157.183	157.52	75.3709	H	H	B	D	B	D	B	D	B	B	D	D	D	B	D	B	D	B	D	B	D	B	B	B	D	B	D	B	B	B	D	D	D	B	B	B	B	B	B	H	D	D	B	B	B
3	rs30916671	157.5	157.837	76.5904	H	H	B	D	B	D	B	D	B	B	D	D	D	B	D	B	D	B	D	B	D	B	B	B	D	B	D	B	B	B	D	D	D	B	B	B	B	B	B	H	D	D	B	B	B
3	rs31290414	157.922	158.259	76.5904	H	H	B	D	B	D	B	D	B	B	D	D	D	B	D	B	D	B	D	B	D	B	B	B	D	B	D	B	B	B	D	D	D	B	B	B	B	B	B	H	D	D	B	B	B
3	rs30892471	158.059	158.396	76.7176	H	H	B	D	B	D	B	D	B	B	D	D	D	B	D	B	D	B	D	B	D	B	B	B	D	B	D	B	B	B	D	D	D	B	B	B	B	B	B	H	D	D	B	B	B
3	rs30353501	159.137	159.474	76.7176	H	H	B	D	B	D	B	D	B	B	D	D	D	B	D	B	D	B	D	B	D	B	B	B	D	B	D	B	B	B	D	D	D	B	B	B	B	B	B	H	D	D	B	B	B
3	rs13477528	159.475	159.812	76.7176	H	H	B	D	B	D	B	D	B	B	D	D	D	B	D	B	D	B	D	B	D	B	B	B	D	B	D	B	B	B	D	D	D	B	B	B	B	B	B	H	D	D	B	B	B
3	rs36403089	159.518	159.856	76.7176	H	H	B	D	B	D	B	D	B	B	D	D	D	B	D	B	D	B	D	B	D	B	B	B	D	B	D	B	B	B	D	D	D	B	B	B	B	B	B	H	D	D	B	B	B
4	rs27666058	3.31717	3.39002	1.808	H	H	B	D	B	B	B	B	B	D	D	B	D	B	D	D	D	D	B	B	B	B	D	D	D	B	B	B	D	B	D	B	D	D	D	D	D	B	B	D	B	D	D	D	B
4	rs27697666	3.49706	3.56991	1.93523	H	H	B	D	B	B	B	B	B	D	D	B	D	B	D	D	D	D	B	B	B	B	D	D	D	B	B	B	D	B	D	B	D	D	D	D	D	B	B	D	B	D	D	D	B
4	rs32600963	3.96317	4.03603	2.19164	H	H	B	D	B	B	B	B	B	D	D	B	D	B	D	D	D	D	B	B	B	B	D	D	D	B	B	B	D	B	D	B	D	D	D	D	D	B	B	D	B	D	D	D	B
4	rs13477538	5.36301	5.43587	2.19164	H	H	B	D	B	B	B	B	B	D	D	B	D	B	D	D	D	D	B	B	B	B	D	D	D	B	B	B	D	B	D	B	D	D	D	D	D	B	B	D	B	D	D	D	B
4	rs32074103	5.52621	5.59907	2.44805	H	H	B	D	B	B	B	B	B	B	D	B	D	B	D	B	D	D	B	B	B	B	D	D	D	B	B	B	D	B	D	B	D	D	D	D	D	B	B	D	B	D	D	D	B
4	rs27662557	5.6064	5.67925	2.44805	H	H	B	D	B	B	B	B	B	B	D	B	D	B	D	B	D	D	B	B	B	B	D	D	D	B	B	B	D	B	D	B	D	D	D	D	D	B	B	D	B	D	D	D	B
4	rs32414082	5.88527	5.95812	2.57527	H	H	B	D	B	B	B	B	B	B	D	B	D	B	D	B	D	D	B	B	B	B	D	D	D	B	B	B	D	B	D	B	D	D	D	D	D	B	B	D	B	D	D	D	B
4	rs32143059	6.30185	6.3747	2.57527	H	H	B	D	B	B	B	B	B	B	D	B	D	B	D	B	D	D	B	B	B	B	D	D	D	B	B	B	D	B	D	B	D	D	D	D	D	B	B	D	B	D	D	D	B
4	rs27674739	6.81709	6.88994	2.96287	H	H	B	D	B	B	B	B	B	B	D	B	D	B	D	B	D	D	B	B	D	B	D	D	D	D	B	B	D	B	D	B	D	D	D	D	D	B	B	D	B	D	D	D	B
4	rs3674982	6.8207	6.89356	3.21928	H	H	B	D	B	B	B	B	B	B	D	B	D	B	D	B	D	D	B	B	D	B	D	D	D	D	B	B	D	B	D	B	D	D	D	D	D	B	B	D	B	D	D	D	B
4	rs47368500	6.83748	6.91034	3.34651	H	H	B	D	B	B	B	B	B	B	D	B	D	B	D	B	D	D	B	B	D	B	D	D	D	D	B	B	D	B	D	B	D	D	D	D	D	B	B	D	B	D	D	D	B
4	UNC040003533	7.65055	7.72341	3.47373	H	H	B	D	B	B	B	B	B	B	D	B	D	B	D	B	D	D	B	B	D	B	D	D	D	D	B	B	D	B	D	B	D	D	D	D	D	B	B	D	B	D	D	D	B
4	rs32484153	8.16492	8.23777	3.60096	H	H	B	D	B	B	B	B	B	B	D	B	D	B	D	B	D	D	B	B	D	B	D	D	D	D	B	B	D	B	D	B	D	D	D	D	D	B	B	D	B	D	D	D	B
4	rs27658833	8.89954	8.97239	3.60096	H	H	B	D	B	B	B	B	B	B	D	B	D	B	D	B	D	D	B	B	D	B	D	D	D	D	B	B	D	B	D	B	D	D	D	D	D	B	B	D	B	D	D	D	B
4	rs27673532	9.06063	9.13348	3.72819	H	H	B	D	B	B	B	B	B	B	D	B	D	B	D	B	D	D	B	B	D	B	D	D	D	D	B	B	D	B	D	B	D	D	D	D	D	B	B	D	B	D	D	D	B
4	rs32658271	9.17434	9.24719	3.72819	H	H	B	D	B	B	B	B	B	B	D	B	D	B	D	B	D	D	B	B	D	B	D	D	D	D	B	B	D	B	D	B	D	D	D	D	D	B	B	D	B	D	D	D	B
4	rs27657196	9.18428	9.25714	4.11578	H	H	B	D	B	B	B	B	B	B	D	B	D	B	D	B	D	D	B	B	D	B	D	B	D	D	B	B	D	B	D	B	D	D	D	D	D	B	B	D	B	D	D	D	B
4	rs13477552	9.20386	9.27672	4.24301	H	H	B	D	B	B	B	B	B	B	D	B	D	B	D	B	D	D	B	B	D	B	B	B	D	D	B	B	D	B	D	B	D	D	D	D	D	B	B	D	B	D	D	D	B
4	rs27674896	9.34463	9.41748	4.37024	H	H	B	D	B	B	B	B	B	B	D	B	D	B	D	B	D	D	B	B	D	B	B	B	D	D	B	B	D	B	D	B	D	D	D	D	D	B	B	D	B	D	D	D	B
4	rs32914113	9.34613	9.41898	4.49746	H	H	B	D	B	B	B	B	B	B	D	B	D	B	D	B	D	D	B	B	D	B	B	B	D	D	B	B	D	B	D	B	D	D	D	D	D	B	B	D	B	D	D	D	B
4	rs13477553	9.39086	9.46371	4.88506	H	H	B	D	B	B	B	B	B	B	D	B	D	B	D	B	D	D	B	B	D	B	B	B	D	D	B	B	D	B	D	B	D	D	D	D	D	B	B	D	B	D	D	D	B
4	rs27672423	9.48528	9.55813	4.88506	H	H	B	D	B	B	B	B	B	B	D	B	D	B	D	B	D	D	B	B	D	B	B	B	D	D	B	B	D	B	D	B	D	D	D	D	D	B	B	D	B	D	D	D	B
4	rs50594232	9.58032	9.65317	5.01229	H	H	B	D	B	B	B	B	B	B	D	B	D	B	D	B	D	D	B	B	D	B	B	B	D	D	B	B	D	B	D	B	D	D	D	D	D	B	B	D	B	D	D	D	B
4	rs46165092	9.97697	10.0498	5.01229	H	H	B	D	B	B	B	B	B	B	D	B	D	B	D	B	D	D	B	B	D	B	B	B	D	D	B	B	D	B	D	B	D	D	D	D	D	B	B	D	B	D	D	D	B
4	rs32074028	9.98699	10.0598	5.13951	H	H	B	D	B	B	B	B	B	B	D	B	D	B	D	B	D	D	B	B	D	B	B	B	D	D	B	B	D	B	D	B	D	D	D	D	D	B	B	D	B	D	D	D	B
4	rs13477555	10.1421	10.215	5.26674	H	H	B	D	B	B	B	B	B	B	D	B	D	B	D	B	D	D	B	B	D	B	B	B	D	D	B	B	D	B	D	B	D	D	D	D	D	B	B	D	B	D	D	D	B
4	JAX00545067q	10.7466	10.8194	5.26674	H	H	B	D	B	B	B	B	B	B	D	B	D	B	D	B	D	D	B	B	D	B	B	B	D	D	B	B	D	B	D	B	D	D	D	D	D	B	B	D	B	D	D	D	B
4	rs27716383	10.8224	10.8953	5.39397	H	H	B	D	B	B	B	B	B	B	D	B	D	B	D	B	D	B	B	B	D	B	B	B	D	D	B	B	D	B	D	B	D	D	D	D	D	B	B	D	B	D	D	D	B
4	rs51322552	11.0163	11.0892	5.39397	H	H	B	D	B	B	B	B	B	B	D	B	D	B	D	B	D	B	B	B	D	B	B	B	D	D	B	B	D	B	D	B	D	D	D	D	D	B	B	D	B	D	D	D	B
4	rs27747074	11.0986	11.1715	5.52119	H	H	B	D	B	B	B	B	B	B	D	B	D	B	D	B	D	B	B	B	D	B	B	B	D	D	B	B	D	B	D	B	D	D	D	D	D	B	B	D	B	D	D	D	B
4	rs27732409	11.5115	11.5843	5.52119	H	H	B	D	B	B	B	B	B	B	D	B	D	B	D	B	D	B	B	B	D	B	B	B	D	D	B	B	D	B	D	B	D	D	D	D	D	B	B	D	B	D	D	D	B
4	rs27746189	11.9362	12.009	5.7776	H	H	B	D	B	B	B	B	B	B	D	B	D	B	D	B	D	D	B	B	D	B	B	B	D	D	B	B	D	B	D	B	D	D	D	D	D	B	B	D	B	D	D	D	B
4	rs27710166	12.5029	12.5758	5.90483	H	H	B	D	B	B	B	B	B	B	D	B	D	B	B	B	D	D	B	B	D	B	B	B	D	D	B	B	D	B	D	B	D	D	D	D	D	B	B	D	B	D	D	D	B
4	rs31950533	13.0538	13.1266	5.90483	H	H	B	D	B	B	B	B	B	B	D	B	D	B	B	B	D	D	B	B	D	B	B	B	D	D	B	B	D	B	D	B	D	D	D	D	D	B	B	D	B	D	D	D	B
4	rs27728896	13.2464	13.3192	6.16124	H	H	B	D	B	B	B	B	B	B	D	B	D	B	B	B	D	D	B	B	D	B	B	B	D	D	B	B	D	B	D	B	D	D	D	D	D	B	B	D	B	D	D	D	B
4	rs32895384	13.2818	13.3546	6.16124	H	H	B	D	B	B	B	B	B	B	D	B	D	B	B	B	D	D	B	B	D	B	B	B	D	D	B	B	D	B	D	B	D	D	D	D	D	B	B	D	B	D	D	D	B
4	rs31887435	13.2928	13.3657	6.28847	H	H	B	D	B	B	B	B	B	B	D	B	D	B	B	B	D	D	B	B	D	B	B	B	D	D	B	B	D	B	D	B	D	D	D	D	D	B	B	D	B	D	D	D	B
4	rs27710326	13.3263	13.3991	6.28847	H	H	B	D	B	B	B	B	B	B	D	B	D	B	B	B	D	D	B	B	D	B	B	B	D	D	B	B	D	B	D	B	D	D	D	D	D	B	B	D	B	D	D	D	B
4	rs32451313	13.6943	13.7671	6.41569	H	H	B	D	B	B	B	B	B	B	D	B	D	B	B	B	D	D	B	B	D	B	B	B	D	D	B	B	D	B	D	B	D	D	D	D	D	B	B	D	B	D	D	D	B
4	rs27729354	13.7029	13.7758	6.41569	H	H	B	D	B	B	B	B	B	B	D	B	D	B	B	B	D	D	B	B	D	B	B	B	D	D	B	B	D	B	D	B	D	D	D	D	D	B	B	D	B	D	D	D	B
4	rs27709882	13.7551	13.828	6.54292	H	H	B	D	B	B	B	B	B	B	D	B	D	B	B	B	D	D	B	B	D	B	B	B	D	D	B	B	D	B	D	B	D	D	D	D	D	B	B	D	B	D	D	D	B
4	rs13477568	13.765	13.8378	6.67014	H	H	B	D	B	B	B	B	B	B	D	B	D	B	B	B	D	D	B	B	D	B	B	B	D	D	B	B	D	B	D	B	D	D	D	D	D	B	B	D	B	D	D	D	B
4	rs32937254	13.8242	13.8971	7.05774	H	H	B	D	D	B	B	B	B	B	D	B	D	B	B	B	D	D	B	B	D	B	B	B	D	D	B	B	D	B	D	B	D	D	D	D	D	B	B	D	B	D	D	D	B
4	rs32489404	16.358	16.4309	7.57858	H	H	B	D	D	B	B	D	B	B	D	B	D	B	B	B	D	D	B	B	D	B	B	D	D	D	B	B	D	B	D	B	D	D	D	D	D	D	B	D	B	D	D	D	B
4	rs27740623	16.374	16.4469	7.7058	H	H	B	D	D	B	B	D	B	B	D	B	D	B	B	B	D	D	B	B	D	B	D	D	D	D	B	B	D	B	D	B	D	D	D	D	D	D	B	D	B	D	D	D	B
4	rs27740587	16.4154	16.4882	7.83303	H	H	B	D	D	B	B	D	B	B	D	B	D	B	B	B	D	D	B	B	D	B	D	D	D	D	B	B	D	B	D	B	D	D	D	D	D	D	B	D	B	D	D	D	B
4	rs13477579	16.4194	16.4923	7.96025	H	H	B	D	D	B	B	D	B	B	D	B	D	B	B	B	D	D	B	B	D	B	D	D	D	D	B	B	D	B	D	B	D	D	D	D	D	D	B	D	B	D	D	D	B
4	rs27678919	18.3303	18.4032	7.96025	H	H	B	D	D	B	B	D	B	B	D	B	D	B	B	B	D	D	B	B	D	B	D	D	D	D	B	B	D	B	D	B	D	D	D	D	D	D	B	D	B	D	D	D	B
4	rs32878067	18.4762	18.5491	8.08748	H	H	B	D	D	B	B	D	B	B	D	B	D	B	B	B	B	D	B	B	D	B	D	D	D	D	B	B	D	B	D	B	D	D	D	D	D	D	B	D	B	D	D	D	B
4	rs27717500	18.5459	18.6187	8.21471	H	H	B	D	D	B	B	D	B	B	D	B	D	B	B	B	B	D	B	B	D	B	D	D	D	D	B	B	D	B	D	B	D	D	D	D	D	D	B	D	B	D	D	D	B
4	rs27680867	19.0565	19.1294	8.21471	H	H	B	D	D	B	B	D	B	B	D	B	D	B	B	B	B	D	B	B	D	B	D	D	D	D	B	B	D	B	D	B	D	D	D	D	D	D	B	D	B	D	D	D	B
4	rs31904300	19.2401	19.3129	8.6023	H	H	B	D	D	B	B	D	B	B	D	B	D	B	B	B	B	D	B	B	D	B	D	D	D	D	B	B	D	B	D	B	D	D	D	D	D	D	B	D	B	D	D	D	B
4	rs48750289	19.5015	19.5744	8.6023	H	H	B	D	D	B	B	D	B	B	D	B	D	B	B	B	B	D	B	B	D	B	D	D	D	D	B	B	D	B	D	B	D	D	D	D	D	D	B	D	B	D	D	D	B
4	rs27682826	19.5084	19.5812	8.72953	H	H	B	D	D	B	B	D	B	B	D	B	D	B	B	B	B	D	B	B	D	B	D	D	D	D	B	B	D	B	D	B	D	D	D	D	D	D	B	D	B	D	D	D	B
4	rs32844444	19.5414	19.6143	8.72953	H	H	B	D	D	B	B	D	B	B	D	B	D	B	B	B	B	D	B	B	D	B	D	D	D	D	B	B	D	B	D	B	D	D	D	D	D	D	B	D	B	D	D	D	B
4	rs13477592	19.6535	19.7263	8.85676	H	H	B	D	D	B	B	D	B	B	D	B	D	B	B	B	B	D	B	B	D	B	D	D	D	D	B	B	D	B	D	B	D	D	D	D	D	D	B	D	B	D	D	D	B
4	rs32866890	19.8778	19.9506	8.85676	H	H	B	D	D	B	B	D	B	B	D	B	D	B	B	B	B	D	B	B	D	B	D	D	D	D	B	B	D	B	D	B	D	D	D	D	D	D	B	D	B	D	D	D	B
4	petM-01609-1	19.887	19.9599	8.98398	H	H	B	D	D	D	B	D	B	B	D	B	D	B	B	B	B	D	B	B	D	B	D	D	D	D	B	B	D	B	D	B	D	D	D	D	D	D	B	D	B	D	D	D	B
4	UNC040021552	19.9374	20.0103	9.11121	H	H	B	D	D	D	B	D	B	B	D	B	D	B	B	B	B	D	B	B	D	B	D	D	D	D	B	B	D	B	D	B	D	D	D	D	D	D	B	D	B	D	D	D	B
4	rs262523552	20.1228	20.1957	9.11121	H	H	B	D	D	D	B	D	B	B	D	B	D	B	B	B	B	D	B	B	D	B	D	D	D	D	B	B	D	B	D	B	D	D	D	D	D	D	B	D	B	D	D	D	B
4	rs31788174	20.2001	20.273	9.23844	H	H	B	D	D	D	B	D	B	B	D	B	D	B	B	B	B	D	B	B	D	B	D	D	D	D	B	B	D	B	D	B	D	D	D	D	D	D	B	D	B	D	D	D	B
4	rs46920250	20.4158	20.4887	9.23844	H	H	B	D	D	D	B	D	B	B	D	B	D	B	B	B	B	D	B	B	D	B	D	D	D	D	B	B	D	B	D	B	D	D	D	D	D	D	B	D	B	D	D	D	B
4	rs13477595	20.4462	20.5191	9.49485	H	H	B	D	D	D	B	D	B	B	D	B	D	B	B	B	B	D	B	B	D	B	D	D	D	D	B	B	D	B	D	B	D	D	D	D	D	D	B	D	B	D	D	D	B
4	rs28314852	20.7067	20.7796	9.88244	H	H	B	D	D	D	B	D	B	B	D	B	D	B	B	B	B	D	B	B	D	B	D	D	D	D	B	B	D	B	D	B	D	D	D	D	D	D	B	D	B	D	D	D	B
4	rs32208316	21.6097	21.6826	9.88244	H	H	B	D	D	D	B	D	B	B	D	B	D	B	B	B	B	D	B	B	D	B	D	D	D	D	B	B	D	B	D	B	D	D	D	D	D	D	B	D	B	D	D	D	B
4	rs50441952	21.783	21.8559	10.5386	H	H	B	D	D	D	B	D	B	B	D	B	D	B	B	B	B	D	B	B	D	B	D	D	D	D	B	B	D	B	D	B	D	D	D	D	D	D	B	D	B	D	D	D	B
4	rs32135516	22.112	22.1849	10.5386	H	H	B	D	D	D	B	D	B	B	D	B	D	B	B	B	B	D	B	B	D	B	D	D	D	D	B	B	D	B	D	B	D	D	D	D	D	D	B	D	B	D	D	D	B
4	rs13477601	22.1635	22.2363	11.1948	H	H	B	D	D	B	B	D	B	B	D	B	D	B	B	B	B	D	B	B	D	B	D	D	D	D	B	B	D	B	D	B	D	D	D	D	D	D	B	D	B	D	D	D	B
4	rs27733220	22.3198	22.3926	11.1948	H	H	B	D	D	B	B	D	B	B	D	B	D	B	B	B	B	D	B	B	D	B	D	D	D	D	B	B	D	B	D	B	D	D	D	D	D	D	B	D	B	D	D	D	B
4	rs32555118	22.4776	22.5505	11.4512	H	H	B	D	D	B	B	D	B	B	D	B	D	B	B	B	B	D	B	B	D	B	D	D	D	D	B	B	D	B	D	B	D	D	D	D	D	D	B	D	B	D	D	D	B
4	rs32486054	22.8508	22.9237	11.4512	H	H	B	D	D	B	B	D	B	B	D	B	D	B	B	B	B	D	B	B	D	B	D	D	D	D	B	B	D	B	D	B	D	D	D	D	D	D	B	D	B	D	D	D	B
4	rs27713263	22.8931	22.966	11.5784	H	H	B	D	D	B	B	D	B	B	D	B	D	B	B	B	B	D	B	B	D	B	D	D	D	D	B	B	D	B	D	B	D	D	D	D	D	D	B	D	B	D	D	D	B
4	rs32438765	23.2227	23.2955	11.5784	H	H	B	D	D	B	B	D	B	B	D	B	D	B	B	B	B	D	B	B	D	B	D	D	D	D	B	B	D	B	D	B	D	D	D	D	D	D	B	D	B	D	D	D	B
4	rs13477622	28.2496	28.3224	12.2346	H	H	B	D	D	B	B	D	B	B	B	B	D	B	B	B	B	D	B	D	D	B	D	D	D	B	B	B	D	D	D	B	D	D	D	D	D	D	B	D	D	D	D	D	B
4	rs27736595	29.1876	29.2604	12.491	H	H	B	D	D	B	B	D	B	B	B	B	D	B	B	B	B	D	B	D	D	B	D	D	D	B	B	B	D	B	D	B	D	D	D	D	D	D	B	D	D	D	D	D	B
4	rs3701432	29.1904	29.2632	12.6182	H	H	B	D	D	B	B	D	B	B	B	B	D	B	B	B	B	D	B	D	D	B	D	D	D	B	B	B	D	B	D	B	D	D	D	D	D	D	B	D	D	D	D	D	B
4	rs50102689	29.2012	29.2741	13.6935	H	H	B	D	D	B	B	D	B	B	B	B	D	B	B	B	B	D	B	D	D	B	D	D	D	B	B	B	D	B	D	B	D	D	D	D	D	D	B	D	D	D	D	D	B
4	rs27779705	30.6891	30.762	13.6935	H	H	B	D	D	B	B	D	B	B	B	B	D	B	B	B	B	D	B	D	D	B	D	D	D	B	B	B	D	B	D	B	D	D	D	D	D	D	B	D	D	D	D	D	B
4	rs31949226	30.7547	30.8276	13.8207	H	H	B	D	D	B	B	D	B	B	B	B	D	B	B	B	B	D	B	D	D	B	D	D	D	B	B	B	D	B	D	B	D	D	D	D	D	D	B	D	D	D	D	D	B
4	rs32976519	31.0454	31.1183	13.8207	H	H	B	D	D	B	B	D	B	B	B	B	D	B	B	B	B	D	B	D	D	B	D	D	D	B	B	B	D	B	D	B	D	D	D	D	D	D	B	D	D	D	D	D	B
4	rs32917539	31.1111	31.184	13.9479	H	H	B	D	D	B	B	D	B	B	B	B	D	B	B	B	B	D	B	D	D	B	D	D	D	B	B	B	D	B	D	B	D	D	D	D	D	D	B	D	D	D	D	D	B
4	rs47775155	31.9497	31.8628	13.9479	H	H	B	D	D	B	B	D	B	B	B	B	D	B	B	B	B	D	B	D	D	B	D	D	D	B	B	B	D	B	D	B	D	D	D	D	D	D	B	D	D	D	D	D	B
4	rs27730370	32.1072	32.0202	14.0752	H	H	B	D	D	B	B	D	B	B	B	B	D	B	B	B	B	D	B	D	D	B	D	D	D	B	B	B	D	B	D	B	D	D	D	D	D	D	B	D	D	D	D	D	B
4	rs27756664	32.1626	32.0756	14.0752	H	H	B	D	D	B	B	D	B	B	B	B	D	B	B	B	B	D	B	D	D	B	D	D	D	B	B	B	D	B	D	B	D	D	D	D	D	D	B	D	D	D	D	D	B
4	rs13477630	32.1874	32.1005	14.3316	H	H	B	D	D	B	B	D	B	B	B	B	D	B	B	B	B	D	B	D	D	B	D	D	D	B	B	B	D	B	D	B	D	D	D	D	D	D	B	D	D	D	D	D	B
4	rs27792767	32.2875	32.2005	14.4588	H	H	B	D	D	B	B	D	B	B	B	B	D	B	B	B	B	D	B	D	D	B	D	D	D	B	B	B	D	B	D	B	D	D	D	D	D	D	B	D	D	D	D	D	B
4	rs32711339	32.8953	32.8083	14.4588	H	H	B	D	D	B	B	D	B	B	B	B	D	B	B	B	B	D	B	D	D	B	D	D	D	B	B	B	D	B	D	B	D	D	D	D	D	D	B	D	D	D	D	D	B
4	rs27791935	33.0202	32.9332	14.586	H	H	B	D	D	B	B	B	B	B	B	B	D	B	B	B	B	D	B	D	D	B	D	D	D	B	B	B	D	B	D	B	D	D	D	D	D	D	B	D	D	D	D	D	B
4	rs27791934	33.0203	32.9333	14.586	H	H	B	D	D	B	B	B	B	B	B	B	D	B	B	B	B	D	B	D	D	B	D	D	D	B	B	B	D	B	D	B	D	D	D	D	D	D	B	D	D	D	D	D	B
4	rs27774374	33.1008	33.0138	14.7133	H	H	B	D	D	B	B	B	B	B	B	B	D	B	B	B	B	D	B	D	D	B	D	D	D	B	B	B	D	B	D	B	D	D	D	D	D	D	B	D	D	D	D	D	B
4	rs27792227	33.2684	33.1814	14.8405	H	H	B	D	D	B	B	B	B	B	B	B	D	B	B	B	B	D	B	D	D	B	D	D	D	B	B	B	D	B	D	B	D	D	D	D	D	D	B	D	D	D	D	D	B
4	rs31834998	33.3553	33.2683	15.0969	H	H	B	D	D	B	B	B	B	B	B	B	D	B	B	B	B	D	B	D	D	B	D	D	D	B	B	B	D	B	D	B	D	D	D	D	D	D	B	D	D	D	D	D	B
4	rs52242743	33.3618	33.2748	15.0969	H	H	B	D	D	B	B	B	B	B	B	B	D	B	B	B	B	D	B	D	D	B	D	D	D	B	B	B	D	B	D	B	D	D	D	D	D	D	B	D	D	D	D	D	B
4	rs27773647	33.4037	33.3168	15.2241	H	H	B	D	D	B	B	B	B	B	B	B	D	B	B	B	B	D	B	D	D	B	D	D	D	B	B	B	D	B	D	B	D	D	D	D	D	D	B	D	D	D	D	D	B
4	rs27806404	33.835	33.748	15.4805	H	H	B	D	D	B	B	B	B	B	B	B	D	B	B	B	B	D	B	D	D	B	D	D	D	B	B	B	D	B	D	B	D	D	D	D	D	D	B	D	D	D	D	D	D
4	rs47065993	34.0304	33.9434	16.1367	H	H	B	D	D	B	B	B	B	B	B	B	D	B	B	B	B	D	B	D	D	B	D	D	D	B	B	B	D	B	D	B	D	D	D	D	D	D	B	D	D	D	D	D	D
4	rs27790689	34.041	33.954	16.5243	H	H	B	D	D	B	B	B	B	B	B	B	D	B	B	B	B	D	B	D	D	B	D	D	D	B	B	B	D	B	B	B	D	D	D	D	D	D	B	D	D	D	D	D	D
4	rs27772021	34.0645	33.9775	16.5243	H	H	B	D	D	B	B	B	B	B	B	B	D	B	B	B	B	D	B	D	D	B	D	D	D	B	B	B	D	B	B	B	D	D	D	D	D	D	B	D	D	D	D	D	D
4	rs32674025	34.0821	33.9951	16.6515	H	H	B	D	D	B	B	B	B	B	B	B	D	B	B	B	B	D	B	D	D	B	D	D	D	B	B	B	D	B	B	B	D	D	D	D	D	D	B	D	D	D	D	D	D
4	rs51048948	34.0877	34.0007	16.6515	H	H	B	D	D	B	B	B	B	B	B	B	D	B	B	B	B	D	B	D	D	B	D	D	D	B	B	B	D	B	B	B	D	D	D	D	D	D	B	D	D	D	D	D	D
4	UNC040490807	34.1364	34.0494	16.7788	H	H	B	D	D	B	B	B	B	B	B	B	D	B	B	B	B	D	B	D	D	B	D	D	D	B	B	B	D	B	B	B	D	D	D	D	D	D	B	D	D	D	D	D	D
4	rs27761020	34.9968	35.0495	16.7788	H	H	B	D	D	B	B	B	B	B	B	B	D	B	B	B	B	D	B	D	D	B	D	D	D	B	B	B	D	B	B	B	D	D	D	D	D	D	B	D	D	D	D	D	D
4	rs27797087	35.0923	35.145	16.906	H	H	B	D	D	B	B	B	B	B	B	B	D	B	B	B	B	D	B	D	D	B	D	D	D	B	B	B	D	B	B	B	D	D	D	D	D	D	B	D	D	D	D	D	D
4	rs27757027	35.3367	35.3895	16.906	H	H	B	D	D	B	B	B	B	B	B	B	D	B	B	B	B	D	B	D	D	B	D	D	D	B	B	B	D	B	B	B	D	D	D	D	D	D	B	D	D	D	D	D	D
4	rs27756895	35.3886	35.4413	17.1624	H	H	B	D	D	B	B	B	B	B	B	B	D	B	B	B	B	D	B	D	D	B	D	D	D	B	B	B	D	B	B	B	D	D	D	D	D	D	B	D	D	D	D	D	D
4	rs27818568	36.4116	36.4645	17.1624	H	H	B	D	D	B	B	B	B	B	B	B	D	B	B	B	B	D	B	D	D	B	D	D	D	B	B	B	D	B	B	B	D	D	D	D	D	D	B	D	D	D	D	D	D
4	rs32786595	40.2255	40.2785	17.956	H	H	B	D	D	B	B	B	B	B	B	B	D	B	B	B	B	D	B	D	D	B	D	D	D	B	B	B	D	B	B	B	D	D	D	D	D	D	B	D	D	D	D	D	D
4	rs27816773	40.6786	40.7316	18.7497	H	H	B	D	D	B	B	B	B	B	B	B	D	B	B	B	B	B	B	D	D	B	D	D	D	B	B	B	D	B	B	B	B	D	D	D	D	D	B	D	B	D	D	D	D
4	rs6232550	40.9726	41.0256	19.0061	H	H	B	D	D	B	B	B	B	B	B	B	D	B	B	B	B	B	B	D	D	B	D	D	D	B	B	B	D	B	B	B	B	B	D	D	D	D	B	D	B	D	D	D	D
4	rs31921137	41.1239	41.1769	19.3937	H	H	B	D	D	B	B	B	B	B	B	B	D	B	B	B	B	B	B	D	D	B	D	D	D	B	B	B	D	B	B	B	B	B	D	D	D	D	B	D	B	D	D	D	D
4	rs28316614	41.1388	41.1918	19.5209	H	H	B	D	D	B	B	B	B	B	B	B	D	B	B	B	B	B	B	D	D	B	D	D	D	B	B	B	D	B	B	B	B	B	D	D	D	D	B	D	B	D	D	D	D
4	rs28269506	41.6023	41.6553	19.5209	H	H	B	D	D	B	B	B	B	B	B	B	D	B	B	B	B	B	B	D	D	B	D	D	D	B	B	B	D	B	B	B	B	B	D	D	D	D	B	D	B	D	D	D	D
4	rs27813840	41.6531	41.7061	19.6481	H	H	B	D	D	B	B	B	B	B	B	B	D	B	B	B	B	B	B	D	D	B	D	D	D	B	B	B	D	B	B	B	B	B	D	D	D	D	B	D	B	D	D	D	D
4	rs46180804	41.6641	41.717	19.6481	H	H	B	D	D	B	B	B	B	B	B	B	D	B	B	B	B	B	B	D	D	B	D	D	D	B	B	B	D	B	B	B	B	B	D	D	D	D	B	D	B	D	D	D	D
4	rs27866986	42.8855	42.8727	19.7754	H	H	B	D	D	B	B	B	B	B	B	B	D	B	B	B	B	B	B	D	D	B	D	D	D	B	B	B	D	B	B	B	B	B	D	D	D	D	B	D	B	D	D	D	D
4	rs3147234	42.9708	42.958	19.7754	H	H	B	D	D	B	B	B	B	B	B	B	D	B	B	B	B	B	B	D	D	B	D	D	D	B	B	B	D	B	B	B	B	B	D	D	D	D	B	D	B	D	D	D	D
4	rs27851392	42.9785	42.9656	19.9026	H	H	B	D	D	B	B	B	B	B	B	B	D	B	B	B	B	B	B	D	D	B	D	D	D	B	B	B	D	B	B	B	B	B	D	D	D	D	B	D	B	D	D	D	D
4	rs46615358	43.9467	43.9338	19.9026	H	H	B	D	D	B	B	B	B	B	B	B	D	B	B	B	B	B	B	D	D	B	D	D	D	B	B	B	D	B	B	B	B	B	D	D	D	D	B	D	B	D	D	D	D
4	rs49584833	43.967	43.9542	20.0298	H	H	B	D	D	B	B	B	B	B	B	B	D	B	B	B	B	B	B	D	D	B	D	D	D	B	B	B	D	B	B	B	B	B	D	D	D	D	B	D	B	D	D	D	D
4	rs235913780	44.266	44.2531	20.0298	H	H	B	D	D	B	B	B	B	B	B	B	D	B	B	B	B	B	B	D	D	B	D	D	D	B	B	B	D	B	B	B	B	B	D	D	D	D	B	D	B	D	D	D	D
4	rs27847690	44.2734	44.2606	20.1571	H	H	B	D	D	B	B	B	B	B	B	B	D	B	D	B	B	B	B	D	D	B	D	D	D	B	B	B	D	B	B	B	B	B	D	D	D	D	B	D	B	D	D	D	D
4	rs246852090	45.4319	45.419	20.1571	H	H	B	D	D	B	B	B	B	B	B	B	D	B	D	B	B	B	B	D	D	B	D	D	D	B	B	B	D	B	B	B	B	B	D	D	D	D	B	D	B	D	D	D	D
4	rs13477678	45.5023	45.4894	20.2843	H	H	B	D	D	B	B	B	B	B	B	B	D	B	D	B	B	B	B	D	D	B	D	D	D	B	B	B	D	B	B	B	B	B	D	D	D	D	B	D	B	D	D	D	D
4	rs28319700	45.9078	45.8949	20.2843	H	H	B	D	D	B	B	B	B	B	B	B	D	B	D	B	B	B	B	D	D	B	D	D	D	B	B	B	D	B	B	B	B	B	D	D	D	D	B	D	B	D	D	D	D
4	rs28309268	45.9619	45.949	20.4115	H	H	B	D	D	B	B	B	B	B	B	B	D	B	D	B	B	B	B	D	D	B	D	D	D	B	B	B	D	B	B	B	B	B	D	D	D	D	B	D	B	D	D	D	D
4	rs28309186	45.9785	45.9657	20.4115	H	H	B	D	D	B	B	B	B	B	B	B	D	B	D	B	B	B	B	D	D	B	D	D	D	B	B	B	D	B	B	B	B	B	D	D	D	D	B	D	B	D	D	D	D
4	rs3694836	45.9858	45.9729	20.6679	H	H	B	D	D	B	B	B	B	B	B	B	D	B	D	B	B	B	B	D	D	B	D	D	D	B	B	B	D	B	B	B	B	B	D	D	D	D	B	D	B	D	D	D	D
4	rs31881395	46.1661	46.1532	20.6679	H	H	B	D	D	B	B	B	B	B	B	B	D	B	D	B	B	B	B	D	D	B	D	D	D	B	B	B	D	B	B	B	B	B	D	D	D	D	B	D	B	D	D	D	D
4	rs27816249	46.289	46.2761	20.7951	H	H	B	D	D	B	B	B	B	B	B	B	D	B	D	B	B	B	B	D	D	B	D	D	D	B	B	B	D	B	B	B	B	B	D	D	D	D	B	D	B	D	D	D	D
4	rs27816235	46.2929	46.2801	20.7951	H	H	B	D	D	B	B	B	B	B	B	B	D	B	D	B	B	B	B	D	D	B	D	D	D	B	B	B	D	B	B	B	B	B	D	D	D	D	B	D	B	D	D	D	D
4	rs27785516	46.8681	46.8553	21.0516	H	H	B	D	D	B	B	B	B	B	B	B	D	B	D	B	B	B	B	D	D	B	D	D	D	B	B	B	D	B	B	B	B	B	D	D	D	D	B	D	B	D	D	D	D
4	rs228463156	46.9274	46.9145	21.5724	H	H	B	D	D	B	B	B	B	B	B	B	D	B	D	B	B	B	B	D	D	B	D	D	D	B	B	B	D	B	B	B	B	B	D	D	D	D	B	D	B	D	D	D	D
4	rs3656433	46.9297	46.9169	21.5724	H	H	B	D	D	B	B	B	B	B	B	B	D	B	D	B	B	B	B	D	D	B	D	D	D	B	B	B	D	B	B	B	B	B	D	D	D	D	B	D	B	D	D	D	D
4	rs27844694	46.9363	46.9234	21.8288	H	H	B	D	D	B	B	B	B	B	B	B	D	B	D	B	B	B	B	D	D	B	D	D	D	B	B	B	D	B	B	B	B	B	D	D	D	D	B	D	B	D	D	D	D
4	rs32832996	47.0992	47.0863	21.8288	H	H	B	D	D	B	B	B	B	B	B	B	D	B	D	B	B	B	B	D	D	B	D	D	D	B	B	B	D	B	B	B	B	B	D	D	D	D	B	D	B	D	D	D	D
4	rs32659718	47.7124	47.6995	22.2164	H	H	B	D	D	B	B	B	B	B	B	B	D	B	D	B	B	B	B	D	D	B	D	D	D	B	B	B	B	B	B	B	B	B	D	D	D	D	B	D	B	D	D	D	B
4	rs27845668	49.6044	49.5916	22.4728	H	H	B	D	D	B	B	B	B	B	B	B	D	B	D	B	B	B	B	D	D	B	D	D	D	B	B	B	B	B	B	B	B	B	D	D	D	D	B	D	B	D	D	D	B
4	rs32434935	49.7335	49.7206	22.4728	H	H	B	D	D	B	B	B	B	B	B	B	D	B	D	B	B	B	B	D	D	B	D	D	D	B	B	B	B	B	B	B	B	B	D	D	D	D	B	D	B	D	D	D	B
4	rs13477695	49.7842	49.7713	22.6	H	H	B	D	D	B	B	B	B	B	B	B	D	B	D	B	B	B	B	D	D	B	D	D	D	B	B	B	B	B	B	B	B	B	D	D	B	D	B	D	B	D	D	D	B
4	rs13477699	50.6957	50.6828	22.6	H	H	B	D	D	B	B	B	B	B	B	B	D	B	D	B	B	B	B	D	D	B	D	D	D	B	B	B	B	B	B	B	B	B	D	D	B	D	B	D	B	D	D	D	B
4	rs6398138	50.8811	50.8682	22.7273	H	H	B	D	D	B	B	B	B	B	B	B	D	B	D	B	B	B	B	D	D	B	D	D	D	B	B	D	B	B	B	B	B	B	D	D	B	D	B	D	B	D	D	D	B
4	rs6325255	51.2945	51.2816	22.7273	H	H	B	D	D	B	B	B	B	B	B	B	D	B	D	B	B	B	B	D	D	B	D	D	D	B	B	D	B	B	B	B	B	B	D	D	B	D	B	D	B	D	D	D	B
4	rs27830962	52.6055	52.5926	22.8545	H	H	B	D	D	B	B	B	B	B	B	B	D	B	D	B	B	B	B	D	D	B	D	D	D	B	B	B	B	B	B	B	B	B	D	D	B	D	B	D	B	D	D	D	B
4	rs27793834	53.1556	53.1427	22.9817	H	H	B	D	D	B	B	B	B	B	B	B	D	B	D	B	B	B	B	D	D	B	D	D	D	B	B	B	B	B	B	B	B	B	D	D	B	D	B	D	B	D	D	D	B
4	rs45963956	53.9407	53.9278	22.9817	H	H	B	D	D	B	B	B	B	B	B	B	D	B	D	B	B	B	B	D	D	B	D	D	D	B	B	B	B	B	B	B	B	B	D	D	B	D	B	D	B	D	D	D	B
4	rs3667625	54.2078	54.1949	23.2381	H	H	B	D	D	B	B	B	B	B	B	B	D	B	D	B	B	B	B	D	D	B	D	D	D	B	B	B	B	B	B	B	B	B	D	D	B	D	B	D	B	D	D	D	B
4	rs6248902	54.8882	54.8753	23.2381	H	H	B	D	D	B	B	B	B	B	B	B	D	B	D	B	B	B	B	D	D	B	D	D	D	B	B	B	B	B	B	B	B	B	D	D	B	D	B	D	B	D	D	D	B
4	rs6161881	54.9115	54.8986	23.3653	H	H	B	D	D	B	B	B	B	B	B	B	D	B	D	B	B	B	B	D	D	B	D	D	D	B	B	B	D	B	B	B	B	B	D	D	B	D	B	D	B	D	D	D	B
4	rs32170040	54.9164	54.9035	23.3653	H	H	B	D	D	B	B	B	B	B	B	B	D	B	D	B	B	B	B	D	D	B	D	D	D	B	B	B	D	B	B	B	B	B	D	D	B	D	B	D	B	D	D	D	B
4	rs28320231	54.9639	54.951	23.4926	H	H	B	D	D	B	B	B	B	B	B	B	D	B	D	B	B	B	B	D	D	B	D	D	D	B	B	B	D	B	B	B	B	B	D	D	B	B	B	D	B	D	D	D	B
4	rs32105820	55.4139	55.401	23.4926	H	H	B	D	D	B	B	B	B	B	B	B	D	B	D	B	B	B	B	D	D	B	D	D	D	B	B	B	D	B	B	B	B	B	D	D	B	B	B	D	B	D	D	D	B
4	rs27789011	55.6248	55.6119	23.6198	H	H	B	D	D	B	B	B	B	B	B	B	D	B	D	B	B	B	B	D	D	B	D	D	D	B	B	B	D	B	B	B	B	B	D	D	B	B	B	D	B	D	D	D	B
4	rs32935181	56.1995	56.1866	23.6198	H	H	B	D	D	B	B	B	B	B	B	B	D	B	D	B	B	B	B	D	D	B	D	D	D	B	B	B	D	B	B	B	B	B	D	D	B	B	B	D	B	D	D	D	B
4	rs27790073	56.2116	56.1987	23.8762	H	H	B	D	D	B	B	B	B	B	B	B	D	B	D	B	B	B	B	D	D	B	D	D	D	B	B	B	D	B	B	B	B	B	D	D	B	B	B	D	B	D	D	D	B
4	rs49831257	57.2871	57.2742	23.8762	H	H	B	D	D	B	B	B	B	B	B	B	D	B	D	B	B	B	B	D	D	B	D	D	D	B	B	B	D	B	B	B	B	B	D	D	B	B	B	D	B	D	D	D	B
4	rs31860994	57.3927	57.3799	24.0034	H	H	B	D	D	B	B	B	B	B	B	B	D	B	D	B	B	B	B	D	D	B	D	D	D	B	B	B	D	B	B	B	B	B	D	D	B	B	B	D	B	D	D	D	B
4	rs27838620	57.5129	57.5	24.1307	H	H	B	D	D	B	B	B	B	B	B	B	D	B	D	B	B	B	B	D	D	B	D	D	D	B	B	B	D	B	B	B	B	B	D	D	B	B	B	D	B	D	B	D	B
4	rs32816121	57.8428	57.83	24.2579	H	H	B	D	D	B	B	B	B	B	B	B	D	B	D	B	B	B	B	D	D	B	D	D	D	B	B	B	D	B	B	B	B	B	D	D	B	B	B	D	B	D	B	D	B
4	rs51842830	58.3355	58.3226	24.2579	H	H	B	D	D	B	B	B	B	B	B	B	D	B	D	B	B	B	B	D	D	B	D	D	D	B	B	B	D	B	B	B	B	B	D	D	B	B	B	D	B	D	B	D	B
4	rs31988585	58.3584	58.3455	24.3851	H	H	B	D	D	B	B	B	B	B	B	B	D	B	D	B	B	B	B	D	D	B	D	D	D	B	B	B	D	B	B	B	B	B	D	D	B	B	B	D	B	D	B	D	B
4	rs33020761	58.3764	58.3635	24.7727	H	H	B	D	D	B	B	B	B	B	B	B	D	B	D	B	B	B	B	D	D	B	D	D	D	B	B	B	D	B	B	B	B	B	D	D	B	B	B	D	B	D	B	D	B
4	rs27882800	58.3869	58.374	24.8999	H	H	B	D	D	B	B	B	B	B	B	B	D	B	D	B	B	B	B	D	D	B	D	D	D	B	B	B	B	B	B	B	B	B	D	D	B	B	B	D	B	D	B	D	B
4	rs27850419	58.5307	58.5179	25.1564	H	H	B	D	D	B	B	B	B	B	B	B	D	B	D	B	B	B	B	D	D	B	D	D	D	B	B	B	B	B	B	B	B	B	D	D	B	B	B	D	B	D	B	D	B
4	rs46814054	59.8244	59.8116	25.1564	H	H	B	D	D	B	B	B	B	B	B	B	D	B	D	B	B	B	B	D	D	B	D	D	D	B	B	B	B	B	B	B	B	B	D	D	B	B	B	D	B	D	B	D	B
4	rs3712541	59.8482	59.8353	25.2836	H	H	B	D	D	B	B	B	B	B	B	B	D	B	D	B	B	B	B	D	D	B	D	D	D	B	B	B	B	B	B	B	B	B	D	D	B	B	B	D	B	D	B	D	B
4	rs27829140	59.8627	59.8498	25.2836	H	H	B	D	D	B	B	B	B	B	B	B	D	B	D	B	B	B	B	D	D	B	D	D	D	B	B	B	B	B	B	B	B	B	D	D	B	B	B	D	B	D	B	D	B
4	rs27829136	59.8636	59.8508	25.4108	H	H	B	D	D	B	B	B	B	B	B	B	D	B	D	B	B	B	B	D	D	B	D	D	D	B	B	B	B	B	B	B	B	B	D	D	B	B	B	D	B	D	D	D	B
4	UNCHS011463	61.8561	62.1951	25.4108	H	H	B	D	D	B	B	B	B	B	B	B	D	B	D	B	B	B	B	D	D	B	D	D	D	B	B	B	B	B	B	B	B	B	D	D	B	B	B	D	B	D	D	D	B
4	rs32497085	61.9541	62.2931	25.538	H	H	B	D	D	B	B	B	B	B	B	B	D	B	D	B	B	B	B	D	D	B	D	D	D	B	B	B	B	B	B	B	B	B	D	D	B	B	B	D	B	D	D	D	B
4	Alad	62.17	62.509	25.538	H	H	B	D	D	B	B	B	B	B	B	B	D	B	D	B	B	B	B	D	D	B	D	D	D	B	B	B	B	B	B	B	B	B	D	D	B	B	B	D	B	D	D	D	B
4	rs28322212	62.27	62.609	25.6653	H	H	B	D	D	B	B	B	B	B	B	B	D	B	D	B	B	B	B	D	D	B	D	D	D	B	B	B	B	B	B	B	B	B	D	D	B	B	B	D	B	D	D	D	B
4	rs28321986	62.3112	62.6502	25.7925	H	H	B	D	D	B	B	B	B	B	B	B	D	B	D	B	B	B	B	D	D	B	D	D	D	B	B	B	B	B	B	B	B	B	D	D	B	B	B	D	B	D	D	D	B
4	rs28313506	62.3534	62.6923	26.0489	H	H	B	D	D	B	B	B	B	B	B	B	D	B	D	B	B	B	B	D	D	B	D	D	D	B	B	B	B	B	B	B	B	B	D	D	B	B	B	D	B	D	D	D	B
4	rs3690581	62.3683	62.7073	26.1761	H	H	B	D	D	B	B	B	B	B	B	B	D	B	D	B	B	B	B	D	D	B	D	D	D	D	B	B	B	B	B	B	B	B	D	D	B	B	B	D	B	D	D	D	B
4	rs3722114	62.6366	62.9756	26.1761	H	H	B	D	D	B	B	B	B	B	B	B	D	B	D	B	B	B	B	D	D	B	D	D	D	D	B	B	B	B	B	B	B	B	D	D	B	B	B	D	B	D	D	D	B
4	rs27906064	62.681	63.02	26.5637	H	H	B	D	D	B	B	B	B	B	B	B	D	B	D	B	B	B	B	D	D	B	D	D	D	D	B	B	B	B	B	B	B	B	D	D	B	B	B	D	B	D	D	D	B
4	rs6244565	62.9323	63.2713	26.6909	H	H	B	D	D	B	B	B	B	B	B	B	D	B	D	B	B	B	B	D	D	B	D	D	D	D	B	B	B	B	B	B	B	B	D	D	B	B	B	D	B	D	D	D	B
4	rs27907590	64.6433	64.9823	26.6909	H	H	B	D	D	B	B	B	B	B	B	B	D	B	D	B	B	B	B	D	D	B	D	D	D	D	B	B	H	B	B	B	B	B	D	D	B	B	B	D	B	D	D	D	B
4	rs27886613	64.7884	65.1274	26.8182	H	H	B	D	D	B	B	B	B	B	B	B	D	B	D	B	B	B	B	D	D	B	D	D	D	D	B	B	H	B	B	B	B	B	D	D	B	B	B	D	B	D	D	D	B
4	rs8275764	64.8926	65.2315	26.9454	H	H	B	D	D	B	B	B	B	B	B	B	D	B	D	B	B	B	B	D	D	B	D	D	D	D	B	B	D	B	B	B	B	B	D	D	B	B	B	D	B	D	D	D	B
4	rs13477746	65.6053	65.9442	27.0726	H	H	B	D	D	B	B	B	B	B	B	B	D	B	D	B	B	B	B	D	D	B	D	D	D	D	B	B	D	B	B	B	B	B	D	D	B	B	B	D	B	B	D	D	B
4	rs27886852	66.1194	66.4584	27.0726	H	H	B	D	D	B	B	B	B	B	B	B	D	B	D	B	B	B	B	D	D	B	D	D	D	D	B	B	D	B	B	B	B	B	D	D	B	B	B	D	B	B	D	D	B
4	D4Mit178	66.8431	67.182	27.329	H	H	B	D	D	B	B	B	B	D	B	B	D	B	D	B	B	B	B	D	B	B	D	D	D	D	B	B	D	B	B	B	B	B	D	D	B	B	B	D	B	B	D	D	B
4	rs27855426	69.7161	70.0551	27.329	H	H	B	D	D	B	B	B	B	D	B	B	D	B	D	B	B	B	B	D	B	B	D	D	D	D	B	B	D	B	B	B	B	B	D	D	B	B	B	D	B	B	D	D	B
4	rs245036136	69.7496	70.0885	27.9852	H	H	B	D	D	B	B	B	B	D	B	B	D	B	D	B	B	B	B	D	B	B	D	D	D	D	B	B	D	B	B	B	B	B	D	D	B	B	B	D	B	B	D	D	B
4	rs27871184	69.9438	70.2827	28.1124	H	H	B	D	D	B	B	B	B	D	B	B	D	B	D	B	B	B	B	D	B	B	D	D	D	D	B	B	D	B	B	B	B	B	D	D	B	B	B	D	B	B	D	D	B
4	rs31809732	70.941	71.28	28.1124	H	H	B	D	D	B	B	B	B	D	B	B	D	B	D	B	B	B	B	D	B	B	D	D	D	D	B	B	D	B	B	B	B	B	D	D	B	B	B	D	B	B	D	D	B
4	rs27857901	71.1345	71.4734	28.2397	H	H	B	D	D	B	B	B	B	D	B	B	D	B	D	B	B	B	B	D	B	B	D	D	D	D	B	B	D	B	B	B	B	B	D	D	B	B	B	D	B	B	D	D	B
4	rs27870931	71.6773	72.0163	28.2397	H	H	B	D	D	B	B	B	B	D	B	B	D	B	D	B	B	B	B	D	B	B	D	D	D	D	B	B	D	B	B	B	B	B	D	D	B	B	B	D	B	B	D	D	B
4	rs27840136	71.7994	72.1383	28.3669	H	H	B	D	D	B	B	B	B	D	B	B	D	B	D	B	B	B	B	D	B	B	D	D	D	D	B	B	D	B	B	B	B	B	D	D	B	B	B	D	B	B	D	D	B
4	rs212915515	73.8737	74.2278	28.3669	H	H	B	D	D	B	B	B	B	D	B	B	D	B	D	B	B	B	B	D	B	B	D	D	D	D	B	B	D	B	B	B	B	B	D	D	B	B	B	D	B	B	D	D	B
4	rs28098609	73.8895	74.2436	28.4941	H	H	B	D	D	B	B	B	B	D	B	B	D	B	D	B	B	B	B	D	B	B	D	D	D	D	B	B	D	B	B	B	B	B	D	D	B	B	B	D	B	B	D	D	B
4	rs28082270	74.0375	74.3916	28.8817	H	H	B	D	D	B	B	B	B	D	B	B	D	B	D	B	B	B	B	D	B	B	D	D	D	D	B	B	D	B	B	B	B	B	D	D	B	B	B	D	B	B	D	D	B
4	rs28035283	75.4386	75.7927	29.0089	H	H	B	D	D	B	B	B	B	D	B	B	D	B	D	B	B	B	B	D	B	B	D	D	D	D	B	B	D	B	B	B	B	B	D	D	B	B	B	D	B	B	D	D	B
4	rs33000280	75.4708	75.8249	29.0089	H	H	B	D	D	B	B	B	B	D	B	B	D	B	D	B	B	B	B	D	B	B	D	D	D	D	B	B	D	B	B	B	B	B	D	D	B	B	B	D	B	B	D	D	B
4	rs28019260	75.4867	75.8408	29.3965	H	H	B	D	D	B	B	B	B	D	B	B	D	B	D	B	B	B	B	D	B	B	D	D	D	D	B	B	D	B	B	B	B	B	D	D	B	B	B	D	B	B	D	D	B
4	rs28019230	75.4932	75.8473	29.3965	H	H	B	D	D	B	B	B	B	D	B	B	D	B	D	B	B	B	B	D	B	B	D	D	D	D	B	B	D	B	B	B	B	B	D	D	B	B	B	D	B	B	D	D	B
4	rs28052626	75.6588	76.0129	29.5238	H	H	B	D	D	B	B	B	B	D	B	B	D	B	D	B	B	B	B	D	B	B	D	D	D	D	B	B	D	B	B	B	B	B	D	D	B	B	B	D	B	B	D	D	B
4	rs49734466	76.5032	76.8573	29.5238	H	H	B	D	D	B	B	B	B	D	B	B	D	B	D	B	B	B	B	D	B	B	D	D	D	D	B	B	D	B	B	B	B	B	D	D	B	B	B	D	B	B	D	D	B
4	UNC040517254	78.5469	78.9009	29.651	H	H	B	D	D	B	B	B	B	D	B	B	D	B	D	B	B	B	B	D	B	B	D	D	D	D	D	B	D	B	B	B	B	B	D	D	B	B	B	D	B	B	D	D	B
4	rs32586854	78.5477	78.9018	29.7782	H	H	B	D	D	B	B	B	B	D	B	B	D	B	D	B	B	B	B	D	B	B	D	D	D	D	D	B	D	B	B	B	B	B	D	D	B	B	B	D	B	B	D	D	B
4	rs13477796	78.6981	79.0522	29.7782	H	H	B	D	D	B	B	B	B	D	B	B	D	B	D	B	B	B	B	D	B	B	D	D	D	D	D	B	D	B	B	B	B	B	D	D	B	B	B	D	B	B	D	D	B
4	rs3708061	80.9501	81.3042	29.7782	H	H	B	D	D	B	B	B	B	D	B	B	D	B	D	B	B	B	B	D	B	B	D	D	D	D	D	B	D	B	B	B	B	B	D	D	B	B	B	D	B	B	D	D	B
4	rs32862298	81.1016	81.4557	29.7782	H	H	B	D	D	B	B	B	B	D	B	B	D	B	D	B	B	B	B	D	B	B	D	D	D	D	D	B	D	B	B	B	B	B	D	D	B	B	B	D	B	B	D	D	B
4	rs227588806	81.3726	81.7267	30.299	H	H	B	D	D	B	B	B	B	D	B	B	D	B	D	B	B	D	B	D	B	B	D	D	D	D	D	B	D	B	B	B	B	B	D	D	B	B	B	D	B	B	D	D	B
4	rs13477804	81.6046	81.9587	30.4263	H	H	B	D	D	B	B	B	B	D	B	B	D	B	D	B	B	D	B	D	D	B	D	D	D	D	D	B	D	B	B	B	B	B	D	D	B	B	B	D	B	B	D	D	B
4	rs28104634	82.1239	82.478	30.4263	H	H	B	D	D	B	B	B	B	D	B	B	D	B	D	B	B	D	B	D	D	B	D	D	D	D	D	B	D	B	B	B	B	B	D	D	B	B	B	D	B	B	D	D	B
4	rs28104483	82.1693	82.5234	30.9471	H	H	B	D	D	B	B	B	B	D	B	B	D	B	D	B	B	D	B	D	D	B	D	D	D	D	D	B	D	B	B	B	B	B	D	D	B	B	B	D	B	B	D	D	B
4	rs32175061	82.1882	82.5423	31.0743	H	H	B	D	D	B	B	B	B	D	B	B	D	B	D	B	B	D	B	D	D	B	D	D	D	D	D	B	D	B	B	B	B	B	D	D	B	B	B	D	B	B	D	B	B
4	rs28317703	82.8758	83.2299	31.0743	H	H	B	D	D	B	B	B	B	D	B	B	D	B	D	B	B	D	B	D	D	B	D	D	D	D	D	B	D	B	B	B	B	B	D	D	B	B	B	D	B	B	D	B	B
4	rs32084982	82.8974	83.2515	31.2016	H	H	B	D	D	B	B	B	B	D	B	B	D	B	D	B	B	D	B	D	D	B	D	D	D	D	D	B	D	B	B	B	B	B	D	D	B	B	B	D	B	B	D	B	B
4	rs32357093	83.1987	83.5528	31.2016	H	H	B	D	D	B	B	B	B	D	B	B	D	B	D	B	B	D	B	D	D	B	D	D	D	D	D	B	D	B	B	B	B	B	D	D	B	B	B	D	B	B	D	B	B
4	rs28068386	83.5346	83.8887	31.3288	H	H	B	D	D	B	B	B	B	D	B	B	D	B	D	B	B	D	B	D	D	B	D	D	D	D	D	B	D	B	B	B	B	B	D	D	B	B	B	D	B	B	D	B	B
4	rs28068204	83.567	83.9211	31.3288	H	H	B	D	D	B	B	B	B	D	B	B	D	B	D	B	B	D	B	D	D	B	D	D	D	D	D	B	D	B	B	B	B	B	D	D	B	B	B	D	B	B	D	B	B
4	rs3700579	83.5852	83.9393	31.456	H	H	B	D	D	B	B	B	B	D	B	B	D	B	D	B	B	D	B	D	D	B	D	D	D	D	D	B	D	B	B	B	B	B	D	D	B	B	B	D	B	B	D	B	B
4	rs28113522	84.2858	84.6399	31.456	H	H	B	D	D	B	B	B	B	D	B	B	D	B	D	B	B	D	B	D	D	B	D	D	D	D	D	B	D	B	B	B	B	B	D	D	B	B	B	D	B	B	D	B	B
4	rs28099134	84.3979	84.752	31.8436	H	H	B	D	D	B	B	B	B	D	B	B	D	B	D	B	B	D	B	D	D	B	D	D	D	D	D	B	D	B	B	B	B	B	D	D	B	B	B	D	B	B	D	B	B
4	rs32637613	85.1371	85.4912	31.8436	H	H	B	D	D	B	B	B	B	D	B	B	D	B	D	B	B	D	B	D	D	B	D	D	D	D	D	B	D	B	B	B	B	B	D	D	B	B	B	D	B	B	D	B	B
4	rs28116511	85.2593	85.6134	31.9708	H	H	B	D	D	B	B	B	B	D	B	B	D	B	D	B	B	D	B	D	D	B	D	D	D	D	D	B	D	B	B	B	B	B	D	D	B	B	B	D	B	B	D	B	B
4	rs28098394	86.0472	86.4013	31.9708	H	H	B	D	D	B	B	B	B	D	B	B	D	B	D	B	B	D	B	D	D	B	D	D	D	D	D	B	D	B	B	B	B	B	D	D	B	B	B	D	B	B	D	B	B
4	rs32766609	86.0969	86.451	32.2272	H	H	B	D	D	B	B	B	B	D	B	B	D	B	D	B	B	D	B	D	D	B	D	D	D	D	D	B	D	B	B	B	B	B	D	D	B	B	B	D	B	B	D	B	B
4	rs6352351	87.1374	87.4915	32.2272	H	H	B	D	D	B	B	B	B	D	B	B	D	B	D	B	B	D	B	D	D	B	D	D	D	D	D	B	D	B	B	B	B	B	D	D	B	B	B	D	B	B	D	B	B
4	rs47960771	87.364	87.7181	32.3545	H	H	B	D	D	B	B	B	B	D	B	B	D	B	D	B	B	D	B	D	D	B	D	D	D	D	D	B	D	B	B	B	B	B	D	D	B	B	B	D	B	B	D	B	B
4	rs33004800	87.5585	87.9126	32.3545	H	H	B	D	D	B	B	B	B	D	B	B	D	B	D	B	B	D	B	D	D	B	D	D	D	D	D	B	D	B	B	B	B	B	D	D	B	B	B	D	B	B	D	B	B
4	rs28097819	87.6916	88.0457	32.4817	H	H	B	D	D	B	B	B	B	D	B	D	D	B	D	B	B	D	B	D	D	B	D	D	D	D	D	B	D	B	B	B	B	B	D	D	B	B	B	D	B	B	D	B	B
4	rs28082017	87.8644	88.2185	32.4817	H	H	B	D	D	B	B	B	B	D	B	D	D	B	D	B	B	D	B	D	D	B	D	D	D	D	D	B	D	B	B	B	B	B	D	D	B	B	B	D	B	B	D	B	B
4	rs28059331	87.9505	88.3046	32.6089	H	H	B	D	D	B	B	B	B	D	B	D	D	B	D	B	B	D	B	D	D	B	D	D	D	D	D	B	D	B	B	B	B	B	D	D	B	B	B	D	B	B	D	B	B
4	rs28099968	88.167	88.5211	32.6089	H	H	B	D	D	B	B	B	B	D	B	D	D	B	D	B	B	D	B	D	D	B	D	D	D	D	D	B	D	B	B	B	B	B	D	D	B	B	B	D	B	B	D	B	B
4	rs28084008	88.1999	88.554	32.7361	H	H	B	D	D	B	B	B	B	D	B	D	D	B	D	B	B	D	B	D	D	B	D	D	D	D	D	B	D	B	B	B	B	B	D	D	B	B	B	D	B	B	D	B	B
4	rs32748881	88.4534	88.8075	32.7361	H	H	B	D	D	B	B	B	B	D	B	D	D	B	D	B	B	D	B	D	D	H	D	D	D	D	D	B	D	B	B	B	B	B	D	D	B	B	B	D	B	B	D	B	B
4	rs13477831	88.5976	88.9517	32.9926	H	H	B	D	D	B	B	B	B	D	B	D	D	B	D	B	B	D	B	D	D	D	D	D	D	D	D	B	D	B	B	B	B	B	D	D	B	B	B	D	B	B	D	B	B
4	rs32364936	88.8923	89.2464	33.249	H	H	B	D	D	B	B	B	B	D	B	D	D	B	D	B	B	D	B	D	D	D	D	D	D	D	D	B	D	B	B	B	B	B	D	D	B	B	B	D	B	B	D	B	B
4	rs28125691	89.1512	89.4845	33.249	H	H	B	D	D	B	B	B	B	D	B	D	D	B	D	B	B	D	B	D	D	D	D	D	D	D	D	B	D	B	B	B	B	B	D	D	B	B	B	D	B	B	D	B	B
4	rs13477836	89.9784	90.3117	33.3762	H	H	B	D	D	B	B	B	B	D	B	D	D	B	D	B	B	D	B	D	D	D	D	D	D	D	D	B	D	B	B	B	B	B	D	D	B	B	B	D	B	B	D	B	B
4	rs13477838	90.788	91.1213	33.5034	H	H	B	D	D	B	B	B	B	D	B	D	D	B	D	B	B	D	B	D	D	D	D	D	D	D	D	B	D	B	B	B	B	B	D	D	B	B	B	D	B	B	D	B	B
4	rs3663299	94.0991	94.4324	33.7598	H	H	B	D	D	B	B	B	B	D	B	D	D	B	D	B	B	D	B	D	D	D	D	D	D	D	D	B	D	B	B	B	B	B	D	D	B	B	B	D	B	B	D	B	B
4	rs32133037	94.1256	94.4589	33.8871	H	H	B	D	D	B	B	B	B	D	B	D	D	B	D	B	B	D	B	D	D	D	D	D	D	D	D	D	D	B	B	B	B	B	D	D	B	B	B	D	B	B	D	B	B
4	rs28157390	94.2431	94.5765	33.8871	H	H	B	D	D	B	B	B	B	D	B	D	D	B	D	B	B	D	B	D	D	D	D	D	D	D	D	D	D	B	B	B	B	B	D	D	B	B	B	D	B	B	D	B	B
4	rs28157280	94.3059	94.6392	34.0143	H	H	B	D	D	B	B	B	B	D	B	D	D	B	D	B	B	D	B	D	D	D	D	D	D	D	D	D	D	B	B	B	B	B	D	D	B	B	B	D	B	B	D	B	B
4	rs33010716	95.1706	95.5039	34.0143	H	H	B	D	D	B	B	B	B	D	B	D	D	B	D	B	B	D	B	D	D	D	D	D	D	D	D	D	D	B	B	B	B	B	D	D	B	B	B	D	B	B	D	B	B
4	rs28112569	95.3197	95.653	34.4019	H	H	B	D	D	B	B	B	B	D	B	D	D	B	D	B	B	D	B	D	D	D	D	D	D	D	D	D	D	B	B	B	B	B	D	D	B	B	B	D	B	B	D	B	B
4	rs28081143	95.4114	95.7447	34.5291	H	H	B	D	D	B	B	B	B	D	B	D	D	B	D	B	B	D	B	D	D	D	D	D	D	D	D	D	D	B	B	B	B	B	D	D	B	B	B	D	B	B	D	B	B
4	rs28081138	95.4121	95.7454	34.6563	H	H	B	D	D	B	B	B	B	D	B	D	D	B	D	B	B	D	B	D	D	D	D	D	D	D	D	D	D	B	B	B	B	B	D	D	B	B	B	D	B	B	D	D	B
4	rs3687764	95.4161	95.7494	34.7836	H	H	B	D	D	B	B	B	B	D	B	D	D	B	D	B	B	D	B	D	D	D	D	D	D	D	D	D	D	B	B	B	B	B	D	D	B	B	B	D	B	B	D	D	B
4	rs28114768	95.585	95.9183	34.9108	H	H	B	D	D	B	B	B	B	D	B	D	D	B	D	B	B	D	B	D	D	D	D	D	D	D	D	D	D	B	B	B	B	B	D	D	B	B	B	D	B	B	D	D	B
4	rs28138719	96.5636	96.8969	35.7044	H	H	B	D	D	B	B	B	B	D	B	D	D	D	D	B	D	D	B	D	D	D	B	B	D	D	D	D	D	B	B	B	B	B	D	D	B	B	D	D	B	B	D	D	D
4	rs28138717	96.5639	96.8973	36.2253	H	H	B	D	D	B	B	B	B	D	B	D	D	D	D	B	D	D	B	D	D	D	B	B	D	D	D	D	D	B	B	B	B	B	D	D	B	B	D	D	B	B	D	D	D
4	rs32671645	98.0364	98.3698	36.2253	H	H	B	D	D	B	B	B	B	D	B	D	D	D	D	B	D	D	B	D	D	D	B	B	D	D	D	D	D	B	B	B	B	B	D	D	B	B	D	D	B	B	D	D	D
4	rs32346380	98.3584	98.6917	36.3525	H	H	B	D	D	B	B	B	B	D	B	D	D	D	D	B	D	D	B	D	D	D	B	B	D	D	D	D	D	B	B	B	B	B	D	D	B	B	D	D	B	B	D	D	D
4	rs13477866	98.9868	99.3201	36.3525	H	H	B	D	D	B	B	B	B	D	B	D	D	D	D	B	D	D	B	D	D	D	B	B	D	D	D	D	D	B	B	B	B	B	D	D	B	B	D	D	B	B	D	D	D
4	rs13477873	101.103	101.43	36.6089	H	H	B	D	D	B	B	B	B	D	B	D	D	D	B	B	D	D	B	D	D	D	B	B	D	D	B	D	D	B	B	B	B	B	D	D	B	B	D	D	B	B	D	D	D
4	rs28181732	102.524	102.851	36.7361	H	H	B	D	D	B	B	B	B	D	B	D	D	D	B	B	D	D	B	D	D	D	B	B	D	D	B	D	D	B	B	D	B	B	D	D	B	B	D	D	B	B	D	D	D
4	rs28186732	103.308	103.635	37.5298	H	H	B	D	D	B	D	B	B	D	B	D	D	D	B	B	D	D	B	D	D	D	B	B	D	D	B	D	D	B	B	D	B	B	D	D	B	B	D	D	B	B	B	D	D
4	rs13477881	103.313	103.641	37.7862	H	H	B	D	D	B	D	B	B	D	B	D	D	D	B	B	D	D	B	D	D	D	B	B	D	D	B	D	D	B	B	D	B	B	D	D	B	B	D	D	B	B	B	D	D
4	rs28166983	103.355	103.682	39.6069	H	H	B	D	D	B	D	B	B	D	B	D	D	D	B	B	D	D	B	D	D	D	B	B	D	D	B	D	D	B	B	D	B	B	D	D	B	B	D	D	B	B	B	D	D
4	rs28141328	103.548	103.875	39.6069	H	H	B	D	D	B	D	B	B	D	B	D	D	D	B	B	D	D	B	D	D	D	B	B	D	D	B	D	D	B	B	D	B	B	D	D	B	B	D	D	B	B	B	D	D
4	rs32319287	103.677	104.004	39.7341	H	H	B	D	D	B	D	B	B	D	B	D	D	D	B	B	D	D	B	D	D	D	B	B	D	D	B	D	D	B	B	D	B	B	D	D	B	B	D	D	B	B	B	D	D
4	rs32964865	103.83	104.157	39.7341	H	H	B	D	D	B	D	B	B	D	B	D	D	D	B	B	D	D	B	D	D	D	B	B	D	D	B	D	D	B	B	D	B	B	D	D	B	B	D	D	B	B	B	D	D
4	rs3726736	103.839	104.166	39.8614	H	H	B	D	D	B	D	B	B	D	B	D	B	D	B	B	D	D	B	D	D	D	B	B	D	D	B	D	D	B	B	D	B	B	D	D	B	B	D	D	B	B	B	D	D
4	rs51514865	104.257	104.584	39.8614	H	H	B	D	D	B	D	B	B	D	B	D	B	D	B	B	D	D	B	D	D	D	B	B	D	D	B	D	D	B	B	D	B	B	D	D	B	B	D	D	B	B	B	D	D
4	rs28168986	104.918	105.245	40.1178	H	H	B	D	D	B	D	B	B	D	B	D	B	D	B	B	D	D	B	D	D	D	B	B	D	D	B	D	D	B	B	D	B	B	D	D	B	B	D	D	B	B	B	D	D
4	rs32095190	104.921	105.249	40.6386	H	H	B	D	D	B	D	B	B	D	B	D	B	D	B	B	D	D	B	D	D	D	B	B	D	D	B	D	D	B	D	D	B	B	D	D	B	B	D	D	B	B	B	D	D
4	rs28169629	105.118	105.446	40.895	H	H	B	D	D	B	D	B	B	D	B	D	B	D	B	B	D	D	B	D	D	D	B	B	D	D	B	D	D	B	D	D	B	B	D	D	B	B	D	D	B	B	B	D	D
4	rs28169619	105.119	105.447	41.1514	H	H	B	D	D	B	D	B	B	D	B	D	B	D	B	B	D	D	B	D	D	D	B	B	D	D	B	D	D	B	D	D	B	B	D	D	B	B	D	D	B	B	B	D	D
4	rs28153610	105.139	105.467	41.1514	H	H	B	D	D	B	D	B	B	D	B	D	B	D	B	B	D	D	B	D	D	D	B	B	D	D	B	D	D	B	D	D	B	B	D	D	B	B	D	D	B	B	B	D	D
4	rs28136596	105.246	105.574	41.539	H	H	B	D	D	B	D	B	B	D	B	D	B	D	B	B	D	D	B	D	D	D	B	B	D	D	B	D	D	B	D	D	B	B	D	D	B	B	D	D	B	B	B	D	D
4	rs239687939	106.876	107.204	41.539	H	H	B	D	D	B	D	B	B	D	B	D	B	D	B	B	D	D	B	D	D	D	B	B	D	D	B	D	D	B	D	D	B	B	D	D	B	B	D	D	B	B	B	D	D
4	rs3721642	106.898	107.226	41.6663	H	H	B	D	D	B	D	B	B	D	B	D	B	D	B	B	D	D	B	D	D	D	B	B	D	D	B	D	D	B	D	D	B	B	D	D	B	B	D	D	B	B	B	D	D
4	rs28127052	107.098	107.425	41.6663	H	H	B	D	D	B	D	B	B	D	B	D	B	D	B	B	D	D	B	D	D	D	B	B	D	D	B	D	D	B	D	D	B	B	D	D	B	B	D	D	B	B	B	D	D
4	rs28148311	107.221	107.549	41.7935	H	H	B	D	D	B	D	B	B	D	B	D	B	D	D	B	D	D	B	D	D	D	B	B	D	D	B	D	D	B	D	D	B	B	D	D	B	B	D	D	B	B	B	D	D
4	rs28162181	107.515	107.843	41.9207	H	H	B	D	D	B	D	B	B	D	B	D	B	D	D	B	D	D	B	D	D	D	B	B	D	D	B	D	D	B	D	D	B	B	D	D	B	B	D	D	B	B	B	D	D
4	rs28128000	107.638	107.965	42.1771	H	H	B	D	D	B	D	B	B	D	B	D	B	D	D	B	D	D	B	D	D	D	B	B	D	D	B	D	D	B	D	D	B	B	D	D	B	B	D	D	B	B	B	D	D
4	rs236723228	107.899	108.227	42.1771	H	H	B	D	D	B	D	B	B	D	B	D	B	D	D	B	D	D	B	D	D	D	B	B	D	D	B	D	D	B	D	D	B	B	D	D	B	B	D	D	B	B	B	D	D
4	rs28148673	108.163	108.49	42.4335	H	H	B	D	D	B	D	B	B	D	B	D	B	D	D	B	D	D	B	D	D	D	B	B	D	D	B	D	D	B	D	D	B	B	D	D	B	B	D	D	B	B	B	D	D
4	rs51569534	108.21	108.537	42.4335	H	H	B	D	D	B	D	B	B	D	B	D	B	D	D	B	D	D	B	D	D	D	B	B	D	D	B	D	D	B	D	D	B	B	D	D	B	B	D	D	B	B	B	D	D
4	rs3664637	108.237	108.564	42.8211	H	H	B	D	D	B	D	B	B	D	B	D	B	D	D	B	D	D	B	D	D	D	B	B	D	D	D	D	D	B	D	D	B	B	D	D	B	B	D	D	B	B	B	D	D
4	rs28132552	108.566	108.894	42.8211	H	H	B	D	D	B	D	B	B	D	B	D	B	D	D	B	D	D	B	D	D	D	B	B	D	D	D	D	D	B	D	D	B	B	D	D	B	B	D	D	B	B	B	D	D
4	rs28127730	108.842	109.17	42.9484	H	H	B	D	D	B	D	B	B	D	B	D	B	D	D	D	D	D	B	D	D	D	B	B	D	D	D	D	D	B	D	D	B	B	D	D	B	B	D	D	B	B	B	D	D
4	rs28127592	108.888	109.216	43.336	H	H	B	D	D	B	D	B	B	D	B	D	B	D	D	D	D	D	B	D	D	D	B	B	D	D	D	D	D	B	D	D	B	B	D	D	B	B	D	D	B	B	B	D	D
4	rs50723740	109.071	109.398	43.336	H	H	B	D	D	B	D	B	B	D	B	D	B	D	D	D	D	D	B	D	D	D	B	B	D	D	D	D	D	B	D	D	B	B	D	D	B	B	D	D	B	B	B	D	D
4	rs3680956	109.547	109.874	43.5924	H	H	B	D	D	B	D	B	B	D	B	D	B	D	D	D	D	D	B	D	D	D	B	B	D	D	D	D	D	B	D	D	B	B	D	D	B	B	D	D	B	B	B	D	D
4	rs32854841	109.55	109.878	43.98	H	H	B	D	D	B	D	B	B	D	B	D	B	D	D	D	D	D	B	D	D	D	B	B	D	D	D	D	D	B	D	D	B	B	D	D	B	B	D	D	B	B	B	D	D
4	rs3703879	110.884	111.211	43.98	H	H	B	D	D	B	D	B	B	D	B	D	B	D	D	D	D	D	B	D	D	D	B	B	D	D	D	D	D	B	D	D	B	B	D	D	B	B	D	D	B	B	B	D	D
4	rs32723992	110.926	111.253	44.2364	H	H	B	D	D	B	D	B	B	D	B	D	B	D	D	D	D	D	B	D	D	D	B	B	D	D	D	D	D	B	D	D	B	B	D	D	B	B	D	D	B	D	B	D	D
4	rs28303726	110.984	111.311	44.3636	H	H	B	D	D	B	D	B	B	D	B	D	B	D	D	D	D	D	B	D	D	D	B	B	D	D	D	D	D	B	D	D	B	B	D	D	B	B	D	D	B	D	B	D	D
4	rs32615342	114.287	114.614	44.3636	H	H	B	D	D	B	D	B	B	D	B	D	B	D	D	D	D	D	B	D	D	D	B	B	D	D	D	D	D	B	D	D	B	B	D	D	B	B	D	D	B	D	B	D	D
4	rs46019551	114.46	114.788	44.4908	H	H	B	D	D	B	D	B	B	D	B	D	B	D	D	D	D	D	B	D	D	D	B	B	D	D	D	D	D	B	D	D	B	B	D	D	B	B	D	D	B	D	B	D	D
4	rs47460195	114.495	114.823	44.6181	H	H	B	D	D	B	D	B	B	D	B	D	B	D	D	D	D	D	B	D	D	D	B	B	D	D	D	D	D	B	D	D	B	B	D	D	B	B	D	D	B	D	B	D	D
4	rs52263933	116.423	116.751	44.6181	H	H	B	D	D	B	D	B	B	D	B	D	B	D	D	D	D	D	B	D	D	D	B	B	D	D	D	D	D	B	D	D	B	B	D	D	B	B	D	D	B	D	B	D	D
4	rs32445859	116.544	116.871	44.7453	H	H	B	D	D	B	D	B	B	D	B	D	B	D	D	D	D	D	B	D	D	D	B	B	D	D	D	D	D	B	D	D	B	B	D	D	B	B	D	D	B	D	B	D	D
4	rs13477933	116.782	117.11	44.8725	H	H	B	D	D	B	D	B	B	D	B	D	B	D	D	D	D	D	B	D	D	D	B	B	D	D	D	D	D	B	D	D	B	B	D	D	B	B	D	D	B	D	B	D	D
4	rs28272806	117.582	117.909	44.8725	H	H	B	D	D	B	D	B	B	D	B	D	B	D	D	D	D	D	B	D	D	D	B	B	D	D	D	D	D	B	D	D	B	B	D	D	B	B	D	D	B	D	B	D	D
4	rs28256540	117.606	117.933	44.9997	H	H	B	D	D	B	D	B	B	D	B	D	B	D	D	D	D	D	B	D	D	D	B	B	D	D	D	D	D	B	D	D	B	B	D	D	B	B	D	D	B	D	B	D	D
4	rs27509845	117.954	118.281	44.9997	H	H	B	D	D	B	D	B	B	D	B	D	B	D	D	D	D	D	B	D	D	D	B	B	D	D	D	D	D	B	D	D	B	B	D	D	B	B	D	D	B	D	B	D	D
4	rs13477940	118.271	118.599	45.127	H	H	B	D	D	B	D	B	B	D	B	D	B	D	D	D	D	D	B	D	D	D	B	B	D	D	D	D	D	B	D	D	B	B	D	D	B	B	D	D	B	D	B	D	D
4	rs32249079	118.373	118.7	45.127	H	H	B	D	D	B	D	B	B	D	B	D	B	D	D	D	D	D	B	D	D	D	B	B	D	D	D	D	D	B	D	D	B	B	D	D	B	B	D	D	B	D	B	D	D
4	rs27509419	118.426	118.754	45.3834	H	H	B	D	D	B	D	B	B	D	B	D	B	D	D	D	D	D	B	D	D	D	B	B	D	D	D	D	D	B	D	D	B	B	D	D	B	B	D	D	B	D	B	D	D
4	rs32786446	118.971	119.299	45.3834	H	H	B	D	D	B	D	B	B	D	B	D	B	D	D	D	D	D	B	D	D	D	B	B	D	D	D	D	D	B	D	D	B	B	D	D	B	B	D	D	B	D	B	D	D
4	rs27475809	119.055	119.382	45.5106	H	H	B	D	D	B	D	B	B	D	B	D	B	D	D	D	D	D	B	D	D	D	B	B	D	D	D	D	D	B	D	D	B	B	D	D	B	B	D	D	B	D	B	D	D
4	rs27516048	119.471	119.799	45.767	H	H	B	D	D	B	D	B	B	D	B	D	B	D	D	D	D	D	B	D	D	D	B	B	D	D	D	D	D	B	D	D	B	B	D	D	B	B	D	D	B	D	B	D	D
4	rs27501811	119.609	119.936	45.767	H	H	B	D	D	B	D	B	B	D	B	D	B	D	D	D	D	D	B	D	D	D	B	B	D	D	D	D	D	B	D	D	B	B	D	D	B	B	D	D	B	D	B	D	D
4	UNC040267805	119.651	119.978	45.8942	H	H	B	D	D	B	D	B	B	D	B	D	B	D	D	D	D	D	B	D	D	D	B	B	D	D	D	D	D	B	D	D	B	B	D	D	B	B	D	D	B	D	B	D	D
4	rs27487202	119.899	120.226	45.8942	H	H	B	D	D	B	D	B	B	D	B	D	B	D	D	D	D	D	B	D	D	D	B	B	D	D	D	D	D	B	D	D	B	B	D	D	B	B	D	D	B	D	B	D	D
4	rs28308538	119.924	120.251	46.1506	H	H	B	D	D	B	D	B	B	D	B	D	B	D	D	D	D	D	B	D	D	D	B	B	D	D	D	D	D	B	D	D	B	B	D	D	B	B	D	D	B	D	B	D	D
4	rs239378141	119.967	120.294	46.2779	H	H	B	D	D	B	D	B	B	D	B	D	B	D	D	D	D	D	B	D	B	D	B	B	D	D	D	D	D	B	D	D	B	B	D	D	B	B	D	D	B	D	B	D	D
4	rs50259371	120.419	120.747	46.4051	H	H	B	D	D	B	D	B	B	D	B	D	B	D	D	D	D	D	B	D	B	D	B	B	D	D	D	D	D	B	D	D	B	B	D	D	B	B	D	D	B	D	B	D	D
4	rs32986699	120.617	120.944	46.4051	H	H	B	D	D	B	D	B	B	D	B	D	B	D	D	D	D	D	B	D	B	D	B	B	D	D	D	D	D	B	D	D	B	B	D	D	B	B	D	D	B	D	B	D	D
4	rs27518087	120.697	121.024	46.4051	H	H	B	D	D	B	D	B	B	D	B	D	B	D	D	D	D	D	B	D	B	D	B	B	D	D	D	D	D	B	D	D	B	B	D	D	B	B	D	D	B	D	B	D	D
4	rs27518021	120.717	121.044	46.7927	H	H	B	D	D	B	D	B	D	D	B	D	D	D	D	D	D	D	B	D	B	D	B	B	D	D	D	D	D	B	D	D	B	B	D	D	B	B	D	D	B	D	B	D	D
4	rs3675629	120.731	121.059	46.9199	H	H	B	D	D	B	D	B	D	D	B	D	D	D	D	D	D	D	B	D	B	D	B	B	D	D	D	D	D	B	D	D	B	B	D	D	B	B	D	D	B	D	B	D	D
4	rs13477948	120.875	121.203	46.9199	H	H	B	D	D	B	D	B	D	D	B	D	D	D	D	D	D	D	B	D	B	D	B	B	D	D	D	D	D	B	D	D	B	B	D	D	B	B	D	D	B	D	B	D	D
4	rs27484134	121.07	121.397	47.0471	H	H	B	D	D	B	D	B	D	D	B	D	D	D	D	D	D	D	B	D	B	D	B	B	D	D	D	D	D	B	D	D	B	B	D	D	D	B	D	D	B	D	B	D	D
4	rs27501078	121.367	121.694	47.0471	H	H	B	D	D	B	D	B	D	D	B	D	D	D	D	D	D	D	B	D	B	D	B	B	D	D	D	D	D	B	D	D	B	B	D	D	D	B	D	D	B	D	B	D	D
4	rs28258182	122.537	122.86	47.1744	H	H	B	D	D	B	D	B	D	D	B	D	D	D	D	D	D	D	B	D	B	D	B	B	D	D	D	D	D	B	D	D	D	B	D	D	D	B	D	D	B	D	B	D	D
4	rs27567417	123.676	123.999	47.1744	H	H	B	D	D	B	D	B	D	D	B	D	D	D	D	D	D	D	B	D	B	D	B	B	D	D	D	D	D	B	D	D	D	B	D	D	D	B	D	D	B	D	B	D	D
4	rs13477959	123.873	124.196	47.1744	H	H	B	D	D	B	D	B	D	D	B	D	D	D	D	D	D	D	B	D	B	D	B	B	D	D	D	D	D	B	D	D	D	B	D	D	D	B	D	D	B	D	B	D	D
4	rs3714811	123.885	124.208	47.1744	H	H	B	D	D	B	D	B	D	D	B	D	D	D	D	D	D	D	B	D	B	D	B	B	D	D	D	D	D	B	D	D	D	B	D	D	D	B	D	D	B	D	B	D	D
4	D4Mit12	124.048	124.371	47.1744	H	H	B	D	D	B	D	B	D	D	B	D	D	D	D	D	D	D	B	D	B	D	B	B	D	D	D	D	D	B	D	D	D	B	D	D	D	B	D	D	B	D	B	D	D
4	rs27553983	124.063	124.386	47.3016	H	H	B	D	D	B	D	B	D	D	B	D	D	D	B	D	D	D	B	D	B	D	B	B	D	D	D	D	D	B	D	D	D	B	D	D	D	B	D	D	B	D	B	D	D
4	rs3677161	124.518	124.84	47.558	H	H	B	D	D	B	D	B	D	D	B	D	D	D	B	D	D	D	B	D	B	D	B	B	D	D	D	D	D	B	D	D	D	B	D	D	D	B	D	D	B	D	B	D	D
4	rs13474356	124.745	125.068	47.558	H	H	B	D	D	B	D	B	D	D	B	D	D	D	B	D	D	D	B	D	B	D	B	B	D	D	D	D	D	B	D	D	D	B	D	D	D	B	D	D	B	D	B	D	D
4	rs3704486	125.266	125.588	48.2142	H	H	B	D	D	B	D	D	D	D	B	D	D	D	B	D	D	D	B	D	B	D	B	B	D	D	D	D	D	B	D	D	D	B	B	D	D	B	D	D	B	D	B	D	D
4	rs3666537	126.15	126.473	48.8703	H	H	B	D	D	B	D	B	D	D	B	D	D	D	B	D	D	B	B	D	B	D	B	B	D	D	D	B	D	B	D	D	D	B	B	D	D	B	D	D	B	D	B	D	D
4	rs32386196	126.394	126.717	50.3855	H	H	B	D	D	B	D	B	D	D	B	D	D	D	B	D	D	B	B	D	B	D	B	B	D	D	D	B	D	B	D	D	D	B	B	D	D	B	D	D	B	D	B	D	D
4	rs27549414	126.422	126.745	50.3855	H	H	B	D	D	B	D	B	D	D	B	D	D	D	B	D	D	B	B	D	B	D	B	B	D	D	D	B	D	B	D	D	D	B	B	D	D	B	D	D	B	D	B	D	D
4	rs27563623	127.099	127.422	51.9006	H	H	B	D	D	B	D	B	D	D	B	D	D	D	B	D	D	B	B	D	B	D	B	B	D	D	D	B	D	B	D	D	D	B	B	D	D	B	D	D	B	D	B	D	B
4	rs32617066	127.625	127.948	52.0279	H	H	B	D	D	B	D	B	D	D	B	D	D	D	B	D	D	B	B	D	B	D	B	B	D	D	D	B	D	B	D	D	D	B	B	D	D	B	D	D	B	D	B	D	B
4	rs45695794	127.845	128.168	52.0279	H	H	B	D	D	B	D	B	D	D	B	D	D	D	B	D	D	B	B	D	B	D	B	B	D	D	D	B	D	B	D	D	D	B	B	D	D	B	D	D	B	D	B	D	B
4	rs50384736	127.856	128.179	52.1551	H	H	B	D	D	B	D	B	D	D	B	D	D	D	B	D	D	B	B	D	B	D	B	B	D	D	D	B	D	B	D	D	D	B	B	D	D	B	D	D	B	D	B	D	B
4	rs6407866	128.529	128.852	52.1551	H	H	B	D	D	B	D	B	D	D	B	D	D	D	B	D	D	B	B	D	B	D	B	B	D	D	D	B	D	B	D	D	D	B	B	D	D	B	D	D	B	D	B	D	B
[truncated: 5,342 more rows]
[truncated: 157 more columns]
