# Supplementary material for: A novel quantitative trait locus implicates Msh3 in the propensity for genome-wide short tandem repeat expansions in mice
Source: Genome Res. 2023 May;33(5):689–702. doi: 10.1101/gr.277576.122 (PMC10317118; doi:10.1101/gr.277576.122)
Supplement: Supplemental Material [file supp_gr.277576.122_Supplemental_code.zip › BXD-STR-Mutator-Manuscript-main/workflows/2_prep_snp_qtl2_data/gw.json]

{
  "description": "BXD mouse data from GeneNetwork",
  "crosstype": "risib",
  "sep": ",",
  "na.strings": ["-", "NA"],
  "comment.char": "#",
  "geno": "../../data/snp_qtl2/gw/geno.csv",
  "gmap": "../../data/snp_qtl2/gw/gmap.csv",
  "pmap": "../../data/snp_qtl2/gw/pmap.csv",
  "alleles": ["B", "D"],
  "genotypes": {
    "B": 1,
    "D": 2
  },
  "geno_transposed": true
}
