# Supplementary material for: A novel quantitative trait locus implicates Msh3 in the propensity for genome-wide short tandem repeat expansions in mice
Source: Genome Res. 2023 May;33(5):689–702. doi: 10.1101/gr.277576.122 (PMC10317118; doi:10.1101/gr.277576.122)
Supplement: Supplemental Material [file supp_gr.277576.122_Supplemental_code.zip › BXD-STR-Mutator-Manuscript-main/workflows/6_gene_expr_mapping/3_probe_info.Rmd]

---
title: "Query additional probe information"
date: "`r format(Sys.time(), '%d %B %Y')`"
output: 
  html_document:
      df_print: paged
      code_folding: hide
      toc: true
      toc_float: true
      number_sections: true
---

<!-- Set with output width -->
<style type="text/css">
.main-container {
    max-width: 1600px;
    margin-left: auto;
    margin-right: auto;
}
h1 {font-size: 2em}
h2 {font-size: 1.5em}
h3 {font-size: 1.17em}
h4 {font-size: 1.12em}
h5 {font-size: 0.83em}
h6 {font-size: 0.75em}
</style>

```{r setup, include=FALSE}
	# clean vars
	rm(list = ls())

	# options
	knitr::opts_chunk$set(echo = TRUE)
	options(stringsAsFactors = FALSE, dplyr.summarise.inform = FALSE)

	# libraries
	library(tidyverse)
	library(cowplot)
	library(fs)
	library(jsonlite)
	library(flextable)
```

# Load probe info

```{r echo=TRUE, fig.width = 6, fig.height = 4, fig.align = 'center', cache = TRUE, cache.extra = Sys.Date(), eval = TRUE}
    # probe info
	# NOTE: that one row is a combination of probe/gene/GN; 1 probe can be shared among multiple GNs
	probe_info = readRDS(path('../../data/gene_expr', 'probe_info', ext = 'rds'))

	# recalc start/end pos for probe_info
	# probe_info = probe_info %>% mutate(across(c(pos, end), ~.x/1e6))

	# rename columns
	probe_info = probe_info %>% rename(gene = Gene.Symbol, probe = ProbeSet)

	# assign a "type" to each probe
	# the gene column may be one of either: gene, ensembl id or probe id
	probe_info = probe_info %>%
		mutate(name_type = case_when(
			str_detect(gene, '^Affy_') ~ 'affy_probe',
			str_detect(gene, 'ILM') ~ 'ilmn_probe',
			str_detect(gene, '^AgG') ~ 'agilent_probe',
			str_detect(gene, '^Agilent') ~ 'agilent_probe',
			str_detect(gene, '^ENSM') ~ 'embl_id',
			TRUE ~ 'gene')) %>%
		# get rid of not so useful columns
		select(!c(Aliases, UniGeneId, OMIM, HomoloGeneID, TargetId, strand)) %>%
		# probe id is listed in Description which is redundant
		mutate(array_name = if_else(name_type %in% c('ilmn_probe', 'agilent_probe', 'affy_probe'),
									str_replace(Description, ' probe ?set.*', ''), NA_character_))
```

# Review probes

#. Most probes have a proper gene label
#. However a significant proportion simply references the probe instead of the gene name, which is not useful
#. Completion rate for gene name is simply the proportion of name types that are "gene" below

```{r echo=TRUE, fig.width = 6, fig.height = 4, fig.align = 'center', cache = TRUE, cache.extra = Sys.Date(), eval = TRUE}
	# all probes vs probes for which we have QTL mapping data
	probe_info %>% 
		distinct(probe, gene, name_type, array_name) %>%
		count(name_type, array_name, name = 'n_probes') %>%
		arrange(desc(n_probes)) %>%
		mutate(prop = n_probes/sum(n_probes))
```

# Get gene coordinates for probes from BioMart

#. Look up gene position either by `external_gene_name` or `ensembl_gene_id` depending on which is given
#. For probes lacking gene name/id, look up mapped gene from Ensembly by the probe id
#. If 1) and 2) fail, use best overlaping transcript to assign gene to probe

```{r echo=TRUE, fig.width = 6, fig.height = 4, fig.align = 'center', cache = TRUE, cache.extra = Sys.Date(), eval = TRUE, message = FALSE, warning = FALSE}
	# take distinct set, because multiple GNs
	probes = probe_info %>%
		distinct(probe, gene, probe_chr = chr, probe_pos = pos, probe_end = end, Description, name_type, array_name)

	# we can query gene coordinates based on gene name, ensemble id or probe id depending on which
	# piece of info is given in the "gene" column
	# but first we need to get the proper array names from Ensembl to do this for probes
	probes = probes %>%
		left_join(tribble(~array_embl_id, ~array_name,
			  "affy_moex_1_0_st_v1", "Affymetrix Mouse Exon 1.0 ST",
			  "affy_mogene_1_0_st_v1", "Affymetrix Mouse Gene 1.0 ST",
			  "agilent_sureprint_g3_ge_8x60k", "Agilent SurePrint G3 Mouse GE",
			  "agilent_wholegenome_4x44k_v1", "Agilent Mouse 4x44K",
			  "affy_mogene_2_1_st_v1", "Affy MoGene 2.0"), by = 'array_name')

	# check types
	if (0) {
		probes %>% group_by(name_type) %>% slice_sample(n = 5) %>% print(n = 25)
		probes %>% count(name_type)
		probes %>% group_by(name_type) %>% slice_sample(n = 5) %>% print(n = 25)
		probes %>% count(name_type)
		probes %>% filter(name_type == 'ilmn_probe') %>% pull(Description) %>% unique
		probes %>% distinct(array_name, array_embl_id)
	}

	# define attributes
	attr_to_get = c(
		gene_id   = "ensembl_gene_id",
		tx_id     = "ensembl_transcript_id",
		gene_name = "external_gene_name",
		tx_chr    = "chromosome_name",
		tx_pos    = "transcript_start",
		tx_end    = "transcript_end")

	# for each type, we'll have a different filter in BioMart query and different query value as well 
	probes = probes %>%
		mutate(query_filter = case_when(
			name_type %in% c('affy_probe', 'ilmn_probe', 'agilent_probe') ~ array_embl_id,
			name_type == 'gene' ~ 'external_gene_name',
			name_type == 'embl_id' ~ 'ensembl_gene_id',
			TRUE ~ 'other')) %>%
		mutate(query_val = case_when(
			name_type %in% c('affy_probe', 'ilmn_probe', 'agilent_probe') ~ probe,
			name_type == 'gene' ~ gene,
			name_type == 'embl_id' ~ gene,
			TRUE ~ 'other')) %>%
		mutate(query_val = str_replace_all(query_val, c('Affy_' = '', 'AgG3MoGE_' = '')))

	# connect to Ensembl
	e102 = biomaRt::useEnsembl(
		biomart = 'genes',
		host = 'http://nov2020.archive.ensembl.org', 
		dataset = 'mmusculus_gene_ensembl',
		version = 102, verbose = TRUE)

	# request from BioMart
	query_res = probes %>%
		select(name_type, query_filter, query_val) %>%
		nest(query_vals = query_val) %>%
		filter(!is.na(query_filter)) %>%
		# filter(name_type == 'affy_probe') %>%
		pmap_df(function(name_type, query_filter, query_vals) {
			# need to return an extra column with probe id for probe type queries
			if (name_type %in% c('affy_probe', 'ilmn_probe', 'agilent_probe')) {
				attr_to_get = c(attr_to_get, query_val = query_filter)
			}

			# run query
			tx_info = biomaRt::getBM(
				attributes = attr_to_get,
				filters = query_filter, 
				values = query_vals %>% pull(query_val) %>% unique, 
				mart = e102) %>% as_tibble %>%
				mutate_all(as.character)

			# for gene/embl_id queries, query_val is gene/embl_id respectively
			if (name_type %in% c('gene', 'embl_id')) {
				tx_info = tx_info %>% mutate(query_val = .data[[query_filter]])
			}

			# rename columns and return
			tx_info %>%
				rename(attr_to_get) %>%
				mutate(query_filter = !!query_filter)
		})

	# format chromosome
	query_res = query_res %>% mutate(tx_chr = str_c('chr', tx_chr))

	# join back; this will cause row increase because multiple transcripts per gene - will reduce next
	probes = probes %>%
		left_join(query_res, by = c('query_filter', 'query_val'))

	# aggregate transcripts into gene bounds
	probes = probes %>%
		mutate(across(c(tx_pos, tx_end), as.integer)) %>%
		group_by(across(!matches('tx_'))) %>%
		summarise(gene_chr = unique(tx_chr),
				  gene_pos = min(tx_pos), 
				  gene_end = max(tx_end), .groups = 'drop')
```

# Look up genes for unassigned probes 

#. Do this by intersecting with transcripts in the region

```{r echo=FALSE, fig.width = 6, fig.height = 4, fig.align = 'center', cache = TRUE, cache.extra = Sys.Date(), eval = TRUE}
	# make list of probes for which we still don't have a gene
	unasig_probes = probes %>%
		filter(is.na(gene_id)) %>%
		distinct(probe, probe_chr, probe_pos, probe_end) %>%
		# left_join(probe_info %>% select(probe, chr, pos, end), by = c('probe')) %>%
		distinct

	# get the genomic range in which unassigned probes exist
	probe_range = c(unasig_probes %>% pull(probe_pos) %>% min, unasig_probes %>% pull(probe_end) %>% max)
	padd = 500e3
	probe_range = probe_range + c(-padd, padd)

	# pull all transcripts from biomart in the region of missing probes
	tx_in_range = biomaRt::getBM(
		attributes = attr_to_get,
		filters = c('chromosome_name', 'start', 'end'), 
		values = list('13', probe_range[1], probe_range[2]), 
		mart = e102) %>% as_tibble %>% rename(attr_to_get)

	# intersect unassigned probes and transcripts
	bed_files = list(
		genes = list(
			data = tx_in_range %>% 
					mutate(chr = 'chr13') %>%
					select(chr, tx_pos, tx_end, gene_id, tx_id, gene_name) %>%
					arrange(chr, tx_pos, tx_end),
			file = '_tmp_probes.bed'), 
		probes = list(
			data = unasig_probes %>%
					select(probe_chr, probe_pos, probe_end, probe) %>%
					arrange(probe_chr, probe_pos, probe_end),
			file = '_tmp_genes.bed')
	)

	# write temp files
	walk(bed_files, function(.x) write_tsv(.x$data, .x$file, col_names = FALSE))
	probe_to_gene = read_tsv(
		pipe(sprintf('bedtools intersect -a %s -b %s -wo -sorted', bed_files$probes$file, bed_files$genes$file)),
		col_names = c(names(bed_files$probes$data), names(bed_files$genes$data), 'n_olap'),
		col_types = cols()
	)
	walk(bed_files, function(.x) file_delete(.x$file))

	# keep the transcript with the longest overlap per probe
	probe_to_gene = probe_to_gene %>%
		group_by(probe) %>%
		slice_max(n = 1, order_by = 'n_olap', with_ties = FALSE) %>%
		ungroup

	# join gene positions
	probe_to_gene = probe_to_gene %>%
		left_join(tx_in_range %>%
					group_by(gene_id) %>%
					summarise(gene_chr = tx_chr %>% unique,
							  gene_pos = tx_pos %>% min,
							  gene_end = tx_end %>% max), by = 'gene_id')
```

# For how many probes were we able to fill the gene in?

```{r echo=FALSE, fig.width = 6, fig.height = 4, fig.align = 'center', cache = TRUE, cache.extra = Sys.Date(), eval = TRUE}
	unasig_probes %>%
		left_join(probe_to_gene %>% select(probe) %>% mutate(is_found = TRUE), by = 'probe') %>%
		mutate(is_found = replace_na(is_found, FALSE)) %>%
		count(is_found) %>%
		mutate(prop = n/sum(n))
```
	
# Combine probes for which we already know the gene with those for which we're guess the gene based on location

```{r echo=FALSE, fig.width = 6, fig.height = 4, fig.align = 'center', cache = TRUE, cache.extra = Sys.Date(), eval = TRUE}
	probes = bind_rows(
		# we know these
		probes %>% 
			filter(!is.na(gene_id)) %>%
			mutate(across(c(gene_pos, gene_end), as.numeric)),
		# we are guessing about these
		probes %>% 
			filter(is.na(gene_id)) %>%
			select(!contains('gene_')) %>% # drop all gene columns, b/c these will be taken from unasig_probes
			left_join(probe_to_gene %>% 
						select(probe, gene_id, gene_name, gene_chr = chr, gene_pos, gene_end), by = 'probe')
	)
```

# Completion rate after lookup

#. Some increase from starting completion rate

```{r echo=TRUE, fig.width = 6, fig.height = 4, fig.align = 'center', cache = TRUE, cache.extra = Sys.Date(), eval = TRUE}
    # display completion summary
    probes %>% 
		count(is.na(gene_id)) %>%
		mutate(prop = n/sum(n))
```

# Check on probes for which genes still could not be found

#. Most of these are probes
#. Genes are really weird looking so safe to discard these
#. The probes really don't fall into position within a gene (checked on EMBL manually)
	- Could be a mapping error or mis-annotation 
	- Could be liftOver conversion problem

```{r echo=FALSE, fig.width = 6, fig.height = 4, fig.align = 'center', cache = TRUE, cache.extra = Sys.Date(), eval = TRUE}
	probes %>%
		filter(is.na(gene_id)) %>%
		count(name_type, name = 'n_probe')

	if (0) {
		# genes look like weird ones
		probes %>%
			filter(is.na(gene_id)) %>%
			filter(name_type == 'gene') %>%
			pull(gene) %>% unique
		# probes - check some of these manually
		probes %>%
			filter(is.na(gene_id)) %>%
			filter(name_type != 'gene') %>%
			select(probe, gene, Description) %>%
			slice_sample(n = 1) # %>%
			# left_join(probe_info %>%
			# 			mutate(across(c(pos, end), ~(.x %>% as.numeric)*1e6)) %>%
			# 			mutate(probe_range = sprintf('%s:%s-%s', chr, pos, end)) %>%
			# 			select(probe, probe_range) %>% distinct, by = 'probe')
	}
```

# Filter out probes for which no gene could be assigned

```{r echo=FALSE, fig.width = 6, fig.height = 4, fig.align = 'center', cache = TRUE, cache.extra = Sys.Date(), eval = TRUE}
	probes = probes %>% filter(!is.na(gene_id))
```

# Filter out probes associated with multiple genes

#. In certain rare cases, one probe is associated with multiple genes in EMBL
#. Filter these ambiguous probes as well

```{r echo=TRUE, fig.width = 6, fig.height = 4, fig.align = 'center', cache = TRUE, cache.extra = Sys.Date(), eval = TRUE}
	genes_per_probe = probes %>%
		distinct(probe, gene_id) %>%
		count(probe)
	probes %>%
		semi_join(genes_per_probe %>% filter(n > 1), by = 'probe') %>%
		select(probe, gene, gene_name, gene_pos, gene_end)
	
	# resolve duplicates
	probes = probes %>% semi_join(genes_per_probe %>% filter(n == 1), by = 'probe')
```

# Pull unique gene info for each gene from EMBL

```{r echo=FALSE, fig.width = 6, fig.height = 4, fig.align = 'center', cache = TRUE, eval = TRUE}
	# define attributes
	attr_to_get = c(
		gene_id   = "ensembl_gene_id",
		gene_pos = "start_position",
		gene_end = "end_position",
		gene_type = "gene_biotype"
	)

	# make a list of gene names to query
	genes_to_query = probes %>% pull(gene_id) %>% unique

	# run query
	gene_info = biomaRt::getBM(
		attributes = attr_to_get,
		filters = c('ensembl_gene_id'), 
		values = list(genes_to_query), 
		mart = e102) %>% as_tibble
	
	# rename
	gene_info = gene_info %>% rename(all_of(attr_to_get))
	
	# join gene info back and make finalized list of only useful columns
	probes = probes %>%
		select(!c(gene_pos, gene_end)) %>%
		left_join(gene_info, by = 'gene_id')
```

# Check on gene types

```{r echo=FALSE, fig.width = 6, fig.height = 4, fig.align = 'center', cache = TRUE, eval = TRUE}
	probes %>% count(gene_type) %>% arrange(desc(n))
```

# Filter out genes not on chr13

```{r echo=FALSE, fig.width = 6, fig.height = 4, fig.align = 'center', cache = TRUE, cache.extra = Sys.Date(), eval = TRUE}
	probes %>%
		count(gene, gene_name, gene_chr) %>%
		filter(gene_chr != 'chr13')
	probes = probes %>% filter(gene_chr == 'chr13')
```

# Filter out genes where original gene name doesn't match the queried one

#. These should be discarded because they are suspicious

```{r echo=FALSE, fig.width = 6, fig.height = 4, fig.align = 'center', cache = TRUE, cache.extra = Sys.Date(), eval = TRUE}
	# first take care of some synonyms
	synonyms = c(
		'Apg10l' = 'Atg10',
		'Papd4' = 'Tent2',
		'Tmem167a' = 'Tmem167'
	)
	probes = probes %>% mutate(gene = recode(gene, !!!synonyms))

	# probes that need to be filtered
	symbol_filt_probes = probes %>%
		filter(name_type == 'gene' & (gene != gene_name)) %>%
		select(probe, gene_name, gene)

	# show the remaining ones
	probes %>%
		semi_join(symbol_filt_probes, by = 'probe') %>%
		distinct(gene, gene_name)
	probes = probes %>% 
		anti_join(symbol_filt_probes, by = c('probe')) %>%
		filter(!is.na(gene))
```

# Filter genes with location outside probe window of interest

#. Just one gene appears to behave this way: Hnrnpk	

```{r echo=TRUE, fig.width = 6, fig.height = 4, fig.align = 'center', cache = FALSE, cache.extra = Sys.Date(), eval = TRUE}
	# determine acceptible range for genes
	range_of_int = probes %>% 
		filter(probe_chr == 'chr13') %>% # restrict to chr13
		summarise(coors = c(probe_pos, probe_end)) %>% pull(coors) %>% range

	# allow some padding for the range because large genes might go outside
	range_of_int = range_of_int + c(-2, 2)*1e6

	# add "in_range" flag
	probes = probes %>%
		mutate(in_range = ((gene_chr == probe_chr) & (gene_pos >= range_of_int[1]) & (gene_end <= range_of_int[2]))) %>%
		# count(in_range)
		filter(in_range) %>% select(!in_range)
```

# Assign a probe type

#. `probe_array`, `rna_seq`, `proteome`

```{r echo=FALSE, fig.width = 6, fig.height = 4, fig.align = 'center', cache = TRUE, cache.extra = Sys.Date(), eval = TRUE}
	if (0) {
		# probes that look like gene ids
		probes %>%
			filter(str_detect(probe, 'ENSMUSG')) %>%
			pull(GN) %>% unique
		# [1] GN900 GN899 GN898 GN884 GN885 GN883
		# These are from the VCU_BXD_PFC_Et_vs_Sal dataset that is actually RNAseq
		# this should be a priveleged dataset because it wouldn't be susceptible to probe artifacts
		# Also this dataset doesn't have Msh3, but has other Msh proteins

		# probes that look like transcript ids 
		probes %>%
			filter(str_detect(probe, 'NM_')) %>%
			pull(GN) %>% unique
		# [1] GN394 GN164 GN590 GN589
		# These are from 
		# this was done on ABI SOLiD
		# similar to RNA seq
	}
	
	# define proteomics datsets
	proteome_sets = c('GN887', 'GN888', 'GN889', 'GN540', 'GN541', 'GN704', 'GN705', 'GN703', 'GN490', 'GN489', 'GN797', 'GN798') 
	proteome_probes = probe_info %>% filter(GN %in% proteome_sets) %>% pull(probe) %>% unique

	# add probe_type label
	probes = probes %>%
		mutate(probe_type = case_when(
			str_detect(probe, '(ENSMUSG|NM_)') ~ 'rna_seq',
			probe %in% proteome_probes ~ 'proteome',
			TRUE ~ 'probe_array'))
```

# Check probe types

```{r echo=FALSE, fig.width = 6, fig.height = 4, fig.align = 'center', cache = TRUE, cache.extra = Sys.Date(), eval = TRUE}
	probes %>% count(probe_type)
```

# Load list of dset/probe combinations and BLAT sequences

```{r echo=FALSE, fig.width = 6, fig.height = 4, fig.align = 'center', cache = TRUE, eval = TRUE}
	# load pre-computed list of BLAT sequences for each probes and list of dset/probe combinations
	probe_seq_blats = readRDS('../../data/probe_blat_seqs/probe_blat_seqs.rds') %>%
		select(probe = ProbeId, gene_name = Symbol, BlatSeq, is_probeset)

	# rename some symbols with synonyms to not superfluously discard
	probe_seq_blats = probe_seq_blats %>% mutate(gene_name = recode(gene_name, !!!synonyms))
	
	# we don't care about BLAT sequences for rna_seq and proteome "probes"
	probe_seq_blats = probe_seq_blats %>%
		semi_join(probes %>% filter(probe_type == 'probe_array'), by = 'probe') %>%
		distinct

	# check symbols per probe
	# probe_seq_blats %>% count(probe) %>% filter(n > 1)
	# probe_seq_blats %>% filter(probe == 'ILMN_1240711')
	
	# one exception to 1:1 relationship between gene_name
	probe_seq_blats = probe_seq_blats %>% filter(!( probe == 'ILMN_1240711' & gene_name == 'PCBP4' ))
```

# ProbeSets vs probes

#. Affy arrays are probes grouped into ProbeSets
#. Multiple probes in a ProbeSet

```{r echo=FALSE, fig.width = 6, fig.height = 4, fig.align = 'center', cache = TRUE, eval = TRUE}
	# join info to probes
	probes = probes %>%
		# left_join(probe_seq_blats, by = c('probe', 'gene_name')) %>%
		left_join(probe_seq_blats %>% select(!gene_name), by = c('probe')) %>%
		mutate(is_probeset = replace_na(is_probeset, FALSE)) %>%
		mutate(BlatSeqLen = nchar(BlatSeq)) # save this 
	
	# NOTE: there are datasets that don't have proper probe ids:
	# "GN152" "GN157" "GN298" "GN282" "GN284" "GN285" "GN208" "GN209" "GN260" "GN149" "GN145" "GN178" "GN179" "GN204" "GN205" "GN146" "GN150" "GN148" "GN144" "GN151" "GN147"
	# most of these are ILM6v1.1 probes
	# these are given a dummy probe id that is "rowname_GN"
	# I think the given ids might be abbreviations of illumina array ids, i.e. 026 might mean ILM105290026
		
	# check counts of probes that are actually probesets
	probes %>% count(probe_type, is_probeset)

	# other checks
	if (0) {
		# count probes where blat sequences wasn't found
		probes %>%
			count(probe_type, is.na(BlatSeq)) %>%
			mutate(prop = n/sum(n))
		# probe_type  `is.na(BlatSeq)`     n    prop
		# probe_array FALSE             4600 0.918  
		# proteome    TRUE                23 0.00459
		# rna_seq     TRUE               389 0.0776 
	}
```

# Calculate probe length

```{r echo=FALSE, fig.width = 6, fig.height = 4, fig.align = 'center', cache = TRUE, cache.extra = Sys.Date(), eval = TRUE}
	probes = probes %>% mutate(probe_len_bp = probe_end - probe_pos)
```

# Probe length

#. This is important, b/c large probes may overlap with many variants
#. Only consider probe arrays
#. Probes that are not part of the ProbeSet fit expected probe size
#. More complicated with ProbeSets
#. Compare length of BLAT sequence of ProbeSet to provided coordinates
#. For some ProbeSets the BLAT sequence len and reported probe length agree perfectly, but not for all
#. Probe "17289061" is an excellent example where sequence BLATs across a large span of genomic DNA making the coordinate appear inflated
#. This is probably a consequence of different probes in the ProbeSet being targeted to different exons

```{r echo=FALSE, fig.width = 8, fig.height = 4, fig.align = 'center', cache = TRUE, eval = TRUE}
	p1 = probes %>%
		filter(probe_type == 'probe_array') %>% 
		filter(gene_type == 'protein_coding') %>%
		distinct(probe, probe_len_bp, is_probeset) %>%
		ggplot() + 
		geom_boxplot(aes(is_probeset, probe_len_bp)) +
		scale_y_log10(labels = scales::label_number_auto(), breaks = scales::breaks_log(n = 6)) + 
		theme_half_open() +
		theme(plot.title = element_text(size = 10, hjust = 0.5)) 
	p2 = probes %>%
		filter(is_probeset) %>% 
		distinct(probe, probe_len_bp, BlatSeqLen, is_probeset) %>%
		ggplot(aes(BlatSeqLen, probe_len_bp)) + 
		geom_point() +
		scale_y_log10(labels = scales::label_number_auto(), breaks = scales::breaks_log(n = 6)) + 
		scale_x_log10(labels = scales::label_number_auto(), breaks = scales::breaks_log(n = 6)) + 
		theme_half_open() +
		theme(plot.title = element_text(size = 10, hjust = 0.5)) 
	p = plot_grid(p1, p2, nrow = 1, rel_widths = c(0.8, 1))
	p 
	ggsave('test.pdf', p, w = 8, h = 4)
```

# BLAT probe sequences

#. Only for ProbeSets
#. Assume that regular probes are where they are supposed to be

```{r echo=FALSE, fig.width = 6, fig.height = 4, fig.align = 'center', cache = TRUE, eval = TRUE}
	# isolate sequences to blat
	probes_to_blat = probes %>%
		filter(is_probeset) %>%
		distinct(probe, BlatSeq)

	# run BLAT on probes
	cache_dir = '../../data/probe_blat_seqs/'; dir_create(cache_dir)
	cache_file = path(cache_dir, 'blated_res.rds'); redo = FALSE
	if (!file_exists(cache_file) | redo) {
		library(tidysq)
		# write fasta files
		write_fasta(x = sq(probes_to_blat$BlatSeq, alphabet = 'dna_bsc'), 
					name = probes_to_blat$probe, 
					file = path(cache_dir, 'to_blat.fa'), width = 80)
		cmd = sprintf('~/bin/BLAT/blat /projects/ps-gymreklab/resources/dbase/mouse/mm10/chr13.fa %s %s -t=dna -q=dna -out=psl -minScore=20 -tileSize=7',
					  path(cache_dir, 'to_blat.fa'),
					  path(cache_dir, 'blated.psl'))
		system(cmd)

		# read back the blat result
		col_names = c('match', 'mis_match', 'rep_match', 'ns', 'Q_gap_count', 'Q_gap_bases', 'T_gap_count', 'T_gap_bases', 'strand', 'Q_name', 'Q_size', 'Q_pos', 'Q_end', 'T_name', 'T_size', 'T_pos', 'T_end', 'block_count', 'blockSizes', 'qStarts', 'tStarts')
		col_types = cols(.default = 'i', strand = 'c', Q_name = 'c', T_name = 'c', blockSizes = 'c', qStarts = 'c', tStarts = 'c')
		blated = read_tsv(path(cache_dir, 'blated.psl'), skip = 5, col_names = col_names, col_types = col_types)

		# check the number of matches
		probes_to_blat %>%
			left_join(blated %>% distinct(Q_name) %>% mutate(has_blat = TRUE), by = c('probe' = 'Q_name')) %>%
			mutate(has_blat = replace_na(has_blat, FALSE)) %>%
			count(has_blat)
		# has_blat     n
		# <lgl>    <int>
		# TRUE      3153

		# keep coordinates of probes within ProbeSet from BLAT
		blated_alig = blated %>%
			arrange(desc(match)) %>%
			distinct(Q_name, .keep_all = TRUE) %>%
			select(Q_name, match_score = match, block_count, blockSizes, tStarts) %>%
			mutate(alig_data = map2(tStarts, blockSizes, function(.x, .y) {
				tibble(
					pos = ( .x %>% str_split(',') )[[1]],
					len = ( .y %>% str_split(',') )[[1]]) %>%
				slice(1:(n()-1)) %>%
				mutate(across(c(pos, len), as.integer)) %>%
				mutate(end = pos + len)
			})) %>%
			select(probe = Q_name, match_score, block_count, alig_data) %>%
			unnest(alig_data)

		blated_res = list(blated = blated, blated_alig = blated_alig)
		saveRDS(blated_res, cache_file)
	} else { blated_res = readRDS(cache_file) }

	blated      = blated_res$blated
	blated_alig = blated_res$blated_alig

	# check that all were BLATed
	# on missing, this is ok probably
	# setdiff(probes_to_blat %>% select(probe), blated %>% select(probe = Q_name) %>% distinct)
	# probe  
	# <chr>  
	# 5055814

	# calculate total size of each probeset by adding up the aligned pieces
	blated_probe_size = blated_alig %>%
		group_by(probe) %>%
		summarise(tot_len = sum(len))
	
	if (0) {
		# check on sizes of aligned fragments returned vs expected from BLAT sequence
		# this isn't surprising given that there can be a partial match within
		# however the absolute different between expected and aligned sizes is small
		probes_to_blat %>%
			inner_join(blated_probe_size, by = 'probe') %>%
			# count(BlatSeqLen == tot_len)
			mutate(diff_bp = abs(BlatSeqLen - tot_len)) %>%
			skimr::skim(diff_bp)
		# `BlatSeqLen == tot_len`     n
		# FALSE                     1331
		# TRUE                      1313
		# skim_variable n_missing complete_rate  mean    sd    p0   p25   p50   p75  p100 hist 
		# diff_bp               0             1  28.3  36.8     0     0     2    69   251 ▇▃▁▁▁
	}
```

# Compare BLAT sequence size and to aligned sequences

```{r echo=FALSE, fig.width = 6, fig.height = 4, fig.align = 'center', cache = TRUE, eval = TRUE}
	p = probes %>%
		inner_join(blated_probe_size, by = 'probe') %>%
		rename(alig_len = tot_len) %>%
		distinct(probe, probe_len_bp, BlatSeqLen, alig_len) %>%
		ggplot(aes(BlatSeqLen, alig_len)) + 
		geom_point() +
		scale_y_log10(labels = scales::label_number_auto(), breaks = scales::breaks_log(n = 6)) + 
		scale_x_log10(labels = scales::label_number_auto(), breaks = scales::breaks_log(n = 6)) + 
		theme_half_open() +
		theme(plot.title = element_text(size = 10, hjust = 0.5)) 
	p 
	ggsave('test.pdf', p, w = 6, h = 4)
```

# Joined BLAT alignments with probe info

```{r echo=FALSE, fig.width = 6, fig.height = 4, fig.align = 'center', cache = TRUE, eval = TRUE}
	alig_frags = bind_rows(
		blated_alig %>% select(probe, alig_pos = pos, alig_end = end),
		# want to add these to not get nulls alter
		probes %>% filter(!is_probeset) %>% select(probe, alig_pos = probe_pos, alig_end = probe_end)
	) %>%
		group_by(probe) %>%
		mutate(alig_id = 1:n()) %>%
		nest(alig_data = !probe)
	# inner_join because weren't able to BLAT one probe
	probes = probes %>% inner_join(alig_frags, by = 'probe') %>% select(!BlatSeq)

	# calculate number of probes per probeset
	probes = probes %>% mutate(n_probes = map_int(alig_data, ~.x %>% nrow))

	# join the blated probe size to each probe
	probes = probes %>%
		left_join(blated_probe_size, by = 'probe') %>%
		rename(probe_len_blat_bp = tot_len) %>%
		relocate(probe_len_blat_bp, .after = 'probe_len_bp') %>%
		mutate(probe_len_bp = as.integer(probe_len_bp)) %>%
		mutate(probe_len_blat_bp = if_else(is.na(probe_len_blat_bp), probe_len_bp, probe_len_blat_bp))
```

# Final check on probe counts

```{r echo=FALSE, fig.width = 6, fig.height = 4, fig.align = 'center', cache = TRUE, eval = TRUE}
	probes %>% 
		distinct(probe, probe_type, is_probeset, n_probes) %>%
		count(probe_type, is_probeset, n_probes > 1, name = 'n_probe')
```

# Probe length after splitting

```{r echo=FALSE, fig.width = 6, fig.height = 4, fig.align = 'center', cache = TRUE, eval = TRUE}
	p = probes %>%
		filter(probe_type == 'probe_array') %>%
		distinct(probe, is_probeset, alig_data) %>%
		unnest(alig_data) %>%
		mutate(probe_len_bp = alig_end - alig_pos + 1) %>%
		ggplot() + 
		geom_boxplot(aes(is_probeset, probe_len_bp)) +
		scale_y_log10(labels = scales::label_number_auto(), breaks = scales::breaks_log(n = 6)) + 
		theme_half_open() +
		theme(plot.title = element_text(size = 10, hjust = 0.5)) 
	p 
	ggsave('test.pdf', p, w = 6, h = 4)
```

# Load variant information

#. Will need this to calculate number of snps per probe
#. <mark>Mono-allelic and het-only variants excluded</mark>
#. This is one exception where we're using something from analysis folder

```{r echo=FALSE, fig.width = 6, fig.height = 4, fig.align = 'center', cache = TRUE, eval = TRUE}
	vep_data = readRDS('../../data/analysis_cache/annot/vep_data.rds')
	variant_info = vep_data$assoc_test %>% filter(!is.na(p.value))
	variant_info = variant_info %>% 
		separate('loc_id', c('chr', 'pos', 'end', 'sv_type'), convert = TRUE, fill = 'right')
```

# Calculate number of variants per probe

```{r echo=FALSE, fig.width = 6, fig.height = 4, fig.align = 'center', cache = TRUE, eval = TRUE}
	# list of probes and coordinates for which we want to determine overlapping variants
	to_isect = probes %>%
		filter(probe_type == 'probe_array') %>%
		select(probe, probe_chr, alig_data) %>%
		unnest(alig_data)

	# check SV sizes
	# nothing smaller than 50bp
	# variant_info %>%
	# 	filter(loc_type == 'sv') %>%
	# 	mutate(sv_size = end - pos) %>%
	# 	skimr::skim(sv_size)

	# run bedtools intersect
	tmp_dir = 'tmp'; dir_create(tmp_dir)
	bed_files = list(
		variants = list(data = variant_info %>% 
								select(chr, pos, end, loc_type, sv_type) %>% 
								arrange(chr, pos, end),
					 file = path(tmp_dir, 'vars.bed')),
		probes = list(data = to_isect %>%
								select(chr = probe_chr, pos = alig_pos, end = alig_end, probe, alig_id) %>% 
								distinct %>% 
								arrange(chr, pos, end),
					  file = path(tmp_dir, 'probes.bed'))
	)
	walk(bed_files, ~write_tsv(.x$data, .x$file, col_names = FALSE))
	cmd = sprintf("bedtools intersect -wo -a %s -b %s", bed_files$probes$file, bed_files$variants$file)
	probe_to_var = read_tsv(
		pipe(cmd), 
		col_names = c(str_c('probe_', c('chr', 'pos', 'end')), 'probe', 'alig_id', str_c('loc_', c('chr', 'pos', 'end', 'type')), 'sv_type', 'olap'),
		col_types = cols(.default = 'c')
	)
	walk(bed_files, ~file_delete(.x$file))
	dir_delete(tmp_dir)

	# format probe_to_var
	probe_to_var = probe_to_var %>%
		unite('loc_id', c('loc_chr', 'loc_pos', 'loc_end')) %>% 
		mutate(loc_id = if_else(loc_type == 'sv', str_c(loc_id, '_', sv_type), loc_id)) %>%
		select(probe, loc_id)

	# figure out number of variants per probe and per strain
	# i.e. a probe overlaps some number of variants and also some strains have an alt allele at each of these variants
	# and some strains have a ref
	probe_strain_to_var = left_join(
		probe_to_var,
		vep_data$loci_gts %>% filter(!is.na(GT_A)) %>% filter(GT_A != 0) %>% select(loc_id, strain), 
		by = 'loc_id')
	
	if (0) { # check that calculations are coherent
		# check
		# probe_to_var
		# probe_strain_to_var

		to_comp = list(
			a = probe_strain_to_var %>%
				group_by(probe) %>%
				summarise(n = loc_id %>% unique %>% length),
			b = probe_strain_to_var %>%
				distinct(probe, loc_id) %>%
				count(probe),
			c = probe_to_var %>% count(probe)
		)
		all_equal(to_comp$b, to_comp$b, to_comp$c)
	}

	# calculate vars per probe and vars per probe/strain
	vars_per_probe        = probe_to_var %>% count(probe, name = 'n_var_per_probe')
	vars_per_probe_strain = probe_strain_to_var %>% count(probe, strain, name = 'n_var')
	
	# extra checks
	# vars_per_probe_strain %>% distinct(probe)
	# vars_per_probe_strain %>% count(n_var)

	# join number of vars per probe to probes
	# here we do left join and then fill with zero if no overlap
	probes = probes %>%
		left_join(vars_per_probe, by = 'probe') %>%
		mutate(n_var_per_probe = replace_na(n_var_per_probe, 0))
```

# Check on number of variants per probe

```{r echo=FALSE, fig.width = 6, fig.height = 4, fig.align = 'center', cache = TRUE, eval = TRUE}
	p = probes %>%
		filter(probe_type == 'probe_array') %>%
		distinct(probe, probe_pos, probe_end, n_var_per_probe) %>%
		ggplot(aes(n_var_per_probe)) + 
		geom_density() + 
		geom_rug() + 
		theme_half_open()
	p
	ggsave('test.pdf', p, w = 6, h = 4)
```

# Manually check number of variants per probe

#. Spot check a number of probes loading the .vcf into IGV and count manually
#. Special consideration for probes which appear to not overlap variants
#. Two potential sources of error:
	- Bad probe coordinates
	- Error in intersection and counting of variants
	
```{r echo=FALSE, fig.width = 6, fig.height = 4, fig.align = 'center', cache = TRUE, cache.extra = Sys.Date(), eval = FALSE}
	eg = probes %>%
		filter(probe_type == 'probe_array') %>%
		# filter(probe == 5271953) %>%
		select(probe, gene_name, probe_chr, probe_pos, probe_end, probe_len_bp, probe_len_blat_bp, n_probes, n_var_per_probe, alig_data) %>%
		filter(n_var_per_probe == 1) %>%
		slice_sample(n = 1) %>%
		unnest(alig_data) %>%
		mutate(loc_id = sprintf('%s:%d-%d', probe_chr, probe_pos, probe_end)) %>%
		mutate(loc_alig_id = sprintf('%s:%d-%d', probe_chr, alig_pos, alig_end)) %>%
		select(!c(probe_chr, probe_pos, probe_end))
	eg	
	vcf = '/projects/ps-gymreklab/resources/datasets/BXD/david_dropbox/Merged_gvcf_files_all_chr_screen_recalibrated_INDEL_variants_99.9_PASSED_variants.recode.vcf.gz'
	# vcf = '../data/vep_annot_new_wind/bxd_snp_indel.annot.vcf.gz'
	variants = map_df(eg %>% pull(loc_alig_id), function(.x) {
		cmd = sprintf("bcftools query -f '[%%CHROM\t%%POS\t%%SAMPLE\t%%GT\n]' %s -r %s", vcf, .x)
		read_tsv(pipe(cmd), col_names = c('chr', 'pos', 'sample', 'gt'))
	})
	if (nrow(variants) != 0) {
		variants %>%
			group_by(chr, pos) %>%
			summarise(gts = gt %>% unique %>% str_c(collapse = ', '))
	} else { print('No variants') }
```

# Filter probes outside gene regions

#. Some probes don't fall into known gene region
#. Could be that location is misanotated in GN file or something else
#. Either way, we could not do variant masking on these probes
#. To keep things simple, keep only probes where both the original and all BLAT aligned sequences are within gene bounds

```{r echo=FALSE, fig.width = 6, fig.height = 4, fig.align = 'center', cache = TRUE, eval = TRUE}
	# add label, whether probe is inside gene or not
	in_gene_lab = probes %>%
		mutate(in_gene = probe_pos >= gene_pos & probe_end <= gene_end) %>%
		filter(probe_type == 'probe_array') %>%
		unnest(alig_data) %>%
		mutate(alig_in_gene = alig_pos >= gene_pos & alig_end <= gene_end) %>%
		group_by(probe, gene_name) %>%
		mutate(all_alig_in_gene = all(alig_in_gene),
			   any_alig_in_gene = any(alig_in_gene)) %>%
		ungroup %>%
		nest(alig_data = c(alig_pos, alig_end, alig_id, alig_in_gene))
		
	if (0) { # check on probes that don't fall within the gene of interest
		# among probe_array probes, minority are outside the gene bounds
		in_gene_lab %>%
			filter(probe_type == 'probe_array') %>%
			count(in_gene)
		# in_gene     n
		# FALSE     125
		# TRUE     3714

		# for majority of these, even the BLAT sequence is not in bounds
		# if BLAT seq is inside bounds then possibly the original probe location is just misannotated
		in_gene_lab %>%
			filter(!in_gene) %>%
			count(all_alig_in_gene, any_alig_in_gene)
		# all_alig_in_gene any_alig_in_gene     n
		# FALSE            FALSE              103
		# FALSE            TRUE                 6
		# TRUE             TRUE                16

		# count both
		# this means that there are probes which appear to be in the gene
		in_gene_lab %>%
			filter(probe_type == 'probe_array') %>%
			count(in_gene, all_alig_in_gene)
		# in_gene all_alig_in_gene     n
		# <lgl>   <lgl>            <int>
		# FALSE   FALSE              109
		# FALSE   TRUE                16
		# TRUE    FALSE               51  but then don't map to the right place
		# TRUE    TRUE              3663

		# check on some
		in_gene_lab %>%
			filter(!any_alig_in_gene) %>%
			slice_sample(n = 1)
	}

	# to keep things simple, keep only probes where both the original and BLAT sequence are withing gene bounds
	outside_gene_probes = in_gene_lab %>% 
		filter(probe_type == 'probe_array' & !(in_gene & all_alig_in_gene)) %>% 
		distinct(probe, gene_name)
	probes = probes %>% anti_join(outside_gene_probes, by = c('probe', 'gene_name'))
```

# Troubleshoot dropped probe/gene pairs

#. Manually checked all genes for synonyms to guard against bad filtering for gene name mismatch

```{r echo=FALSE, fig.width = 6, fig.height = 4, fig.align = 'center', cache = TRUE, eval = TRUE}
	filt_probes = bind_rows(
		symbol_filt_probes %>% select(!gene) %>% mutate(type = 'symbol_filt'),
		outside_gene_probes %>% mutate(type = 'outside_gene')
	)
	filt_probes %>% 
		count(gene_name, type) %>%
		pivot_wider(id_cols = gene_name, names_from = type, values_from = n, values_fill = 0) %>%
		arrange(desc(symbol_filt))
	filt_probes %>% count(type)
```

# Save probe information

```{r echo=FALSE, fig.width = 6, fig.height = 4, fig.align = 'center', cache = TRUE, eval = TRUE}
	# probe info with number of variants per probe
	cache_dir = '../../data/gene_expr'; dir_create(cache_dir)
	cache_file = path(cache_dir, 'probe_to_gene.rds')
	probes %>%
		# distinct(probe, gene_name, probe_type, is_probeset, n_probes, n_var_per_probe) %>%
		select(probe, matches('probe_'), matches('gene_'), 
			   probe_type, is_probeset, probe_len_bp, probe_len_bp, BlatSeqLen, n_probes, n_var_per_probe, alig_data) %>%
		distinct %>%
		saveRDS(cache_file)

	# also save number of variants per probe/strain
	saveRDS(vars_per_probe_strain, path(cache_dir, 'vars_per_probe_strain.rds'))
```
