# Supplementary material for: A novel quantitative trait locus implicates Msh3 in the propensity for genome-wide short tandem repeat expansions in mice
Source: Genome Res. 2023 May;33(5):689–702. doi: 10.1101/gr.277576.122 (PMC10317118; doi:10.1101/gr.277576.122)
Supplement: Supplemental Material [file supp_gr.277576.122_Supplemental_Dataset_1.csv]

chr	pos	end	motif	motif_len	DBA	C57BL	strain	RN_A	RN_B	founder	fou_gt_chr13	fou_rn	delta_fou	expand_sign	expand_type
chr1	3134119	3134160	AAC	3	14.0	14.0	BXD184	15	15	D	D	14	1	1	expan
chr1	3327251	3327290	AGAT	4	14.0	10.0	BXD011	11	11	B	D	10	1	1	expan
chr1	3459217	3459272	AGAT	4	13.0	14.0	BXD027	15	15	B	D	14	1	1	expan
chr1	3529807	3529850	AAAT	4	9.0	11.0	BXD043	12	12	B	B	11	1	1	expan
chr1	3576109	3576152	AGAT	4		11.0	BXD038	12	12	B	B	11	1	1	expan
chr1	4055341	4055376	AAT	3	12.0	12.0	BXD011	11	11	B	D	12	1	-1	contr
chr1	4055341	4055376	AAT	3	12.0	12.0	BXD027	11	11	B	D	12	1	-1	contr
chr1	4055341	4055376	AAT	3	12.0	12.0	BXD001	11	11	B	D	12	1	-1	contr
chr1	4055341	4055376	AAT	3	12.0	12.0	BXD002	11	11	B	D	12	1	-1	contr
chr1	4055341	4055376	AAT	3	12.0	12.0	BXD009	11	11	B	D	12	1	-1	contr
chr1	4055341	4055376	AAT	3	12.0	12.0	BXD013	11	11	B	D	12	1	-1	contr
chr1	4055341	4055376	AAT	3	12.0	12.0	BXD014	11	11	B	D	12	1	-1	contr
chr1	4055341	4055376	AAT	3	12.0	12.0	BXD024_cep	11	11	B	D	12	1	-1	contr
chr1	4055341	4055376	AAT	3	12.0	12.0	BXD024	11	11	B	D	12	1	-1	contr
chr1	4055341	4055376	AAT	3	12.0	12.0	BXD031	11	11	B	D	12	1	-1	contr
chr1	4055341	4055376	AAT	3	12.0	12.0	BXD032	11	11	B	D	12	1	-1	contr
chr1	4055341	4055376	AAT	3	12.0	12.0	BXD078	13	13	D	D	12	1	1	expan
chr1	4215533	4215568	ACAT	4	10.0	9.0	BXD181	11	11	D	B	10	1	1	expan
chr1	4388234	4388268	AAAAC	5	5.0	7.0	BXD002	8	8	B	D	7	1	1	expan
chr1	4449017	4449072	AGAT	4	15.0	14.0	BXD123	16	16	D	D	15	1	1	expan
chr1	4517194	4517241	AAAT	4	11.0	12.0	BXD024_cep	13	13	B	D	12	1	1	expan
chr1	4517194	4517241	AAAT	4	11.0	12.0	BXD024	13	13	B	D	12	1	1	expan
chr1	4517194	4517241	AAAT	4	11.0	12.0	BXD066	13	13	B	B	12	1	1	expan
chr1	4517194	4517241	AAAT	4	11.0	12.0	BXD154	13	13	B	B	12	1	1	expan
chr1	4848400	4848435	AAAC	4	7.0	9.0	BXD031	10	10	B	D	9	1	1	expan
chr1	4885247	4885286	AGAT	4		10.0	BXD180	11	11	B	B	10	1	1	expan
chr1	5899946	5899985	ACAT	4	9.0	10.0	BXD091	8	8	D	D	9	1	-1	contr
chr1	5927629	5927700	AAGATG	6	11.0	12.0	BXD006	10	10	D	B	11	1	-1	contr
chr1	5927629	5927700	AAGATG	6	11.0	12.0	BXD151	13	13	B	D	12	1	1	expan
chr1	5927629	5927700	AAGATG	6	11.0	12.0	BXD160	9	9	D	B	11	2	-1	contr
chr1	5963266	5963305	AAAC	4	10.0	10.0	BXD095	11	11	D	B	10	1	1	expan
chr1	6635223	6635246	AAGG	4	12.0	6.0	BXD064	13	13	D	B	12	1	1	expan
chr1	6722604	6722663	AAAAC	5	8.0	12.0	BXD044	9	9	D	B	8	1	1	expan
chr1	6722604	6722663	AAAAC	5	8.0	12.0	BXD060	13	13	B	B	12	1	1	expan
chr1	6722604	6722663	AAAAC	5	8.0	12.0	BXD169	11	11	B	B	12	1	-1	contr
chr1	7116409	7116432	AAC	3	8.0	8.0	BXD031	9	9	B	D	8	1	1	expan
chr1	7554806	7554849	AAAT	4	9.0	11.0	BXD001	12	12	B	D	11	1	1	expan
chr1	7757086	7757130	ACTAT	5	6.0	9.0	BXD066	8	8	B	B	9	1	-1	contr
chr1	7757086	7757130	ACTAT	5	6.0	9.0	BXD060	8	8	B	B	9	1	-1	contr
chr1	7757086	7757130	ACTAT	5	6.0	9.0	BXD018	8	8	B	B	9	1	-1	contr
chr1	7757086	7757130	ACTAT	5	6.0	9.0	BXD065a	8	8	B	B	9	1	-1	contr
chr1	7757086	7757130	ACTAT	5	6.0	9.0	BXD065	8	8	B	B	9	1	-1	contr
chr1	7757086	7757130	ACTAT	5	6.0	9.0	BXD065b	8	8	B	B	9	1	-1	contr
chr1	7757086	7757130	ACTAT	5	6.0	9.0	BXD067	8	8	B	D	9	1	-1	contr
chr1	7757086	7757130	ACTAT	5	6.0	9.0	BXD070	8	8	B	B	9	1	-1	contr
chr1	7757086	7757130	ACTAT	5	6.0	9.0	BXD071	8	8	B	B	9	1	-1	contr
chr1	7757086	7757130	ACTAT	5	6.0	9.0	BXD074	8	8	B	D	9	1	-1	contr
chr1	7757086	7757130	ACTAT	5	6.0	9.0	BXD084	8	8	B	B	9	1	-1	contr
chr1	7757086	7757130	ACTAT	5	6.0	9.0	BXD087	8	8	B	D	9	1	-1	contr
chr1	7757086	7757130	ACTAT	5	6.0	9.0	BXD089	8	8	B	B	9	1	-1	contr
chr1	7757086	7757130	ACTAT	5	6.0	9.0	BXD090	8	8	B	B	9	1	-1	contr
chr1	7757086	7757130	ACTAT	5	6.0	9.0	BXD099	8	8	B	B	9	1	-1	contr
chr1	7757086	7757130	ACTAT	5	6.0	9.0	BXD100	8	8	B	B	9	1	-1	contr
chr1	7757086	7757130	ACTAT	5	6.0	9.0	BXD101	8	8	B	B	9	1	-1	contr
chr1	7986821	7986852	AAAC	4	9.0	8.0	BXD027	7	7	B	D	8	1	-1	contr
chr1	7986821	7986852	AAAC	4	9.0	8.0	BXD001	7	7	B	D	8	1	-1	contr
chr1	7986821	7986852	AAAC	4	9.0	8.0	BXD002	7	7	B	D	8	1	-1	contr
chr1	7986821	7986852	AAAC	4	9.0	8.0	BXD009	7	7	B	D	8	1	-1	contr
chr1	7986821	7986852	AAAC	4	9.0	8.0	BXD013	7	7	B	D	8	1	-1	contr
chr1	7986821	7986852	AAAC	4	9.0	8.0	BXD014	7	7	B	D	8	1	-1	contr
chr1	7986821	7986852	AAAC	4	9.0	8.0	BXD024_cep	7	7	B	D	8	1	-1	contr
chr1	7986821	7986852	AAAC	4	9.0	8.0	BXD024	7	7	B	D	8	1	-1	contr
chr1	7986821	7986852	AAAC	4	9.0	8.0	BXD031	7	7	B	D	8	1	-1	contr
chr1	7986821	7986852	AAAC	4	9.0	8.0	BXD032	7	7	B	D	8	1	-1	contr
chr1	7986821	7986852	AAAC	4	9.0	8.0	BXD018	7	7	B	B	8	1	-1	contr
chr1	8290480	8290543	AGAT	4	14.0	16.0	BXD061	15	15	D	B	14	1	1	expan
chr1	8290480	8290543	AGAT	4	14.0	16.0	BXD068	15	15	D	D	14	1	1	expan
chr1	8303362	8303409	AAAT	4	11.0	12.0	BXD038	13	13	B	B	12	1	1	expan
chr1	8303362	8303409	AAAT	4	11.0	12.0	BXD183	13	13	B	B	12	1	1	expan
chr1	8389896	8389935	AGAT	4	10.0	10.0	BXD002	11	11	B	D	10	1	1	expan
chr1	8389896	8389935	AGAT	4	10.0	10.0	BXD073	11	11	D	B	10	1	1	expan
chr1	8580889	8580912	AC	2	10.0	12.0	BXD051	13	13	B	B	12	1	1	expan
chr1	8646828	8646863	AAAT	4	7.0	9.0	BXD065	10	10	B	B	9	1	1	expan
chr1	8653498	8653537	AAAAG	5		8.0	BXD005	9	9	D	B	8	1	1	expan
chr1	8682359	8682378	AC	2	10.0	10.0	BXD031	11	11	B	D	10	1	1	expan
chr1	8784610	8784647	AC	2	11.0	19.0	BXD171	20	20	B	B	19	1	1	expan
chr1	8784610	8784647	AC	2	11.0	19.0	BXD186	20	20	B	B	19	1	1	expan
chr1	8909209	8909256	ACATAT	6	7.0	8.0	BXD014	9	9	B	D	8	1	1	expan
chr1	9054350	9054388	ACC	3	11.0	13.0	BXD201	12	12	B	D	13	1	-1	contr
chr1	9101975	9102022	AGAT	4	11.0	12.0	BXD016	13	13	D	D	11	2	1	expan
chr1	9273522	9273549	AATC	4	7.0	7.0	BXD073b	8	8	D	B	7	1	1	expan
chr1	9413992	9414011	AAAC	4	7.0	5.0	BXD086	6	6	D	B	7	1	-1	contr
chr1	9420278	9420321	AAAC	4	8.0	11.0	BXD032	10	10	B	D	11	1	-1	contr
chr1	9420278	9420321	AAAC	4	8.0	11.0	BXD019	9	9	D	B	8	1	1	expan
chr1	9808370	9808417	ATCC	4	10.0	12.0	BXD033	15	15	B	D	12	3	1	expan
chr1	10294485	10294552	AGAT	4	15.0	17.0	BXD027	16	16	B	D	17	1	-1	contr
chr1	10294485	10294552	AGAT	4	15.0	17.0	BXD014	19	19	B	D	17	2	1	expan
chr1	10294485	10294552	AGAT	4	15.0	17.0	BXD089	18	18	B	B	17	1	1	expan
chr1	10294485	10294552	AGAT	4	15.0	17.0	BXD073	16	16	D	B	15	1	1	expan
chr1	10294485	10294552	AGAT	4	15.0	17.0	BXD019	16	16	D	B	15	1	1	expan
chr1	10294485	10294552	AGAT	4	15.0	17.0	BXD020	16	16	D	D	15	1	1	expan
chr1	10294485	10294552	AGAT	4	15.0	17.0	BXD029	16	16	D	B	15	1	1	expan
chr1	10294485	10294552	AGAT	4	15.0	17.0	BXD029_trl4	16	16	D	B	15	1	1	expan
chr1	10294485	10294552	AGAT	4	15.0	17.0	BXD034	16	16	B	B	17	1	-1	contr
chr1	10294485	10294552	AGAT	4	15.0	17.0	BXD039	14	14	D	D	15	1	-1	contr
chr1	10294485	10294552	AGAT	4	15.0	17.0	BXD042	16	16	B	B	17	1	-1	contr
chr1	10294485	10294552	AGAT	4	15.0	17.0	BXD055	16	16	B	B	17	1	-1	contr
chr1	10294485	10294552	AGAT	4	15.0	17.0	BXD069	16	16	B	B	17	1	-1	contr
chr1	10294485	10294552	AGAT	4	15.0	17.0	BXD098	19	19	B	B	17	2	1	expan
chr1	10294485	10294552	AGAT	4	15.0	17.0	BXD111	18	18	B	B	17	1	1	expan
chr1	10294485	10294552	AGAT	4	15.0	17.0	BXD125	16	16	B	B	17	1	-1	contr
chr1	10294485	10294552	AGAT	4	15.0	17.0	BXD173	18	18	B	D	17	1	1	expan
chr1	10294485	10294552	AGAT	4	15.0	17.0	BXD195	16	16	B	D	17	1	-1	contr
chr1	10294485	10294552	AGAT	4	15.0	17.0	BXD224	16	16	B	B	17	1	-1	contr
chr1	10352703	10352758	AGAT	4	16.0	14.0	BXD011	15	15	D	D	16	1	-1	contr
chr1	10352703	10352758	AGAT	4	16.0	14.0	BXD002	15	15	B	D	14	1	1	expan
chr1	10352703	10352758	AGAT	4	16.0	14.0	BXD039	15	15	D	D	16	1	-1	contr
chr1	10352703	10352758	AGAT	4	16.0	14.0	BXD187	15	15	B	D	14	1	1	expan
chr1	10630373	10630424	AAAG	4	14.0	13.0	BXD018	15	15	B	B	13	2	1	expan
chr1	10630373	10630424	AAAG	4	14.0	13.0	BXD222	15	15	D	B	14	1	1	expan
chr1	10673910	10673965	AGAT	4		15.0	BXD038	14	14	B	B	15	1	-1	contr
chr1	10673910	10673965	AGAT	4		15.0	BXD009	14	14	B	D	15	1	-1	contr
chr1	10673910	10673965	AGAT	4		15.0	BXD013	14	14	B	D	15	1	-1	contr
chr1	10673910	10673965	AGAT	4		15.0	BXD014	14	14	B	D	15	1	-1	contr
chr1	10673910	10673965	AGAT	4		15.0	BXD024	14	14	B	D	15	1	-1	contr
chr1	10673910	10673965	AGAT	4		15.0	BXD031	14	14	B	D	15	1	-1	contr
chr1	10673910	10673965	AGAT	4		15.0	BXD032	14	14	B	D	15	1	-1	contr
chr1	10673910	10673965	AGAT	4		15.0	BXD154	14	14	B	B	15	1	-1	contr
chr1	10673910	10673965	AGAT	4		15.0	BXD151	14	14	B	D	15	1	-1	contr
chr1	10673910	10673965	AGAT	4		15.0	BXD095	14	14	D	B	13	1	1	expan
chr1	10673910	10673965	AGAT	4		15.0	BXD060	14	14	B	B	15	1	-1	contr
chr1	10673910	10673965	AGAT	4		15.0	BXD169	14	14	B	B	15	1	-1	contr
chr1	10673910	10673965	AGAT	4		15.0	BXD065a	14	14	B	B	15	1	-1	contr
chr1	10673910	10673965	AGAT	4		15.0	BXD065b	14	14	B	B	15	1	-1	contr
chr1	10673910	10673965	AGAT	4		15.0	BXD067	14	14	B	D	15	1	-1	contr
chr1	10673910	10673965	AGAT	4		15.0	BXD070	14	14	B	B	15	1	-1	contr
chr1	10673910	10673965	AGAT	4		15.0	BXD084	14	14	B	B	15	1	-1	contr
chr1	10673910	10673965	AGAT	4		15.0	BXD087	14	14	B	D	15	1	-1	contr
chr1	10673910	10673965	AGAT	4		15.0	BXD100	16	16	B	B	15	1	1	expan
chr1	10673910	10673965	AGAT	4		15.0	BXD101	14	14	B	B	15	1	-1	contr
chr1	10673910	10673965	AGAT	4		15.0	BXD051	14	14	B	B	15	1	-1	contr
chr1	10673910	10673965	AGAT	4		15.0	BXD186	14	14	B	B	15	1	-1	contr
chr1	10673910	10673965	AGAT	4		15.0	BXD042	14	14	B	B	15	1	-1	contr
chr1	10673910	10673965	AGAT	4		15.0	BXD055	14	14	B	B	15	1	-1	contr
chr1	10673910	10673965	AGAT	4		15.0	BXD069	14	14	B	B	15	1	-1	contr
chr1	10673910	10673965	AGAT	4		15.0	BXD098	14	14	B	B	15	1	-1	contr
chr1	10673910	10673965	AGAT	4		15.0	BXD111	14	14	B	B	15	1	-1	contr
chr1	10673910	10673965	AGAT	4		15.0	BXD195	14	14	B	D	15	1	-1	contr
chr1	10673910	10673965	AGAT	4		15.0	BXD224	14	14	B	B	15	1	-1	contr
chr1	10673910	10673965	AGAT	4		15.0	BXD036	14	14	B	B	15	1	-1	contr
chr1	10673910	10673965	AGAT	4		15.0	BXD040	14	14	B	D	15	1	-1	contr
chr1	10673910	10673965	AGAT	4		15.0	BXD050	14	14	B	D	15	1	-1	contr
chr1	10673910	10673965	AGAT	4		15.0	BXD081	14	14	B	B	15	1	-1	contr
chr1	10673910	10673965	AGAT	4		15.0	BXD088	14	14	B	B	15	1	-1	contr
chr1	10673910	10673965	AGAT	4		15.0	BXD124	14	14	B	D	15	1	-1	contr
chr1	10673910	10673965	AGAT	4		15.0	BXD128	14	14	B	D	15	1	-1	contr
chr1	10673910	10673965	AGAT	4		15.0	BXD131	14	14	B	B	15	1	-1	contr
chr1	10673910	10673965	AGAT	4		15.0	BXD141	14	14	B	B	15	1	-1	contr
chr1	10673910	10673965	AGAT	4		15.0	BXD144	14	14	B	D	15	1	-1	contr
chr1	10673910	10673965	AGAT	4		15.0	BXD148	14	14	B	D	15	1	-1	contr
chr1	10673910	10673965	AGAT	4		15.0	BXD168	14	14	B	D	15	1	-1	contr
chr1	10673910	10673965	AGAT	4		15.0	BXD176	14	14	B	B	15	1	-1	contr
chr1	10673910	10673965	AGAT	4		15.0	BXD190	14	14	B	B	15	1	-1	contr
chr1	10673910	10673965	AGAT	4		15.0	BXD191	14	14	B	D	15	1	-1	contr
chr1	10673910	10673965	AGAT	4		15.0	BXD199	14	14	B	B	15	1	-1	contr
chr1	10673910	10673965	AGAT	4		15.0	BXD216	14	14	B	B	15	1	-1	contr
chr1	10673910	10673965	AGAT	4		15.0	BXD218	14	14	B	D	15	1	-1	contr
chr1	10673910	10673965	AGAT	4		15.0	BXD226	14	14	B	B	15	1	-1	contr
chr1	11172538	11172577	AAAT	4	11.0	10.0	BXD016	12	12	D	D	11	1	1	expan
chr1	11488380	11488399	AAAC	4	5.0	5.0	BXD190	4	4	B	B	5	1	-1	contr
chr1	11916568	11916615	AGAT	4	13.0	12.0	BXD009	11	11	B	D	12	1	-1	contr
chr1	11916568	11916615	AGAT	4	13.0	12.0	BXD022	14	14	D	B	13	1	1	expan
chr1	12032607	12032630	ACAGAG	6	4.0	4.0	BXD075	5	5	D	B	4	1	1	expan
chr1	12066310	12066337	AAAC	4	7.0	7.0	BXD205	5	5	D	B	7	2	-1	contr
chr1	12083962	12084005	AGAT	4	12.0	11.0	BXD068	13	13	D	D	12	1	1	expan
chr1	12083962	12084005	AGAT	4	12.0	11.0	BXD005	13	13	D	B	12	1	1	expan
chr1	12083962	12084005	AGAT	4	12.0	11.0	BXD039	13	13	D	D	12	1	1	expan
chr1	12111417	12111448	AGAT	4	10.0	8.0	BXD022	11	11	D	B	10	1	1	expan
chr1	12111417	12111448	AGAT	4	10.0	8.0	BXD156	11	11	D	D	10	1	1	expan
chr1	12313033	12313080	AGAT	4	14.0	12.0	BXD011	13	13	D	D	14	1	-1	contr
chr1	12313033	12313080	AGAT	4	14.0	12.0	BXD027	13	13	B	D	12	1	1	expan
chr1	12313033	12313080	AGAT	4	14.0	12.0	BXD087	13	13	B	D	12	1	1	expan
chr1	12313033	12313080	AGAT	4	14.0	12.0	BXD029_trl4	13	13	D	B	14	1	-1	contr
chr1	12313033	12313080	AGAT	4	14.0	12.0	BXD021	15	15	D	D	14	1	1	expan
chr1	12313033	12313080	AGAT	4	14.0	12.0	BXD219	15	15	D	D	14	1	1	expan
chr1	12385232	12385266	AAAAC	5	10.0	7.0	BXD011	9	9	D	D	10	1	-1	contr
chr1	12385232	12385266	AAAAC	5	10.0	7.0	BXD006	9	9	D	B	10	1	-1	contr
chr1	12385232	12385266	AAAAC	5	10.0	7.0	BXD005	9	9	D	B	10	1	-1	contr
chr1	12385232	12385266	AAAAC	5	10.0	7.0	BXD016	8	8	D	D	10	2	-1	contr
chr1	12385232	12385266	AAAAC	5	10.0	7.0	BXD019	9	9	D	B	10	1	-1	contr
chr1	12385232	12385266	AAAAC	5	10.0	7.0	BXD020	9	9	D	D	10	1	-1	contr
chr1	12385232	12385266	AAAAC	5	10.0	7.0	BXD029	9	9	D	B	10	1	-1	contr
chr1	12385232	12385266	AAAAC	5	10.0	7.0	BXD029_trl4	9	9	D	B	10	1	-1	contr
chr1	12385232	12385266	AAAAC	5	10.0	7.0	BXD022	9	9	D	B	10	1	-1	contr
chr1	12385232	12385266	AAAAC	5	10.0	7.0	BXD021	9	9	D	D	10	1	-1	contr
chr1	12385232	12385266	AAAAC	5	10.0	7.0	BXD008	9	9	D	B	10	1	-1	contr
chr1	12385232	12385266	AAAAC	5	10.0	7.0	BXD012	9	9	D	D	10	1	-1	contr
chr1	12385232	12385266	AAAAC	5	10.0	7.0	BXD015	9	9	D	D	10	1	-1	contr
chr1	12385232	12385266	AAAAC	5	10.0	7.0	BXD028	9	9	D	D	10	1	-1	contr
chr1	12527426	12527452	AAT	3	9.0	9.0	BXD022	10	10	D	B	9	1	1	expan
chr1	12619865	12619900	AGAT	4	12.0	9.0	BXD011	11	11	D	D	12	1	-1	contr
chr1	12619865	12619900	AGAT	4	12.0	9.0	BXD043	11	11	D	B	12	1	-1	contr
chr1	12619865	12619900	AGAT	4	12.0	9.0	BXD078	11	11	D	D	12	1	-1	contr
chr1	12619865	12619900	AGAT	4	12.0	9.0	BXD091	11	11	D	D	12	1	-1	contr
chr1	12619865	12619900	AGAT	4	12.0	9.0	BXD006	11	11	D	B	12	1	-1	contr
chr1	12619865	12619900	AGAT	4	12.0	9.0	BXD095	11	11	D	B	12	1	-1	contr
chr1	12619865	12619900	AGAT	4	12.0	9.0	BXD064	11	11	D	B	12	1	-1	contr
chr1	12619865	12619900	AGAT	4	12.0	9.0	BXD044	11	11	D	B	12	1	-1	contr
chr1	12619865	12619900	AGAT	4	12.0	9.0	BXD067	10	10	B	D	9	1	1	expan
chr1	12619865	12619900	AGAT	4	12.0	9.0	BXD061	11	11	D	B	12	1	-1	contr
chr1	12619865	12619900	AGAT	4	12.0	9.0	BXD068	11	11	D	D	12	1	-1	contr
chr1	12619865	12619900	AGAT	4	12.0	9.0	BXD073	11	11	D	B	12	1	-1	contr
chr1	12619865	12619900	AGAT	4	12.0	9.0	BXD005	10	10	D	B	12	2	-1	contr
chr1	12619865	12619900	AGAT	4	12.0	9.0	BXD016	11	11	D	D	12	1	-1	contr
chr1	12619865	12619900	AGAT	4	12.0	9.0	BXD073b	11	11	D	B	12	1	-1	contr
chr1	12619865	12619900	AGAT	4	12.0	9.0	BXD086	11	11	D	B	12	1	-1	contr
chr1	12619865	12619900	AGAT	4	12.0	9.0	BXD033	11	11	D	D	12	1	-1	contr
chr1	12619865	12619900	AGAT	4	12.0	9.0	BXD020	11	11	D	D	12	1	-1	contr
chr1	12619865	12619900	AGAT	4	12.0	9.0	BXD029	11	11	D	B	12	1	-1	contr
chr1	12619865	12619900	AGAT	4	12.0	9.0	BXD029_trl4	11	11	D	B	12	1	-1	contr
chr1	12619865	12619900	AGAT	4	12.0	9.0	BXD039	11	11	D	D	12	1	-1	contr
chr1	12619865	12619900	AGAT	4	12.0	9.0	BXD022	11	11	D	B	12	1	-1	contr
chr1	12619865	12619900	AGAT	4	12.0	9.0	BXD075	11	11	D	B	12	1	-1	contr
chr1	12619865	12619900	AGAT	4	12.0	9.0	BXD021	11	11	D	D	12	1	-1	contr
chr1	12619865	12619900	AGAT	4	12.0	9.0	BXD012	11	11	D	D	12	1	-1	contr
chr1	12619865	12619900	AGAT	4	12.0	9.0	BXD015	11	11	D	D	12	1	-1	contr
chr1	12619865	12619900	AGAT	4	12.0	9.0	BXD028	11	11	D	D	12	1	-1	contr
chr1	12619865	12619900	AGAT	4	12.0	9.0	BXD049	11	11	D	B	12	1	-1	contr
chr1	12619865	12619900	AGAT	4	12.0	9.0	BXD056	11	11	D	D	12	1	-1	contr
chr1	12619865	12619900	AGAT	4	12.0	9.0	BXD063	11	11	D	D	12	1	-1	contr
chr1	12619865	12619900	AGAT	4	12.0	9.0	BXD073a	11	11	D	B	12	1	-1	contr
chr1	12619865	12619900	AGAT	4	12.0	9.0	BXD083	11	11	D	B	12	1	-1	contr
chr1	12619865	12619900	AGAT	4	12.0	9.0	BXD085	11	11	D	B	12	1	-1	contr
chr1	12619865	12619900	AGAT	4	12.0	9.0	BXD102	11	11	D	B	12	1	-1	contr
chr1	12619865	12619900	AGAT	4	12.0	9.0	BXD196	13	13	D	D	12	1	1	expan
chr1	12619865	12619900	AGAT	4	12.0	9.0	BXD227	13	13	D	D	12	1	1	expan
chr1	12642859	12642906	AGAT	4	13.0	12.0	BXD083	14	14	D	B	13	1	1	expan
chr1	12642859	12642906	AGAT	4	13.0	12.0	BXD178	14	14	D	B	13	1	1	expan
chr1	12712943	12712990	ACAT	4	11.0	12.0	BXD001	13	13	B	D	12	1	1	expan
chr1	12784829	12784850	AG	2	11.0	11.0	BXD009	10	10	B	D	11	1	-1	contr
chr1	12827311	12827338	AAAC	4	7.0	7.0	BXD031	8	8	B	D	7	1	1	expan
chr1	13110486	13110517	AAAC	4	7.0	8.0	BXD195	9	9	B	D	8	1	1	expan
chr1	13110486	13110517	AAAC	4	7.0	8.0	BXD224	9	9	B	B	8	1	1	expan
chr1	13110486	13110517	AAAC	4	7.0	8.0	BXD187	9	9	B	D	8	1	1	expan
chr1	13110486	13110517	AAAC	4	7.0	8.0	BXD190	9	9	B	B	8	1	1	expan
chr1	13110486	13110517	AAAC	4	7.0	8.0	BXD199	9	9	B	B	8	1	1	expan
chr1	13110486	13110517	AAAC	4	7.0	8.0	BXD218	9	9	B	D	8	1	1	expan
chr1	13110486	13110517	AAAC	4	7.0	8.0	BXD150	9	9	B	D	8	1	1	expan
chr1	13312434	13312457	AAC	3	14.0	8.0	BXD225	11	11	D	D	14	3	-1	contr
chr1	13677631	13677650	ATCC	4		5.0	BXD012	10	10	D	D	11	1	-1	contr
chr1	13748448	13748467	AC	2	8.0	10.0	BXD018	11	11	B	B	10	1	1	expan
chr1	13981928	13981977	AAAAC	5	11.0	10.0	BXD113	9	9	B	D	10	1	-1	contr
chr1	14070841	14070884	AAGG	4	11.0	11.0	BXD071	10	10	B	B	11	1	-1	contr
chr1	14483203	14483235	ACT	3	11.0		BXD043	12	12	D	B	11	1	1	expan
chr1	14483203	14483235	ACT	3	11.0		BXD095	12	12	D	B	11	1	1	expan
chr1	14483203	14483235	ACT	3	11.0		BXD044	12	12	D	B	11	1	1	expan
chr1	14483203	14483235	ACT	3	11.0		BXD061	12	12	D	B	11	1	1	expan
chr1	14483203	14483235	ACT	3	11.0		BXD068	12	12	D	D	11	1	1	expan
chr1	14483203	14483235	ACT	3	11.0		BXD073b	12	12	D	B	11	1	1	expan
chr1	14483203	14483235	ACT	3	11.0		BXD086	12	12	D	B	11	1	1	expan
chr1	14483203	14483235	ACT	3	11.0		BXD055	12	12	D	B	11	1	1	expan
chr1	14483203	14483235	ACT	3	11.0		BXD050	12	12	D	D	11	1	1	expan
chr1	14483203	14483235	ACT	3	11.0		BXD075	12	12	D	B	11	1	1	expan
chr1	14483203	14483235	ACT	3	11.0		BXD049	12	12	D	B	11	1	1	expan
chr1	14483203	14483235	ACT	3	11.0		BXD056	12	12	D	D	11	1	1	expan
chr1	14483203	14483235	ACT	3	11.0		BXD063	12	12	D	D	11	1	1	expan
chr1	14483203	14483235	ACT	3	11.0		BXD073a	12	12	D	B	11	1	1	expan
chr1	14483203	14483235	ACT	3	11.0		BXD083	12	12	D	B	11	1	1	expan
chr1	14483203	14483235	ACT	3	11.0		BXD085	12	12	D	B	11	1	1	expan
chr1	14483203	14483235	ACT	3	11.0		BXD102	12	12	D	B	11	1	1	expan
chr1	14483203	14483235	ACT	3	11.0		BXD048a	12	12	D	B	11	1	1	expan
chr1	14483203	14483235	ACT	3	11.0		BXD048	12	12	D	B	11	1	1	expan
chr1	14746330	14746357	AGAT	4	12.0	7.0	BXD043	13	13	D	B	12	1	1	expan
chr1	14746330	14746357	AGAT	4	12.0	7.0	BXD006	13	13	D	B	12	1	1	expan
chr1	14746330	14746357	AGAT	4	12.0	7.0	BXD012	13	13	D	D	12	1	1	expan
chr1	14746330	14746357	AGAT	4	12.0	7.0	BXD102	13	13	D	B	12	1	1	expan
chr1	14863953	14863982	ACAGAG	6	6.0	5.0	BXD184	7	7	D	D	6	1	1	expan
chr1	14863953	14863982	ACAGAG	6	6.0	5.0	BXD161	7	7	D	D	6	1	1	expan
chr1	15020055	15020081	AAT	3	11.0	9.0	BXD063	12	12	D	D	11	1	1	expan
chr1	15651264	15651299	ACGC	4	10.0	9.0	BXD016	11	11	D	D	10	1	1	expan
chr1	15841120	15841135	AG	2	11.0	8.0	BXD016	6	6	D	D	11	5	-1	contr
chr1	15967105	15967148	AAAT	4	12.0	11.0	BXD016	13	13	D	D	12	1	1	expan
chr1	15967105	15967148	AAAT	4	12.0	11.0	BXD015	13	13	D	D	12	1	1	expan
chr1	16444198	16444221	AAC	3	8.0	8.0	BXD066	11	11	B	B	8	3	1	expan
chr1	16485453	16485500	AGAT	4	9.0	12.0	BXD161	10	10	D	D	9	1	1	expan
chr1	16538110	16538149	AAAT	4	11.0	10.0	BXD014	12	12	D	D	11	1	1	expan
chr1	16976234	16976265	ACAG	4	8.0	8.0	BXD156	9	9	D	D	8	1	1	expan
chr1	17418089	17418128	AAAAT	5	8.0	8.0	BXD002	9	9	B	D	8	1	1	expan
chr1	17418089	17418128	AAAAT	5	8.0	8.0	BXD009	9	9	B	D	8	1	1	expan
chr1	17418089	17418128	AAAAT	5	8.0	8.0	BXD013	9	9	B	D	8	1	1	expan
chr1	17418089	17418128	AAAAT	5	8.0	8.0	BXD031	7	7	B	D	8	1	-1	contr
chr1	17418089	17418128	AAAAT	5	8.0	8.0	BXD075	9	9	D	B	8	1	1	expan
chr1	17418089	17418128	AAAAT	5	8.0	8.0	BXD012	9	9	D	D	8	1	1	expan
chr1	17671002	17671013	AAAT	4	3.0	3.0	BXD002	2	2	B	D	3	1	-1	contr
chr1	17858671	17858722	AGAT	4	13.0	13.0	BXD043	12	12	D	B	13	1	-1	contr
chr1	17858671	17858722	AGAT	4	13.0	13.0	BXD160	14	14	D	B	13	1	1	expan
chr1	17858671	17858722	AGAT	4	13.0	13.0	BXD019	14	14	D	B	13	1	1	expan
chr1	17858671	17858722	AGAT	4	13.0	13.0	BXD029	14	14	D	B	13	1	1	expan
chr1	17858671	17858722	AGAT	4	13.0	13.0	BXD029_trl4	14	14	D	B	13	1	1	expan
chr1	18002246	18002285	AAAT	4	9.0	10.0	BXD042	11	11	B	B	10	1	1	expan
chr1	18056208	18056239	AAAT	4	8.0	8.0	BXD098	9	9	B	B	8	1	1	expan
chr1	18087735	18087785	AAC	3	15.0	17.0	BXD222	16	16	D	B	15	1	1	expan
chr1	18356081	18356144	AAAG	4	13.0		BXD005	17	17	B	B	16	1	1	expan
chr1	18440690	18440719	AAAAC	5	6.0	6.0	BXD005	7	7	B	B	6	1	1	expan
chr1	18577555	18577593	AAT	3	5.0		BXD191	14	14	B	D	13	1	1	expan
chr1	18678393	18678428	AAAT	4	5.0	9.0	BXD027	10	10	B	D	9	1	1	expan
chr1	18678393	18678428	AAAT	4	5.0	9.0	BXD195	10	10	B	D	9	1	1	expan
chr1	18678393	18678428	AAAT	4	5.0	9.0	BXD224	10	10	B	B	9	1	1	expan
chr1	19077210	19077253	AGAT	4	11.0	11.0	BXD089	12	12	B	B	11	1	1	expan
chr1	19183445	19183484	AGAT	4	10.0	10.0	BXD009	11	11	B	D	10	1	1	expan
chr1	19183445	19183484	AGAT	4	10.0	10.0	BXD014	11	11	D	D	10	1	1	expan
chr1	19183445	19183484	AGAT	4	10.0	10.0	BXD081	11	11	B	B	10	1	1	expan
chr1	19183445	19183484	AGAT	4	10.0	10.0	BXD088	11	11	D	B	10	1	1	expan
chr1	19258389	19258432	AGAT	4	11.0	11.0	BXD049	12	12	B	B	11	1	1	expan
chr1	19296233	19296288	AGAT	4	14.0		BXD183	15	15	D	B	14	1	1	expan
chr1	19296233	19296288	AGAT	4	14.0		BXD029_trl4	13	13	D	B	14	1	-1	contr
chr1	19296233	19296288	AGAT	4	14.0		BXD050	15	15	D	D	14	1	1	expan
chr1	19296233	19296288	AGAT	4	14.0		BXD148	13	13	B	D	14	1	-1	contr
chr1	19296233	19296288	AGAT	4	14.0		BXD056	16	16	D	D	14	2	1	expan
chr1	19361024	19361068	AAC	3	15.0	15.0	BXD016	17	17	D	D	15	2	1	expan
chr1	19390063	19390074	AT	2	6.0	6.0	BXD001	7	7	B	D	6	1	1	expan
chr1	19502945	19502972	AGAT	4	7.0	7.0	BXD089	8	8	B	B	7	1	1	expan
chr1	19512891	19512934	AAAT	4	11.0	11.0	BXD012	12	12	D	D	11	1	1	expan
chr1	19530018	19530061	AAAT	4	11.0	11.0	BXD064	12	12	D	B	11	1	1	expan
chr1	19535759	19535823	ACATC	5	12.0	13.0	BXD038	11	11	B	B	13	2	-1	contr
chr1	19597692	19597724	AAC	3	11.0	11.0	BXD048	13	13	D	B	11	2	1	expan
chr1	19750257	19750304	AGAT	4	12.0	12.0	BXD014	13	13	D	D	12	1	1	expan
chr1	19750257	19750304	AGAT	4	12.0	12.0	BXD031	11	11	B	D	12	1	-1	contr
chr1	19750257	19750304	AGAT	4	12.0	12.0	BXD181	13	13	D	B	12	1	1	expan
chr1	19750257	19750304	AGAT	4	12.0	12.0	BXD090	13	13	B	B	12	1	1	expan
chr1	19750257	19750304	AGAT	4	12.0	12.0	BXD020	11	11	D	D	12	1	-1	contr
chr1	19750257	19750304	AGAT	4	12.0	12.0	BXD195	13	13	B	D	12	1	1	expan
chr1	19750257	19750304	AGAT	4	12.0	12.0	BXD187	13	13	B	D	12	1	1	expan
chr1	19750257	19750304	AGAT	4	12.0	12.0	BXD190	13	13	B	B	12	1	1	expan
chr1	19750257	19750304	AGAT	4	12.0	12.0	BXD216	13	13	B	B	12	1	1	expan
chr1	19750257	19750304	AGAT	4	12.0	12.0	BXD218	13	13	B	D	12	1	1	expan
chr1	19750257	19750304	AGAT	4	12.0	12.0	BXD225	13	13	B	D	12	1	1	expan
chr1	19750257	19750304	AGAT	4	12.0	12.0	BXD048a	13	13	D	B	12	1	1	expan
chr1	19779193	19779220	AAAG	4	7.0	7.0	BXD022	8	8	D	B	7	1	1	expan
chr1	19783891	19783935	AAAAC	5	9.0	9.0	BXD019	8	8	D	B	9	1	-1	contr
chr1	19813964	19814015	AGAT	4	13.0	13.0	BXD090	12	12	B	B	13	1	-1	contr
chr1	19813964	19814015	AGAT	4	13.0	13.0	BXD100	12	12	B	B	13	1	-1	contr
chr1	19813964	19814015	AGAT	4	13.0	13.0	BXD029	12	12	D	B	13	1	-1	contr
chr1	19813964	19814015	AGAT	4	13.0	13.0	BXD029_trl4	12	12	D	B	13	1	-1	contr
chr1	19813964	19814015	AGAT	4	13.0	13.0	BXD173	14	14	B	D	13	1	1	expan
chr1	19813964	19814015	AGAT	4	13.0	13.0	BXD083	12	12	D	B	13	1	-1	contr
chr1	19971217	19971252	ACAG	4	9.0	9.0	BXD012	10	10	D	D	9	1	1	expan
chr1	19989179	19989222	AGAT	4	11.0	11.0	BXD027	12	12	B	D	11	1	1	expan
chr1	19989179	19989222	AGAT	4	11.0	11.0	BXD038	12	12	B	B	11	1	1	expan
chr1	19989179	19989222	AGAT	4	11.0	11.0	BXD090	12	12	B	B	11	1	1	expan
chr1	19989179	19989222	AGAT	4	11.0	11.0	BXD100	12	12	B	B	11	1	1	expan
chr1	20197519	20197554	AAC	3	12.0	12.0	BXD075	9	9	D	B	12	3	-1	contr
chr1	20199700	20199739	AAAT	4	10.0	10.0	BXD027	11	11	B	D	10	1	1	expan
chr1	20199700	20199739	AAAT	4	10.0	10.0	BXD177	11	11	D	B	10	1	1	expan
chr1	20297054	20297088	AAAAC	5	7.0	7.0	BXD195	6	6	B	D	7	1	-1	contr
chr1	20297054	20297088	AAAAC	5	7.0	7.0	BXD224	6	6	B	B	7	1	-1	contr
chr1	20297054	20297088	AAAAC	5	7.0	7.0	BXD187	6	6	B	D	7	1	-1	contr
chr1	20297054	20297088	AAAAC	5	7.0	7.0	BXD144	6	6	B	D	7	1	-1	contr
chr1	20297054	20297088	AAAAC	5	7.0	7.0	BXD190	6	6	B	B	7	1	-1	contr
chr1	20297054	20297088	AAAAC	5	7.0	7.0	BXD218	6	6	B	D	7	1	-1	contr
chr1	20297054	20297088	AAAAC	5	7.0	7.0	BXD225	6	6	B	D	7	1	-1	contr
chr1	20309256	20309315	AGAT	4	14.0	15.0	BXD014	13	13	D	D	14	1	-1	contr
chr1	20309256	20309315	AGAT	4	14.0	15.0	BXD060	16	16	B	B	15	1	1	expan
chr1	20309256	20309315	AGAT	4	14.0	15.0	BXD020	13	13	D	D	14	1	-1	contr
chr1	20309256	20309315	AGAT	4	14.0	15.0	BXD083	13	13	D	B	14	1	-1	contr
chr1	20309256	20309315	AGAT	4	14.0	15.0	BXD045	13	13	D	B	14	1	-1	contr
chr1	20309256	20309315	AGAT	4	14.0	15.0	BXD062	13	13	D	D	14	1	-1	contr
chr1	20455219	20455266	AGAT	4	12.0	12.0	BXD009	13	13	B	D	12	1	1	expan
chr1	20455219	20455266	AGAT	4	12.0	12.0	BXD013	13	13	B	D	12	1	1	expan
chr1	20455219	20455266	AGAT	4	12.0	12.0	BXD018	11	11	D	B	12	1	-1	contr
chr1	20455219	20455266	AGAT	4	12.0	12.0	BXD156	13	13	D	D	12	1	1	expan
chr1	20455219	20455266	AGAT	4	12.0	12.0	BXD012	13	13	D	D	12	1	1	expan
chr1	20472348	20472399	AGAT	4	13.0		BXD064	12	12	D	B	13	1	-1	contr
chr1	20472348	20472399	AGAT	4	13.0		BXD040	14	14	B	D	13	1	1	expan
chr1	20692831	20692878	AGAT	4	12.0	12.0	BXD011	11	11	D	D	12	1	-1	contr
chr1	20692831	20692878	AGAT	4	12.0	12.0	BXD013	11	11	B	D	12	1	-1	contr
chr1	20692831	20692878	AGAT	4	12.0	12.0	BXD020	13	13	D	D	12	1	1	expan
chr1	20692831	20692878	AGAT	4	12.0	12.0	BXD042	11	11	B	B	12	1	-1	contr
chr1	20692831	20692878	AGAT	4	12.0	12.0	BXD098	11	11	B	B	12	1	-1	contr
chr1	20692831	20692878	AGAT	4	12.0	12.0	BXD012	13	13	D	D	12	1	1	expan
chr1	20692831	20692878	AGAT	4	12.0	12.0	BXD102	13	13	D	B	12	1	1	expan
chr1	20715240	20715275	AAGG	4	10.0	9.0	BXD001	11	11	D	D	10	1	1	expan
chr1	20724349	20724396	AGAT	4			BXD006	11	11	D	B	13	2	-1	contr
chr1	20955882	20955925	ACTC	4	9.0	11.0	BXD002	10	10	B	D	11	1	-1	contr
chr1	20955882	20955925	ACTC	4	9.0	11.0	BXD013	10	10	B	D	11	1	-1	contr
chr1	20955882	20955925	ACTC	4	9.0	11.0	BXD024_cep	10	10	B	D	11	1	-1	contr
chr1	20955882	20955925	ACTC	4	9.0	11.0	BXD024	10	10	B	D	11	1	-1	contr
chr1	20955882	20955925	ACTC	4	9.0	11.0	BXD031	10	10	B	D	11	1	-1	contr
chr1	20955882	20955925	ACTC	4	9.0	11.0	BXD032	10	10	B	D	11	1	-1	contr
chr1	20955882	20955925	ACTC	4	9.0	11.0	BXD005	10	10	B	B	11	1	-1	contr
chr1	20955882	20955925	ACTC	4	9.0	11.0	BXD028	10	10	B	D	11	1	-1	contr
chr1	21140106	21140162	AAC	3		19.0	BXD031	20	20	B	D	19	1	1	expan
chr1	21140106	21140162	AAC	3		19.0	BXD032	18	18	B	D	19	1	-1	contr
chr1	21140106	21140162	AAC	3		19.0	BXD065b	18	18	B	B	19	1	-1	contr
chr1	21140106	21140162	AAC	3		19.0	BXD070	21	21	B	B	19	2	1	expan
chr1	21140106	21140162	AAC	3		19.0	BXD199	18	18	B	B	19	1	-1	contr
chr1	21140106	21140162	AAC	3		19.0	BXD216	18	18	B	B	19	1	-1	contr
chr1	21145067	21145122	AGAT	4	11.0	14.0	BXD113	15	15	B	D	14	1	1	expan
chr1	21183199	21183246	AGAT	4	12.0	12.0	BXD031	13	13	B	D	12	1	1	expan
chr1	21183199	21183246	AGAT	4	12.0	12.0	BXD099	13	13	B	B	12	1	1	expan
chr1	21183199	21183246	AGAT	4	12.0	12.0	BXD033	13	13	D	D	12	1	1	expan
chr1	21492751	21492782	ACAT	4	8.0	8.0	BXD170	9	9	D	D	8	1	1	expan
chr1	21591325	21591364	AGAT	4	13.0	10.0	BXD014	11	11	B	D	10	1	1	expan
chr1	21591325	21591364	AGAT	4	13.0	10.0	BXD152	14	14	D	D	13	1	1	expan
chr1	21603896	21603935	ACAG	4		10.0	BXD190	11	11	B	B	10	1	1	expan
chr1	21674895	21674954	AACAG	5	14.0	12.0	BXD029_trl4	13	13	D	B	14	1	-1	contr
chr1	21674895	21674954	AACAG	5	14.0	12.0	BXD075	13	13	D	B	14	1	-1	contr
chr1	21890126	21890149	AAAC	4	6.0	6.0	BXD043	5	5	D	B	6	1	-1	contr
chr1	21890126	21890149	AAAC	4	6.0	6.0	BXD044	5	5	D	B	6	1	-1	contr
chr1	21890126	21890149	AAAC	4	6.0	6.0	BXD055	5	5	D	B	6	1	-1	contr
chr1	21890126	21890149	AAAC	4	6.0	6.0	BXD022	7	7	D	B	6	1	1	expan
chr1	21890126	21890149	AAAC	4	6.0	6.0	BXD056	5	5	D	D	6	1	-1	contr
chr1	21890126	21890149	AAAC	4	6.0	6.0	BXD102	5	5	D	B	6	1	-1	contr
chr1	21890126	21890149	AAAC	4	6.0	6.0	BXD048a	5	5	D	B	6	1	-1	contr
chr1	21890126	21890149	AAAC	4	6.0	6.0	BXD048	5	5	D	B	6	1	-1	contr
chr1	21890126	21890149	AAAC	4	6.0	6.0	BXD045	5	5	D	B	6	1	-1	contr
chr1	21915408	21915439	AC	2	16.0	16.0	BXD029_trl4	18	18	D	B	16	2	1	expan
chr1	22035673	22035720	AGAT	4	12.0	12.0	BXD201	11	11	B	D	12	1	-1	contr
chr1	22123022	22123049	AAAT	4	7.0	7.0	BXD048a	8	8	D	B	7	1	1	expan
chr1	22165831	22165846	AAAT	4	9.0	4.0	BXD019	10	10	D	B	9	1	1	expan
chr1	22165831	22165846	AAAT	4	9.0	4.0	BXD083	10	10	D	B	9	1	1	expan
chr1	22165831	22165846	AAAT	4	9.0	4.0	BXD213	10	10	D	D	9	1	1	expan
chr1	22477258	22477285	AATG	4	7.0	7.0	BXD148	8	8	B	D	7	1	1	expan
chr1	22477258	22477285	AATG	4	7.0	7.0	BXD176	8	8	B	B	7	1	1	expan
chr1	22477258	22477285	AATG	4	7.0	7.0	BXD191	8	8	B	D	7	1	1	expan
chr1	22477258	22477285	AATG	4	7.0	7.0	BXD226	8	8	B	B	7	1	1	expan
chr1	22477258	22477285	AATG	4	7.0	7.0	BXD225	8	8	B	D	7	1	1	expan
chr1	22477258	22477285	AATG	4	7.0	7.0	BXD198	8	8	B	D	7	1	1	expan
chr1	22522704	22522759	AGAT	4	14.0	14.0	BXD011	15	15	D	D	14	1	1	expan
chr1	22522704	22522759	AGAT	4	14.0	14.0	BXD009	13	13	B	D	14	1	-1	contr
chr1	22522704	22522759	AGAT	4	14.0	14.0	BXD061	15	15	D	B	14	1	1	expan
chr1	22522704	22522759	AGAT	4	14.0	14.0	BXD033	13	13	D	D	14	1	-1	contr
chr1	22522704	22522759	AGAT	4	14.0	14.0	BXD048a	15	15	D	B	14	1	1	expan
chr1	22583508	22583535	AAAC	4	7.0	7.0	BXD050	6	6	D	D	7	1	-1	contr
chr1	22583693	22583728	AGAT	4	13.0	9.0	BXD001	12	12	D	D	13	1	-1	contr
chr1	22583693	22583728	AGAT	4	13.0	9.0	BXD205	14	14	D	B	13	1	1	expan
chr1	22583693	22583728	AGAT	4	13.0	9.0	BXD073a	14	14	D	B	13	1	1	expan
chr1	22583693	22583728	AGAT	4	13.0	9.0	BXD204	14	14	D	D	13	1	1	expan
chr1	22583693	22583728	AGAT	4	13.0	9.0	BXD211	14	14	D	D	13	1	1	expan
chr1	22780349	22780384	AAT	3	16.0	12.0	BXD154	14	14	B	B	12	2	1	expan
chr1	22780349	22780384	AAT	3	16.0	12.0	BXD061	17	17	D	B	16	1	1	expan
chr1	22780349	22780384	AAT	3	16.0	12.0	BXD016	19	19	D	D	16	3	1	expan
chr1	22780349	22780384	AAT	3	16.0	12.0	BXD029_trl4	19	19	D	B	16	3	1	expan
chr1	22780349	22780384	AAT	3	16.0	12.0	BXD050	14	14	D	D	16	2	-1	contr
chr1	22780349	22780384	AAT	3	16.0	12.0	BXD015	18	18	D	D	16	2	1	expan
chr1	23119355	23119394	AGAT	4		10.0	BXD123	12	12	D	D	11	1	1	expan
chr1	23137728	23137772	AACAT	5	10.0	9.0	BXD086	11	11	D	B	10	1	1	expan
chr1	23137728	23137772	AACAT	5	10.0	9.0	BXD141	11	11	D	B	10	1	1	expan
chr1	23144345	23144399	AAAAC	5	12.0	11.0	BXD063	13	13	D	D	12	1	1	expan
chr1	23195437	23195484	AGAT	4	14.0	12.0	BXD027	15	15	D	D	14	1	1	expan
chr1	23195437	23195484	AGAT	4	14.0	12.0	BXD013	13	13	B	D	12	1	1	expan
chr1	23195437	23195484	AGAT	4	14.0	12.0	BXD061	13	13	D	B	14	1	-1	contr
chr1	23195437	23195484	AGAT	4	14.0	12.0	BXD156	13	13	D	D	14	1	-1	contr
chr1	23195437	23195484	AGAT	4	14.0	12.0	BXD049	13	13	B	B	12	1	1	expan
chr1	23251169	23251204	AAAT	4	11.0	9.0	BXD012	10	10	D	D	11	1	-1	contr
chr1	23365575	23365626	AAAT	4	11.0	13.0	BXD024_cep	14	14	B	D	13	1	1	expan
chr1	23365575	23365626	AAAT	4	11.0	13.0	BXD024	14	14	B	D	13	1	1	expan
chr1	23365575	23365626	AAAT	4	11.0	13.0	BXD127	12	12	D	B	11	1	1	expan
chr1	23413270	23413321	AGAT	4	11.0	13.0	BXD091	12	12	D	D	11	1	1	expan
chr1	23413270	23413321	AGAT	4	11.0	13.0	BXD148	12	12	B	D	13	1	-1	contr
chr1	23494365	23494412	AGAT	4	12.0	12.0	BXD065	13	13	B	B	12	1	1	expan
chr1	23494365	23494412	AGAT	4	12.0	12.0	BXD070	13	13	D	B	12	1	1	expan
chr1	23494365	23494412	AGAT	4	12.0	12.0	BXD029_trl4	11	11	D	B	12	1	-1	contr
chr1	23494365	23494412	AGAT	4	12.0	12.0	BXD049	13	13	B	B	12	1	1	expan
chr1	23592170	23592205	ACATAT	6	7.0	6.0	BXD171	5	5	B	B	6	1	-1	contr
chr1	23834800	23834823	AAAC	4	6.0	6.0	BXD063	7	7	D	D	6	1	1	expan
chr1	23944631	23944660	ACC	3	10.0	10.0	BXD022	7	7	B	B	10	3	-1	contr
chr1	24133370	24133395	AC	2	13.0	13.0	BXD099	14	14	B	B	13	1	1	expan
chr1	24146200	24146255	AGAT	4	16.0	13.0	BXD068	17	17	D	D	16	1	1	expan
chr1	24146200	24146255	AGAT	4	16.0	13.0	BXD056	15	15	D	D	16	1	-1	contr
chr1	24146200	24146255	AGAT	4	16.0	13.0	BXD083	17	17	D	B	16	1	1	expan
chr1	24348470	24348517	AGAT	4	12.0	12.0	BXD087	13	13	B	D	12	1	1	expan
chr1	24348470	24348517	AGAT	4	12.0	12.0	BXD068	13	13	D	D	12	1	1	expan
chr1	24348470	24348517	AGAT	4	12.0	12.0	BXD005	13	13	B	B	12	1	1	expan
chr1	24348470	24348517	AGAT	4	12.0	12.0	BXD050	13	13	D	D	12	1	1	expan
chr1	24478763	24478804	AAT	3	9.0	14.0	BXD100	15	15	B	B	14	1	1	expan
chr1	24478763	24478804	AAT	3	9.0	14.0	BXD022	15	15	B	B	14	1	1	expan
chr1	24626361	24626388	ACAG	4	7.0	7.0	BXD113	8	8	B	D	7	1	1	expan
chr1	24757164	24757199	AAAT	4	8.0	9.0	BXD077	7	7	B	B	9	2	-1	contr
chr1	24925566	24925605	AAAT	4	10.0	10.0	BXD070	11	11	D	B	10	1	1	expan
chr1	24958726	24958777	AGAT	4	13.0	13.0	BXD002	15	15	B	D	13	2	1	expan
chr1	24958726	24958777	AGAT	4	13.0	13.0	BXD014	11	11	B	D	13	2	-1	contr
chr1	24958726	24958777	AGAT	4	13.0	13.0	BXD032	14	14	B	D	13	1	1	expan
chr1	24958726	24958777	AGAT	4	13.0	13.0	BXD123	14	14	D	D	13	1	1	expan
chr1	24958726	24958777	AGAT	4	13.0	13.0	BXD099	14	14	B	B	13	1	1	expan
chr1	24958726	24958777	AGAT	4	13.0	13.0	BXD005	14	14	B	B	13	1	1	expan
chr1	24958726	24958777	AGAT	4	13.0	13.0	BXD020	14	14	B	D	13	1	1	expan
chr1	24958726	24958777	AGAT	4	13.0	13.0	BXD028	15	15	B	D	13	2	1	expan
chr1	24958726	24958777	AGAT	4	13.0	13.0	BXD152	14	14	D	D	13	1	1	expan
chr1	24958726	24958777	AGAT	4	13.0	13.0	BXD149	14	14	D	D	13	1	1	expan
chr1	25119464	25119503	ACAT	4		10.0	BXD056	11	11	D	D	10	1	1	expan
chr1	25402333	25402368	AGAT	4	11.0	9.0	BXD178	10	10	B	B	9	1	1	expan
chr1	25500109	25500126	ACAGAG	6	3.0	3.0	BXD016	2	2	D	D	3	1	-1	contr
chr1	26359894	26359941	AGAT	4	14.0	12.0	BXD002	13	13	B	D	12	1	1	expan
chr1	26359894	26359941	AGAT	4	14.0	12.0	BXD014	13	13	B	D	12	1	1	expan
chr1	26359894	26359941	AGAT	4	14.0	12.0	BXD032	13	13	B	D	12	1	1	expan
chr1	26359894	26359941	AGAT	4	14.0	12.0	BXD087	13	13	B	D	12	1	1	expan
chr1	26359894	26359941	AGAT	4	14.0	12.0	BXD051	13	13	B	B	12	1	1	expan
chr1	26359894	26359941	AGAT	4	14.0	12.0	BXD141	13	13	D	B	14	1	-1	contr
chr1	26359894	26359941	AGAT	4	14.0	12.0	BXD048a	13	13	B	B	12	1	1	expan
chr1	26359894	26359941	AGAT	4	14.0	12.0	BXD122	13	13	D	D	14	1	-1	contr
chr1	26509286	26509325	AAAT	4	13.0	10.0	BXD148	11	11	B	D	10	1	1	expan
chr1	26509286	26509325	AAAT	4	13.0	10.0	BXD012	12	12	D	D	13	1	-1	contr
chr1	26509286	26509325	AAAT	4	13.0	10.0	BXD077	11	11	B	B	10	1	1	expan
chr1	26541165	26541200	AAAT	4	11.0	9.0	BXD019	10	10	D	B	11	1	-1	contr
chr1	26571584	26571619	AGAT	4	12.0	9.0	BXD085	11	11	D	B	12	1	-1	contr
chr1	26581450	26581471	AG	2	11.0	11.0	BXD042	12	12	D	B	11	1	1	expan
chr1	26846149	26846166	AAT	3	6.0	6.0	BXD038	5	5	B	B	6	1	-1	contr
chr1	26956589	26956648	ACAGC	5	10.0	12.0	BXD031	11	11	B	D	12	1	-1	contr
chr1	26965644	26965691	AGAT	4	9.0	12.0	BXD171	11	11	B	B	12	1	-1	contr
chr1	26965644	26965691	AGAT	4	9.0	12.0	BXD173	11	11	B	D	12	1	-1	contr
chr1	26965644	26965691	AGAT	4	9.0	12.0	BXD062	13	13	B	D	12	1	1	expan
chr1	26965644	26965691	AGAT	4	9.0	12.0	BXD170	11	11	B	D	12	1	-1	contr
chr1	26965644	26965691	AGAT	4	9.0	12.0	BXD162	11	11	B	B	12	1	-1	contr
chr1	27040428	27040471	AGAT	4	13.0		BXD123	14	14	D	D	13	1	1	expan
chr1	27040428	27040471	AGAT	4	13.0		BXD006	14	14	D	B	13	1	1	expan
chr1	27040428	27040471	AGAT	4	13.0		BXD019	14	14	D	B	13	1	1	expan
chr1	27040428	27040471	AGAT	4	13.0		BXD131	14	14	D	B	13	1	1	expan
chr1	27040428	27040471	AGAT	4	13.0		BXD141	14	14	D	B	13	1	1	expan
chr1	27040428	27040471	AGAT	4	13.0		BXD156	14	14	D	D	13	1	1	expan
chr1	27040428	27040471	AGAT	4	13.0		BXD149	14	14	D	D	13	1	1	expan
chr1	27040428	27040471	AGAT	4	13.0		BXD122	14	14	D	D	13	1	1	expan
chr1	27040428	27040471	AGAT	4	13.0		BXD137	15	15	D	D	13	2	1	expan
chr1	27040428	27040471	AGAT	4	13.0		BXD157	14	14	D	B	13	1	1	expan
chr1	27123777	27123818	ACATAT	6	10.0	7.0	BXD006	9	9	D	B	10	1	-1	contr
chr1	27123777	27123818	ACATAT	6	10.0	7.0	BXD034	8	8	B	B	7	1	1	expan
chr1	27168800	27168847	AAAT	4	10.0	13.0	BXD027	12	12	B	D	13	1	-1	contr
chr1	27168800	27168847	AAAT	4	10.0	13.0	BXD043	12	12	B	B	13	1	-1	contr
chr1	27168800	27168847	AAAT	4	10.0	13.0	BXD038	12	12	B	B	13	1	-1	contr
chr1	27168800	27168847	AAAT	4	10.0	13.0	BXD002	12	12	B	D	13	1	-1	contr
chr1	27168800	27168847	AAAT	4	10.0	13.0	BXD009	12	12	B	D	13	1	-1	contr
chr1	27168800	27168847	AAAT	4	10.0	13.0	BXD013	12	12	B	D	13	1	-1	contr
chr1	27168800	27168847	AAAT	4	10.0	13.0	BXD014	12	12	B	D	13	1	-1	contr
chr1	27168800	27168847	AAAT	4	10.0	13.0	BXD024_cep	12	12	B	D	13	1	-1	contr
chr1	27168800	27168847	AAAT	4	10.0	13.0	BXD024	12	12	B	D	13	1	-1	contr
chr1	27168800	27168847	AAAT	4	10.0	13.0	BXD031	12	12	B	D	13	1	-1	contr
chr1	27168800	27168847	AAAT	4	10.0	13.0	BXD032	12	12	B	D	13	1	-1	contr
chr1	27168800	27168847	AAAT	4	10.0	13.0	BXD067	12	12	B	D	13	1	-1	contr
chr1	27168800	27168847	AAAT	4	10.0	13.0	BXD070	12	12	B	B	13	1	-1	contr
chr1	27168800	27168847	AAAT	4	10.0	13.0	BXD084	12	12	B	B	13	1	-1	contr
chr1	27168800	27168847	AAAT	4	10.0	13.0	BXD087	12	12	B	D	13	1	-1	contr
chr1	27168800	27168847	AAAT	4	10.0	13.0	BXD089	12	12	B	B	13	1	-1	contr
chr1	27168800	27168847	AAAT	4	10.0	13.0	BXD099	12	12	B	B	13	1	-1	contr
chr1	27168800	27168847	AAAT	4	10.0	13.0	BXD101	12	12	B	B	13	1	-1	contr
chr1	27168800	27168847	AAAT	4	10.0	13.0	BXD051	12	12	B	B	13	1	-1	contr
chr1	27168800	27168847	AAAT	4	10.0	13.0	BXD005	12	12	B	B	13	1	-1	contr
chr1	27168800	27168847	AAAT	4	10.0	13.0	BXD020	12	12	D	D	10	2	1	expan
chr1	27168800	27168847	AAAT	4	10.0	13.0	BXD036	12	12	B	B	13	1	-1	contr
chr1	27168800	27168847	AAAT	4	10.0	13.0	BXD040	12	12	B	D	13	1	-1	contr
chr1	27168800	27168847	AAAT	4	10.0	13.0	BXD022	12	12	B	B	13	1	-1	contr
chr1	27168800	27168847	AAAT	4	10.0	13.0	BXD028	12	12	B	D	13	1	-1	contr
chr1	27168800	27168847	AAAT	4	10.0	13.0	BXD102	12	12	B	B	13	1	-1	contr
chr1	27168800	27168847	AAAT	4	10.0	13.0	BXD048a	12	12	B	B	13	1	-1	contr
chr1	27168800	27168847	AAAT	4	10.0	13.0	BXD048	12	12	B	B	13	1	-1	contr
chr1	27168800	27168847	AAAT	4	10.0	13.0	BXD062	12	12	B	D	13	1	-1	contr
chr1	27168800	27168847	AAAT	4	10.0	13.0	BXD079	12	12	B	D	13	1	-1	contr
chr1	27259094	27259137	AGAT	4	10.0	11.0	BXD043	12	12	B	B	11	1	1	expan
chr1	27412210	27412257	AGAT	4	12.0	12.0	BXD029_trl4	13	13	D	B	12	1	1	expan
chr1	27435651	27435685	AACAT	5	7.0	7.0	BXD001	8	8	D	D	7	1	1	expan
chr1	27435651	27435685	AACAT	5	7.0	7.0	BXD087	8	8	B	D	7	1	1	expan
chr1	27435651	27435685	AACAT	5	7.0	7.0	BXD012	8	8	D	D	7	1	1	expan
chr1	27466114	27466181	AGAT	4	18.0	17.0	BXD006	19	19	D	B	18	1	1	expan
chr1	27466114	27466181	AGAT	4	18.0	17.0	BXD005	16	16	B	B	17	1	-1	contr
chr1	27466114	27466181	AGAT	4	18.0	17.0	BXD019	19	19	D	B	18	1	1	expan
chr1	27466114	27466181	AGAT	4	18.0	17.0	BXD049	16	16	B	B	17	1	-1	contr
chr1	27528083	27528106	AAAT	4	7.0	6.0	BXD042	8	8	D	B	7	1	1	expan
chr1	27534315	27534354	AAAAC	5	8.0	8.0	BXD081	7	7	B	B	8	1	-1	contr
chr1	27540242	27540281	AAAC	4	11.0	10.0	BXD124	9	9	B	D	10	1	-1	contr
chr1	27613140	27613191	AGAT	4	12.0	13.0	BXD048a	14	14	B	B	13	1	1	expan
chr1	27645810	27645853	AAAT	4	8.0	11.0	BXD002	10	10	B	D	11	1	-1	contr
chr1	27645810	27645853	AAAT	4	8.0	11.0	BXD024_cep	10	10	B	D	11	1	-1	contr
chr1	27811296	27811331	AAAT	4	8.0	9.0	BXD111	10	10	B	B	9	1	1	expan
chr1	28135341	28135372	AAAC	4	9.0	8.0	BXD042	10	10	D	B	9	1	1	expan
chr1	28152302	28152351	AAAAC	5		10.0	BXD042	12	12	D	B	11	1	1	expan
chr1	28183228	28183255	AC	2	14.0	14.0	BXD069	15	15	B	B	14	1	1	expan
chr1	28183228	28183255	AC	2	14.0	14.0	BXD036	15	15	B	B	14	1	1	expan
chr1	28205065	28205100	AAAC	4	11.0	9.0	BXD061	10	10	D	B	11	1	-1	contr
chr1	28624906	28624921	AT	2	8.0	8.0	BXD021	9	9	D	D	8	1	1	expan
chr1	28930780	28930834	AAAAC	5	8.0	11.0	BXD172	10	10	B	B	11	1	-1	contr
chr1	28973410	28973461	AGAT	4	11.0	13.0	BXD043	12	12	B	B	13	1	-1	contr
chr1	28973410	28973461	AGAT	4	11.0	13.0	BXD032	14	14	B	D	13	1	1	expan
chr1	28973410	28973461	AGAT	4	11.0	13.0	BXD199	14	14	B	B	13	1	1	expan
chr1	29070801	29070856	AGAT	4	12.0	14.0	BXD066	15	15	B	B	14	1	1	expan
chr1	29070801	29070856	AGAT	4	12.0	14.0	BXD005	13	13	B	B	14	1	-1	contr
chr1	29070801	29070856	AGAT	4	12.0	14.0	BXD186	11	11	D	B	12	1	-1	contr
chr1	29194856	29194900	AAT	3	10.0	15.0	BXD172	14	14	B	B	15	1	-1	contr
chr1	29601711	29601758	AGAT	4	12.0	12.0	BXD001	13	13	D	D	12	1	1	expan
chr1	29601711	29601758	AGAT	4	12.0	12.0	BXD091	13	13	D	D	12	1	1	expan
chr1	29601711	29601758	AGAT	4	12.0	12.0	BXD006	13	13	D	B	12	1	1	expan
chr1	29601711	29601758	AGAT	4	12.0	12.0	BXD064	13	13	D	B	12	1	1	expan
chr1	29601711	29601758	AGAT	4	12.0	12.0	BXD044	13	13	D	B	12	1	1	expan
chr1	29601711	29601758	AGAT	4	12.0	12.0	BXD018	13	13	D	B	12	1	1	expan
chr1	29601711	29601758	AGAT	4	12.0	12.0	BXD065a	13	13	D	B	12	1	1	expan
chr1	29601711	29601758	AGAT	4	12.0	12.0	BXD065b	13	13	D	B	12	1	1	expan
chr1	29601711	29601758	AGAT	4	12.0	12.0	BXD061	13	13	D	B	12	1	1	expan
chr1	29601711	29601758	AGAT	4	12.0	12.0	BXD068	13	13	D	D	12	1	1	expan
chr1	29601711	29601758	AGAT	4	12.0	12.0	BXD016	13	13	D	D	12	1	1	expan
chr1	29601711	29601758	AGAT	4	12.0	12.0	BXD086	13	13	D	B	12	1	1	expan
chr1	29601711	29601758	AGAT	4	12.0	12.0	BXD033	13	13	D	D	12	1	1	expan
chr1	29601711	29601758	AGAT	4	12.0	12.0	BXD020	13	13	D	D	12	1	1	expan
chr1	29601711	29601758	AGAT	4	12.0	12.0	BXD029	13	13	D	B	12	1	1	expan
chr1	29601711	29601758	AGAT	4	12.0	12.0	BXD029_trl4	13	13	D	B	12	1	1	expan
chr1	29601711	29601758	AGAT	4	12.0	12.0	BXD034	13	13	B	B	12	1	1	expan
chr1	29601711	29601758	AGAT	4	12.0	12.0	BXD042	13	13	D	B	12	1	1	expan
chr1	29601711	29601758	AGAT	4	12.0	12.0	BXD055	13	13	D	B	12	1	1	expan
chr1	29601711	29601758	AGAT	4	12.0	12.0	BXD088	13	13	D	B	12	1	1	expan
chr1	29601711	29601758	AGAT	4	12.0	12.0	BXD021	13	13	D	D	12	1	1	expan
chr1	29601711	29601758	AGAT	4	12.0	12.0	BXD056	13	13	D	D	12	1	1	expan
chr1	29601711	29601758	AGAT	4	12.0	12.0	BXD063	13	13	D	D	12	1	1	expan
chr1	29601711	29601758	AGAT	4	12.0	12.0	BXD045	13	13	D	B	12	1	1	expan
chr1	29601711	29601758	AGAT	4	12.0	12.0	BXD157	13	13	D	B	12	1	1	expan
chr1	29969367	29969414	AGAT	4	13.0	12.0	BXD137	14	14	D	D	13	1	1	expan
chr1	30082439	30082508	AAACC	5		14.0	BXD101	13	13	B	B	14	1	-1	contr
chr1	30112694	30112708	AAT	3	10.0	5.0	BXD065	11	11	D	B	10	1	1	expan
chr1	30262059	30262110	AGAT	4	15.0	13.0	BXD078	14	14	D	D	15	1	-1	contr
chr1	30262059	30262110	AGAT	4	15.0	13.0	BXD064	14	14	D	B	15	1	-1	contr
chr1	30262059	30262110	AGAT	4	15.0	13.0	BXD065a	14	14	D	B	15	1	-1	contr
chr1	30262059	30262110	AGAT	4	15.0	13.0	BXD065	14	14	D	B	15	1	-1	contr
chr1	30262059	30262110	AGAT	4	15.0	13.0	BXD065b	14	14	D	B	15	1	-1	contr
chr1	30262059	30262110	AGAT	4	15.0	13.0	BXD071	14	14	D	B	15	1	-1	contr
chr1	30262059	30262110	AGAT	4	15.0	13.0	BXD061	14	14	D	B	15	1	-1	contr
chr1	30262059	30262110	AGAT	4	15.0	13.0	BXD068	14	14	D	D	15	1	-1	contr
chr1	30262059	30262110	AGAT	4	15.0	13.0	BXD073	14	14	D	B	15	1	-1	contr
chr1	30262059	30262110	AGAT	4	15.0	13.0	BXD086	14	14	D	B	15	1	-1	contr
chr1	30262059	30262110	AGAT	4	15.0	13.0	BXD088	14	14	D	B	15	1	-1	contr
chr1	30262059	30262110	AGAT	4	15.0	13.0	BXD008	14	14	D	B	15	1	-1	contr
chr1	30262059	30262110	AGAT	4	15.0	13.0	BXD063	14	14	D	D	15	1	-1	contr
chr1	30262059	30262110	AGAT	4	15.0	13.0	BXD085	14	14	D	B	15	1	-1	contr
chr1	30403987	30404026	ACAG	4	10.0	10.0	BXD062	11	11	B	D	10	1	1	expan
chr1	30440133	30440172	AAAT	4	11.0	10.0	BXD127	12	12	D	B	11	1	1	expan
chr1	30440133	30440172	AAAT	4	11.0	10.0	BXD137	12	12	D	D	11	1	1	expan
chr1	30505054	30505105	AGAT	4	12.0	13.0	BXD180	11	11	D	B	12	1	-1	contr
chr1	30505054	30505105	AGAT	4	12.0	13.0	BXD183	11	11	D	B	12	1	-1	contr
chr1	30505054	30505105	AGAT	4	12.0	13.0	BXD186	11	11	D	B	12	1	-1	contr
chr1	30607515	30607538	AAAAAC	6	4.0	4.0	BXD174	5	5	B	B	4	1	1	expan
chr1	30677398	30677445	ACAT	4	12.0	12.0	BXD027	11	11	B	D	12	1	-1	contr
chr1	30677398	30677445	ACAT	4	12.0	12.0	BXD031	11	11	B	D	12	1	-1	contr
chr1	30677398	30677445	ACAT	4	12.0	12.0	BXD086	13	13	D	B	12	1	1	expan
chr1	30677398	30677445	ACAT	4	12.0	12.0	BXD022	13	13	B	B	12	1	1	expan
chr1	30739880	30739939	AGAT	4	14.0	15.0	BXD013	16	16	B	D	15	1	1	expan
chr1	30739880	30739939	AGAT	4	14.0	15.0	BXD051	16	16	B	B	15	1	1	expan
chr1	30739880	30739939	AGAT	4	14.0	15.0	BXD039	13	13	D	D	14	1	-1	contr
chr1	30739880	30739939	AGAT	4	14.0	15.0	BXD050	16	16	D	D	14	2	1	expan
chr1	30739880	30739939	AGAT	4	14.0	15.0	BXD015	16	16	B	D	15	1	1	expan
chr1	30739880	30739939	AGAT	4	14.0	15.0	BXD127	13	13	D	B	14	1	-1	contr
chr1	31326132	31326179	AGAT	4	9.0	12.0	BXD078	11	11	B	D	12	1	-1	contr
chr1	31326132	31326179	AGAT	4	9.0	12.0	BXD187	11	11	B	D	12	1	-1	contr
chr1	31326132	31326179	AGAT	4	9.0	12.0	BXD199	11	11	B	B	12	1	-1	contr
chr1	31326132	31326179	AGAT	4	9.0	12.0	BXD226	11	11	B	B	12	1	-1	contr
chr1	31361301	31361356	AGAT	4	16.0	14.0	BXD027	13	13	B	D	14	1	-1	contr
chr1	31361301	31361356	AGAT	4	16.0	14.0	BXD043	13	13	B	B	14	1	-1	contr
chr1	31361301	31361356	AGAT	4	16.0	14.0	BXD038	13	13	B	B	14	1	-1	contr
chr1	31361301	31361356	AGAT	4	16.0	14.0	BXD002	13	13	B	D	14	1	-1	contr
chr1	31361301	31361356	AGAT	4	16.0	14.0	BXD009	13	13	B	D	14	1	-1	contr
chr1	31361301	31361356	AGAT	4	16.0	14.0	BXD014	13	13	B	D	14	1	-1	contr
chr1	31361301	31361356	AGAT	4	16.0	14.0	BXD024_cep	13	13	B	D	14	1	-1	contr
chr1	31361301	31361356	AGAT	4	16.0	14.0	BXD024	13	13	B	D	14	1	-1	contr
chr1	31361301	31361356	AGAT	4	16.0	14.0	BXD032	13	13	B	D	14	1	-1	contr
chr1	31361301	31361356	AGAT	4	16.0	14.0	BXD078	12	12	B	D	14	2	-1	contr
chr1	31361301	31361356	AGAT	4	16.0	14.0	BXD066	13	13	B	B	14	1	-1	contr
chr1	31361301	31361356	AGAT	4	16.0	14.0	BXD060	13	13	B	B	14	1	-1	contr
chr1	31361301	31361356	AGAT	4	16.0	14.0	BXD070	13	13	B	B	14	1	-1	contr
chr1	31361301	31361356	AGAT	4	16.0	14.0	BXD084	13	13	B	B	14	1	-1	contr
chr1	31361301	31361356	AGAT	4	16.0	14.0	BXD090	13	13	B	B	14	1	-1	contr
chr1	31361301	31361356	AGAT	4	16.0	14.0	BXD099	13	13	D	B	16	3	-1	contr
chr1	31361301	31361356	AGAT	4	16.0	14.0	BXD100	13	13	B	B	14	1	-1	contr
chr1	31361301	31361356	AGAT	4	16.0	14.0	BXD101	13	13	B	B	14	1	-1	contr
chr1	31361301	31361356	AGAT	4	16.0	14.0	BXD051	13	13	B	B	14	1	-1	contr
chr1	31361301	31361356	AGAT	4	16.0	14.0	BXD005	13	13	B	B	14	1	-1	contr
chr1	31361301	31361356	AGAT	4	16.0	14.0	BXD034	13	13	B	B	14	1	-1	contr
chr1	31361301	31361356	AGAT	4	16.0	14.0	BXD069	13	13	B	B	14	1	-1	contr
chr1	31361301	31361356	AGAT	4	16.0	14.0	BXD036	13	13	D	B	16	3	-1	contr
chr1	31361301	31361356	AGAT	4	16.0	14.0	BXD040	13	13	B	D	14	1	-1	contr
chr1	31361301	31361356	AGAT	4	16.0	14.0	BXD022	13	13	B	B	14	1	-1	contr
chr1	31361301	31361356	AGAT	4	16.0	14.0	BXD015	13	13	B	D	14	1	-1	contr
chr1	31361301	31361356	AGAT	4	16.0	14.0	BXD028	13	13	B	D	14	1	-1	contr
chr1	31361301	31361356	AGAT	4	16.0	14.0	BXD083	13	13	B	B	14	1	-1	contr
chr1	31361301	31361356	AGAT	4	16.0	14.0	BXD102	13	13	B	B	14	1	-1	contr
chr1	31361301	31361356	AGAT	4	16.0	14.0	BXD048	13	13	B	B	14	1	-1	contr
chr1	31361301	31361356	AGAT	4	16.0	14.0	BXD062	13	13	B	D	14	1	-1	contr
chr1	31361301	31361356	AGAT	4	16.0	14.0	BXD211	15	15	D	D	16	1	-1	contr
chr1	31361301	31361356	AGAT	4	16.0	14.0	BXD077	13	13	B	B	14	1	-1	contr
chr1	31361301	31361356	AGAT	4	16.0	14.0	BXD079	13	13	B	D	14	1	-1	contr
chr1	31361301	31361356	AGAT	4	16.0	14.0	BXD217	15	15	D	B	16	1	-1	contr
chr1	31406507	31406546	AAAT	4		10.0	BXD001	13	13	D	D	12	1	1	expan
chr1	31468341	31468364	ACAG	4	6.0	6.0	BXD064	7	7	D	B	6	1	1	expan
chr1	31657769	31657796	AATG	4	7.0	7.0	BXD002	8	8	B	D	7	1	1	expan
chr1	31663105	31663122	AC	2	9.0	9.0	BXD011	10	10	B	D	9	1	1	expan
chr1	31883685	31883698	AG	2	7.0	7.0	BXD043	9	9	B	B	7	2	1	expan
chr1	32026937	32026984	AGAT	4	14.0	12.0	BXD031	13	13	B	D	12	1	1	expan
chr1	32026937	32026984	AGAT	4	14.0	12.0	BXD180	15	15	D	B	14	1	1	expan
chr1	32026937	32026984	AGAT	4	14.0	12.0	BXD019	15	15	D	B	14	1	1	expan
chr1	32026937	32026984	AGAT	4	14.0	12.0	BXD022	13	13	B	B	12	1	1	expan
chr1	32026937	32026984	AGAT	4	14.0	12.0	BXD162	15	15	D	B	14	1	1	expan
chr1	32369508	32369543	AAT	3	10.0	12.0	BXD028	13	13	B	D	12	1	1	expan
chr1	32452127	32452186	AGAT	4	13.0	15.0	BXD009	14	14	B	D	15	1	-1	contr
chr1	32452127	32452186	AGAT	4	13.0	15.0	BXD014	16	16	B	D	15	1	1	expan
chr1	32452127	32452186	AGAT	4	13.0	15.0	BXD055	14	14	D	B	13	1	1	expan
chr1	32452127	32452186	AGAT	4	13.0	15.0	BXD190	14	14	D	B	13	1	1	expan
chr1	32452127	32452186	AGAT	4	13.0	15.0	BXD028	16	16	B	D	15	1	1	expan
chr1	32452127	32452186	AGAT	4	13.0	15.0	BXD209	14	14	D	D	13	1	1	expan
chr1	32508442	32508477	AGAT	4	13.0	9.0	BXD086	12	12	D	B	13	1	-1	contr
chr1	32508442	32508477	AGAT	4	13.0	9.0	BXD174	10	10	B	B	9	1	1	expan
chr1	32606946	32606989	AGAT	4	13.0	11.0	BXD002	12	12	B	D	11	1	1	expan
chr1	32938729	32938768	AGAT	4	9.0	10.0	BXD005	11	11	B	B	10	1	1	expan
chr1	32938729	32938768	AGAT	4	9.0	10.0	BXD176	11	11	B	B	10	1	1	expan
chr1	32938729	32938768	AGAT	4	9.0	10.0	BXD191	11	11	B	D	10	1	1	expan
chr1	32938729	32938768	AGAT	4	9.0	10.0	BXD198	11	11	B	D	10	1	1	expan
chr1	32938729	32938768	AGAT	4	9.0	10.0	BXD079	11	11	B	D	10	1	1	expan
chr1	33380162	33380197	AAT	3	11.0	12.0	BXD009	13	13	B	D	12	1	1	expan
chr1	33380162	33380197	AAT	3	11.0	12.0	BXD051	13	13	B	B	12	1	1	expan
chr1	33471939	33471998	AGAT	4	12.0		BXD073b	13	13	D	B	12	1	1	expan
chr1	33471939	33471998	AGAT	4	12.0		BXD020	13	13	D	D	12	1	1	expan
chr1	33752181	33752234	ACATAT	6	9.0	9.0	BXD014	10	10	B	D	9	1	1	expan
chr1	33785113	33785166	ACATAT	6	9.0	9.0	BXD019	10	10	D	B	9	1	1	expan
chr1	33785113	33785166	ACATAT	6	9.0	9.0	BXD020	10	10	D	D	9	1	1	expan
chr1	33870822	33870845	AC	2	12.0	12.0	BXD019	13	13	D	B	12	1	1	expan
chr1	33870822	33870845	AC	2	12.0	12.0	BXD020	13	13	D	D	12	1	1	expan
chr1	34026839	34026866	AC	2	14.0	14.0	BXD040	15	15	B	D	14	1	1	expan
chr1	34062337	34062368	AGAT	4	8.0	8.0	BXD027	9	9	B	D	8	1	1	expan
chr1	34247316	34247355	AAAT	4	10.0	10.0	BXD039	11	11	D	D	10	1	1	expan
chr1	34407914	34407973	AAAAC	5	12.0	12.0	BXD005	13	13	B	B	12	1	1	expan
chr1	34486538	34486573	AGAT	4	9.0	9.0	BXD181	10	10	D	B	9	1	1	expan
chr1	34486538	34486573	AGAT	4	9.0	9.0	BXD062	10	10	B	D	9	1	1	expan
chr1	34486538	34486573	AGAT	4	9.0	9.0	BXD077	10	10	B	B	9	1	1	expan
chr1	34756621	34756655	AAAAC	5	5.0	7.0	BXD014	8	8	B	D	7	1	1	expan
chr1	34899178	34899229	AGAT	4	14.0	13.0	BXD100	15	15	D	B	14	1	1	expan
chr1	35089967	35090006	ACAT	4	9.0	10.0	BXD048a	11	11	B	B	10	1	1	expan
chr1	35094907	35094966	AGAT	4	14.0	15.0	BXD027	16	16	B	D	15	1	1	expan
chr1	35094907	35094966	AGAT	4	14.0	15.0	BXD034	16	16	B	B	15	1	1	expan
chr1	35461250	35461305	AAGG	4	12.0	14.0	BXD014	15	15	B	D	14	1	1	expan
chr1	35461250	35461305	AAGG	4	12.0	14.0	BXD012	11	11	D	D	12	1	-1	contr
chr1	35527068	35527111	AAAT	4	10.0	11.0	BXD001	9	9	D	D	10	1	-1	contr
chr1	35527068	35527111	AAAT	4	10.0	11.0	BXD019	9	9	D	B	10	1	-1	contr
chr1	35527068	35527111	AAAT	4	10.0	11.0	BXD020	9	9	D	D	10	1	-1	contr
chr1	35527068	35527111	AAAT	4	10.0	11.0	BXD029	9	9	D	B	10	1	-1	contr
chr1	35527068	35527111	AAAT	4	10.0	11.0	BXD029_trl4	9	9	D	B	10	1	-1	contr
chr1	35527068	35527111	AAAT	4	10.0	11.0	BXD021	9	9	D	D	10	1	-1	contr
chr1	35527068	35527111	AAAT	4	10.0	11.0	BXD015	9	9	D	D	10	1	-1	contr
chr1	35661853	35661904	AGAT	4	13.0	13.0	BXD141	14	14	D	B	13	1	1	expan
chr1	35695825	35695868	AGAT	4		11.0	BXD083	14	14	B	B	11	3	1	expan
chr1	35695825	35695868	AGAT	4		11.0	BXD062	12	12	B	D	11	1	1	expan
chr1	35780306	35780321	AC	2	8.0	8.0	BXD039	9	9	D	D	8	1	1	expan
chr1	35798588	35798635	AGAT	4	12.0		BXD021	11	11	D	D	12	1	-1	contr
chr1	35798588	35798635	AGAT	4	12.0		BXD063	11	11	D	D	12	1	-1	contr
chr1	35825833	35825860	AC	2	14.0	14.0	BXD027	13	13	B	D	14	1	-1	contr
chr1	36632688	36632735	ACAT	4	11.0	12.0	BXD027	13	13	B	D	12	1	1	expan
chr1	36736916	36736967	AGAT	4	11.0	13.0	BXD013	12	12	B	D	13	1	-1	contr
chr1	36736916	36736967	AGAT	4	11.0	13.0	BXD032	12	12	B	D	13	1	-1	contr
chr1	36736916	36736967	AGAT	4	11.0	13.0	BXD021	12	12	D	D	11	1	1	expan
chr1	36736916	36736967	AGAT	4	11.0	13.0	BXD049	14	14	B	B	13	1	1	expan
chr1	36736916	36736967	AGAT	4	11.0	13.0	BXD157	12	12	B	B	13	1	-1	contr
chr1	36841391	36841426	AAAC	4	8.0	9.0	BXD011	10	10	B	D	9	1	1	expan
chr1	36950668	36950715	AGAT	4	11.0	12.0	BXD031	13	13	B	D	12	1	1	expan
chr1	36950668	36950715	AGAT	4	11.0	12.0	BXD032	13	13	B	D	12	1	1	expan
chr1	36950668	36950715	AGAT	4	11.0	12.0	BXD053	13	13	B	B	12	1	1	expan
chr1	37005564	37005583	AAAC	4	8.0	5.0	BXD073a	9	9	D	B	8	1	1	expan
chr1	37173141	37173176	AGAT	4	11.0	9.0	BXD009	8	8	B	D	9	1	-1	contr
chr1	37661936	37662007	ACATAT	6	9.0	12.0	BXD024_cep	13	13	B	D	12	1	1	expan
chr1	37661936	37662007	ACATAT	6	9.0	12.0	BXD005	11	11	B	B	12	1	-1	contr
chr1	37661936	37662007	ACATAT	6	9.0	12.0	BXD218	11	11	B	D	12	1	-1	contr
chr1	37661936	37662007	ACATAT	6	9.0	12.0	BXD048	11	11	B	B	12	1	-1	contr
chr1	37731986	37732017	AGAT	4	11.0	8.0	BXD078	10	10	D	D	11	1	-1	contr
chr1	37731986	37732017	AGAT	4	11.0	8.0	BXD091	10	10	D	D	11	1	-1	contr
chr1	37731986	37732017	AGAT	4	11.0	8.0	BXD071	10	10	D	B	11	1	-1	contr
chr1	37731986	37732017	AGAT	4	11.0	8.0	BXD074	10	10	D	D	11	1	-1	contr
chr1	37731986	37732017	AGAT	4	11.0	8.0	BXD090	10	10	D	B	11	1	-1	contr
chr1	37731986	37732017	AGAT	4	11.0	8.0	BXD099	10	10	D	B	11	1	-1	contr
chr1	37731986	37732017	AGAT	4	11.0	8.0	BXD100	10	10	D	B	11	1	-1	contr
chr1	37731986	37732017	AGAT	4	11.0	8.0	BXD061	10	10	D	B	11	1	-1	contr
chr1	37731986	37732017	AGAT	4	11.0	8.0	BXD068	10	10	D	D	11	1	-1	contr
chr1	37731986	37732017	AGAT	4	11.0	8.0	BXD073b	10	10	D	B	11	1	-1	contr
chr1	37731986	37732017	AGAT	4	11.0	8.0	BXD063	10	10	D	D	11	1	-1	contr
chr1	37731986	37732017	AGAT	4	11.0	8.0	BXD083	10	10	D	B	11	1	-1	contr
chr1	37758614	37758649	AAAC	4	8.0	9.0	BXD038	10	10	B	B	9	1	1	expan
chr1	37758614	37758649	AAAC	4	8.0	9.0	BXD029_trl4	6	6	D	B	8	2	-1	contr
chr1	37811639	37811683	AATAT	5		9.0	BXD024_cep	10	10	B	D	9	1	1	expan
chr1	37980962	37981025	AGAT	4	15.0	16.0	BXD027	18	18	B	D	16	2	1	expan
chr1	37980962	37981025	AGAT	4	15.0	16.0	BXD039	14	14	D	D	15	1	-1	contr
chr1	37980962	37981025	AGAT	4	15.0	16.0	BXD069	17	17	B	B	16	1	1	expan
chr1	37980962	37981025	AGAT	4	15.0	16.0	BXD174	17	17	B	B	16	1	1	expan
chr1	38029162	38029221	AGAT	4	14.0	15.0	BXD014	16	16	B	D	15	1	1	expan
chr1	38029162	38029221	AGAT	4	14.0	15.0	BXD078	13	13	D	D	14	1	-1	contr
chr1	38089886	38089913	AGGC	4	12.0	7.0	BXD087	11	11	D	D	12	1	-1	contr
chr1	38489188	38489203	ACGC	4	13.0	4.0	BXD006	14	14	D	B	13	1	1	expan
chr1	38489188	38489203	ACGC	4	13.0	4.0	BXD044	14	14	D	B	13	1	1	expan
chr1	38489188	38489203	ACGC	4	13.0	4.0	BXD016	14	14	D	D	13	1	1	expan
chr1	38489188	38489203	ACGC	4	13.0	4.0	BXD019	14	14	D	B	13	1	1	expan
chr1	38489188	38489203	ACGC	4	13.0	4.0	BXD033	14	14	D	D	13	1	1	expan
chr1	38489188	38489203	ACGC	4	13.0	4.0	BXD020	14	14	D	D	13	1	1	expan
chr1	38489188	38489203	ACGC	4	13.0	4.0	BXD029	14	14	D	B	13	1	1	expan
chr1	38489188	38489203	ACGC	4	13.0	4.0	BXD029_trl4	14	14	D	B	13	1	1	expan
chr1	38489188	38489203	ACGC	4	13.0	4.0	BXD039	14	14	D	D	13	1	1	expan
chr1	38489188	38489203	ACGC	4	13.0	4.0	BXD055	14	14	D	B	13	1	1	expan
chr1	38489188	38489203	ACGC	4	13.0	4.0	BXD036	14	14	D	B	13	1	1	expan
chr1	38489188	38489203	ACGC	4	13.0	4.0	BXD050	14	14	D	D	13	1	1	expan
chr1	38489188	38489203	ACGC	4	13.0	4.0	BXD021	14	14	D	D	13	1	1	expan
chr1	38489188	38489203	ACGC	4	13.0	4.0	BXD012	14	14	D	D	13	1	1	expan
chr1	38489188	38489203	ACGC	4	13.0	4.0	BXD015	14	14	D	D	13	1	1	expan
chr1	38489188	38489203	ACGC	4	13.0	4.0	BXD056	14	14	D	D	13	1	1	expan
chr1	38760323	38760362	ACAG	4	6.0	10.0	BXD043	11	11	B	B	10	1	1	expan
chr1	38917569	38917596	AATG	4	10.0	7.0	BXD061	9	9	D	B	10	1	-1	contr
chr1	38917569	38917596	AATG	4	10.0	7.0	BXD156	9	9	D	D	10	1	-1	contr
chr1	38917569	38917596	AATG	4	10.0	7.0	BXD127	9	9	D	B	10	1	-1	contr
chr1	39296099	39296142	AAGG	4	12.0	11.0	BXD077	10	10	B	B	11	1	-1	contr
chr1	39429641	39429665	AAAAT	5	5.0	5.0	BXD060	4	4	B	B	5	1	-1	contr
chr1	39533335	39533358	AGG	3	8.0	8.0	BXD019	9	9	D	B	8	1	1	expan
chr1	39533335	39533358	AGG	3	8.0	8.0	BXD020	9	9	D	D	8	1	1	expan
chr1	39805928	39805967	AATG	4	10.0	10.0	BXD078	11	11	D	D	10	1	1	expan
chr1	39880574	39880608	AAAAT	5	7.0	7.0	BXD032	8	8	B	D	7	1	1	expan
chr1	39908531	39908578	AAAG	4	12.0	12.0	BXD067	13	13	B	D	12	1	1	expan
chr1	39940597	39940617	AGG	3	7.0	7.0	BXD186	8	8	D	B	7	1	1	expan
chr1	40064164	40064203	AGAT	4	10.0	10.0	BXD113	11	11	D	D	10	1	1	expan
chr1	40095827	40095874	AGAT	4	12.0	12.0	BXD031	13	13	B	D	12	1	1	expan
chr1	40095827	40095874	AGAT	4	12.0	12.0	BXD123	13	13	D	D	12	1	1	expan
chr1	40095827	40095874	AGAT	4	12.0	12.0	BXD180	13	13	D	B	12	1	1	expan
chr1	40095827	40095874	AGAT	4	12.0	12.0	BXD061	13	13	D	B	12	1	1	expan
chr1	40095827	40095874	AGAT	4	12.0	12.0	BXD040	13	13	B	D	12	1	1	expan
chr1	40095827	40095874	AGAT	4	12.0	12.0	BXD190	11	11	B	B	12	1	-1	contr
chr1	40192857	40192886	AAAAT	5	6.0	6.0	BXD031	7	7	B	D	6	1	1	expan
chr1	40538029	40538076	ATCC	4	12.0	12.0	BXD027	11	11	B	D	12	1	-1	contr
chr1	40538029	40538076	ATCC	4	12.0	12.0	BXD018	13	13	D	B	12	1	1	expan
chr1	40538029	40538076	ATCC	4	12.0	12.0	BXD048a	13	13	B	B	12	1	1	expan
chr1	40538029	40538076	ATCC	4	12.0	12.0	BXD048	13	13	B	B	12	1	1	expan
chr1	40578360	40578399	AAAT	4	10.0	10.0	BXD083	11	11	D	B	10	1	1	expan
chr1	40601456	40601494	AAT	3	13.0	13.0	BXD016	14	14	D	D	13	1	1	expan
chr1	40692915	40692954	ACTAT	5	8.0	8.0	BXD176	9	9	B	B	8	1	1	expan
chr1	40692915	40692954	ACTAT	5	8.0	8.0	BXD053	9	9	B	B	8	1	1	expan
chr1	41004282	41004333	AGAT	4	12.0	13.0	BXD038	14	14	B	B	13	1	1	expan
chr1	41004282	41004333	AGAT	4	12.0	13.0	BXD029	11	11	D	B	12	1	-1	contr
chr1	41004282	41004333	AGAT	4	12.0	13.0	BXD102	14	14	B	B	13	1	1	expan
chr1	41004282	41004333	AGAT	4	12.0	13.0	BXD079	14	14	B	D	13	1	1	expan
chr1	41057268	41057287	CG	2	10.0	10.0	BXD020	11	11	D	D	10	1	1	expan
chr1	41094110	41094157	AGAT	4	11.0	12.0	BXD024	13	13	B	D	12	1	1	expan
chr1	41094110	41094157	AGAT	4	11.0	12.0	BXD095	13	13	B	B	12	1	1	expan
chr1	41094110	41094157	AGAT	4	11.0	12.0	BXD065b	13	13	B	B	12	1	1	expan
chr1	41095440	41095465	AC	2	13.0	13.0	BXD195	14	14	D	D	13	1	1	expan
chr1	41095440	41095465	AC	2	13.0	13.0	BXD217	14	14	D	B	13	1	1	expan
chr1	41097152	41097217	ACATAT	6	9.0	11.0	BXD032	10	10	B	D	11	1	-1	contr
chr1	41155112	41155151	AAAT	4	11.0	10.0	BXD219	12	12	D	D	11	1	1	expan
chr1	41155112	41155151	AAAT	4	11.0	10.0	BXD213	12	12	D	D	11	1	1	expan
chr1	41155112	41155151	AAAT	4	11.0	10.0	BXD209	12	12	D	D	11	1	1	expan
chr1	41171775	41171818	AGAT	4	10.0	11.0	BXD043	12	12	B	B	11	1	1	expan
chr1	41171775	41171818	AGAT	4	10.0	11.0	BXD099	12	12	B	B	11	1	1	expan
chr1	41171775	41171818	AGAT	4	10.0	11.0	BXD029_trl4	9	9	D	B	10	1	-1	contr
chr1	41248746	41248785	AGAT	4	10.0	10.0	BXD049	11	11	B	B	10	1	1	expan
chr1	41266205	41266244	AATC	4	11.0	10.0	BXD027	9	9	B	D	10	1	-1	contr
chr1	41367502	41367549	AAGG	4		12.0	BXD031	13	13	B	D	12	1	1	expan
chr1	41526467	41526498	ACAG	4	10.0	8.0	BXD085	11	11	D	B	10	1	1	expan
chr1	41544492	41544539	AAAT	4	10.0	12.0	BXD024_cep	11	11	B	D	12	1	-1	contr
chr1	41544492	41544539	AAAT	4	10.0	12.0	BXD154	13	13	B	B	12	1	1	expan
chr1	41544492	41544539	AAAT	4	10.0	12.0	BXD111	13	13	B	B	12	1	1	expan
chr1	41544492	41544539	AAAT	4	10.0	12.0	BXD028	11	11	B	D	12	1	-1	contr
chr1	41662982	41663025	AGAT	4	10.0	11.0	BXD043	12	12	B	B	11	1	1	expan
chr1	41662982	41663025	AGAT	4	10.0	11.0	BXD034	12	12	B	B	11	1	1	expan
chr1	41662982	41663025	AGAT	4	10.0	11.0	BXD028	12	12	B	D	11	1	1	expan
chr1	41754741	41754792	AGAT	4	14.0	13.0	BXD034	12	12	B	B	13	1	-1	contr
chr1	41754741	41754792	AGAT	4	14.0	13.0	BXD050	12	12	B	D	13	1	-1	contr
chr1	41827221	41827264	AGAT	4	10.0	11.0	BXD009	12	12	B	D	11	1	1	expan
chr1	41827221	41827264	AGAT	4	10.0	11.0	BXD181	6	6	D	B	10	4	-1	contr
chr1	41827221	41827264	AGAT	4	10.0	11.0	BXD183	12	12	B	B	11	1	1	expan
chr1	41856976	41857015	ACAG	4	9.0	10.0	BXD131	8	8	D	B	9	1	-1	contr
chr1	41939440	41939489	ATATC	5	10.0	10.0	BXD011	11	11	B	D	10	1	1	expan
chr1	41939440	41939489	ATATC	5	10.0	10.0	BXD027	11	11	B	D	10	1	1	expan
chr1	41939440	41939489	ATATC	5	10.0	10.0	BXD002	11	11	B	D	10	1	1	expan
chr1	41939440	41939489	ATATC	5	10.0	10.0	BXD013	11	11	B	D	10	1	1	expan
chr1	41939440	41939489	ATATC	5	10.0	10.0	BXD014	11	11	B	D	10	1	1	expan
chr1	41939440	41939489	ATATC	5	10.0	10.0	BXD024_cep	11	11	B	D	10	1	1	expan
chr1	41939440	41939489	ATATC	5	10.0	10.0	BXD024	11	11	B	D	10	1	1	expan
chr1	41939440	41939489	ATATC	5	10.0	10.0	BXD031	11	11	B	D	10	1	1	expan
chr1	41939440	41939489	ATATC	5	10.0	10.0	BXD032	11	11	B	D	10	1	1	expan
chr1	41939440	41939489	ATATC	5	10.0	10.0	BXD065b	9	9	B	B	10	1	-1	contr
chr1	41939440	41939489	ATATC	5	10.0	10.0	BXD022	11	11	B	B	10	1	1	expan
chr1	42355022	42355061	AAAT	4	10.0	10.0	BXD087	11	11	D	D	10	1	1	expan
chr1	42355022	42355061	AAAT	4	10.0	10.0	BXD055	9	9	D	B	10	1	-1	contr
chr1	42531698	42531745	AGAT	4	12.0	12.0	BXD078	13	13	D	D	12	1	1	expan
chr1	42531698	42531745	AGAT	4	12.0	12.0	BXD006	13	13	D	B	12	1	1	expan
chr1	42531698	42531745	AGAT	4	12.0	12.0	BXD069	13	13	B	B	12	1	1	expan
chr1	42568592	42568669	ACATAT	6		13.0	BXD009	14	14	B	D	13	1	1	expan
chr1	42568592	42568669	ACATAT	6		13.0	BXD024	14	14	B	D	13	1	1	expan
chr1	42706191	42706242	AGAT	4	13.0	13.0	BXD002	12	12	B	D	13	1	-1	contr
chr1	42706191	42706242	AGAT	4	13.0	13.0	BXD014	14	14	B	D	13	1	1	expan
chr1	42706191	42706242	AGAT	4	13.0	13.0	BXD028	14	14	B	D	13	1	1	expan
chr1	42706191	42706242	AGAT	4	13.0	13.0	BXD113	14	14	D	D	13	1	1	expan
chr1	42759094	42759125	AAAT	4	8.0	8.0	BXD156	10	10	D	D	8	2	1	expan
chr1	42815919	42815963	AAAAC	5	9.0	9.0	BXD024_cep	10	10	B	D	9	1	1	expan
chr1	42815919	42815963	AAAAC	5	9.0	9.0	BXD006	10	10	D	B	9	1	1	expan
chr1	42815919	42815963	AAAAC	5	9.0	9.0	BXD083	10	10	D	B	9	1	1	expan
chr1	42815919	42815963	AAAAC	5	9.0	9.0	BXD053	10	10	B	B	9	1	1	expan
chr1	43035768	43035793	AC	2	13.0	13.0	BXD014	14	14	B	D	13	1	1	expan
chr1	43070069	43070120	ACAT	4	13.0	13.0	BXD031	14	14	B	D	13	1	1	expan
chr1	43315184	43315239	AGAT	4	11.0	14.0	BXD005	13	13	B	B	14	1	-1	contr
chr1	43839115	43839166	AGAT	4	11.0	13.0	BXD011	14	14	B	D	13	1	1	expan
chr1	43839115	43839166	AGAT	4	11.0	13.0	BXD078	12	12	D	D	11	1	1	expan
chr1	43839115	43839166	AGAT	4	11.0	13.0	BXD171	12	12	D	B	11	1	1	expan
chr1	43839115	43839166	AGAT	4	11.0	13.0	BXD201	12	12	B	D	13	1	-1	contr
chr1	43839115	43839166	AGAT	4	11.0	13.0	BXD048a	14	14	B	B	13	1	1	expan
chr1	43839115	43839166	AGAT	4	11.0	13.0	BXD177	12	12	D	B	11	1	1	expan
chr1	43839115	43839166	AGAT	4	11.0	13.0	BXD162	12	12	D	B	11	1	1	expan
chr1	44076404	44076435	AAAC	4	9.0	8.0	BXD027	10	10	D	D	9	1	1	expan
chr1	44170754	44170793	AAAT	4	8.0	10.0	BXD012	11	11	B	D	10	1	1	expan
chr1	44323038	44323061	AG	2	9.0	12.0	BXD011	11	11	B	D	12	1	-1	contr
chr1	44323038	44323061	AG	2	9.0	12.0	BXD009	11	11	B	D	12	1	-1	contr
chr1	44323038	44323061	AG	2	9.0	12.0	BXD013	11	11	B	D	12	1	-1	contr
chr1	44323038	44323061	AG	2	9.0	12.0	BXD014	11	11	B	D	12	1	-1	contr
chr1	44323038	44323061	AG	2	9.0	12.0	BXD024_cep	11	11	B	D	12	1	-1	contr
chr1	44323038	44323061	AG	2	9.0	12.0	BXD031	11	11	B	D	12	1	-1	contr
chr1	44323038	44323061	AG	2	9.0	12.0	BXD005	11	11	B	B	12	1	-1	contr
chr1	44323038	44323061	AG	2	9.0	12.0	BXD022	11	11	B	B	12	1	-1	contr
chr1	44323038	44323061	AG	2	9.0	12.0	BXD012	11	11	B	D	12	1	-1	contr
chr1	44532765	44532786	AC	2	9.0	11.0	BXD002	12	12	B	D	11	1	1	expan
chr1	44665068	44665107	AAAT	4	7.0	10.0	BXD095	11	11	B	B	10	1	1	expan
chr1	44665068	44665107	AAAT	4	7.0	10.0	BXD060	11	11	B	B	10	1	1	expan
chr1	44665068	44665107	AAAT	4	7.0	10.0	BXD065a	11	11	B	B	10	1	1	expan
chr1	44665068	44665107	AAAT	4	7.0	10.0	BXD065	11	11	B	B	10	1	1	expan
chr1	44665068	44665107	AAAT	4	7.0	10.0	BXD065b	11	11	B	B	10	1	1	expan
chr1	44665068	44665107	AAAT	4	7.0	10.0	BXD089	11	11	B	B	10	1	1	expan
chr1	44665068	44665107	AAAT	4	7.0	10.0	BXD099	11	11	B	B	10	1	1	expan
chr1	44665068	44665107	AAAT	4	7.0	10.0	BXD101	11	11	B	B	10	1	1	expan
chr1	44665068	44665107	AAAT	4	7.0	10.0	BXD069	11	11	B	B	10	1	1	expan
chr1	44665068	44665107	AAAT	4	7.0	10.0	BXD073a	11	11	B	B	10	1	1	expan
chr1	44951998	44952029	AAAT	4	8.0	8.0	BXD050	9	9	B	D	8	1	1	expan
chr1	45044479	45044510	AAAC	4	8.0	8.0	BXD016	9	9	D	D	8	1	1	expan
chr1	45601391	45601438	AGAT	4	13.0	12.0	BXD183	11	11	B	B	12	1	-1	contr
chr1	45601391	45601438	AGAT	4	13.0	12.0	BXD005	11	11	B	B	12	1	-1	contr
chr1	45601391	45601438	AGAT	4	13.0	12.0	BXD019	11	11	D	B	13	2	-1	contr
chr1	45601391	45601438	AGAT	4	13.0	12.0	BXD098	14	14	D	B	13	1	1	expan
chr1	45601391	45601438	AGAT	4	13.0	12.0	BXD174	11	11	B	B	12	1	-1	contr
chr1	45601391	45601438	AGAT	4	13.0	12.0	BXD175	11	11	B	D	12	1	-1	contr
chr1	45807768	45807807	AAAAG	5		8.0	BXD006	12	12	D	B	11	1	1	expan
chr1	45807768	45807807	AAAAG	5		8.0	BXD084	9	9	B	B	8	1	1	expan
chr1	46065358	46065401	AGAT	4	10.0	11.0	BXD079	9	9	D	D	10	1	-1	contr
chr1	46876625	46876652	AATC	4	7.0	7.0	BXD055	8	8	D	B	7	1	1	expan
chr1	47011345	47011408	AGAT	4	15.0	16.0	BXD002	17	17	B	D	16	1	1	expan
chr1	47011345	47011408	AGAT	4	15.0	16.0	BXD031	18	18	B	D	16	2	1	expan
chr1	47011345	47011408	AGAT	4	15.0	16.0	BXD091	14	14	B	D	16	2	-1	contr
chr1	47011345	47011408	AGAT	4	15.0	16.0	BXD061	17	17	D	B	15	2	1	expan
chr1	47011345	47011408	AGAT	4	15.0	16.0	BXD020	14	14	D	D	15	1	-1	contr
chr1	47011345	47011408	AGAT	4	15.0	16.0	BXD073a	17	17	B	B	16	1	1	expan
chr1	47228156	47228187	AAAT	4	11.0	8.0	BXD067	10	10	D	D	11	1	-1	contr
chr1	47389028	47389067	AAAT	4	10.0	10.0	BXD027	9	9	D	D	10	1	-1	contr
chr1	47638532	47638583	AAAT	4	11.0	13.0	BXD098	12	12	D	B	11	1	1	expan
chr1	47638532	47638583	AAAT	4	11.0	13.0	BXD022	12	12	B	B	13	1	-1	contr
chr1	47841955	47842009	AAAAG	5	9.0	11.0	BXD018	8	8	D	B	9	1	-1	contr
chr1	48215655	48215699	AAC	3	11.0	15.0	BXD005	16	16	B	B	15	1	1	expan
chr1	48304663	48304714	AGAT	4	11.0	13.0	BXD178	14	14	B	B	13	1	1	expan
chr1	48304663	48304714	AGAT	4	11.0	13.0	BXD170	14	14	B	D	13	1	1	expan
chr1	48785355	48785374	AAAC	4	5.0	5.0	BXD090	6	6	D	B	5	1	1	expan
chr1	48785355	48785374	AAAC	4	5.0	5.0	BXD061	6	6	D	B	5	1	1	expan
chr1	48785355	48785374	AAAC	4	5.0	5.0	BXD063	6	6	D	D	5	1	1	expan
chr1	49080486	49080513	AAAT	4	11.0	7.0	BXD001	10	10	D	D	11	1	-1	contr
chr1	49080486	49080513	AAAT	4	11.0	7.0	BXD032	10	10	D	D	11	1	-1	contr
chr1	49080486	49080513	AAAT	4	11.0	7.0	BXD018	10	10	D	B	11	1	-1	contr
chr1	49080486	49080513	AAAT	4	11.0	7.0	BXD100	10	10	D	B	11	1	-1	contr
chr1	49080486	49080513	AAAT	4	11.0	7.0	BXD016	10	10	D	D	11	1	-1	contr
chr1	49080486	49080513	AAAT	4	11.0	7.0	BXD019	10	10	D	B	11	1	-1	contr
chr1	49080486	49080513	AAAT	4	11.0	7.0	BXD020	10	10	D	D	11	1	-1	contr
chr1	49080486	49080513	AAAT	4	11.0	7.0	BXD029_trl4	10	10	D	B	11	1	-1	contr
chr1	49080486	49080513	AAAT	4	11.0	7.0	BXD021	10	10	D	D	11	1	-1	contr
chr1	49080486	49080513	AAAT	4	11.0	7.0	BXD008	10	10	D	B	11	1	-1	contr
chr1	49080486	49080513	AAAT	4	11.0	7.0	BXD015	10	10	D	D	11	1	-1	contr
chr1	49216679	49216718	AGAT	4	10.0	10.0	BXD029	11	11	D	B	10	1	1	expan
chr1	49260412	49260455	AGAT	4	11.0	11.0	BXD005	10	10	B	B	11	1	-1	contr
chr1	49260412	49260455	AGAT	4	11.0	11.0	BXD039	12	12	D	D	11	1	1	expan
chr1	49260412	49260455	AGAT	4	11.0	11.0	BXD223	12	12	D	B	11	1	1	expan
chr1	49299429	49299455	AAC	3	7.0	9.0	BXD011	8	8	B	D	9	1	-1	contr
chr1	49299429	49299455	AAC	3	7.0	9.0	BXD038	8	8	B	B	9	1	-1	contr
chr1	49299429	49299455	AAC	3	7.0	9.0	BXD002	8	8	B	D	9	1	-1	contr
chr1	49299429	49299455	AAC	3	7.0	9.0	BXD009	8	8	B	D	9	1	-1	contr
chr1	49299429	49299455	AAC	3	7.0	9.0	BXD013	8	8	B	D	9	1	-1	contr
chr1	49299429	49299455	AAC	3	7.0	9.0	BXD014	8	8	B	D	9	1	-1	contr
chr1	49299429	49299455	AAC	3	7.0	9.0	BXD024_cep	8	8	B	D	9	1	-1	contr
chr1	49299429	49299455	AAC	3	7.0	9.0	BXD024	8	8	B	D	9	1	-1	contr
chr1	49299429	49299455	AAC	3	7.0	9.0	BXD066	8	8	B	B	9	1	-1	contr
chr1	49299429	49299455	AAC	3	7.0	9.0	BXD091	8	8	B	D	9	1	-1	contr
chr1	49299429	49299455	AAC	3	7.0	9.0	BXD095	8	8	B	B	9	1	-1	contr
chr1	49299429	49299455	AAC	3	7.0	9.0	BXD060	8	8	B	B	9	1	-1	contr
chr1	49299429	49299455	AAC	3	7.0	9.0	BXD065a	8	8	B	B	9	1	-1	contr
chr1	49299429	49299455	AAC	3	7.0	9.0	BXD065	8	8	B	B	9	1	-1	contr
chr1	49299429	49299455	AAC	3	7.0	9.0	BXD065b	8	8	B	B	9	1	-1	contr
chr1	49299429	49299455	AAC	3	7.0	9.0	BXD070	8	8	B	B	9	1	-1	contr
chr1	49299429	49299455	AAC	3	7.0	9.0	BXD084	8	8	B	B	9	1	-1	contr
chr1	49299429	49299455	AAC	3	7.0	9.0	BXD089	8	8	B	B	9	1	-1	contr
chr1	49299429	49299455	AAC	3	7.0	9.0	BXD099	8	8	B	B	9	1	-1	contr
chr1	49299429	49299455	AAC	3	7.0	9.0	BXD101	8	8	B	B	9	1	-1	contr
chr1	49299429	49299455	AAC	3	7.0	9.0	BXD051	8	8	B	B	9	1	-1	contr
chr1	49299429	49299455	AAC	3	7.0	9.0	BXD005	8	8	B	B	9	1	-1	contr
chr1	49299429	49299455	AAC	3	7.0	9.0	BXD073b	8	8	B	B	9	1	-1	contr
chr1	49299429	49299455	AAC	3	7.0	9.0	BXD034	8	8	B	B	9	1	-1	contr
chr1	49299429	49299455	AAC	3	7.0	9.0	BXD069	8	8	B	B	9	1	-1	contr
chr1	49299429	49299455	AAC	3	7.0	9.0	BXD036	8	8	B	B	9	1	-1	contr
chr1	49299429	49299455	AAC	3	7.0	9.0	BXD040	8	8	B	D	9	1	-1	contr
chr1	49299429	49299455	AAC	3	7.0	9.0	BXD050	8	8	B	D	9	1	-1	contr
chr1	49299429	49299455	AAC	3	7.0	9.0	BXD088	8	8	B	B	9	1	-1	contr
chr1	49299429	49299455	AAC	3	7.0	9.0	BXD022	8	8	B	B	9	1	-1	contr
chr1	49299429	49299455	AAC	3	7.0	9.0	BXD012	8	8	B	D	9	1	-1	contr
chr1	49299429	49299455	AAC	3	7.0	9.0	BXD073a	8	8	B	B	9	1	-1	contr
chr1	49299429	49299455	AAC	3	7.0	9.0	BXD048a	8	8	B	B	9	1	-1	contr
chr1	49299429	49299455	AAC	3	7.0	9.0	BXD048	8	8	B	B	9	1	-1	contr
chr1	49474136	49474156	AAC	3	7.0	7.0	BXD053	5	5	D	B	7	2	-1	contr
chr1	49702188	49702237	AAAAG	5	10.0	10.0	BXD064	11	11	D	B	10	1	1	expan
chr1	49888060	49888114	AAACC	5	11.0	11.0	BXD020	10	10	D	D	11	1	-1	contr
chr1	49961371	49961402	AGAT	4	7.0	8.0	BXD024_cep	6	6	B	D	8	2	-1	contr
chr1	50145131	50145162	ACAT	4	11.0	8.0	BXD169	10	10	D	B	11	1	-1	contr
chr1	50145131	50145162	ACAT	4	11.0	8.0	BXD015	10	10	D	D	11	1	-1	contr
chr1	50360319	50360358	AAAT	4	11.0	10.0	BXD087	13	13	D	D	11	2	1	expan
chr1	50747678	50747725	AGAT	4	11.0	12.0	BXD022	13	13	B	B	12	1	1	expan
chr1	50755399	50755450	AGAT	4	13.0	13.0	BXD027	14	14	D	D	13	1	1	expan
chr1	50755399	50755450	AGAT	4	13.0	13.0	BXD070	14	14	B	B	13	1	1	expan
chr1	50755399	50755450	AGAT	4	13.0	13.0	BXD039	12	12	D	D	13	1	-1	contr
chr1	51424068	51424127	AGAT	4	11.0	15.0	BXD011	14	14	B	D	15	1	-1	contr
chr1	51424068	51424127	AGAT	4	11.0	15.0	BXD038	14	14	B	B	15	1	-1	contr
chr1	51424068	51424127	AGAT	4	11.0	15.0	BXD002	14	14	B	D	15	1	-1	contr
chr1	51424068	51424127	AGAT	4	11.0	15.0	BXD009	14	14	B	D	15	1	-1	contr
chr1	51424068	51424127	AGAT	4	11.0	15.0	BXD013	14	14	B	D	15	1	-1	contr
chr1	51424068	51424127	AGAT	4	11.0	15.0	BXD014	14	14	B	D	15	1	-1	contr
chr1	51424068	51424127	AGAT	4	11.0	15.0	BXD024_cep	14	14	B	D	15	1	-1	contr
chr1	51424068	51424127	AGAT	4	11.0	15.0	BXD031	14	14	B	D	15	1	-1	contr
chr1	51424068	51424127	AGAT	4	11.0	15.0	BXD089	14	14	B	B	15	1	-1	contr
chr1	51424068	51424127	AGAT	4	11.0	15.0	BXD051	16	16	B	B	15	1	1	expan
chr1	51424068	51424127	AGAT	4	11.0	15.0	BXD187	14	14	B	D	15	1	-1	contr
chr1	51424068	51424127	AGAT	4	11.0	15.0	BXD050	14	14	B	D	15	1	-1	contr
chr1	51424068	51424127	AGAT	4	11.0	15.0	BXD022	14	14	B	B	15	1	-1	contr
chr1	51424068	51424127	AGAT	4	11.0	15.0	BXD021	12	12	D	D	11	1	1	expan
chr1	51424068	51424127	AGAT	4	11.0	15.0	BXD012	14	14	B	D	15	1	-1	contr
chr1	51424068	51424127	AGAT	4	11.0	15.0	BXD048	14	14	B	B	15	1	-1	contr
chr1	51529333	51529368	AAAT	4	9.0	9.0	BXD006	8	8	D	B	9	1	-1	contr
chr1	51533154	51533185	AAAT	4	8.0	8.0	BXD071	9	9	D	B	8	1	1	expan
chr1	51535127	51535170	AGAT	4	14.0	11.0	BXD027	15	15	D	D	14	1	1	expan
chr1	51535127	51535170	AGAT	4	14.0	11.0	BXD043	15	15	D	B	14	1	1	expan
chr1	51535127	51535170	AGAT	4	14.0	11.0	BXD009	10	10	B	D	11	1	-1	contr
chr1	51535127	51535170	AGAT	4	14.0	11.0	BXD100	15	15	D	B	14	1	1	expan
chr1	51535127	51535170	AGAT	4	14.0	11.0	BXD068	13	13	D	D	14	1	-1	contr
chr1	51535127	51535170	AGAT	4	14.0	11.0	BXD029	15	15	D	B	14	1	1	expan
chr1	51535127	51535170	AGAT	4	14.0	11.0	BXD029_trl4	15	15	D	B	14	1	1	expan
chr1	51535127	51535170	AGAT	4	14.0	11.0	BXD102	15	15	D	B	14	1	1	expan
chr1	51535127	51535170	AGAT	4	14.0	11.0	BXD174	15	15	D	B	14	1	1	expan
chr1	51535127	51535170	AGAT	4	14.0	11.0	BXD053	15	15	D	B	14	1	1	expan
chr1	51995978	51996009	ACAT	4	8.0	8.0	BXD062	9	9	D	D	8	1	1	expan
chr1	52085155	52085190	AAAT	4	9.0	9.0	BXD209	10	10	D	D	9	1	1	expan
chr1	52238526	52238569	AAAT	4	11.0	11.0	BXD024_cep	12	12	B	D	11	1	1	expan
chr1	52238526	52238569	AAAT	4	11.0	11.0	BXD177	12	12	D	B	11	1	1	expan
chr1	52535742	52535797	AGAT	4	13.0	14.0	BXD018	12	12	D	B	13	1	-1	contr
chr1	52619687	52619718	AAAC	4	8.0	8.0	BXD218	7	7	B	D	8	1	-1	contr
chr1	52812963	52812988	AG	2	13.0	13.0	BXD002	9	9	B	D	13	4	-1	contr
chr1	53250204	53250243	AAGAG	5	8.0	8.0	BXD011	7	7	B	D	8	1	-1	contr
chr1	53250204	53250243	AAGAG	5	8.0	8.0	BXD148	9	9	D	D	8	1	1	expan
chr1	53250204	53250243	AAGAG	5	8.0	8.0	BXD156	9	9	D	D	8	1	1	expan
chr1	53356154	53356181	AAAC	4	7.0	7.0	BXD019	8	8	D	B	7	1	1	expan
chr1	53859671	53859698	AG	2	14.0	14.0	BXD024	16	16	B	D	14	2	1	expan
chr1	53949482	53949525	AAGG	4	11.0	11.0	BXD087	10	10	D	D	11	1	-1	contr
chr1	54174326	54174350	AAAAC	5	11.0	5.0	BXD064	10	10	D	B	11	1	-1	contr
chr1	54276013	54276024	AAGG	4	3.0	3.0	BXD073b	4	4	B	B	3	1	1	expan
chr1	54571794	54571819	AC	2	13.0	13.0	BXD015	14	14	D	D	13	1	1	expan
chr1	54640826	54640873	AAAG	4		12.0	BXD214	13	13	B	B	12	1	1	expan
chr1	54675975	54676009	AAAAT	5	7.0	7.0	BXD022	8	8	B	B	7	1	1	expan
chr1	54693116	54693151	ACAT	4	9.0	9.0	BXD170	10	10	B	D	9	1	1	expan
chr1	54695770	54695821	AAGG	4	13.0	13.0	BXD065	14	14	B	B	13	1	1	expan
chr1	54762646	54762657	AC	2	6.0	6.0	BXD032	5	5	D	D	6	1	-1	contr
chr1	54853136	54853179	AACC	4	11.0	11.0	BXD040	12	12	B	D	11	1	1	expan
chr1	55203397	55203436	AAAT	4	10.0	10.0	BXD022	11	11	B	B	10	1	1	expan
chr1	55203397	55203436	AAAT	4	10.0	10.0	BXD012	11	11	B	D	10	1	1	expan
chr1	55203397	55203436	AAAT	4	10.0	10.0	BXD048a	8	8	B	B	10	2	-1	contr
chr1	55277396	55277435	AAAC	4	10.0	10.0	BXD123	9	9	D	D	10	1	-1	contr
chr1	55277396	55277435	AAAC	4	10.0	10.0	BXD148	9	9	D	D	10	1	-1	contr
chr1	55277396	55277435	AAAC	4	10.0	10.0	BXD156	9	9	D	D	10	1	-1	contr
chr1	55277396	55277435	AAAC	4	10.0	10.0	BXD113	9	9	D	D	10	1	-1	contr
chr1	55277396	55277435	AAAC	4	10.0	10.0	BXD152	9	9	D	D	10	1	-1	contr
chr1	55277396	55277435	AAAC	4	10.0	10.0	BXD149	9	9	D	D	10	1	-1	contr
chr1	55277396	55277435	AAAC	4	10.0	10.0	BXD122	9	9	D	D	10	1	-1	contr
chr1	55277396	55277435	AAAC	4	10.0	10.0	BXD137	9	9	D	D	10	1	-1	contr
chr1	55277396	55277435	AAAC	4	10.0	10.0	BXD147	9	9	D	B	10	1	-1	contr
chr1	55277396	55277435	AAAC	4	10.0	10.0	BXD155	9	9	D	D	10	1	-1	contr
chr1	55286603	55286662	AGAT	4	14.0	15.0	BXD022	16	16	B	B	15	1	1	expan
chr1	55343754	55343785	AAAT	4	8.0	8.0	BXD065	9	9	B	B	8	1	1	expan
chr1	55343754	55343785	AAAT	4	8.0	8.0	BXD065b	9	9	B	B	8	1	1	expan
chr1	55343754	55343785	AAAT	4	8.0	8.0	BXD073a	9	9	B	B	8	1	1	expan
chr1	55398547	55398574	AG	2	14.0	14.0	BXD016	15	15	D	D	14	1	1	expan
chr1	55398547	55398574	AG	2	14.0	14.0	BXD021	15	15	B	D	14	1	1	expan
chr1	55423851	55423892	AAC	3	14.0	14.0	BXD012	15	15	B	D	14	1	1	expan
chr1	55866294	55866337	AGAT	4	12.0	11.0	BXD056	13	13	D	D	12	1	1	expan
chr1	55866294	55866337	AGAT	4	12.0	11.0	BXD045	13	13	D	B	12	1	1	expan
chr1	56006304	56006339	AGAT	4	10.0	9.0	BXD213	11	11	D	D	10	1	1	expan
chr1	56006304	56006339	AGAT	4	10.0	9.0	BXD198	11	11	D	D	10	1	1	expan
chr1	56006304	56006339	AGAT	4	10.0	9.0	BXD223	11	11	D	B	10	1	1	expan
chr1	56204850	56204879	AAT	3	10.0	10.0	BXD009	12	12	B	D	10	2	1	expan
chr1	56590083	56590122	AGAT	4	10.0	10.0	BXD001	11	11	B	D	10	1	1	expan
chr1	56590083	56590122	AGAT	4	10.0	10.0	BXD031	11	11	B	D	10	1	1	expan
chr1	56590083	56590122	AGAT	4	10.0	10.0	BXD127	12	12	D	B	10	2	1	expan
chr1	56989591	56989606	AAAT	4	4.0	4.0	BXD002	3	3	B	D	4	1	-1	contr
chr1	57328477	57328528	AGAT	4	14.0	13.0	BXD018	15	15	D	B	14	1	1	expan
chr1	57328477	57328528	AGAT	4	14.0	13.0	BXD020	15	15	D	D	14	1	1	expan
chr1	57328477	57328528	AGAT	4	14.0	13.0	BXD045	15	15	D	B	14	1	1	expan
chr1	57647572	57647597	AC	2	13.0	13.0	BXD016	14	14	D	D	13	1	1	expan
chr1	57687026	57687058	AAT	3	11.0	11.0	BXD012	12	12	B	D	11	1	1	expan
chr1	57745131	57745148	AAC	3	6.0	6.0	BXD022	4	4	B	B	6	2	-1	contr
chr1	57755461	57755482	AG	2	11.0	11.0	BXD002	10	10	B	D	11	1	-1	contr
chr1	57864903	57864950	AAAG	4	12.0	12.0	BXD001	13	13	B	D	12	1	1	expan
chr1	57864903	57864950	AAAG	4	12.0	12.0	BXD006	13	13	D	B	12	1	1	expan
chr1	57945506	57945553	AAAG	4	11.0	12.0	BXD009	13	13	B	D	12	1	1	expan
chr1	57982339	57982373	AAAAC	5		7.0	BXD014	6	6	B	D	7	1	-1	contr
chr1	58042983	58043006	AC	2	12.0	12.0	BXD065a	13	13	B	B	12	1	1	expan
chr1	58042983	58043006	AC	2	12.0	12.0	BXD065	13	13	B	B	12	1	1	expan
chr1	58042983	58043006	AC	2	12.0	12.0	BXD065b	13	13	B	B	12	1	1	expan
chr1	58042983	58043006	AC	2	12.0	12.0	BXD099	13	13	B	B	12	1	1	expan
chr1	58355578	58355617	AAAAC	5	8.0	8.0	BXD040	7	7	B	D	8	1	-1	contr
chr1	58361619	58361670	AGAT	4	11.0	13.0	BXD024_cep	12	12	B	D	13	1	-1	contr
chr1	58361619	58361670	AGAT	4	11.0	13.0	BXD078	10	10	D	D	11	1	-1	contr
chr1	58361619	58361670	AGAT	4	11.0	13.0	BXD214	12	12	B	B	13	1	-1	contr
chr1	58361619	58361670	AGAT	4	11.0	13.0	BXD215	12	12	B	B	13	1	-1	contr
chr1	58961990	58962013	AC	2	11.0	12.0	BXD024_cep	13	13	B	D	12	1	1	expan
chr1	59239976	59240005	AAAAT	5	6.0	6.0	BXD062	7	7	D	D	6	1	1	expan
chr1	59249175	59249222	AGAT	4	13.0	12.0	BXD169	14	14	D	B	13	1	1	expan
chr1	59249175	59249222	AGAT	4	13.0	12.0	BXD090	14	14	B	B	12	2	1	expan
chr1	59249175	59249222	AGAT	4	13.0	12.0	BXD137	14	14	D	D	13	1	1	expan
chr1	59335813	59335848	ATCC	4	9.0	9.0	BXD154	8	8	B	B	9	1	-1	contr
chr1	59381951	59382010	AAGCC	5	12.0	12.0	BXD043	11	11	D	B	12	1	-1	contr
chr1	59381951	59382010	AAGCC	5	12.0	12.0	BXD102	11	11	D	B	12	1	-1	contr
chr1	59467722	59467765	AGAT	4	12.0	11.0	BXD181	13	13	D	B	12	1	1	expan
chr1	59493525	59493572	AGAT	4	12.0	12.0	BXD032	13	13	D	D	12	1	1	expan
chr1	59574648	59574667	AC	2	10.0	10.0	BXD032	11	11	D	D	10	1	1	expan
chr1	59619063	59619110	AGAT	4	12.0	12.0	BXD027	13	13	D	D	12	1	1	expan
chr1	59619063	59619110	AGAT	4	12.0	12.0	BXD019	13	13	D	B	12	1	1	expan
chr1	59619063	59619110	AGAT	4	12.0	12.0	BXD020	13	13	D	D	12	1	1	expan
chr1	59695317	59695348	AAAT	4	8.0	8.0	BXD063	9	9	D	D	8	1	1	expan
chr1	59751509	59751530	AC	2	11.0		BXD011	10	10	B	D	11	1	-1	contr
chr1	59828993	59829028	AAAT	4	8.0	9.0	BXD022	10	10	B	B	9	1	1	expan
chr1	59843417	59843471	AAAAC	5	11.0	11.0	BXD029_trl4	12	12	D	B	11	1	1	expan
chr1	59849436	59849471	AAAC	4	9.0	9.0	BXD091	10	10	B	D	9	1	1	expan
chr1	59849436	59849471	AAAC	4	9.0	9.0	BXD095	10	10	B	B	9	1	1	expan
chr1	59849436	59849471	AAAC	4	9.0	9.0	BXD060	10	10	B	B	9	1	1	expan
chr1	59849436	59849471	AAAC	4	9.0	9.0	BXD065a	10	10	B	B	9	1	1	expan
chr1	59849436	59849471	AAAC	4	9.0	9.0	BXD065	10	10	B	B	9	1	1	expan
chr1	59849436	59849471	AAAC	4	9.0	9.0	BXD065b	10	10	B	B	9	1	1	expan
chr1	59849436	59849471	AAAC	4	9.0	9.0	BXD070	10	10	B	B	9	1	1	expan
chr1	59849436	59849471	AAAC	4	9.0	9.0	BXD074	10	10	B	D	9	1	1	expan
chr1	59849436	59849471	AAAC	4	9.0	9.0	BXD089	10	10	B	B	9	1	1	expan
chr1	59849436	59849471	AAAC	4	9.0	9.0	BXD099	10	10	B	B	9	1	1	expan
chr1	59849436	59849471	AAAC	4	9.0	9.0	BXD073b	10	10	B	B	9	1	1	expan
chr1	59849436	59849471	AAAC	4	9.0	9.0	BXD073a	10	10	B	B	9	1	1	expan
chr1	59849436	59849471	AAAC	4	9.0	9.0	BXD048a	10	10	B	B	9	1	1	expan
chr1	59849436	59849471	AAAC	4	9.0	9.0	BXD048	10	10	B	B	9	1	1	expan
chr1	59853909	59853936	ACAT	4	7.0	7.0	BXD002	8	8	B	D	7	1	1	expan
chr1	60138899	60138942	ACAT	4	11.0	11.0	BXD002	12	12	B	D	11	1	1	expan
chr1	60138899	60138942	ACAT	4	11.0	11.0	BXD083	12	12	D	B	11	1	1	expan
chr1	60358035	60358076	AAT	3	14.0	14.0	BXD013	15	15	B	D	14	1	1	expan
chr1	60358974	60358991	AC	2	9.0	9.0	BXD016	10	10	D	D	9	1	1	expan
chr1	60403025	60403057	AAT	3	11.0	11.0	BXD002	12	12	B	D	11	1	1	expan
chr1	60403025	60403057	AAT	3	11.0	11.0	BXD034	12	12	B	B	11	1	1	expan
chr1	60517897	60517952	AGAT	4	14.0		BXD012	15	15	B	D	14	1	1	expan
chr1	60517897	60517952	AGAT	4	14.0		BXD077	15	15	D	B	14	1	1	expan
chr1	60576467	60576526	ACGGAG	6	10.0	10.0	BXD089	9	9	B	B	10	1	-1	contr
chr1	60608749	60608808	AAAAC	5	12.0	12.0	BXD014	11	11	B	D	12	1	-1	contr
chr1	60608749	60608808	AAAAC	5	12.0	12.0	BXD051	11	11	B	B	12	1	-1	contr
chr1	60608749	60608808	AAAAC	5	12.0	12.0	BXD085	13	13	D	B	12	1	1	expan
chr1	60646845	60646884	AGAT	4	10.0	10.0	BXD013	11	11	B	D	10	1	1	expan
chr1	61011916	61011959	AAGG	4	11.0	11.0	BXD043	12	12	D	B	11	1	1	expan
chr1	61011916	61011959	AAGG	4	11.0	11.0	BXD102	12	12	D	B	11	1	1	expan
chr1	61051453	61051496	AGAT	4	11.0	11.0	BXD014	10	10	B	D	11	1	-1	contr
chr1	61051453	61051496	AGAT	4	11.0	11.0	BXD029	12	12	D	B	11	1	1	expan
chr1	61051453	61051496	AGAT	4	11.0	11.0	BXD029_trl4	12	12	D	B	11	1	1	expan
chr1	61051453	61051496	AGAT	4	11.0	11.0	BXD195	12	12	D	D	11	1	1	expan
chr1	61051453	61051496	AGAT	4	11.0	11.0	BXD176	12	12	B	B	11	1	1	expan
chr1	61051453	61051496	AGAT	4	11.0	11.0	BXD150	12	12	B	D	11	1	1	expan
chr1	61051453	61051496	AGAT	4	11.0	11.0	BXD157	12	12	B	B	11	1	1	expan
chr1	61056359	61056374	AG	2	8.0	8.0	BXD009	9	9	B	D	8	1	1	expan
chr1	61375154	61375185	AAAC	4	8.0	8.0	BXD071	9	9	D	B	8	1	1	expan
chr1	61387245	61387274	AC	2	15.0	15.0	BXD027	16	16	D	D	15	1	1	expan
chr1	61694296	61694343	AAAG	4	11.0		BXD031	13	13	B	D	12	1	1	expan
chr1	61694296	61694343	AAAG	4	11.0		BXD171	13	13	B	B	12	1	1	expan
chr1	61724795	61724824	AC	2	15.0	15.0	BXD014	16	16	B	D	15	1	1	expan
chr1	62245867	62245894	AAAT	4	7.0	7.0	BXD031	8	8	B	D	7	1	1	expan
chr1	62336138	62336173	ACAT	4	9.0	9.0	BXD019	8	8	D	B	9	1	-1	contr
chr1	62336138	62336173	ACAT	4	9.0	9.0	BXD174	10	10	D	B	9	1	1	expan
chr1	62498019	62498070	AGAT	4	16.0	13.0	BXD024	12	12	B	D	13	1	-1	contr
chr1	62498019	62498070	AGAT	4	16.0	13.0	BXD031	14	14	B	D	13	1	1	expan
chr1	62498019	62498070	AGAT	4	16.0	13.0	BXD032	14	14	D	D	16	2	-1	contr
chr1	62498019	62498070	AGAT	4	16.0	13.0	BXD078	15	15	D	D	16	1	-1	contr
chr1	62498019	62498070	AGAT	4	16.0	13.0	BXD123	15	15	D	D	16	1	-1	contr
chr1	62498019	62498070	AGAT	4	16.0	13.0	BXD074	14	14	B	D	13	1	1	expan
chr1	62498019	62498070	AGAT	4	16.0	13.0	BXD019	15	15	D	B	16	1	-1	contr
chr1	62498019	62498070	AGAT	4	16.0	13.0	BXD020	15	15	B	D	13	2	1	expan
chr1	62498019	62498070	AGAT	4	16.0	13.0	BXD195	15	15	D	D	16	1	-1	contr
chr1	62498019	62498070	AGAT	4	16.0	13.0	BXD148	15	15	D	D	16	1	-1	contr
chr1	62498019	62498070	AGAT	4	16.0	13.0	BXD008	15	15	D	B	16	1	-1	contr
chr1	62498019	62498070	AGAT	4	16.0	13.0	BXD015	15	15	D	D	16	1	-1	contr
chr1	62498019	62498070	AGAT	4	16.0	13.0	BXD113	15	15	D	D	16	1	-1	contr
chr1	62498019	62498070	AGAT	4	16.0	13.0	BXD161	15	15	D	D	16	1	-1	contr
chr1	62498019	62498070	AGAT	4	16.0	13.0	BXD127	15	15	D	B	16	1	-1	contr
chr1	62498019	62498070	AGAT	4	16.0	13.0	BXD149	15	15	D	D	16	1	-1	contr
chr1	62498019	62498070	AGAT	4	16.0	13.0	BXD147	15	15	D	B	16	1	-1	contr
chr1	62498019	62498070	AGAT	4	16.0	13.0	BXD155	15	15	D	D	16	1	-1	contr
chr1	62611759	62611814	AAAG	4	14.0	14.0	BXD005	15	15	B	B	14	1	1	expan
chr1	62611759	62611814	AAAG	4	14.0	14.0	BXD034	13	13	D	B	14	1	-1	contr
chr1	62611759	62611814	AAAG	4	14.0	14.0	BXD217	15	15	B	B	14	1	1	expan
chr1	62828804	62828851	AGAT	4	11.0	12.0	BXD027	10	10	D	D	11	1	-1	contr
chr1	62828804	62828851	AGAT	4	11.0	12.0	BXD018	13	13	B	B	12	1	1	expan
chr1	62828804	62828851	AGAT	4	11.0	12.0	BXD122	10	10	D	D	11	1	-1	contr
chr1	62864284	62864327	ACAT	4	12.0	11.0	BXD015	13	13	D	D	12	1	1	expan
chr1	63003547	63003578	ACAG	4	9.0	8.0	BXD098	10	10	D	B	9	1	1	expan
chr1	63120626	63120651	AC	2	13.0	13.0	BXD011	10	10	B	D	13	3	-1	contr
chr1	63133591	63133622	ACAG	4	8.0	8.0	BXD091	7	7	B	D	8	1	-1	contr
chr1	63151740	63151771	AGAT	4	9.0	8.0	BXD087	10	10	D	D	9	1	1	expan
chr1	63187532	63187575	AGAT	4	9.0	11.0	BXD128	10	10	B	D	11	1	-1	contr
chr1	63192230	63192269	AAGC	4		10.0	BXD173	9	9	B	D	10	1	-1	contr
chr1	63264753	63264780	ACGC	4	7.0	7.0	BXD024_cep	9	9	B	D	7	2	1	expan
chr1	63264753	63264780	ACGC	4	7.0	7.0	BXD024	9	9	B	D	7	2	1	expan
chr1	63337183	63337222	AAAT	4	9.0	10.0	BXD095	12	12	B	B	10	2	1	expan
chr1	63347255	63347278	AAAT	4	11.0	6.0	BXD061	12	12	D	B	11	1	1	expan
chr1	63391811	63391862	AGAT	4	11.0	13.0	BXD002	14	14	B	D	13	1	1	expan
chr1	63391811	63391862	AGAT	4	11.0	13.0	BXD090	14	14	B	B	13	1	1	expan
chr1	63391811	63391862	AGAT	4	11.0	13.0	BXD088	14	14	B	B	13	1	1	expan
chr1	63406144	63406175	AAAC	4	8.0	8.0	BXD020	9	9	B	D	8	1	1	expan
chr1	63435819	63435850	ACAT	4	8.0	8.0	BXD024_cep	9	9	B	D	8	1	1	expan
chr1	63435819	63435850	ACAT	4	8.0	8.0	BXD024	9	9	B	D	8	1	1	expan
chr1	63604382	63604413	ACAT	4	8.0	8.0	BXD040	9	9	B	D	8	1	1	expan
chr1	63682288	63682347	AGAT	4		15.0	BXD074	14	14	B	D	15	1	-1	contr
chr1	63682288	63682347	AGAT	4		15.0	BXD218	14	14	B	D	15	1	-1	contr
chr1	64009050	64009079	AC	2	13.0	15.0	BXD154	16	16	B	B	15	1	1	expan
chr1	64009050	64009079	AC	2	13.0	15.0	BXD131	16	16	B	B	15	1	1	expan
chr1	64283588	64283631	AGAT	4	11.0	11.0	BXD027	10	10	D	D	11	1	-1	contr
chr1	64283588	64283631	AGAT	4	11.0	11.0	BXD160	12	12	D	B	11	1	1	expan
chr1	64283588	64283631	AGAT	4	11.0	11.0	BXD044	12	12	B	B	11	1	1	expan
chr1	64283588	64283631	AGAT	4	11.0	11.0	BXD169	12	12	D	B	11	1	1	expan
chr1	64283588	64283631	AGAT	4	11.0	11.0	BXD053	13	13	B	B	11	2	1	expan
chr1	64290020	64290075	AGAT	4	12.0	14.0	BXD111	15	15	B	B	14	1	1	expan
chr1	64290020	64290075	AGAT	4	12.0	14.0	BXD128	15	15	B	D	14	1	1	expan
chr1	64290020	64290075	AGAT	4	12.0	14.0	BXD131	15	15	B	B	14	1	1	expan
chr1	64290020	64290075	AGAT	4	12.0	14.0	BXD012	15	15	B	D	14	1	1	expan
chr1	64290020	64290075	AGAT	4	12.0	14.0	BXD137	13	13	D	D	12	1	1	expan
chr1	64360723	64360742	AAAT	4	10.0	5.0	BXD127	11	11	D	B	10	1	1	expan
chr1	64433544	64433575	AC	2	12.0	16.0	BXD056	13	13	D	D	12	1	1	expan
chr1	64447746	64447773	ACAT	4	9.0	7.0	BXD086	10	10	D	B	9	1	1	expan
chr1	64807766	64807809	AGAT	4	14.0	11.0	BXD018	12	12	B	B	11	1	1	expan
chr1	64807766	64807809	AGAT	4	14.0	11.0	BXD036	15	15	D	B	14	1	1	expan
chr1	64807766	64807809	AGAT	4	14.0	11.0	BXD028	13	13	D	D	14	1	-1	contr
chr1	64807766	64807809	AGAT	4	14.0	11.0	BXD048	13	13	D	B	14	1	-1	contr
chr1	64807766	64807809	AGAT	4	14.0	11.0	BXD062	15	15	D	D	14	1	1	expan
chr1	64935766	64935789	AGAT	4	15.0	6.0	BXD195	14	14	D	D	15	1	-1	contr
chr1	64935766	64935789	AGAT	4	15.0	6.0	BXD050	14	14	D	D	15	1	-1	contr
chr1	64935766	64935789	AGAT	4	15.0	6.0	BXD223	14	14	D	B	15	1	-1	contr
chr1	64973982	64974009	ACAG	4	6.0	7.0	BXD001	8	8	B	D	7	1	1	expan
chr1	65005328	65005367	ACAT	4	8.0	10.0	BXD027	9	9	D	D	8	1	1	expan
chr1	65005328	65005367	ACAT	4	8.0	10.0	BXD111	9	9	B	B	10	1	-1	contr
chr1	65005328	65005367	ACAT	4	8.0	10.0	BXD073a	11	11	B	B	10	1	1	expan
chr1	65010472	65010513	AAC	3	8.0		BXD171	16	16	B	B	14	2	1	expan
chr1	65031643	65031692	AAAAT	5	7.0	10.0	BXD045	11	11	B	B	10	1	1	expan
chr1	65329115	65329158	ACCT	4	11.0	11.0	BXD087	10	10	D	D	11	1	-1	contr
chr1	65329115	65329158	ACCT	4	11.0	11.0	BXD102	12	12	D	B	11	1	1	expan
chr1	65485864	65485887	AAAC	4	6.0	6.0	BXD011	5	5	B	D	6	1	-1	contr
chr1	65535333	65535360	AAAT	4	6.0	7.0	BXD002	8	8	B	D	7	1	1	expan
chr1	65616175	65616222	AAAT	4	6.0	12.0	BXD031	11	11	B	D	12	1	-1	contr
chr1	65681729	65681778	ACTAT	5	10.0	11.0	BXD011	12	12	B	D	11	1	1	expan
chr1	65681729	65681778	ACTAT	5	10.0	11.0	BXD005	12	12	B	B	11	1	1	expan
chr1	65681729	65681778	ACTAT	5	10.0	11.0	BXD022	12	12	B	B	11	1	1	expan
chr1	65681729	65681778	ACTAT	5	10.0	11.0	BXD021	12	12	B	D	11	1	1	expan
chr1	65681729	65681778	ACTAT	5	10.0	11.0	BXD219	9	9	D	D	10	1	-1	contr
chr1	65681729	65681778	ACTAT	5	10.0	11.0	BXD213	9	9	D	D	10	1	-1	contr
chr1	65681729	65681778	ACTAT	5	10.0	11.0	BXD198	9	9	D	D	10	1	-1	contr
chr1	65681729	65681778	ACTAT	5	10.0	11.0	BXD209	9	9	D	D	10	1	-1	contr
chr1	65681729	65681778	ACTAT	5	10.0	11.0	BXD223	9	9	D	B	10	1	-1	contr
chr1	65720156	65720203	AAAT	4	8.0	12.0	BXD014	13	13	B	D	12	1	1	expan
chr1	65720156	65720203	AAAT	4	8.0	12.0	BXD071	13	13	B	B	12	1	1	expan
chr1	65720156	65720203	AAAT	4	8.0	12.0	BXD202	11	11	B	D	12	1	-1	contr
chr1	65757016	65757063	AACC	4	6.0	12.0	BXD009	11	11	B	D	12	1	-1	contr
chr1	65757470	65757517	ACAT	4	11.0	12.0	BXD011	13	13	B	D	12	1	1	expan
chr1	65884655	65884702	AAAT	4	12.0	12.0	BXD009	13	13	B	D	12	1	1	expan
chr1	65884655	65884702	AAAT	4	12.0	12.0	BXD044	11	11	B	B	12	1	-1	contr
chr1	65884655	65884702	AAAT	4	12.0	12.0	BXD073b	11	11	B	B	12	1	-1	contr
chr1	65884655	65884702	AAAT	4	12.0	12.0	BXD218	13	13	B	D	12	1	1	expan
chr1	65884655	65884702	AAAT	4	12.0	12.0	BXD053	11	11	B	B	12	1	-1	contr
chr1	66094804	66094847	AAAT	4	10.0	11.0	BXD005	12	12	B	B	11	1	1	expan
chr1	66111254	66111265	CG	2	5.0	6.0	BXD186	4	4	D	B	5	1	-1	contr
chr1	66204920	66204967	AGAT	4	13.0		BXD006	14	14	D	B	13	1	1	expan
chr1	66204920	66204967	AGAT	4	13.0		BXD064	14	14	D	B	13	1	1	expan
chr1	66267074	66267113	AAAT	4		10.0	BXD202	9	9	B	D	10	1	-1	contr
chr1	66360717	66360776	AGAT	4	14.0	15.0	BXD101	13	13	D	B	14	1	-1	contr
chr1	66360717	66360776	AGAT	4	14.0	15.0	BXD199	13	13	B	B	15	2	-1	contr
chr1	66360717	66360776	AGAT	4	14.0	15.0	BXD008	13	13	D	B	14	1	-1	contr
chr1	66758399	66758443	AAATC	5	3.0	9.0	BXD170	10	10	B	D	9	1	1	expan
chr1	66771939	66771956	AT	2		9.0	BXD176	12	12	D	B	11	1	1	expan
chr1	67116290	67116319	AGC	3	7.0	10.0	BXD011	9	9	B	D	10	1	-1	contr
chr1	67116290	67116319	AGC	3	7.0	10.0	BXD038	9	9	B	B	10	1	-1	contr
chr1	67116290	67116319	AGC	3	7.0	10.0	BXD001	9	9	B	D	10	1	-1	contr
chr1	67116290	67116319	AGC	3	7.0	10.0	BXD002	9	9	B	D	10	1	-1	contr
chr1	67116290	67116319	AGC	3	7.0	10.0	BXD009	9	9	B	D	10	1	-1	contr
chr1	67116290	67116319	AGC	3	7.0	10.0	BXD013	9	9	B	D	10	1	-1	contr
chr1	67116290	67116319	AGC	3	7.0	10.0	BXD014	9	9	B	D	10	1	-1	contr
chr1	67116290	67116319	AGC	3	7.0	10.0	BXD024_cep	9	9	B	D	10	1	-1	contr
chr1	67116290	67116319	AGC	3	7.0	10.0	BXD024	9	9	B	D	10	1	-1	contr
chr1	67116290	67116319	AGC	3	7.0	10.0	BXD044	9	9	B	B	10	1	-1	contr
chr1	67116290	67116319	AGC	3	7.0	10.0	BXD018	9	9	B	B	10	1	-1	contr
chr1	67116290	67116319	AGC	3	7.0	10.0	BXD005	9	9	B	B	10	1	-1	contr
chr1	67116290	67116319	AGC	3	7.0	10.0	BXD016	9	9	B	D	10	1	-1	contr
chr1	67116290	67116319	AGC	3	7.0	10.0	BXD020	9	9	B	D	10	1	-1	contr
chr1	67116290	67116319	AGC	3	7.0	10.0	BXD040	9	9	B	D	10	1	-1	contr
chr1	67116290	67116319	AGC	3	7.0	10.0	BXD021	9	9	B	D	10	1	-1	contr
chr1	67116290	67116319	AGC	3	7.0	10.0	BXD012	9	9	B	D	10	1	-1	contr
chr1	67116290	67116319	AGC	3	7.0	10.0	BXD053	9	9	B	B	10	1	-1	contr
chr1	67155941	67156000	AACAT	5	11.0	12.0	BXD070	10	10	B	B	12	2	-1	contr
chr1	67155941	67156000	AACAT	5	11.0	12.0	BXD022	10	10	D	B	11	1	-1	contr
chr1	67320724	67320739	AAAT	4	8.0	4.0	BXD027	9	9	D	D	8	1	1	expan
chr1	67379596	67379615	AAAC	4	9.0	5.0	BXD102	10	10	D	B	9	1	1	expan
chr1	67657922	67657961	AACC	4	5.0	10.0	BXD090	11	11	B	B	10	1	1	expan
chr1	67742575	67742595	AAT	3	16.0	7.0	BXD050	15	15	D	D	16	1	-1	contr
chr1	67742575	67742595	AAT	3	16.0	7.0	BXD102	17	17	D	B	16	1	1	expan
chr1	67797071	67797118	AGAT	4	6.0	12.0	BXD051	11	11	B	B	12	1	-1	contr
chr1	67797071	67797118	AGAT	4	6.0	12.0	BXD005	11	11	B	B	12	1	-1	contr
chr1	67797071	67797118	AGAT	4	6.0	12.0	BXD073b	11	11	B	B	12	1	-1	contr
chr1	67797071	67797118	AGAT	4	6.0	12.0	BXD073a	11	11	B	B	12	1	-1	contr
chr1	67936045	67936084	AAAG	4	12.0	10.0	BXD018	9	9	B	B	10	1	-1	contr
chr1	68041099	68041142	AGAT	4	6.0	11.0	BXD002	10	10	B	D	11	1	-1	contr
chr1	68041099	68041142	AGAT	4	6.0	11.0	BXD013	12	12	B	D	11	1	1	expan
chr1	68054425	68054464	AAAT	4	3.0	10.0	BXD012	9	9	B	D	10	1	-1	contr
chr1	68197947	68197970	AAT	3	12.0	8.0	BXD032	13	13	D	D	12	1	1	expan
chr1	68197947	68197970	AAT	3	12.0	8.0	BXD006	13	13	D	B	12	1	1	expan
chr1	68197947	68197970	AAT	3	12.0	8.0	BXD089	9	9	B	B	8	1	1	expan
chr1	68239830	68239885	AGAT	4	10.0	14.0	BXD011	12	12	B	D	14	2	-1	contr
chr1	68239830	68239885	AGAT	4	10.0	14.0	BXD002	13	13	B	D	14	1	-1	contr
chr1	68239830	68239885	AGAT	4	10.0	14.0	BXD073a	15	15	B	B	14	1	1	expan
chr1	68242770	68242817	AAAT	4	9.0	12.0	BXD073a	11	11	B	B	12	1	-1	contr
chr1	68279928	68279979	ATCC	4	10.0	13.0	BXD011	14	14	B	D	13	1	1	expan
chr1	68279928	68279979	ATCC	4	10.0	13.0	BXD038	14	14	B	B	13	1	1	expan
chr1	68279928	68279979	ATCC	4	10.0	13.0	BXD044	12	12	B	B	13	1	-1	contr
chr1	68279928	68279979	ATCC	4	10.0	13.0	BXD005	12	12	B	B	13	1	-1	contr
chr1	68279928	68279979	ATCC	4	10.0	13.0	BXD016	12	12	B	D	13	1	-1	contr
chr1	68383368	68383393	AC	2	19.0	13.0	BXD032	20	20	D	D	19	1	1	expan
chr1	68634402	68634437	AACT	4	8.0	9.0	BXD055	10	10	B	B	9	1	1	expan
chr1	68782336	68782391	AGAT	4	11.0	14.0	BXD024_cep	15	15	B	D	14	1	1	expan
chr1	68782336	68782391	AGAT	4	11.0	14.0	BXD049	12	12	D	B	11	1	1	expan
chr1	68782336	68782391	AGAT	4	11.0	14.0	BXD085	13	13	B	B	14	1	-1	contr
chr1	68901490	68901501	AT	2	8.0	6.0	BXD084	9	9	D	B	8	1	1	expan
chr1	68906807	68906878	AGAT	4	17.0	18.0	BXD019	16	16	D	B	17	1	-1	contr
chr1	69014194	69014225	AAAT	4		8.0	BXD091	9	9	B	D	8	1	1	expan
chr1	69123137	69123171	AAACC	5	10.0	7.0	BXD152	8	8	D	D	10	2	-1	contr
chr1	69165666	69165679	AC	2	10.0	7.0	BXD048a	11	11	D	B	10	1	1	expan
chr1	69256403	69256446	AGAT	4	10.0	11.0	BXD085	12	12	B	B	11	1	1	expan
chr1	69365617	69365656	AAAT	4	10.0	10.0	BXD137	11	11	D	D	10	1	1	expan
chr1	69452248	69452283	AAAT	4	9.0	9.0	BXD011	10	10	B	D	9	1	1	expan
chr1	69452248	69452283	AAAT	4	9.0	9.0	BXD078	10	10	B	D	9	1	1	expan
chr1	69594024	69594059	AAAC	4	9.0	9.0	BXD033	10	10	D	D	9	1	1	expan
chr1	69654826	69654869	AGAT	4	11.0	11.0	BXD027	12	12	D	D	11	1	1	expan
chr1	69654826	69654869	AGAT	4	11.0	11.0	BXD001	12	12	B	D	11	1	1	expan
chr1	69654826	69654869	AGAT	4	11.0	11.0	BXD015	12	12	D	D	11	1	1	expan
chr1	69715127	69715158	AAAT	4	8.0	8.0	BXD081	9	9	B	B	8	1	1	expan
chr1	69726958	69727005	AAAT	4	13.0	12.0	BXD029	10	10	D	B	13	3	-1	contr
chr1	69726958	69727005	AAAT	4	13.0	12.0	BXD029_trl4	10	10	D	B	13	3	-1	contr
chr1	69746324	69746367	AAAT	4	11.0	11.0	BXD095	12	12	B	B	11	1	1	expan
chr1	69746324	69746367	AAAT	4	11.0	11.0	BXD075	10	10	D	B	11	1	-1	contr
chr1	69889471	69889534	AGAT	4	17.0	16.0	BXD131	15	15	B	B	16	1	-1	contr
chr1	69975698	69975745	ACATAT	6	8.0	8.0	BXD065a	9	9	B	B	8	1	1	expan
chr1	69975698	69975745	ACATAT	6	8.0	8.0	BXD065b	9	9	B	B	8	1	1	expan
chr1	70160194	70160237	ACAT	4	11.0	11.0	BXD014	10	10	B	D	11	1	-1	contr
chr1	70172863	70172910	AGAT	4	12.0	12.0	BXD005	11	11	B	B	12	1	-1	contr
chr1	70187075	70187122	AGAT	4	12.0	12.0	BXD009	11	11	B	D	12	1	-1	contr
chr1	70187075	70187122	AGAT	4	12.0	12.0	BXD091	11	11	B	D	12	1	-1	contr
chr1	70187075	70187122	AGAT	4	12.0	12.0	BXD099	13	13	B	B	12	1	1	expan
chr1	70187075	70187122	AGAT	4	12.0	12.0	BXD005	13	13	B	B	12	1	1	expan
chr1	70187075	70187122	AGAT	4	12.0	12.0	BXD019	13	13	B	B	12	1	1	expan
chr1	70390206	70390253	ACAT	4	13.0	12.0	BXD009	11	11	B	D	12	1	-1	contr
chr1	70445899	70445954	AGAT	4	14.0	14.0	BXD027	13	13	D	D	14	1	-1	contr
chr1	70445899	70445954	AGAT	4	14.0	14.0	BXD032	13	13	D	D	14	1	-1	contr
chr1	70445899	70445954	AGAT	4	14.0	14.0	BXD151	15	15	B	D	14	1	1	expan
chr1	70445899	70445954	AGAT	4	14.0	14.0	BXD069	15	15	D	B	14	1	1	expan
chr1	70445899	70445954	AGAT	4	14.0	14.0	BXD012	13	13	B	D	14	1	-1	contr
chr1	70476990	70477021	AAAT	4	8.0	8.0	BXD001	9	9	D	D	8	1	1	expan
chr1	70524541	70524568	AG	2	14.0	14.0	BXD086	15	15	D	B	14	1	1	expan
chr1	70524541	70524568	AG	2	14.0	14.0	BXD218	15	15	B	D	14	1	1	expan
chr1	70643555	70643618	AGAT	4	15.0	17.0	BXD011	16	16	B	D	17	1	-1	contr
chr1	70643555	70643618	AGAT	4	15.0	17.0	BXD038	16	16	B	B	17	1	-1	contr
chr1	70643555	70643618	AGAT	4	15.0	17.0	BXD009	16	16	B	D	17	1	-1	contr
chr1	70643555	70643618	AGAT	4	15.0	17.0	BXD013	16	16	B	D	17	1	-1	contr
chr1	70643555	70643618	AGAT	4	15.0	17.0	BXD014	16	16	B	D	17	1	-1	contr
chr1	70643555	70643618	AGAT	4	15.0	17.0	BXD024_cep	16	16	B	D	17	1	-1	contr
chr1	70643555	70643618	AGAT	4	15.0	17.0	BXD031	16	16	B	D	17	1	-1	contr
chr1	70643555	70643618	AGAT	4	15.0	17.0	BXD078	16	16	B	D	17	1	-1	contr
chr1	70643555	70643618	AGAT	4	15.0	17.0	BXD091	16	16	B	D	17	1	-1	contr
chr1	70643555	70643618	AGAT	4	15.0	17.0	BXD044	16	16	B	B	17	1	-1	contr
chr1	70643555	70643618	AGAT	4	15.0	17.0	BXD060	16	16	B	B	17	1	-1	contr
chr1	70643555	70643618	AGAT	4	15.0	17.0	BXD065a	16	16	B	B	17	1	-1	contr
chr1	70643555	70643618	AGAT	4	15.0	17.0	BXD065	16	16	B	B	17	1	-1	contr
chr1	70643555	70643618	AGAT	4	15.0	17.0	BXD065b	16	16	B	B	17	1	-1	contr
chr1	70643555	70643618	AGAT	4	15.0	17.0	BXD070	16	16	B	B	17	1	-1	contr
chr1	70643555	70643618	AGAT	4	15.0	17.0	BXD071	16	16	B	B	17	1	-1	contr
chr1	70643555	70643618	AGAT	4	15.0	17.0	BXD074	16	16	B	D	17	1	-1	contr
chr1	70643555	70643618	AGAT	4	15.0	17.0	BXD089	16	16	B	B	17	1	-1	contr
chr1	70643555	70643618	AGAT	4	15.0	17.0	BXD099	16	16	B	B	17	1	-1	contr
chr1	70643555	70643618	AGAT	4	15.0	17.0	BXD101	16	16	D	B	15	1	1	expan
chr1	70643555	70643618	AGAT	4	15.0	17.0	BXD051	16	16	B	B	17	1	-1	contr
chr1	70643555	70643618	AGAT	4	15.0	17.0	BXD005	16	16	B	B	17	1	-1	contr
chr1	70643555	70643618	AGAT	4	15.0	17.0	BXD016	16	16	B	D	17	1	-1	contr
chr1	70643555	70643618	AGAT	4	15.0	17.0	BXD019	16	16	B	B	17	1	-1	contr
chr1	70643555	70643618	AGAT	4	15.0	17.0	BXD020	16	16	B	D	17	1	-1	contr
chr1	70643555	70643618	AGAT	4	15.0	17.0	BXD021	16	16	B	D	17	1	-1	contr
chr1	70643555	70643618	AGAT	4	15.0	17.0	BXD012	16	16	B	D	17	1	-1	contr
chr1	70643555	70643618	AGAT	4	15.0	17.0	BXD085	16	16	B	B	17	1	-1	contr
chr1	70643555	70643618	AGAT	4	15.0	17.0	BXD045	16	16	B	B	17	1	-1	contr
chr1	70758279	70758326	AGAT	4	13.0	12.0	BXD181	14	14	D	B	13	1	1	expan
chr1	70758279	70758326	AGAT	4	13.0	12.0	BXD183	14	14	D	B	13	1	1	expan
chr1	70758279	70758326	AGAT	4	13.0	12.0	BXD005	15	15	B	B	12	3	1	expan
chr1	70758669	70758698	AC	2	15.0	15.0	BXD002	16	16	B	D	15	1	1	expan
chr1	70758669	70758698	AC	2	15.0	15.0	BXD069	16	16	D	B	15	1	1	expan
chr1	70758669	70758698	AC	2	15.0	15.0	BXD083	16	16	D	B	15	1	1	expan
chr1	70758669	70758698	AC	2	15.0	15.0	BXD062	16	16	D	D	15	1	1	expan
chr1	70780878	70780902	AAAAT	5	5.0	5.0	BXD077	6	6	D	B	5	1	1	expan
chr1	71332308	71332359	AGAT	4	13.0	13.0	BXD064	14	14	D	B	13	1	1	expan
chr1	71332308	71332359	AGAT	4	13.0	13.0	BXD018	14	14	B	B	13	1	1	expan
chr1	71332308	71332359	AGAT	4	13.0	13.0	BXD067	14	14	D	D	13	1	1	expan
chr1	71332308	71332359	AGAT	4	13.0	13.0	BXD084	14	14	D	B	13	1	1	expan
chr1	71332308	71332359	AGAT	4	13.0	13.0	BXD087	14	14	D	D	13	1	1	expan
chr1	71332308	71332359	AGAT	4	13.0	13.0	BXD061	14	14	D	B	13	1	1	expan
chr1	71332308	71332359	AGAT	4	13.0	13.0	BXD005	14	14	B	B	13	1	1	expan
chr1	71332308	71332359	AGAT	4	13.0	13.0	BXD069	14	14	D	B	13	1	1	expan
chr1	71332308	71332359	AGAT	4	13.0	13.0	BXD062	14	14	D	D	13	1	1	expan
chr1	71332308	71332359	AGAT	4	13.0	13.0	BXD077	14	14	D	B	13	1	1	expan
chr1	71579420	71579464	AAAAC	5	9.0	9.0	BXD002	8	8	B	D	9	1	-1	contr
chr1	71659444	71659483	AAAT	4	9.0	10.0	BXD013	8	8	D	D	9	1	-1	contr
chr1	71792089	71792154	ACATAT	6	10.0	10.0	BXD027	9	9	D	D	10	1	-1	contr
chr1	71792089	71792154	ACATAT	6	10.0	10.0	BXD006	11	11	D	B	10	1	1	expan
chr1	71792089	71792154	ACATAT	6	10.0	10.0	BXD029	11	11	D	B	10	1	1	expan
chr1	71792089	71792154	ACATAT	6	10.0	10.0	BXD029_trl4	11	11	D	B	10	1	1	expan
chr1	71792089	71792154	ACATAT	6	10.0	10.0	BXD083	11	11	D	B	10	1	1	expan
chr1	71859630	71859641	AC	2	6.0	6.0	BXD063	7	7	D	D	6	1	1	expan
chr1	71940181	71940220	ACAT	4	10.0	10.0	BXD043	11	11	D	B	10	1	1	expan
chr1	71940181	71940220	ACAT	4	10.0	10.0	BXD038	11	11	B	B	10	1	1	expan
chr1	72050943	72050974	AAGG	4	8.0	8.0	BXD012	9	9	B	D	8	1	1	expan
chr1	72121194	72121235	AAT	3	12.0	14.0	BXD091	15	15	B	D	14	1	1	expan
chr1	72122785	72122836	AGAT	4	12.0	13.0	BXD024_cep	14	14	B	D	13	1	1	expan
chr1	72122785	72122836	AGAT	4	12.0	13.0	BXD018	14	14	B	B	13	1	1	expan
chr1	72122785	72122836	AGAT	4	12.0	13.0	BXD040	14	14	B	D	13	1	1	expan
chr1	72180645	72180699	AAACC	5	11.0	11.0	BXD015	12	12	D	D	11	1	1	expan
chr1	72192907	72192946	AGAT	4	9.0	10.0	BXD022	11	11	B	B	10	1	1	expan
chr1	72721782	72721821	AATG	4	8.0	10.0	BXD060	11	11	B	B	10	1	1	expan
chr1	72771985	72772008	CCG	3	8.0	8.0	BXD168	9	9	D	D	8	1	1	expan
chr1	72807795	72807818	AAT	3	8.0	8.0	BXD077	9	9	D	B	8	1	1	expan
chr1	72970123	72970166	AAAT	4	9.0	11.0	BXD162	12	12	B	B	11	1	1	expan
chr1	72983379	72983394	ACAG	4	4.0	4.0	BXD034	3	3	D	B	4	1	-1	contr
chr1	72993594	72993605	AT	2	7.0	6.0	BXD048	8	8	D	B	7	1	1	expan
chr1	73033408	73033455	AGAT	4	12.0	12.0	BXD045	13	13	B	B	12	1	1	expan
chr1	73043026	73043069	AGAT	4	12.0	11.0	BXD102	13	13	D	B	12	1	1	expan
chr1	73134863	73134910	AAAT	4	10.0	12.0	BXD066	8	8	D	B	10	2	-1	contr
chr1	73134863	73134910	AAAT	4	10.0	12.0	BXD006	11	11	D	B	10	1	1	expan
chr1	73134863	73134910	AAAT	4	10.0	12.0	BXD095	11	11	B	B	12	1	-1	contr
chr1	73147600	73147629	AAAAC	5	6.0	6.0	BXD049	7	7	B	B	6	1	1	expan
chr1	73230104	73230143	AAAAC	5	10.0	8.0	BXD086	9	9	D	B	10	1	-1	contr
chr1	73496015	73496026	AC	2	4.0	6.0	BXD021	7	7	B	D	6	1	1	expan
chr1	73643432	73643471	AAAT	4	8.0	10.0	BXD044	11	11	B	B	10	1	1	expan
chr1	73756578	73756629	AGAT	4	13.0	13.0	BXD078	14	14	B	D	13	1	1	expan
chr1	73756578	73756629	AGAT	4	13.0	13.0	BXD091	14	14	B	D	13	1	1	expan
chr1	73756578	73756629	AGAT	4	13.0	13.0	BXD060	14	14	B	B	13	1	1	expan
chr1	73756578	73756629	AGAT	4	13.0	13.0	BXD070	14	14	B	B	13	1	1	expan
chr1	73756578	73756629	AGAT	4	13.0	13.0	BXD071	14	14	B	B	13	1	1	expan
chr1	73756578	73756629	AGAT	4	13.0	13.0	BXD074	14	14	B	D	13	1	1	expan
chr1	73756578	73756629	AGAT	4	13.0	13.0	BXD099	14	14	B	B	13	1	1	expan
chr1	73756578	73756629	AGAT	4	13.0	13.0	BXD081	14	14	B	B	13	1	1	expan
chr1	73756578	73756629	AGAT	4	13.0	13.0	BXD190	12	12	B	B	13	1	-1	contr
chr1	73756578	73756629	AGAT	4	13.0	13.0	BXD156	12	12	D	D	13	1	-1	contr
chr1	73756578	73756629	AGAT	4	13.0	13.0	BXD008	14	14	D	B	13	1	1	expan
chr1	73756578	73756629	AGAT	4	13.0	13.0	BXD085	14	14	B	B	13	1	1	expan
chr1	73756578	73756629	AGAT	4	13.0	13.0	BXD062	12	12	D	D	13	1	-1	contr
chr1	73761120	73761167	ACAGAG	6	8.0	8.0	BXD027	9	9	D	D	8	1	1	expan
chr1	74049001	74049045	AAAAC	5	9.0	9.0	BXD084	10	10	D	B	9	1	1	expan
chr1	74087204	74087251	ACAT	4	14.0	12.0	BXD019	13	13	B	B	12	1	1	expan
chr1	74263136	74263185	AAAAC	5	10.0	10.0	BXD001	11	11	D	D	10	1	1	expan
chr1	74263136	74263185	AAAAC	5	10.0	10.0	BXD019	11	11	B	B	10	1	1	expan
chr1	74523643	74523670	AAAC	4	10.0	7.0	BXD006	11	11	D	B	10	1	1	expan
chr1	74560350	74560376	AAG	3	8.0	9.0	BXD021	10	10	B	D	9	1	1	expan
chr1	74574446	74574501	ATCC	4	11.0	14.0	BXD020	15	15	B	D	14	1	1	expan
chr1	74600188	74600238	ACT	3	12.0	17.0	BXD009	18	18	B	D	17	1	1	expan
chr1	74600188	74600238	ACT	3	12.0	17.0	BXD049	16	16	B	B	17	1	-1	contr
chr1	74605865	74605916	AGAT	4	10.0	13.0	BXD011	14	14	B	D	13	1	1	expan
chr1	74605865	74605916	AGAT	4	10.0	13.0	BXD002	14	14	B	D	13	1	1	expan
chr1	74605865	74605916	AGAT	4	10.0	13.0	BXD009	14	14	B	D	13	1	1	expan
chr1	74605865	74605916	AGAT	4	10.0	13.0	BXD024_cep	14	14	B	D	13	1	1	expan
chr1	74605865	74605916	AGAT	4	10.0	13.0	BXD024	14	14	B	D	13	1	1	expan
chr1	74605865	74605916	AGAT	4	10.0	13.0	BXD091	12	12	B	D	13	1	-1	contr
chr1	74605865	74605916	AGAT	4	10.0	13.0	BXD018	14	14	B	B	13	1	1	expan
chr1	74605865	74605916	AGAT	4	10.0	13.0	BXD005	14	14	B	B	13	1	1	expan
chr1	74605865	74605916	AGAT	4	10.0	13.0	BXD019	14	14	B	B	13	1	1	expan
chr1	74605865	74605916	AGAT	4	10.0	13.0	BXD029	14	14	B	B	13	1	1	expan
chr1	74605865	74605916	AGAT	4	10.0	13.0	BXD029_trl4	14	14	B	B	13	1	1	expan
chr1	74605865	74605916	AGAT	4	10.0	13.0	BXD021	12	12	B	D	13	1	-1	contr
chr1	74605865	74605916	AGAT	4	10.0	13.0	BXD049	12	12	B	B	13	1	-1	contr
chr1	74714728	74714779	AAGC	4	13.0	13.0	BXD021	14	14	B	D	13	1	1	expan
chr1	74714728	74714779	AAGC	4	13.0	13.0	BXD127	14	14	D	B	13	1	1	expan
chr1	75269954	75270013	AAAAC	5	13.0	13.0	BXD018	14	14	B	B	13	1	1	expan
chr1	75269954	75270013	AAAAC	5	13.0	13.0	BXD019	14	14	B	B	13	1	1	expan
chr1	75517443	75517472	AAC	3	9.0	10.0	BXD073a	8	8	B	B	10	2	-1	contr
chr1	75785217	75785284	AGAT	4	13.0		BXD027	14	14	D	D	13	1	1	expan
chr1	75785217	75785284	AGAT	4	13.0		BXD043	14	14	D	B	13	1	1	expan
chr1	75785217	75785284	AGAT	4	13.0		BXD001	14	14	D	D	13	1	1	expan
chr1	75785217	75785284	AGAT	4	13.0		BXD013	14	14	D	D	13	1	1	expan
chr1	75785217	75785284	AGAT	4	13.0		BXD032	14	14	D	D	13	1	1	expan
chr1	75785217	75785284	AGAT	4	13.0		BXD123	12	12	D	D	13	1	-1	contr
chr1	75785217	75785284	AGAT	4	13.0		BXD006	14	14	D	B	13	1	1	expan
chr1	75785217	75785284	AGAT	4	13.0		BXD064	14	14	D	B	13	1	1	expan
chr1	75785217	75785284	AGAT	4	13.0		BXD065a	14	14	D	B	13	1	1	expan
chr1	75785217	75785284	AGAT	4	13.0		BXD065	14	14	D	B	13	1	1	expan
chr1	75785217	75785284	AGAT	4	13.0		BXD065b	14	14	D	B	13	1	1	expan
chr1	75785217	75785284	AGAT	4	13.0		BXD084	14	14	D	B	13	1	1	expan
chr1	75785217	75785284	AGAT	4	13.0		BXD087	14	14	D	D	13	1	1	expan
chr1	75785217	75785284	AGAT	4	13.0		BXD100	14	14	D	B	13	1	1	expan
chr1	75785217	75785284	AGAT	4	13.0		BXD061	14	14	D	B	13	1	1	expan
chr1	75785217	75785284	AGAT	4	13.0		BXD068	14	14	D	D	13	1	1	expan
chr1	75785217	75785284	AGAT	4	13.0		BXD086	14	14	D	B	13	1	1	expan
chr1	75785217	75785284	AGAT	4	13.0		BXD039	14	14	D	D	13	1	1	expan
chr1	75785217	75785284	AGAT	4	13.0		BXD042	14	14	D	B	13	1	1	expan
chr1	75785217	75785284	AGAT	4	13.0		BXD125	12	12	D	B	13	1	-1	contr
chr1	75785217	75785284	AGAT	4	13.0		BXD050	14	14	D	D	13	1	1	expan
chr1	75785217	75785284	AGAT	4	13.0		BXD148	12	12	D	D	13	1	-1	contr
chr1	75785217	75785284	AGAT	4	13.0		BXD075	14	14	D	B	13	1	1	expan
chr1	75785217	75785284	AGAT	4	13.0		BXD008	15	15	D	B	13	2	1	expan
chr1	75785217	75785284	AGAT	4	13.0		BXD028	14	14	D	D	13	1	1	expan
chr1	75785217	75785284	AGAT	4	13.0		BXD056	14	14	D	D	13	1	1	expan
chr1	75785217	75785284	AGAT	4	13.0		BXD063	14	14	D	D	13	1	1	expan
chr1	75785217	75785284	AGAT	4	13.0		BXD083	15	15	D	B	13	2	1	expan
chr1	75785217	75785284	AGAT	4	13.0		BXD102	14	14	D	B	13	1	1	expan
chr1	75785217	75785284	AGAT	4	13.0		BXD048a	14	14	D	B	13	1	1	expan
chr1	75785217	75785284	AGAT	4	13.0		BXD048	14	14	D	B	13	1	1	expan
chr1	75785217	75785284	AGAT	4	13.0		BXD211	12	12	D	D	13	1	-1	contr
chr1	75785217	75785284	AGAT	4	13.0		BXD077	15	15	D	B	13	2	1	expan
chr1	75785217	75785284	AGAT	4	13.0		BXD137	12	12	D	D	13	1	-1	contr
chr1	75785217	75785284	AGAT	4	13.0		BXD079	14	14	D	D	13	1	1	expan
chr1	75785217	75785284	AGAT	4	13.0		BXD174	12	12	D	B	13	1	-1	contr
chr1	75785217	75785284	AGAT	4	13.0		BXD197	12	12	D	D	13	1	-1	contr
chr1	75867823	75867870	ACAGAG	6	8.0	8.0	BXD050	7	7	D	D	8	1	-1	contr
chr1	75882014	75882045	AAAC	4	8.0	8.0	BXD062	7	7	D	D	8	1	-1	contr
chr1	75962094	75962145	AGAT	4	13.0	13.0	BXD066	14	14	B	B	13	1	1	expan
chr1	75962094	75962145	AGAT	4	13.0	13.0	BXD160	14	14	D	B	13	1	1	expan
chr1	75962094	75962145	AGAT	4	13.0	13.0	BXD137	14	14	D	D	13	1	1	expan
chr1	75997681	75997740	AAAAC	5	10.0	12.0	BXD005	11	11	B	B	12	1	-1	contr
chr1	76073914	76073949	AAAT	4	10.0	9.0	BXD223	11	11	D	B	10	1	1	expan
chr1	76100678	76100733	ACACACC	7	8.0	8.0	BXD020	9	9	B	D	8	1	1	expan
chr1	76272209	76272244	AAAAAC	6	7.0	6.0	BXD086	8	8	D	B	7	1	1	expan
chr1	76288002	76288045	AAAT	4	13.0	11.0	BXD199	10	10	B	B	11	1	-1	contr
chr1	76485054	76485081	AAAC	4	7.0	7.0	BXD009	8	8	B	D	7	1	1	expan
chr1	76486431	76486458	AC	2	15.0	14.0	BXD032	16	16	D	D	15	1	1	expan
chr1	76676271	76676318	AAAT	4	10.0	12.0	BXD224	11	11	D	B	10	1	1	expan
chr1	76676271	76676318	AAAT	4	10.0	12.0	BXD222	11	11	D	B	10	1	1	expan
chr1	76676271	76676318	AAAT	4	10.0	12.0	BXD056	11	11	D	D	10	1	1	expan
chr1	76676271	76676318	AAAT	4	10.0	12.0	BXD211	11	11	D	D	10	1	1	expan
chr1	76676271	76676318	AAAT	4	10.0	12.0	BXD197	11	11	D	D	10	1	1	expan
chr1	76727472	76727523	AAAT	4	11.0	13.0	BXD002	12	12	B	D	13	1	-1	contr
chr1	76727472	76727523	AAAT	4	11.0	13.0	BXD064	10	10	D	B	11	1	-1	contr
chr1	76727472	76727523	AAAT	4	11.0	13.0	BXD090	14	14	B	B	13	1	1	expan
chr1	76727472	76727523	AAAT	4	11.0	13.0	BXD050	12	12	D	D	11	1	1	expan
chr1	76729562	76729587	AG	2	13.0	13.0	BXD156	14	14	D	D	13	1	1	expan
chr1	76932135	76932166	ACAG	4		8.0	BXD014	9	9	B	D	8	1	1	expan
chr1	77086976	77086995	AC	2	10.0	10.0	BXD067	11	11	D	D	10	1	1	expan
chr1	77247182	77247233	AAAG	4	13.0	13.0	BXD013	14	14	D	D	13	1	1	expan
chr1	77247182	77247233	AAAG	4	13.0	13.0	BXD022	14	14	D	B	13	1	1	expan
chr1	77306163	77306186	AAC	3	8.0	8.0	BXD011	7	7	B	D	8	1	-1	contr
chr1	77330628	77330683	AGAT	4	14.0	14.0	BXD069	15	15	B	B	14	1	1	expan
chr1	77330628	77330683	AGAT	4	14.0	14.0	BXD176	15	15	D	B	14	1	1	expan
chr1	77330628	77330683	AGAT	4	14.0	14.0	BXD156	15	15	D	D	14	1	1	expan
chr1	77560092	77560103	CG	2	6.0	6.0	BXD005	7	7	B	B	6	1	1	expan
chr1	77696911	77696962	AAAT	4	14.0	13.0	BXD002	12	12	B	D	13	1	-1	contr
chr1	77696911	77696962	AAAT	4	14.0	13.0	BXD042	12	12	D	B	14	2	-1	contr
chr1	77696911	77696962	AAAT	4	14.0	13.0	BXD069	12	12	D	B	14	2	-1	contr
chr1	77710930	77710973	AAAT	4	11.0	11.0	BXD027	8	8	D	D	11	3	-1	contr
chr1	77710930	77710973	AAAT	4	11.0	11.0	BXD151	12	12	B	D	11	1	1	expan
chr1	77710930	77710973	AAAT	4	11.0	11.0	BXD128	12	12	B	D	11	1	1	expan
chr1	77710930	77710973	AAAT	4	11.0	11.0	BXD056	12	12	D	D	11	1	1	expan
chr1	77858662	77858721	AGAT	4	15.0	15.0	BXD011	16	16	B	D	15	1	1	expan
chr1	77858662	77858721	AGAT	4	15.0	15.0	BXD027	16	16	D	D	15	1	1	expan
chr1	77858662	77858721	AGAT	4	15.0	15.0	BXD050	16	16	D	D	15	1	1	expan
chr1	77858662	77858721	AGAT	4	15.0	15.0	BXD022	14	14	D	B	15	1	-1	contr
chr1	77858662	77858721	AGAT	4	15.0	15.0	BXD149	14	14	D	D	15	1	-1	contr
chr1	77948462	77948481	AC	2	10.0	10.0	BXD122	11	11	B	D	10	1	1	expan
chr1	77963747	77963810	AGAT	4	15.0	16.0	BXD089	17	17	B	B	16	1	1	expan
chr1	77963747	77963810	AGAT	4	15.0	16.0	BXD099	18	18	B	B	16	2	1	expan
chr1	77963747	77963810	AGAT	4	15.0	16.0	BXD012	17	17	B	D	16	1	1	expan
chr1	77972023	77972058	AAGG	4	9.0	9.0	BXD008	10	10	D	B	9	1	1	expan
chr1	78000154	78000209	AACC	4	14.0	14.0	BXD027	11	11	D	D	14	3	-1	contr
chr1	78089276	78089327	AGAT	4	14.0	13.0	BXD029	15	15	B	B	13	2	1	expan
chr1	78089276	78089327	AGAT	4	14.0	13.0	BXD102	15	15	D	B	14	1	1	expan
chr1	78149533	78149572	AAAAC	5	8.0	8.0	BXD055	9	9	B	B	8	1	1	expan
chr1	78173374	78173421	AAAG	4		12.0	BXD024_cep	10	10	B	D	12	2	-1	contr
chr1	78173374	78173421	AAAG	4		12.0	BXD099	13	13	B	B	12	1	1	expan
chr1	78210151	78210182	AAAC	4	8.0	8.0	BXD168	9	9	D	D	8	1	1	expan
chr1	78339598	78339632	AAAAT	5	7.0	7.0	BXD090	6	6	B	B	7	1	-1	contr
chr1	78758802	78758853	AGAT	4	14.0	14.0	BXD043	13	13	B	B	14	1	-1	contr
chr1	78758802	78758853	AGAT	4	14.0	14.0	BXD024_cep	15	15	B	D	14	1	1	expan
chr1	78758802	78758853	AGAT	4	14.0	14.0	BXD024	15	15	B	D	14	1	1	expan
chr1	78758802	78758853	AGAT	4	14.0	14.0	BXD032	13	13	D	D	14	1	-1	contr
chr1	78758802	78758853	AGAT	4	14.0	14.0	BXD068	15	15	D	D	14	1	1	expan
chr1	78758802	78758853	AGAT	4	14.0	14.0	BXD034	15	15	D	B	14	1	1	expan
chr1	78758802	78758853	AGAT	4	14.0	14.0	BXD042	13	13	D	B	14	1	-1	contr
chr1	78758802	78758853	AGAT	4	14.0	14.0	BXD195	13	13	D	D	14	1	-1	contr
chr1	78758802	78758853	AGAT	4	14.0	14.0	BXD222	13	13	D	B	14	1	-1	contr
chr1	78758802	78758853	AGAT	4	14.0	14.0	BXD008	15	15	D	B	14	1	1	expan
chr1	78758802	78758853	AGAT	4	14.0	14.0	BXD015	13	13	D	D	14	1	-1	contr
chr1	78758802	78758853	AGAT	4	14.0	14.0	BXD204	13	13	D	D	14	1	-1	contr
chr1	78758802	78758853	AGAT	4	14.0	14.0	BXD211	13	13	D	D	14	1	-1	contr
chr1	78758802	78758853	AGAT	4	14.0	14.0	BXD217	13	13	B	B	14	1	-1	contr
chr1	78758802	78758853	AGAT	4	14.0	14.0	BXD197	13	13	D	D	14	1	-1	contr
chr1	78758802	78758853	AGAT	4	14.0	14.0	BXD114	13	13	D	B	14	1	-1	contr
chr1	78817287	78817322	AGAT	4	9.0	9.0	BXD011	10	10	B	D	9	1	1	expan
chr1	78817287	78817322	AGAT	4	9.0	9.0	BXD086	10	10	D	B	9	1	1	expan
chr1	78885159	78885210	AGAT	4	15.0	13.0	BXD031	12	12	B	D	13	1	-1	contr
chr1	78885159	78885210	AGAT	4	15.0	13.0	BXD055	14	14	B	B	13	1	1	expan
chr1	78885159	78885210	AGAT	4	15.0	13.0	BXD040	14	14	D	D	15	1	-1	contr
chr1	78885159	78885210	AGAT	4	15.0	13.0	BXD081	14	14	B	B	13	1	1	expan
chr1	78885159	78885210	AGAT	4	15.0	13.0	BXD178	14	14	B	B	13	1	1	expan
chr1	78885159	78885210	AGAT	4	15.0	13.0	BXD137	16	16	D	D	15	1	1	expan
chr1	78885159	78885210	AGAT	4	15.0	13.0	BXD174	14	14	D	B	15	1	-1	contr
chr1	78885159	78885210	AGAT	4	15.0	13.0	BXD114	16	16	D	B	15	1	1	expan
chr1	78928898	78928942	AAGAT	5	4.0	9.0	BXD002	8	8	B	D	9	1	-1	contr
chr1	78928898	78928942	AAGAT	5	4.0	9.0	BXD048	10	10	B	B	9	1	1	expan
chr1	79195187	79195222	AAAC	4	8.0	9.0	BXD029_trl4	10	10	B	B	9	1	1	expan
chr1	79199693	79199732	AAAT	4	10.0	10.0	BXD016	11	11	B	D	10	1	1	expan
chr1	79292714	79292765	AGAT	4	14.0	13.0	BXD049	15	15	D	B	14	1	1	expan
chr1	79366777	79366832	AGAT	4	17.0	14.0	BXD014	15	15	B	D	14	1	1	expan
chr1	79366777	79366832	AGAT	4	17.0	14.0	BXD032	16	16	D	D	17	1	-1	contr
chr1	79366777	79366832	AGAT	4	17.0	14.0	BXD006	16	16	D	B	17	1	-1	contr
chr1	79366777	79366832	AGAT	4	17.0	14.0	BXD090	15	15	B	B	14	1	1	expan
chr1	79366777	79366832	AGAT	4	17.0	14.0	BXD020	16	16	D	D	17	1	-1	contr
chr1	79366777	79366832	AGAT	4	17.0	14.0	BXD036	13	13	B	B	14	1	-1	contr
chr1	79905170	79905217	AGAT	4	10.0	12.0	BXD181	13	13	B	B	12	1	1	expan
chr1	79905170	79905217	AGAT	4	10.0	12.0	BXD089	13	13	B	B	12	1	1	expan
chr1	79905170	79905217	AGAT	4	10.0	12.0	BXD183	13	13	B	B	12	1	1	expan
chr1	79905170	79905217	AGAT	4	10.0	12.0	BXD029	13	13	B	B	12	1	1	expan
chr1	79905170	79905217	AGAT	4	10.0	12.0	BXD083	11	11	D	B	10	1	1	expan
chr1	79905170	79905217	AGAT	4	10.0	12.0	BXD178	13	13	B	B	12	1	1	expan
chr1	80017704	80017747	AAAT	4	10.0	11.0	BXD024_cep	12	12	B	D	11	1	1	expan
chr1	80155327	80155374	AAAG	4	12.0	12.0	BXD013	13	13	D	D	12	1	1	expan
chr1	80155327	80155374	AAAG	4	12.0	12.0	BXD022	13	13	D	B	12	1	1	expan
chr1	80155327	80155374	AAAG	4	12.0	12.0	BXD015	13	13	D	D	12	1	1	expan
chr1	80215924	80215979	AGAT	4	12.0	14.0	BXD027	13	13	D	D	12	1	1	expan
chr1	80215924	80215979	AGAT	4	12.0	14.0	BXD013	13	13	D	D	12	1	1	expan
chr1	80215924	80215979	AGAT	4	12.0	14.0	BXD032	13	13	D	D	12	1	1	expan
chr1	80215924	80215979	AGAT	4	12.0	14.0	BXD180	13	13	D	B	12	1	1	expan
chr1	80215924	80215979	AGAT	4	12.0	14.0	BXD018	13	13	B	B	14	1	-1	contr
chr1	80215924	80215979	AGAT	4	12.0	14.0	BXD089	13	13	B	B	14	1	-1	contr
chr1	80215924	80215979	AGAT	4	12.0	14.0	BXD005	15	15	B	B	14	1	1	expan
chr1	80215924	80215979	AGAT	4	12.0	14.0	BXD201	15	15	B	D	14	1	1	expan
chr1	80215924	80215979	AGAT	4	12.0	14.0	BXD020	13	13	D	D	12	1	1	expan
chr1	80215924	80215979	AGAT	4	12.0	14.0	BXD036	15	15	B	B	14	1	1	expan
chr1	80215924	80215979	AGAT	4	12.0	14.0	BXD081	15	15	B	B	14	1	1	expan
chr1	80215924	80215979	AGAT	4	12.0	14.0	BXD022	13	13	D	B	12	1	1	expan
chr1	80215924	80215979	AGAT	4	12.0	14.0	BXD008	13	13	D	B	12	1	1	expan
chr1	80215924	80215979	AGAT	4	12.0	14.0	BXD012	15	15	B	D	14	1	1	expan
chr1	80215924	80215979	AGAT	4	12.0	14.0	BXD015	13	13	D	D	12	1	1	expan
chr1	80215924	80215979	AGAT	4	12.0	14.0	BXD028	13	13	D	D	12	1	1	expan
chr1	80345734	80345777	AAGG	4	11.0	11.0	BXD020	12	12	D	D	11	1	1	expan
chr1	80345734	80345777	AAGG	4	11.0	11.0	BXD015	10	10	D	D	11	1	-1	contr
chr1	80345734	80345777	AAGG	4	11.0	11.0	BXD028	10	10	D	D	11	1	-1	contr
chr1	80395638	80395657	AAAC	4	7.0	5.0	BXD065a	8	8	D	B	7	1	1	expan
chr1	80772443	80772498	AGAT	4	14.0	14.0	BXD170	15	15	D	D	14	1	1	expan
chr1	80922107	80922138	AAAC	4	8.0	8.0	BXD217	9	9	B	B	8	1	1	expan
chr1	81068087	81068130	AAAT	4	11.0	11.0	BXD031	12	12	B	D	11	1	1	expan
chr1	81068087	81068130	AAAT	4	11.0	11.0	BXD091	12	12	B	D	11	1	1	expan
chr1	81260848	81260895	AAAT	4	11.0		BXD014	13	13	B	D	12	1	1	expan
chr1	81290261	81290304	AGAT	4	11.0	11.0	BXD036	10	10	B	B	11	1	-1	contr
chr1	81306873	81306916	AGAT	4	11.0	11.0	BXD051	12	12	B	B	11	1	1	expan
chr1	81306873	81306916	AGAT	4	11.0	11.0	BXD040	12	12	D	D	11	1	1	expan
chr1	81309485	81309529	AAAAC	5	9.0	9.0	BXD065a	10	10	D	B	9	1	1	expan
chr1	81309485	81309529	AAAAC	5	9.0	9.0	BXD065	10	10	D	B	9	1	1	expan
chr1	81309485	81309529	AAAAC	5	9.0	9.0	BXD065b	10	10	D	B	9	1	1	expan
chr1	81326909	81326956	AAAG	4	12.0	12.0	BXD031	13	13	B	D	12	1	1	expan
chr1	81358034	81358093	AAAAC	5	12.0	12.0	BXD027	13	13	D	D	12	1	1	expan
chr1	81358034	81358093	AAAAC	5	12.0	12.0	BXD024_cep	11	11	D	D	12	1	-1	contr
chr1	81358034	81358093	AAAAC	5	12.0	12.0	BXD015	13	13	D	D	12	1	1	expan
chr1	81630081	81630116	AGAT	4	9.0	9.0	BXD016	10	10	B	D	9	1	1	expan
chr1	81899493	81899562	AAACC	5	14.0	14.0	BXD181	13	13	B	B	14	1	-1	contr
chr1	81899493	81899562	AAACC	5	14.0	14.0	BXD173	13	13	D	D	14	1	-1	contr
chr1	81899493	81899562	AAACC	5	14.0	14.0	BXD015	13	13	D	D	14	1	-1	contr
chr1	81929204	81929257	ACACAT	6	9.0	9.0	BXD021	8	8	B	D	9	1	-1	contr
chr1	81929434	81929481	AGATAT	6	8.0	8.0	BXD022	9	9	D	B	8	1	1	expan
chr1	82196220	82196259	AAAAC	5	8.0	8.0	BXD018	9	9	B	B	8	1	1	expan
chr1	82254121	82254172	AAAT	4	13.0	13.0	BXD184	14	14	D	D	13	1	1	expan
chr1	82254121	82254172	AAAT	4	13.0	13.0	BXD032	12	12	D	D	13	1	-1	contr
chr1	82254121	82254172	AAAT	4	13.0	13.0	BXD019	12	12	B	B	13	1	-1	contr
chr1	82280934	82280977	AAAG	4	11.0	11.0	BXD060	12	12	B	B	11	1	1	expan
chr1	82280934	82280977	AAAG	4	11.0	11.0	BXD074	12	12	B	D	11	1	1	expan
chr1	82280934	82280977	AAAG	4	11.0	11.0	BXD073b	12	12	B	B	11	1	1	expan
chr1	82294899	82294942	AAAT	4	11.0	11.0	BXD049	10	10	D	B	11	1	-1	contr
chr1	82302865	82302914	AAAAT	5	10.0	10.0	BXD101	9	9	B	B	10	1	-1	contr
chr1	82524632	82524673	ACAGAG	6	7.0	7.0	BXD031	8	8	B	D	7	1	1	expan
chr1	82546337	82546364	AC	2	14.0	14.0	BXD009	15	15	B	D	14	1	1	expan
chr1	82576793	82576840	AGAT	4	11.0	12.0	BXD048	13	13	B	B	12	1	1	expan
chr1	82587934	82587993	AGAT	4		15.0	BXD011	14	14	B	D	15	1	-1	contr
chr1	82587934	82587993	AGAT	4		15.0	BXD012	14	14	B	D	15	1	-1	contr
chr1	82758853	82758896	AATC	4	11.0	11.0	BXD012	10	10	B	D	11	1	-1	contr
chr1	82803735	82803750	AC	2	8.0	8.0	BXD034	9	9	D	B	8	1	1	expan
chr1	82818896	82818931	AAAT	4	9.0	9.0	BXD024_cep	10	10	D	D	9	1	1	expan
chr1	82818896	82818931	AAAT	4	9.0	9.0	BXD024	10	10	D	D	9	1	1	expan
chr1	82847165	82847209	AAAAC	5	9.0	9.0	BXD005	10	10	B	B	9	1	1	expan
chr1	82941942	82941966	AAAAC	5	5.0	5.0	BXD213	6	6	B	D	5	1	1	expan
chr1	82973126	82973164	AAT	3	13.0		BXD147	14	14	D	B	13	1	1	expan
chr1	83025953	83025988	AGAT	4	10.0	9.0	BXD098	11	11	D	B	10	1	1	expan
chr1	83088607	83088638	AAAT	4	8.0	8.0	BXD028	9	9	D	D	8	1	1	expan
chr1	83240072	83240123	AGAT	4	12.0	13.0	BXD044	14	14	B	B	13	1	1	expan
chr1	83240072	83240123	AGAT	4	12.0	13.0	BXD048a	14	14	B	B	13	1	1	expan
chr1	83240072	83240123	AGAT	4	12.0	13.0	BXD175	14	14	B	D	13	1	1	expan
chr1	83247742	83247789	AGAT	4	11.0	12.0	BXD031	13	13	B	D	12	1	1	expan
chr1	83334265	83334324	AGATG	5	12.0	12.0	BXD067	13	13	D	D	12	1	1	expan
chr1	83334265	83334324	AGATG	5	12.0	12.0	BXD033	13	13	D	D	12	1	1	expan
chr1	83545977	83546016	AAAT	4	10.0	10.0	BXD018	9	9	B	B	10	1	-1	contr
chr1	83545977	83546016	AAAT	4	10.0	10.0	BXD065b	9	9	D	B	10	1	-1	contr
chr1	83545977	83546016	AAAT	4	10.0	10.0	BXD048	11	11	B	B	10	1	1	expan
chr1	83545977	83546016	AAAT	4	10.0	10.0	BXD204	11	11	D	D	10	1	1	expan
chr1	83772456	83772507	AGAT	4	13.0	13.0	BXD045	14	14	B	B	13	1	1	expan
chr1	83930108	83930162	AAAAC	5	11.0	11.0	BXD056	12	12	D	D	11	1	1	expan
chr1	83997595	83997618	AAAT	4	6.0	6.0	BXD013	4	4	D	D	6	2	-1	contr
chr1	84155048	84155087	AAAT	4	10.0	10.0	BXD016	11	11	B	D	10	1	1	expan
chr1	84223722	84223765	AGAT	4	11.0	11.0	BXD038	12	12	B	B	11	1	1	expan
chr1	84223722	84223765	AGAT	4	11.0	11.0	BXD156	12	12	D	D	11	1	1	expan
chr1	84223722	84223765	AGAT	4	11.0	11.0	BXD149	12	12	D	D	11	1	1	expan
chr1	84223722	84223765	AGAT	4	11.0	11.0	BXD147	12	12	D	B	11	1	1	expan
chr1	84223722	84223765	AGAT	4	11.0	11.0	BXD114	12	12	D	B	11	1	1	expan
chr1	84300817	84300860	AGAT	4	11.0	11.0	BXD039	12	12	D	D	11	1	1	expan
chr1	84300817	84300860	AGAT	4	11.0	11.0	BXD028	12	12	D	D	11	1	1	expan
chr1	84541724	84541759	AGAT	4	9.0	9.0	BXD081	10	10	D	B	9	1	1	expan
chr1	84541724	84541759	AGAT	4	9.0	9.0	BXD085	8	8	B	B	9	1	-1	contr
chr1	84659773	84659786	AC	2	7.0	7.0	BXD038	8	8	B	B	7	1	1	expan
chr1	84857069	84857086	AAC	3	6.0	6.0	BXD040	7	7	D	D	6	1	1	expan
chr1	84865578	84865605	AAAT	4	7.0	7.0	BXD002	8	8	B	D	7	1	1	expan
chr1	85728530	85728557	AAAG	4	7.0	7.0	BXD198	8	8	D	D	7	1	1	expan
chr1	85741857	85741888	AAAT	4	8.0	8.0	BXD024_cep	9	9	D	D	8	1	1	expan
chr1	85741857	85741888	AAAT	4	8.0	8.0	BXD024	9	9	D	D	8	1	1	expan
chr1	85771302	85771353	ACGC	4	13.0	13.0	BXD024	12	12	D	D	13	1	-1	contr
chr1	85771302	85771353	ACGC	4	13.0	13.0	BXD006	12	12	D	B	13	1	-1	contr
chr1	85771302	85771353	ACGC	4	13.0	13.0	BXD051	12	12	B	B	13	1	-1	contr
chr1	85772527	85772566	AGAT	4	10.0	10.0	BXD048a	11	11	B	B	10	1	1	expan
chr1	85772527	85772566	AGAT	4	10.0	10.0	BXD048	11	11	B	B	10	1	1	expan
chr1	85772527	85772566	AGAT	4	10.0	10.0	BXD053	11	11	B	B	10	1	1	expan
chr1	85773079	85773134	AGAT	4	13.0	14.0	BXD180	12	12	D	B	13	1	-1	contr
chr1	85773079	85773134	AGAT	4	13.0	14.0	BXD029	17	17	B	B	14	3	1	expan
chr1	85773079	85773134	AGAT	4	13.0	14.0	BXD029_trl4	17	17	B	B	14	3	1	expan
chr1	85773079	85773134	AGAT	4	13.0	14.0	BXD048a	15	15	B	B	14	1	1	expan
chr1	85776861	85776872	AAAC	4	3.0	3.0	BXD079	8	8	D	D	3	5	1	expan
chr1	85776875	85776914	AAAAC	5	11.0	8.0	BXD079	12	12	D	D	11	1	1	expan
chr1	86087651	86087690	AATG	4	13.0	10.0	BXD013	12	12	D	D	13	1	-1	contr
chr1	86087651	86087690	AATG	4	13.0	10.0	BXD024_cep	12	12	D	D	13	1	-1	contr
chr1	86087651	86087690	AATG	4	13.0	10.0	BXD024	12	12	D	D	13	1	-1	contr
chr1	86087651	86087690	AATG	4	13.0	10.0	BXD032	12	12	D	D	13	1	-1	contr
chr1	86087651	86087690	AATG	4	13.0	10.0	BXD006	12	12	D	B	13	1	-1	contr
chr1	86087651	86087690	AATG	4	13.0	10.0	BXD169	14	14	D	B	13	1	1	expan
chr1	86087651	86087690	AATG	4	13.0	10.0	BXD219	14	14	D	D	13	1	1	expan
chr1	86087651	86087690	AATG	4	13.0	10.0	BXD008	12	12	D	B	13	1	-1	contr
chr1	86087651	86087690	AATG	4	13.0	10.0	BXD015	12	12	D	D	13	1	-1	contr
chr1	86087651	86087690	AATG	4	13.0	10.0	BXD198	14	14	D	D	13	1	1	expan
chr1	86087651	86087690	AATG	4	13.0	10.0	BXD077	14	14	D	B	13	1	1	expan
chr1	86087651	86087690	AATG	4	13.0	10.0	BXD079	14	14	D	D	13	1	1	expan
chr1	86098106	86098133	AAAT	4	9.0	7.0	BXD169	10	10	D	B	9	1	1	expan
chr1	86098106	86098133	AAAT	4	9.0	7.0	BXD042	10	10	D	B	9	1	1	expan
chr1	86268029	86268064	ACAT	4	11.0	9.0	BXD028	10	10	D	D	11	1	-1	contr
chr1	86316317	86316352	AAAT	4	8.0	9.0	BXD051	10	10	B	B	9	1	1	expan
chr1	86337982	86338035	ACT	3	12.0	18.0	BXD018	17	17	B	B	18	1	-1	contr
chr1	86337982	86338035	ACT	3	12.0	18.0	BXD019	17	17	B	B	18	1	-1	contr
chr1	86338924	86338959	AATG	4	9.0	9.0	BXD009	10	10	B	D	9	1	1	expan
chr1	86603503	86603542	AAAAC	5	5.0	8.0	BXD196	7	7	B	D	8	1	-1	contr
chr1	86603503	86603542	AAAAC	5	5.0	8.0	BXD227	7	7	B	D	8	1	-1	contr
chr1	86615725	86615760	AAAT	4	9.0	9.0	BXD016	10	10	B	D	9	1	1	expan
chr1	86615725	86615760	AAAT	4	9.0	9.0	BXD029	10	10	B	B	9	1	1	expan
chr1	86615725	86615760	AAAT	4	9.0	9.0	BXD029_trl4	10	10	B	B	9	1	1	expan
chr1	86615725	86615760	AAAT	4	9.0	9.0	BXD204	10	10	D	D	9	1	1	expan
chr1	86820327	86820362	ACAG	4		9.0	BXD090	8	8	B	B	9	1	-1	contr
chr1	86858608	86858659	AGAT	4	11.0	13.0	BXD002	14	14	B	D	13	1	1	expan
chr1	86858608	86858659	AGAT	4	11.0	13.0	BXD009	12	12	B	D	13	1	-1	contr
chr1	86858608	86858659	AGAT	4	11.0	13.0	BXD016	14	14	B	D	13	1	1	expan
chr1	86858608	86858659	AGAT	4	11.0	13.0	BXD073b	14	14	B	B	13	1	1	expan
chr1	86858608	86858659	AGAT	4	11.0	13.0	BXD187	14	14	B	D	13	1	1	expan
chr1	86858608	86858659	AGAT	4	11.0	13.0	BXD050	12	12	B	D	13	1	-1	contr
chr1	86881562	86881613	AGAT	4	17.0	13.0	BXD042	18	18	D	B	17	1	1	expan
chr1	87017189	87017218	AAAAG	5	6.0	6.0	BXD100	7	7	B	B	6	1	1	expan
chr1	87547610	87547657	AGAT	4	13.0	12.0	BXD024_cep	14	14	D	D	13	1	1	expan
chr1	87547610	87547657	AGAT	4	13.0	12.0	BXD125	14	14	D	B	13	1	1	expan
chr1	87547610	87547657	AGAT	4	13.0	12.0	BXD198	14	14	D	D	13	1	1	expan
chr1	87547610	87547657	AGAT	4	13.0	12.0	BXD172	14	14	D	B	13	1	1	expan
chr1	87599505	87599540	AGAT	4	12.0	9.0	BXD131	10	10	B	B	9	1	1	expan
chr1	87599505	87599540	AGAT	4	12.0	9.0	BXD056	11	11	D	D	12	1	-1	contr
chr1	87702000	87702049	AAAAC	5		10.0	BXD039	11	11	D	D	14	3	-1	contr
chr1	87844021	87844064	AAAT	4	9.0	11.0	BXD111	12	12	B	B	11	1	1	expan
chr1	87956948	87956979	AAAT	4	7.0	9.0	BXD027	8	8	B	D	9	1	-1	contr
chr1	87956948	87956979	AAAT	4	7.0	9.0	BXD043	8	8	B	B	9	1	-1	contr
chr1	87956948	87956979	AAAT	4	7.0	9.0	BXD038	8	8	B	B	9	1	-1	contr
chr1	87956948	87956979	AAAT	4	7.0	9.0	BXD002	8	8	B	D	9	1	-1	contr
chr1	87956948	87956979	AAAT	4	7.0	9.0	BXD009	8	8	B	D	9	1	-1	contr
chr1	87956948	87956979	AAAT	4	7.0	9.0	BXD014	8	8	B	D	9	1	-1	contr
chr1	87956948	87956979	AAAT	4	7.0	9.0	BXD031	8	8	D	D	7	1	1	expan
chr1	87956948	87956979	AAAT	4	7.0	9.0	BXD078	8	8	B	D	9	1	-1	contr
chr1	87956948	87956979	AAAT	4	7.0	9.0	BXD066	8	8	B	B	9	1	-1	contr
chr1	87956948	87956979	AAAT	4	7.0	9.0	BXD091	8	8	B	D	9	1	-1	contr
chr1	87956948	87956979	AAAT	4	7.0	9.0	BXD151	8	8	B	D	9	1	-1	contr
chr1	87956948	87956979	AAAT	4	7.0	9.0	BXD064	8	8	B	B	9	1	-1	contr
chr1	87956948	87956979	AAAT	4	7.0	9.0	BXD044	8	8	B	B	9	1	-1	contr
chr1	87956948	87956979	AAAT	4	7.0	9.0	BXD060	8	8	B	B	9	1	-1	contr
chr1	87956948	87956979	AAAT	4	7.0	9.0	BXD018	8	8	B	B	9	1	-1	contr
chr1	87956948	87956979	AAAT	4	7.0	9.0	BXD070	8	8	B	B	9	1	-1	contr
chr1	87956948	87956979	AAAT	4	7.0	9.0	BXD071	8	8	B	B	9	1	-1	contr
chr1	87956948	87956979	AAAT	4	7.0	9.0	BXD074	8	8	B	D	9	1	-1	contr
chr1	87956948	87956979	AAAT	4	7.0	9.0	BXD089	8	8	B	B	9	1	-1	contr
chr1	87956948	87956979	AAAT	4	7.0	9.0	BXD099	8	8	B	B	9	1	-1	contr
chr1	87956948	87956979	AAAT	4	7.0	9.0	BXD100	8	8	B	B	9	1	-1	contr
chr1	87956948	87956979	AAAT	4	7.0	9.0	BXD101	8	8	B	B	9	1	-1	contr
chr1	87956948	87956979	AAAT	4	7.0	9.0	BXD061	8	8	B	B	9	1	-1	contr
chr1	87956948	87956979	AAAT	4	7.0	9.0	BXD073	8	8	B	B	9	1	-1	contr
chr1	87956948	87956979	AAAT	4	7.0	9.0	BXD051	8	8	B	B	9	1	-1	contr
chr1	87956948	87956979	AAAT	4	7.0	9.0	BXD016	8	8	B	D	9	1	-1	contr
chr1	87956948	87956979	AAAT	4	7.0	9.0	BXD073b	8	8	B	B	9	1	-1	contr
chr1	87956948	87956979	AAAT	4	7.0	9.0	BXD019	8	8	B	B	9	1	-1	contr
chr1	87956948	87956979	AAAT	4	7.0	9.0	BXD033	8	8	B	D	9	1	-1	contr
chr1	87956948	87956979	AAAT	4	7.0	9.0	BXD029	8	8	B	B	9	1	-1	contr
chr1	87956948	87956979	AAAT	4	7.0	9.0	BXD029_trl4	8	8	B	B	9	1	-1	contr
chr1	87956948	87956979	AAAT	4	7.0	9.0	BXD111	8	8	B	B	9	1	-1	contr
chr1	87956948	87956979	AAAT	4	7.0	9.0	BXD036	8	8	B	B	9	1	-1	contr
chr1	87956948	87956979	AAAT	4	7.0	9.0	BXD088	8	8	B	B	9	1	-1	contr
chr1	87956948	87956979	AAAT	4	7.0	9.0	BXD128	8	8	B	D	9	1	-1	contr
chr1	87956948	87956979	AAAT	4	7.0	9.0	BXD131	8	8	B	B	9	1	-1	contr
chr1	87956948	87956979	AAAT	4	7.0	9.0	BXD021	8	8	B	D	9	1	-1	contr
chr1	87956948	87956979	AAAT	4	7.0	9.0	BXD012	8	8	B	D	9	1	-1	contr
chr1	87956948	87956979	AAAT	4	7.0	9.0	BXD083	8	8	B	B	9	1	-1	contr
chr1	87956948	87956979	AAAT	4	7.0	9.0	BXD085	8	8	B	B	9	1	-1	contr
chr1	87956948	87956979	AAAT	4	7.0	9.0	BXD048a	8	8	B	B	9	1	-1	contr
chr1	87956948	87956979	AAAT	4	7.0	9.0	BXD048	8	8	B	B	9	1	-1	contr
chr1	87956948	87956979	AAAT	4	7.0	9.0	BXD045	8	8	B	B	9	1	-1	contr
chr1	87956948	87956979	AAAT	4	7.0	9.0	BXD174	8	8	B	B	9	1	-1	contr
chr1	87956948	87956979	AAAT	4	7.0	9.0	BXD053	8	8	B	B	9	1	-1	contr
chr1	88687509	88687532	AACC	4	10.0	6.0	BXD031	11	11	D	D	10	1	1	expan
chr1	88761750	88761777	AAAT	4	7.0	7.0	BXD009	5	5	B	D	7	2	-1	contr
chr1	88811462	88811505	ACAT	4	8.0	11.0	BXD083	12	12	B	B	11	1	1	expan
chr1	88907210	88907236	AAG	3	9.0	9.0	BXD195	11	11	D	D	9	2	1	expan
chr1	88942633	88942676	AGAT	4	12.0	11.0	BXD067	13	13	D	D	12	1	1	expan
chr1	88942633	88942676	AGAT	4	12.0	11.0	BXD005	13	13	D	B	12	1	1	expan
chr1	88942633	88942676	AGAT	4	12.0	11.0	BXD029	10	10	B	B	11	1	-1	contr
chr1	88942633	88942676	AGAT	4	12.0	11.0	BXD029_trl4	10	10	B	B	11	1	-1	contr
chr1	88942633	88942676	AGAT	4	12.0	11.0	BXD021	10	10	B	D	11	1	-1	contr
chr1	89092743	89092770	AC	2		14.0	BXD005	15	15	D	B	14	1	1	expan
chr1	89380375	89380422	AGAT	4	12.0		BXD013	11	11	D	D	12	1	-1	contr
chr1	89380375	89380422	AGAT	4	12.0		BXD031	11	11	D	D	12	1	-1	contr
chr1	89380375	89380422	AGAT	4	12.0		BXD022	11	11	D	B	12	1	-1	contr
chr1	89398099	89398134	AGAT	4	9.0	9.0	BXD184	8	8	D	D	9	1	-1	contr
chr1	89410978	89411007	AC	2	15.0	15.0	BXD191	17	17	B	D	15	2	1	expan
chr1	89914037	89914060	AAAC	4	6.0	6.0	BXD048a	7	7	B	B	6	1	1	expan
chr1	89950111	89950142	AATC	4	8.0	8.0	BXD083	9	9	B	B	8	1	1	expan
chr1	89984431	89984482	AGAT	4	16.0	13.0	BXD038	14	14	B	B	13	1	1	expan
chr1	89984431	89984482	AGAT	4	16.0	13.0	BXD002	12	12	B	D	13	1	-1	contr
chr1	89984431	89984482	AGAT	4	16.0	13.0	BXD032	15	15	D	D	16	1	-1	contr
chr1	89984431	89984482	AGAT	4	16.0	13.0	BXD018	15	15	D	B	16	1	-1	contr
chr1	89984431	89984482	AGAT	4	16.0	13.0	BXD065a	17	17	D	B	16	1	1	expan
chr1	89984431	89984482	AGAT	4	16.0	13.0	BXD067	15	15	D	D	16	1	-1	contr
chr1	89984431	89984482	AGAT	4	16.0	13.0	BXD084	15	15	D	B	16	1	-1	contr
chr1	89984431	89984482	AGAT	4	16.0	13.0	BXD171	15	15	D	B	16	1	-1	contr
chr1	89984431	89984482	AGAT	4	16.0	13.0	BXD086	15	15	D	B	16	1	-1	contr
chr1	89984431	89984482	AGAT	4	16.0	13.0	BXD050	14	14	B	D	13	1	1	expan
chr1	89984431	89984482	AGAT	4	16.0	13.0	BXD028	15	15	D	D	16	1	-1	contr
chr1	89984431	89984482	AGAT	4	16.0	13.0	BXD063	15	15	D	D	16	1	-1	contr
chr1	89984431	89984482	AGAT	4	16.0	13.0	BXD102	15	15	D	B	16	1	-1	contr
chr1	89984431	89984482	AGAT	4	16.0	13.0	BXD062	15	15	D	D	16	1	-1	contr
chr1	89984431	89984482	AGAT	4	16.0	13.0	BXD079	15	15	D	D	16	1	-1	contr
chr1	90037567	90037610	AGAT	4	9.0	11.0	BXD060	12	12	B	B	11	1	1	expan
chr1	90037567	90037610	AGAT	4	9.0	11.0	BXD100	12	12	B	B	11	1	1	expan
chr1	90110361	90110410	AAAAC	5	8.0	10.0	BXD021	9	9	B	D	10	1	-1	contr
chr1	90126076	90126115	AGAT	4	10.0	10.0	BXD027	11	11	B	D	10	1	1	expan
chr1	90126076	90126115	AGAT	4	10.0	10.0	BXD015	11	11	D	D	10	1	1	expan
chr1	90199694	90199725	AGAT	4	8.0	8.0	BXD038	9	9	B	B	8	1	1	expan
chr1	90317573	90317624	AGAT	4	12.0	13.0	BXD043	14	14	B	B	13	1	1	expan
chr1	90317573	90317624	AGAT	4	12.0	13.0	BXD039	11	11	D	D	12	1	-1	contr
chr1	90368289	90368351	AGCGCCC	7	6.0	9.0	BXD077	4	4	D	B	6	2	-1	contr
chr1	90746971	90747018	ATCC	4	12.0	12.0	BXD005	13	13	D	B	12	1	1	expan
chr1	90746971	90747018	ATCC	4	12.0	12.0	BXD028	13	13	D	D	12	1	1	expan
chr1	90894946	90894989	AAGG	4	11.0	11.0	BXD018	12	12	D	B	11	1	1	expan
chr1	90915616	90915654	AAC	3	13.0	13.0	BXD001	11	11	B	D	13	2	-1	contr
chr1	91018594	91018641	AGAT	4	12.0	12.0	BXD009	13	13	B	D	12	1	1	expan
chr1	91018594	91018641	AGAT	4	12.0	12.0	BXD074	13	13	B	D	12	1	1	expan
chr1	91018594	91018641	AGAT	4	12.0	12.0	BXD218	13	13	B	D	12	1	1	expan
chr1	91018594	91018641	AGAT	4	12.0	12.0	BXD214	13	13	B	B	12	1	1	expan
chr1	91032644	91032664	ACTGCCG	7	3.0	3.0	BXD147	4	4	D	B	3	1	1	expan
chr1	91315245	91315296	ACAT	4	11.0	13.0	BXD036	14	14	B	B	13	1	1	expan
chr1	91315245	91315296	ACAT	4	11.0	13.0	BXD131	12	12	B	B	13	1	-1	contr
chr1	91406399	91406430	AGAT	4	10.0	8.0	BXD184	9	9	D	D	10	1	-1	contr
chr1	91406399	91406430	AGAT	4	10.0	8.0	BXD002	9	9	B	D	8	1	1	expan
chr1	91406399	91406430	AGAT	4	10.0	8.0	BXD013	9	9	D	D	10	1	-1	contr
chr1	91406399	91406430	AGAT	4	10.0	8.0	BXD024_cep	9	9	D	D	10	1	-1	contr
chr1	91406399	91406430	AGAT	4	10.0	8.0	BXD031	9	9	D	D	10	1	-1	contr
chr1	91406399	91406430	AGAT	4	10.0	8.0	BXD181	9	9	D	B	10	1	-1	contr
chr1	91406399	91406430	AGAT	4	10.0	8.0	BXD154	9	9	D	B	10	1	-1	contr
chr1	91406399	91406430	AGAT	4	10.0	8.0	BXD180	9	9	D	B	10	1	-1	contr
chr1	91406399	91406430	AGAT	4	10.0	8.0	BXD006	9	9	D	B	10	1	-1	contr
chr1	91406399	91406430	AGAT	4	10.0	8.0	BXD160	9	9	D	B	10	1	-1	contr
chr1	91406399	91406430	AGAT	4	10.0	8.0	BXD169	9	9	D	B	10	1	-1	contr
chr1	91406399	91406430	AGAT	4	10.0	8.0	BXD018	9	9	D	B	10	1	-1	contr
chr1	91406399	91406430	AGAT	4	10.0	8.0	BXD065a	9	9	D	B	10	1	-1	contr
chr1	91406399	91406430	AGAT	4	10.0	8.0	BXD065b	9	9	D	B	10	1	-1	contr
chr1	91406399	91406430	AGAT	4	10.0	8.0	BXD067	9	9	D	D	10	1	-1	contr
chr1	91406399	91406430	AGAT	4	10.0	8.0	BXD087	9	9	D	D	10	1	-1	contr
chr1	91406399	91406430	AGAT	4	10.0	8.0	BXD005	9	9	D	B	10	1	-1	contr
chr1	91406399	91406430	AGAT	4	10.0	8.0	BXD171	9	9	D	B	10	1	-1	contr
chr1	91406399	91406430	AGAT	4	10.0	8.0	BXD186	9	9	D	B	10	1	-1	contr
chr1	91406399	91406430	AGAT	4	10.0	8.0	BXD034	9	9	D	B	10	1	-1	contr
chr1	91406399	91406430	AGAT	4	10.0	8.0	BXD039	9	9	D	D	10	1	-1	contr
chr1	91406399	91406430	AGAT	4	10.0	8.0	BXD042	9	9	D	B	10	1	-1	contr
chr1	91406399	91406430	AGAT	4	10.0	8.0	BXD098	9	9	D	B	10	1	-1	contr
chr1	91406399	91406430	AGAT	4	10.0	8.0	BXD125	9	9	D	B	10	1	-1	contr
chr1	91406399	91406430	AGAT	4	10.0	8.0	BXD173	9	9	D	D	10	1	-1	contr
chr1	91406399	91406430	AGAT	4	10.0	8.0	BXD195	9	9	D	D	10	1	-1	contr
chr1	91406399	91406430	AGAT	4	10.0	8.0	BXD222	9	9	D	B	10	1	-1	contr
chr1	91406399	91406430	AGAT	4	10.0	8.0	BXD040	9	9	D	D	10	1	-1	contr
chr1	91406399	91406430	AGAT	4	10.0	8.0	BXD081	9	9	D	B	10	1	-1	contr
chr1	91406399	91406430	AGAT	4	10.0	8.0	BXD144	9	9	D	D	10	1	-1	contr
chr1	91406399	91406430	AGAT	4	10.0	8.0	BXD168	9	9	D	D	10	1	-1	contr
chr1	91406399	91406430	AGAT	4	10.0	8.0	BXD176	9	9	D	B	10	1	-1	contr
chr1	91406399	91406430	AGAT	4	10.0	8.0	BXD022	9	9	D	B	10	1	-1	contr
chr1	91406399	91406430	AGAT	4	10.0	8.0	BXD075	9	9	D	B	10	1	-1	contr
chr1	91406399	91406430	AGAT	4	10.0	8.0	BXD156	9	9	D	D	10	1	-1	contr
chr1	91406399	91406430	AGAT	4	10.0	8.0	BXD219	9	9	D	D	10	1	-1	contr
chr1	91406399	91406430	AGAT	4	10.0	8.0	BXD008	9	9	D	B	10	1	-1	contr
chr1	91406399	91406430	AGAT	4	10.0	8.0	BXD015	9	9	D	D	10	1	-1	contr
chr1	91406399	91406430	AGAT	4	10.0	8.0	BXD028	9	9	D	D	10	1	-1	contr
chr1	91406399	91406430	AGAT	4	10.0	8.0	BXD049	9	9	D	B	10	1	-1	contr
chr1	91406399	91406430	AGAT	4	10.0	8.0	BXD056	9	9	D	D	10	1	-1	contr
chr1	91406399	91406430	AGAT	4	10.0	8.0	BXD063	9	9	D	D	10	1	-1	contr
chr1	91406399	91406430	AGAT	4	10.0	8.0	BXD113	9	9	D	D	10	1	-1	contr
chr1	91406399	91406430	AGAT	4	10.0	8.0	BXD177	9	9	D	B	10	1	-1	contr
chr1	91406399	91406430	AGAT	4	10.0	8.0	BXD211	9	9	D	D	10	1	-1	contr
chr1	91406399	91406430	AGAT	4	10.0	8.0	BXD127	9	9	D	B	10	1	-1	contr
chr1	91406399	91406430	AGAT	4	10.0	8.0	BXD077	9	9	D	B	10	1	-1	contr
chr1	91406399	91406430	AGAT	4	10.0	8.0	BXD149	9	9	D	D	10	1	-1	contr
chr1	91406399	91406430	AGAT	4	10.0	8.0	BXD162	9	9	D	B	10	1	-1	contr
chr1	91406399	91406430	AGAT	4	10.0	8.0	BXD137	9	9	D	D	10	1	-1	contr
chr1	91406399	91406430	AGAT	4	10.0	8.0	BXD172	9	9	D	B	10	1	-1	contr
chr1	91406399	91406430	AGAT	4	10.0	8.0	BXD223	9	9	D	B	10	1	-1	contr
chr1	91406399	91406430	AGAT	4	10.0	8.0	BXD197	9	9	D	D	10	1	-1	contr
chr1	91406399	91406430	AGAT	4	10.0	8.0	BXD114	9	9	D	B	10	1	-1	contr
chr1	91447790	91447833	ACAT	4	9.0	11.0	BXD196	10	10	B	D	11	1	-1	contr
chr1	91447790	91447833	ACAT	4	9.0	11.0	BXD227	10	10	B	D	11	1	-1	contr
chr1	91489982	91490035	AAGAGG	6	4.0	9.0	BXD021	8	8	B	D	9	1	-1	contr
chr1	91617639	91617674	AGAT	4	10.0	9.0	BXD042	11	11	D	B	10	1	1	expan
chr1	91813044	91813079	ACAG	4	8.0	9.0	BXD027	10	10	B	D	9	1	1	expan
chr1	91896704	91896751	AGAT	4	10.0	12.0	BXD028	11	11	D	D	10	1	1	expan
chr1	91896704	91896751	AGAT	4	10.0	12.0	BXD113	11	11	D	D	10	1	1	expan
chr1	92206732	92206787	AGAT	4	11.0	14.0	BXD044	15	15	B	B	14	1	1	expan
chr1	92206732	92206787	AGAT	4	11.0	14.0	BXD081	12	12	D	B	11	1	1	expan
chr1	92206732	92206787	AGAT	4	11.0	14.0	BXD150	15	15	B	D	14	1	1	expan
chr1	92206732	92206787	AGAT	4	11.0	14.0	BXD174	15	15	B	B	14	1	1	expan
chr1	92207019	92207062	AGAT	4	12.0		BXD065a	13	13	D	B	12	1	1	expan
chr1	92218005	92218040	AAAT	4	8.0	9.0	BXD070	10	10	B	B	9	1	1	expan
chr1	92218005	92218040	AAAT	4	8.0	9.0	BXD089	10	10	B	B	9	1	1	expan
chr1	92218005	92218040	AAAT	4	8.0	9.0	BXD069	10	10	B	B	9	1	1	expan
chr1	92251956	92251983	AC	2	15.0	14.0	BXD020	17	17	D	D	15	2	1	expan
chr1	92370623	92370666	AAAG	4	14.0	11.0	BXD014	12	12	B	D	11	1	1	expan
chr1	92370623	92370666	AAAG	4	14.0	11.0	BXD034	15	15	D	B	14	1	1	expan
chr1	92558875	92558914	AGAT	4	10.0	10.0	BXD036	11	11	B	B	10	1	1	expan
chr1	92764694	92764728	AAAAC	5	7.0	7.0	BXD147	6	6	D	B	7	1	-1	contr
chr1	92811175	92811218	AAAT	4	9.0	11.0	BXD099	12	12	B	B	11	1	1	expan
chr1	92811175	92811218	AAAT	4	9.0	11.0	BXD036	10	10	B	B	11	1	-1	contr
chr1	92811175	92811218	AAAT	4	9.0	11.0	BXD085	12	12	B	B	11	1	1	expan
chr1	93122593	93122636	AAGG	4	11.0	11.0	BXD154	12	12	D	B	11	1	1	expan
chr1	93459816	93459847	AAAT	4	10.0	8.0	BXD171	11	11	D	B	10	1	1	expan
chr1	93606911	93606966	AAAT	4	11.0		BXD065a	12	12	D	B	11	1	1	expan
chr1	93606911	93606966	AAAT	4	11.0		BXD065b	12	12	D	B	11	1	1	expan
chr1	93677956	93677975	AAGG	4	14.0	5.0	BXD087	13	13	D	D	14	1	-1	contr
chr1	93677956	93677975	AAGG	4	14.0	5.0	BXD061	13	13	D	B	14	1	-1	contr
chr1	93677956	93677975	AAGG	4	14.0	5.0	BXD079	13	13	D	D	14	1	-1	contr
chr1	93701379	93701426	ACAT	4	15.0	12.0	BXD022	14	14	D	B	15	1	-1	contr
chr1	93701379	93701426	ACAT	4	15.0	12.0	BXD015	16	16	D	D	15	1	1	expan
chr1	93701379	93701426	ACAT	4	15.0	12.0	BXD056	16	16	D	D	15	1	1	expan
chr1	94163899	94163963	AAACT	5	9.0	13.0	BXD075	10	10	D	B	9	1	1	expan
chr1	94163899	94163963	AAACT	5	9.0	13.0	BXD015	10	10	D	D	9	1	1	expan
chr1	94248959	94249018	AGCAT	5	13.0	12.0	BXD006	14	14	D	B	13	1	1	expan
chr1	94498588	94498620	AGC	3	11.0	11.0	BXD029_trl4	12	12	B	B	11	1	1	expan
chr1	94606161	94606204	AAGG	4	11.0	11.0	BXD048a	12	12	B	B	11	1	1	expan
chr1	94621846	94621889	AAAT	4	10.0	11.0	BXD002	12	12	B	D	11	1	1	expan
chr1	94634802	94634849	AGAT	4		12.0	BXD009	11	11	B	D	12	1	-1	contr
chr1	94634802	94634849	AGAT	4		12.0	BXD074	11	11	B	D	12	1	-1	contr
chr1	94634802	94634849	AGAT	4		12.0	BXD100	11	11	B	B	12	1	-1	contr
chr1	94634802	94634849	AGAT	4		12.0	BXD048	11	11	B	B	12	1	-1	contr
chr1	94669869	94669928	AGAT	4	14.0	15.0	BXD091	16	16	B	D	15	1	1	expan
chr1	94694661	94694724	AGAT	4	13.0	16.0	BXD027	17	17	B	D	16	1	1	expan
chr1	94694661	94694724	AGAT	4	13.0	16.0	BXD043	17	17	B	B	16	1	1	expan
chr1	94694661	94694724	AGAT	4	13.0	16.0	BXD014	15	15	B	D	16	1	-1	contr
chr1	94694661	94694724	AGAT	4	13.0	16.0	BXD031	15	15	B	D	16	1	-1	contr
chr1	94694661	94694724	AGAT	4	13.0	16.0	BXD087	15	15	D	D	13	2	1	expan
chr1	94694661	94694724	AGAT	4	13.0	16.0	BXD051	17	17	B	B	16	1	1	expan
chr1	94694661	94694724	AGAT	4	13.0	16.0	BXD019	15	15	B	B	16	1	-1	contr
chr1	94694661	94694724	AGAT	4	13.0	16.0	BXD187	15	15	B	D	16	1	-1	contr
chr1	94694661	94694724	AGAT	4	13.0	16.0	BXD048a	17	17	B	B	16	1	1	expan
chr1	94734986	94735029	AAAT	4	12.0		BXD024_cep	13	13	D	D	12	1	1	expan
chr1	94734986	94735029	AAAT	4	12.0		BXD022	13	13	D	B	12	1	1	expan
chr1	94734986	94735029	AAAT	4	12.0		BXD083	13	13	D	B	12	1	1	expan
chr1	94805782	94805811	AC	2	15.0	15.0	BXD099	16	16	B	B	15	1	1	expan
chr1	94868963	94869006	AAAG	4	10.0	11.0	BXD011	12	12	D	D	10	2	1	expan
chr1	94868963	94869006	AAAG	4	10.0	11.0	BXD024	12	12	D	D	10	2	1	expan
chr1	94868963	94869006	AAAG	4	10.0	11.0	BXD006	12	12	D	B	10	2	1	expan
chr1	94868963	94869006	AAAG	4	10.0	11.0	BXD064	12	12	D	B	10	2	1	expan
chr1	94868963	94869006	AAAG	4	10.0	11.0	BXD067	12	12	D	D	10	2	1	expan
chr1	94868963	94869006	AAAG	4	10.0	11.0	BXD090	12	12	B	B	11	1	1	expan
chr1	94868963	94869006	AAAG	4	10.0	11.0	BXD020	12	12	D	D	10	2	1	expan
chr1	94868963	94869006	AAAG	4	10.0	11.0	BXD098	12	12	D	B	10	2	1	expan
chr1	94868963	94869006	AAAG	4	10.0	11.0	BXD056	12	12	D	D	10	2	1	expan
chr1	94868963	94869006	AAAG	4	10.0	11.0	BXD063	12	12	D	D	10	2	1	expan
chr1	94868963	94869006	AAAG	4	10.0	11.0	BXD083	12	12	D	B	10	2	1	expan
chr1	94868963	94869006	AAAG	4	10.0	11.0	BXD062	12	12	D	D	10	2	1	expan
chr1	94868963	94869006	AAAG	4	10.0	11.0	BXD077	12	12	D	B	10	2	1	expan
chr1	94942900	94942949	AAAAG	5	9.0	10.0	BXD183	11	11	B	B	10	1	1	expan
chr1	95082042	95082077	AGAT	4	12.0	9.0	BXD013	13	13	D	D	12	1	1	expan
chr1	95082042	95082077	AGAT	4	12.0	9.0	BXD018	11	11	D	B	12	1	-1	contr
chr1	95082042	95082077	AGAT	4	12.0	9.0	BXD015	13	13	D	D	12	1	1	expan
chr1	95115470	95115529	AAAAC	5	8.0		BXD114	11	11	B	B	12	1	-1	contr
chr1	95346130	95346173	AAAT	4	10.0	11.0	BXD102	12	12	B	B	11	1	1	expan
chr1	95425778	95425817	AAGG	4		10.0	BXD091	11	11	B	D	10	1	1	expan
chr1	95425778	95425817	AAGG	4		10.0	BXD100	11	11	B	B	10	1	1	expan
chr1	95510108	95510140	AAT	3	13.0	11.0	BXD027	12	12	B	D	11	1	1	expan
chr1	96160457	96160504	AAT	3	12.0	15.0	BXD027	13	13	B	D	15	2	-1	contr
chr1	96160457	96160504	AAT	3	12.0	15.0	BXD009	16	16	B	D	15	1	1	expan
chr1	96160457	96160504	AAT	3	12.0	15.0	BXD091	16	16	B	D	15	1	1	expan
chr1	96911226	96911261	AGAT	4	13.0	9.0	BXD015	14	14	D	D	13	1	1	expan
[truncated: 50,813 more rows]
