# Supplementary material for: A novel quantitative trait locus implicates Msh3 in the propensity for genome-wide short tandem repeat expansions in mice
Source: Genome Res. 2023 May;33(5):689–702. doi: 10.1101/gr.277576.122 (PMC10317118; doi:10.1101/gr.277576.122)
Supplement: Supplemental Material [file supp_gr.277576.122_Supplemental_Dataset_2.csv]

chr	pos	end	motif	motif_len	DBA	C57BL	num_mut	num_B	num_D	num_B_founder	num_D_founder	num_DD	num_DB	num_BD	num_BB	num_expan	num_contr	expan_B	contr_B	expan_D	contr_D	mut_sizes_B	mut_sizes_D	expan_BB	expan_DD	expan_DB	expan_BD	contr_BB	contr_DD	contr_BD	contr_DB	missing_D	calls_D	missing_B	calls_B	calls_BB	calls_DD	calls_BD	calls_DB	missing_BB	missing_DD	missing_BD	missing_DB
chr1	3134119	3134160	AAC	3	14.0	14.0	1	0	1	0	1	1	0	0	0	1	0	0	0	1	0		1	0	1	0	0	0	0	0	0	9	60	13	70	40	32	26	30	6	4	5	7
chr1	3327251	3327290	AGAT	4	14.0	10.0	1	0	1	1	0	0	0	1	0	1	0	0	0	1	0		1	0	0	0	1	0	0	0	0	10	59	15	68	40	30	27	28	6	6	4	9
chr1	3459217	3459272	AGAT	4	13.0	14.0	1	0	1	1	0	0	0	1	0	1	0	0	0	1	0		1	0	0	0	1	0	0	0	0	6	63	14	69	35	34	27	34	10	2	4	4
chr1	3529807	3529850	AAAT	4	9.0	11.0	1	1	0	1	0	0	0	0	1	1	0	1	0	0	0	1		1	0	0	0	0	0	0	0	7	62	12	71	42	32	28	29	4	4	3	8
chr1	3576109	3576152	AGAT	4		11.0	1	1	0	1	0	0	0	0	1	1	0	1	0	0	0	1		1	0	0	0	0	0	0	0	10	59	4	79	44	28	29	35	2	8	2	2
chr1	4055341	4055376	AAT	3	12.0	12.0	12	0	12	11	1	1	0	11	0	1	11	0	0	1	11		-1,-1,-1,-1,-1,-1,-1,-1,-1,-1,-1,1	0	1	0	0	0	0	11	0	7	62	13	70	39	31	29	31	7	5	2	6
chr1	4215533	4215568	ACAT	4	10.0	9.0	1	1	0	0	1	0	1	0	0	1	0	1	0	0	0	1		0	0	1	0	0	0	0	0	6	63	7	76	44	33	28	32	2	3	3	5
chr1	4388234	4388268	AAAAC	5	5.0	7.0	1	0	1	1	0	0	0	1	0	1	0	0	0	1	0		1	0	0	0	1	0	0	0	0	2	67	6	77	43	34	31	34	3	2	0	3
chr1	4449017	4449072	AGAT	4	15.0	14.0	1	0	1	0	1	1	0	0	0	1	0	0	0	1	0		1	0	1	0	0	0	0	0	0	14	55	20	63	35	29	24	28	10	8	6	10
chr1	4517194	4517241	AAAT	4	11.0	12.0	4	2	2	4	0	0	0	2	2	4	0	2	0	2	0	1,1	1,1	2	0	0	2	0	0	0	0	17	52	18	65	39	30	22	26	8	6	9	10
chr1	4848400	4848435	AAAC	4	7.0	9.0	1	0	1	1	0	0	0	1	0	1	0	0	0	1	0		1	0	0	0	1	0	0	0	0	2	67	2	81	46	35	31	35	0	1	1	2
chr1	4885247	4885286	AGAT	4		10.0	1	1	0	1	0	0	0	0	1	1	0	1	0	0	0	1		1	0	0	0	0	0	0	0	19	50	25	58	37	26	24	21	9	10	9	16
chr1	5899946	5899985	ACAT	4	9.0	10.0	1	0	1	0	1	1	0	0	0	0	1	0	0	0	1		-1	0	0	0	0	0	1	0	0	8	61	4	79	43	31	30	36	4	5	3	0
chr1	5927629	5927700	AAGATG	6	11.0	12.0	3	2	1	1	2	0	2	1	0	1	2	0	2	1	0	-1,-2	1	0	0	0	1	0	0	0	2	16	53	18	65	32	29	24	33	13	7	9	5
chr1	5963266	5963305	AAAC	4	10.0	10.0	1	1	0	0	1	0	1	0	0	1	0	1	0	0	0	1		0	0	1	0	0	0	0	0	0	69	8	75	40	36	33	35	7	0	0	1
chr1	6635223	6635246	AAGG	4	12.0	6.0	1	1	0	0	1	0	1	0	0	1	0	1	0	0	0	1		0	0	1	0	0	0	0	0	9	60	11	72	47	26	33	25	1	9	0	10
chr1	6722604	6722663	AAAAC	5	8.0	12.0	3	3	0	2	1	0	1	0	2	2	1	2	1	0	0	1,1,-1		1	0	1	0	1	0	0	0	8	61	11	72	38	33	27	34	10	2	6	1
chr1	7116409	7116432	AAC	3	8.0	8.0	1	0	1	1	0	0	0	1	0	1	0	0	0	1	0		1	0	0	0	1	0	0	0	0	2	67	3	80	46	34	32	34	2	1	1	1
chr1	7554806	7554849	AAAT	4	9.0	11.0	1	0	1	1	0	0	0	1	0	1	0	0	0	1	0		1	0	0	0	1	0	0	0	0	7	62	13	70	42	32	29	28	6	3	4	7
chr1	7757086	7757130	ACTAT	5	6.0	9.0	17	14	3	17	0	0	0	3	14	0	17	0	14	0	3	-1,-1,-1,-1,-1,-1,-1,-1,-1,-1,-1,-1,-1,-1	-1,-1,-1	0	0	0	0	14	0	3	0	2	67	4	79	46	34	32	33	2	1	1	2
chr1	7986821	7986852	AAAC	4	9.0	8.0	11	1	10	11	0	0	0	10	1	0	11	0	1	0	10	-1	-1,-1,-1,-1,-1,-1,-1,-1,-1,-1	0	0	0	0	1	0	10	0	6	63	9	74	45	31	31	29	3	4	2	6
chr1	8290480	8290543	AGAT	4	14.0	16.0	2	1	1	0	2	1	1	0	0	2	0	1	0	1	0	1	1	0	1	1	0	0	0	0	0	17	52	23	60	31	29	22	29	17	6	11	6
chr1	8303362	8303409	AAAT	4	11.0	12.0	2	2	0	2	0	0	0	0	2	2	0	2	0	0	0	1,1		2	0	0	0	0	0	0	0	17	52	25	58	34	30	21	24	14	5	12	11
chr1	8389896	8389935	AGAT	4	10.0	10.0	2	1	1	1	1	0	1	1	0	2	0	1	0	1	0	1	1	0	0	1	1	0	0	0	0	6	63	5	78	45	33	29	33	3	2	4	2
chr1	8580889	8580912	AC	2	10.0	12.0	1	1	0	1	0	0	0	0	1	1	0	1	0	0	0	1		1	0	0	0	0	0	0	0	16	53	21	62	31	30	22	31	17	5	11	4
chr1	8646828	8646863	AAAT	4	7.0	9.0	1	1	0	1	0	0	0	0	1	1	0	1	0	0	0	1		1	0	0	0	0	0	0	0	11	58	19	64	41	27	30	23	7	8	3	12
chr1	8653498	8653537	AAAAG	5		8.0	1	1	0	0	1	0	1	0	0	1	0	1	0	0	0	1		0	0	1	0	0	0	0	0	15	54	20	63	37	29	24	26	11	6	9	9
chr1	8682359	8682378	AC	2	10.0	10.0	1	0	1	1	0	0	0	1	0	1	0	0	0	1	0		1	0	0	0	1	0	0	0	0	14	55	16	67	40	29	25	27	8	6	8	8
chr1	8784610	8784647	AC	2	11.0	19.0	2	2	0	2	0	0	0	0	2	2	0	2	0	0	0	1,1		2	0	0	0	0	0	0	0	20	49	30	53	24	31	17	29	24	4	16	6
chr1	8909209	8909256	ACATAT	6	7.0	8.0	1	0	1	1	0	0	0	1	0	1	0	0	0	1	0		1	0	0	0	1	0	0	0	0	9	60	6	77	43	30	29	34	5	5	4	1
chr1	9054350	9054388	ACC	3	11.0	13.0	1	0	1	1	0	0	0	1	0	0	1	0	0	0	1		-1	0	0	0	0	0	0	1	0	5	64	9	74	41	33	30	33	7	2	3	2
chr1	9101975	9102022	AGAT	4	11.0	12.0	1	0	1	0	1	1	0	0	0	1	0	0	0	1	0		2	0	1	0	0	0	0	0	0	16	53	13	70	40	27	25	30	8	6	10	5
chr1	9273522	9273549	AATC	4	7.0	7.0	1	1	0	0	1	0	1	0	0	1	0	1	0	0	0	1		0	0	1	0	0	0	0	0	0	69	0	83	48	35	33	35	0	0	0	0
chr1	9413992	9414011	AAAC	4	7.0	5.0	1	1	0	0	1	0	1	0	0	0	1	0	1	0	0	-1		0	0	0	0	0	0	0	1	7	62	14	69	43	29	32	26	5	6	1	9
chr1	9420278	9420321	AAAC	4	8.0	11.0	2	1	1	1	1	0	1	1	0	1	1	1	0	0	1	1	-1	0	0	1	0	0	0	1	0	1	68	0	83	48	35	32	35	0	0	1	0
chr1	9808370	9808417	ATCC	4	10.0	12.0	1	0	1	1	0	0	0	1	0	1	0	0	0	1	0		3	0	0	0	1	0	0	0	0	5	64	7	76	43	34	29	33	5	1	4	2
chr1	10294485	10294552	AGAT	4	15.0	17.0	19	13	6	13	6	2	4	4	9	10	9	7	6	3	3	1,1,1,1,1,-1,-1,-1,-1,2,1,-1,-1	-1,2,1,-1,1,-1	3	1	4	2	6	1	2	0	13	56	13	70	38	30	24	32	10	4	8	3
chr1	10352703	10352758	AGAT	4	16.0	14.0	4	0	4	2	2	2	0	2	0	2	2	0	0	2	2		-1,1,-1,1	0	0	0	2	0	2	0	0	18	51	24	59	38	21	29	21	11	15	2	13
chr1	10630373	10630424	AAAG	4	14.0	13.0	2	2	0	1	1	0	1	0	1	2	0	2	0	0	0	2,1		1	0	1	0	0	0	0	0	17	52	28	55	28	26	25	26	18	10	6	8
chr1	10673910	10673965	AGAT	4		15.0	48	29	19	47	1	0	1	19	28	2	46	2	27	0	19	-1,-1,1,-1,-1,-1,-1,-1,-1,1,-1,-1,-1,-1,-1,-1,-1,-1,-1,-1,-1,-1,-1,-1,-1,-1,-1,-1,-1	-1,-1,-1,-1,-1,-1,-1,-1,-1,-1,-1,-1,-1,-1,-1,-1,-1,-1,-1	1	0	1	0	27	0	19	0	14	55	17	66	33	29	24	30	13	5	9	4
chr1	11172538	11172577	AAAT	4	11.0	10.0	1	0	1	0	1	1	0	0	0	1	0	0	0	1	0		1	0	1	0	0	0	0	0	0	17	52	13	70	43	26	25	27	4	10	7	9
chr1	11488380	11488399	AAAC	4	5.0	5.0	1	1	0	1	0	0	0	0	1	0	1	0	1	0	0	-1		0	0	0	0	1	0	0	0	0	69	1	82	46	35	33	36	1	0	0	0
chr1	11916568	11916615	AGAT	4	13.0	12.0	2	1	1	1	1	0	1	1	0	1	1	1	0	0	1	1	-1	0	0	1	0	0	0	1	0	12	57	10	73	45	30	26	28	4	6	6	6
chr1	12032607	12032630	ACAGAG	6	4.0	4.0	1	1	0	0	1	0	1	0	0	1	0	1	0	0	0	1		0	0	1	0	0	0	0	0	1	68	3	80	44	36	31	36	3	0	1	0
chr1	12066310	12066337	AAAC	4	7.0	7.0	1	1	0	0	1	0	1	0	0	0	1	0	1	0	0	-2		0	0	0	0	0	0	0	1	12	57	14	69	38	30	27	31	9	6	5	5
chr1	12083962	12084005	AGAT	4	12.0	11.0	3	1	2	0	3	2	1	0	0	3	0	1	0	2	0	1	1,1	0	2	1	0	0	0	0	0	10	59	14	69	40	33	26	29	7	3	6	7
chr1	12111417	12111448	AGAT	4	10.0	8.0	2	1	1	0	2	1	1	0	0	2	0	1	0	1	0	1	1	0	1	1	0	0	0	0	0	6	63	6	77	45	34	28	32	2	2	4	4
chr1	12313033	12313080	AGAT	4	14.0	12.0	6	1	5	2	4	3	1	2	0	4	2	0	1	4	1	-1	-1,1,1,1,1	0	2	0	2	0	1	0	1	6	63	10	73	41	31	31	32	6	5	1	4
chr1	12385232	12385266	AAAAC	5	10.0	7.0	14	7	7	0	14	7	7	0	0	0	14	0	7	0	7	-1,-1,-1,-1,-1,-1,-1	-1,-2,-1,-1,-1,-1,-1	0	0	0	0	0	7	0	7	3	66	4	79	45	33	32	34	2	3	0	2
chr1	12527426	12527452	AAT	3	9.0	9.0	1	1	0	0	1	0	1	0	0	1	0	1	0	0	0	1		0	0	1	0	0	0	0	0	17	52	15	68	39	27	24	29	8	9	8	7
chr1	12619865	12619900	AGAT	4	12.0	9.0	36	19	17	1	35	16	19	1	0	3	33	0	19	3	14	-1,-1,-1,-1,-1,-1,-1,-2,-1,-1,-1,-1,-1,-1,-1,-1,-1,-1,-1	-1,-1,-1,1,-1,-1,-1,-1,-1,-1,-1,-1,-1,-1,-1,1,1	0	2	0	1	0	14	0	19	8	61	6	77	46	31	29	31	1	5	3	5
chr1	12642859	12642906	AGAT	4	13.0	12.0	2	2	0	0	2	0	2	0	0	2	0	2	0	0	0	1,1		0	0	2	0	0	0	0	0	2	67	8	75	38	35	31	37	5	1	1	3
chr1	12712943	12712990	ACAT	4	11.0	12.0	1	0	1	1	0	0	0	1	0	1	0	0	0	1	0		1	0	0	0	1	0	0	0	0	14	55	7	76	45	34	20	31	2	3	11	5
chr1	12784829	12784850	AG	2	11.0	11.0	1	0	1	1	0	0	0	1	0	0	1	0	0	0	1		-1	0	0	0	0	0	0	1	0	18	51	28	55	29	29	22	25	17	7	10	11
chr1	12827311	12827338	AAAC	4	7.0	7.0	1	0	1	1	0	0	0	1	0	1	0	0	0	1	0		1	0	0	0	1	0	0	0	0	6	63	5	78	41	32	30	32	2	4	2	3
chr1	13110486	13110517	AAAC	4	7.0	8.0	7	3	4	7	0	0	0	4	3	7	0	3	0	4	0	1,1,1	1,1,1,1	3	0	0	4	0	0	0	0	2	67	9	74	41	34	32	33	4	2	0	5
chr1	13312434	13312457	AAC	3	14.0	8.0	1	0	1	0	1	1	0	0	0	0	1	0	0	0	1		-3	0	0	0	0	0	1	0	0	9	60	12	71	41	33	27	30	4	3	5	8
chr1	13677631	13677650	ATCC	4		5.0	1	0	1	0	1	1	0	0	0	0	1	0	0	0	1		-1	0	0	0	0	0	1	0	0	17	52	18	65	44	20	31	21	1	16	1	17
chr1	13748448	13748467	AC	2	8.0	10.0	1	1	0	1	0	0	0	0	1	1	0	1	0	0	0	1		1	0	0	0	0	0	0	0	8	61	12	71	38	34	26	33	7	2	6	5
chr1	13981928	13981977	AAAAC	5	11.0	10.0	1	0	1	1	0	0	0	1	0	0	1	0	0	0	1		-1	0	0	0	0	0	0	1	0	8	61	12	71	38	31	30	33	5	3	4	7
chr1	14070841	14070884	AAGG	4	11.0	11.0	1	1	0	1	0	0	0	0	1	0	1	0	1	0	0	-1		0	0	0	0	1	0	0	0	21	48	22	61	34	21	27	27	9	13	7	13
chr1	14483203	14483235	ACT	3	11.0		19	15	4	0	19	4	15	0	0	19	0	15	0	4	0	1,1,1,1,1,1,1,1,1,1,1,1,1,1,1	1,1,1,1	0	4	15	0	0	0	0	0	11	58	10	73	37	25	32	36	6	9	2	4
chr1	14746330	14746357	AGAT	4	12.0	7.0	4	3	1	0	4	1	3	0	0	4	0	3	0	1	0	1,1,1	1	0	1	3	0	0	0	0	0	2	67	7	76	40	32	34	36	2	2	0	5
chr1	14863953	14863982	ACAGAG	6	6.0	5.0	2	0	2	0	2	2	0	0	0	2	0	0	0	2	0		1,1	0	2	0	0	0	0	0	0	3	66	5	78	41	32	33	37	2	2	1	3
chr1	15020055	15020081	AAT	3	11.0	9.0	1	0	1	0	1	1	0	0	0	1	0	0	0	1	0		1	0	1	0	0	0	0	0	0	18	51	25	58	27	24	26	31	16	10	8	9
chr1	15651264	15651299	ACGC	4	10.0	9.0	1	0	1	0	1	1	0	0	0	1	0	0	0	1	0		1	0	1	0	0	0	0	0	0	4	65	10	73	40	29	36	33	5	3	0	5
chr1	15841120	15841135	AG	2	11.0	8.0	1	0	1	0	1	1	0	0	0	0	1	0	0	0	1		-5	0	0	0	0	0	1	0	0	10	59	6	77	42	23	35	35	1	9	1	5
chr1	15967105	15967148	AAAT	4	12.0	11.0	2	0	2	0	2	2	0	0	0	2	0	0	0	2	0		1,1	0	2	0	0	0	0	0	0	17	52	27	56	27	22	29	29	15	10	6	11
chr1	16444198	16444221	AAC	3	8.0	8.0	1	1	0	1	0	0	0	0	1	1	0	1	0	0	0	3		1	0	0	0	0	0	0	0	2	67	4	79	40	33	34	39	1	1	1	3
chr1	16485453	16485500	AGAT	4	9.0	12.0	1	0	1	0	1	1	0	0	0	1	0	0	0	1	0		1	0	1	0	0	0	0	0	0	6	63	12	71	33	31	32	38	8	3	3	4
chr1	16538110	16538149	AAAT	4	11.0	10.0	1	0	1	0	1	1	0	0	0	1	0	0	0	1	0		1	0	1	0	0	0	0	0	0	19	50	31	52	23	24	26	29	17	11	8	14
chr1	16976234	16976265	ACAG	4	8.0	8.0	1	0	1	0	1	1	0	0	0	1	0	0	0	1	0		1	0	1	0	0	0	0	0	0	6	63	3	80	40	29	34	40	1	5	1	2
chr1	17418089	17418128	AAAAT	5	8.0	8.0	6	1	5	4	2	1	1	4	0	5	1	1	0	4	1	1	1,1,1,-1,1	0	1	1	3	0	0	1	0	11	58	10	73	34	31	27	38	6	4	7	3
chr1	17671002	17671013	AAAT	4	3.0	3.0	1	0	1	1	0	0	0	1	0	0	1	0	0	0	1		-1	0	0	0	0	0	0	1	0	4	65	9	74	35	33	32	39	6	2	2	3
chr1	17858671	17858722	AGAT	4	13.0	13.0	5	5	0	0	5	0	5	0	0	4	1	4	1	0	0	-1,1,1,1,1		0	0	4	0	0	0	0	1	15	54	19	64	34	23	31	30	6	12	3	12
chr1	18002246	18002285	AAAT	4	9.0	10.0	1	1	0	1	0	0	0	0	1	1	0	1	0	0	0	1		1	0	0	0	0	0	0	0	4	65	11	72	34	32	33	38	6	3	1	5
chr1	18056208	18056239	AAAT	4	8.0	8.0	1	1	0	1	0	0	0	0	1	1	0	1	0	0	0	1		1	0	0	0	0	0	0	0	8	61	9	74	36	32	29	38	4	3	5	5
chr1	18087735	18087785	AAC	3	15.0	17.0	1	1	0	0	1	0	1	0	0	1	0	1	0	0	0	1		0	0	1	0	0	0	0	0	14	55	19	64	26	29	26	38	14	6	8	5
chr1	18356081	18356144	AAAG	4	13.0		1	1	0	1	0	0	0	0	1	1	0	1	0	0	0	1		1	0	0	0	0	0	0	0	20	49	28	55	24	31	18	31	16	5	15	12
chr1	18440690	18440719	AAAAC	5	6.0	6.0	1	1	0	1	0	0	0	0	1	1	0	1	0	0	0	1		1	0	0	0	0	0	0	0	10	59	14	69	35	32	27	34	5	4	6	9
chr1	18577555	18577593	AAT	3	5.0		1	0	1	1	0	0	0	1	0	1	0	0	0	1	0		1	0	0	0	1	0	0	0	0	15	54	10	73	31	33	21	42	9	3	12	1
chr1	18678393	18678428	AAAT	4	5.0	9.0	3	1	2	3	0	0	0	2	1	3	0	1	0	2	0	1	1,1	1	0	0	2	0	0	0	0	10	59	15	68	34	31	28	34	6	5	5	9
chr1	19077210	19077253	AGAT	4	11.0	11.0	1	1	0	1	0	0	0	0	1	1	0	1	0	0	0	1		1	0	0	0	0	0	0	0	6	63	12	71	37	34	29	34	3	2	4	9
chr1	19183445	19183484	AGAT	4	10.0	10.0	4	2	2	2	2	1	1	1	1	4	0	2	0	2	0	1,1	1,1	1	1	1	1	0	0	0	0	6	63	4	79	38	31	32	41	2	5	1	2
chr1	19258389	19258432	AGAT	4	11.0	11.0	1	1	0	1	0	0	0	0	1	1	0	1	0	0	0	1		1	0	0	0	0	0	0	0	16	53	14	69	35	30	23	34	5	6	10	9
chr1	19296233	19296288	AGAT	4	14.0		5	2	3	1	4	2	2	1	0	3	2	1	1	2	1	1,-1	1,-1,2	0	2	1	0	0	0	1	1	13	56	12	71	36	32	24	35	4	4	9	8
chr1	19361024	19361068	AAC	3	15.0	15.0	1	0	1	0	1	1	0	0	0	1	0	0	0	1	0		2	0	1	0	0	0	0	0	0	18	51	15	68	31	26	25	37	9	10	8	6
chr1	19390063	19390074	AT	2	6.0	6.0	1	0	1	1	0	0	0	1	0	1	0	0	0	1	0		1	0	0	0	1	0	0	0	0	9	60	11	72	35	33	27	37	5	3	6	6
chr1	19502945	19502972	AGAT	4	7.0	7.0	1	1	0	1	0	0	0	0	1	1	0	1	0	0	0	1		1	0	0	0	0	0	0	0	4	65	6	77	38	33	32	39	2	3	1	4
chr1	19512891	19512934	AAAT	4	11.0	11.0	1	0	1	0	1	1	0	0	0	1	0	0	0	1	0		1	0	1	0	0	0	0	0	0	14	55	15	68	34	28	27	34	6	8	6	9
chr1	19530018	19530061	AAAT	4	11.0	11.0	1	1	0	0	1	0	1	0	0	1	0	1	0	0	0	1		0	0	1	0	0	0	0	0	10	59	18	65	29	29	30	36	11	7	3	7
chr1	19535759	19535823	ACATC	5	12.0	13.0	1	1	0	1	0	0	0	0	1	0	1	0	1	0	0	-2		0	0	0	0	1	0	0	0	4	65	10	73	36	34	31	37	4	2	2	6
chr1	19597692	19597724	AAC	3	11.0	11.0	1	1	0	0	1	0	1	0	0	1	0	1	0	0	0	2		0	0	1	0	0	0	0	0	2	67	2	81	40	34	32	41	0	2	0	2
chr1	19750257	19750304	AGAT	4	12.0	12.0	12	5	7	8	4	2	2	5	3	10	2	5	0	5	2	1,1,1,1,1	1,-1,-1,1,1,1,1	3	1	2	4	0	1	1	0	13	56	23	60	29	28	27	31	11	8	5	12
chr1	19779193	19779220	AAAG	4	7.0	7.0	1	1	0	0	1	0	1	0	0	1	0	1	0	0	0	1		0	0	1	0	0	0	0	0	5	64	9	74	36	33	30	38	4	3	2	5
chr1	19783891	19783935	AAAAC	5	9.0	9.0	1	1	0	0	1	0	1	0	0	0	1	0	1	0	0	-1		0	0	0	0	0	0	0	1	7	62	4	79	39	33	28	40	1	3	4	3
chr1	19813964	19814015	AGAT	4	13.0	13.0	6	5	1	3	3	0	3	1	2	1	5	0	5	1	0	-1,-1,-1,-1,-1	1	0	0	0	1	2	0	0	3	10	59	15	68	33	33	26	35	7	3	6	8
chr1	19971217	19971252	ACAG	4	9.0	9.0	1	0	1	0	1	1	0	0	0	1	0	0	0	1	0		1	0	1	0	0	0	0	0	0	2	67	1	82	39	36	31	43	1	0	1	0
chr1	19989179	19989222	AGAT	4	11.0	11.0	4	3	1	4	0	0	0	1	3	4	0	3	0	1	0	1,1,1	1	3	0	0	1	0	0	0	0	6	63	6	77	39	35	27	38	1	1	5	5
chr1	20197519	20197554	AAC	3	12.0	12.0	1	1	0	0	1	0	1	0	0	0	1	0	1	0	0	-3		0	0	0	0	0	0	0	1	11	58	12	71	35	29	28	36	5	7	4	7
chr1	20199700	20199739	AAAT	4	10.0	10.0	2	1	1	1	1	0	1	1	0	2	0	1	0	1	0	1	1	0	0	1	1	0	0	0	0	9	60	16	67	32	31	28	35	8	5	4	8
chr1	20297054	20297088	AAAAC	5	7.0	7.0	7	2	5	7	0	0	0	5	2	0	7	0	2	0	5	-1,-1	-1,-1,-1,-1,-1	0	0	0	0	2	0	5	0	13	56	17	66	33	27	29	33	7	10	3	10
chr1	20309256	20309315	AGAT	4	14.0	15.0	6	3	3	1	5	3	2	0	1	1	5	1	2	0	3	1,-1,-1	-1,-1,-1	1	0	0	0	0	3	0	2	12	57	17	66	31	27	30	35	8	8	4	9
chr1	20455219	20455266	AGAT	4	12.0	12.0	5	1	4	2	3	2	1	2	0	4	1	0	1	4	0	-1	1,1,1,1	0	2	0	2	0	0	0	1	15	54	11	72	35	26	28	37	5	11	4	6
chr1	20472348	20472399	AGAT	4	13.0		2	1	1	1	1	0	1	1	0	1	1	0	1	1	0	-1	1	0	0	0	1	0	0	0	1	13	56	19	64	34	28	28	30	6	9	4	13
chr1	20692831	20692878	AGAT	4	12.0	12.0	7	3	4	3	4	3	1	1	2	3	4	1	2	2	2	-1,-1,1	-1,-1,1,1	0	2	1	0	2	1	1	0	19	50	19	64	33	27	23	31	7	10	9	12
chr1	20715240	20715275	AAGG	4	10.0	9.0	1	0	1	0	1	1	0	0	0	1	0	0	0	1	0		1	0	1	0	0	0	0	0	0	3	66	8	75	36	36	30	39	4	1	2	4
chr1	20724349	20724396	AGAT	4			1	1	0	0	1	0	1	0	0	0	1	0	1	0	0	-2		0	0	0	0	0	0	0	1	8	61	10	73	36	33	28	37	4	4	4	6
chr1	20955882	20955925	ACTC	4	9.0	11.0	8	1	7	8	0	0	0	7	1	0	8	0	1	0	7	-1	-1,-1,-1,-1,-1,-1,-1	0	0	0	0	1	0	7	0	18	51	32	51	29	27	24	22	11	9	9	21
chr1	21140106	21140162	AAC	3		19.0	6	4	2	6	0	0	0	2	4	2	4	1	3	1	1	-1,2,-1,-1	1,-1	1	0	0	1	3	0	1	0	20	49	23	60	27	26	23	33	13	10	10	10
chr1	21145067	21145122	AGAT	4	11.0	14.0	1	0	1	1	0	0	0	1	0	1	0	0	0	1	0		1	0	0	0	1	0	0	0	0	16	53	13	70	31	27	26	39	9	9	7	4
chr1	21183199	21183246	AGAT	4	12.0	12.0	3	1	2	2	1	1	0	1	1	3	0	1	0	2	0	1	1,1	1	1	0	1	0	0	0	0	9	60	6	77	38	30	30	39	2	6	3	4
chr1	21492751	21492782	ACAT	4	8.0	8.0	1	0	1	0	1	1	0	0	0	1	0	0	0	1	0		1	0	1	0	0	0	0	0	0	4	65	8	75	36	34	31	39	4	2	2	4
chr1	21591325	21591364	AGAT	4	13.0	10.0	2	0	2	1	1	1	0	1	0	2	0	0	0	2	0		1,1	0	1	0	1	0	0	0	0	8	61	11	72	36	32	29	36	5	4	4	6
chr1	21603896	21603935	ACAG	4		10.0	1	1	0	1	0	0	0	0	1	1	0	1	0	0	0	1		1	0	0	0	0	0	0	0	7	62	12	71	40	29	33	31	1	6	1	11
chr1	21674895	21674954	AACAG	5	14.0	12.0	2	2	0	0	2	0	2	0	0	0	2	0	2	0	0	-1,-1		0	0	0	0	0	0	0	2	18	51	25	58	32	24	27	26	9	13	5	16
chr1	21890126	21890149	AAAC	4	6.0	6.0	9	8	1	0	9	1	8	0	0	1	8	1	7	0	1	-1,-1,-1,1,-1,-1,-1,-1	-1	0	0	1	0	0	1	0	7	2	67	0	83	41	36	31	42	0	1	1	0
chr1	21915408	21915439	AC	2	16.0	16.0	1	1	0	0	1	0	1	0	0	1	0	1	0	0	0	2		0	0	1	0	0	0	0	0	20	49	28	55	28	28	21	27	13	9	11	15
chr1	22035673	22035720	AGAT	4	12.0	12.0	1	0	1	1	0	0	0	1	0	0	1	0	0	0	1		-1	0	0	0	0	0	0	1	0	21	48	17	66	33	25	23	33	8	12	9	8
chr1	22123022	22123049	AAAT	4	7.0	7.0	1	1	0	0	1	0	1	0	0	1	0	1	0	0	0	1		0	0	1	0	0	0	0	0	8	61	12	71	33	31	28	35	7	5	3	5
chr1	22165831	22165846	AAAT	4	9.0	4.0	3	2	1	0	3	1	2	0	0	3	0	2	0	1	0	1,1	1	0	1	2	0	0	0	0	0	3	66	5	78	40	35	31	37	1	2	1	4
chr1	22477258	22477285	AATG	4	7.0	7.0	6	2	4	6	0	0	0	4	2	6	0	2	0	4	0	1,1	1,1,1,1	2	0	0	4	0	0	0	0	0	69	1	82	40	38	31	41	1	0	0	0
chr1	22522704	22522759	AGAT	4	14.0	14.0	5	2	3	1	4	2	2	1	0	3	2	2	0	1	2	1,1	1,-1,-1	0	1	2	0	0	1	1	0	10	59	22	61	30	33	26	30	11	5	5	11
chr1	22583508	22583535	AAAC	4	7.0	7.0	1	0	1	0	1	1	0	0	0	0	1	0	0	0	1		-1	0	0	0	0	0	1	0	0	1	68	1	82	41	37	31	40	0	1	0	1
chr1	22583693	22583728	AGAT	4	13.0	9.0	5	2	3	0	5	3	2	0	0	4	1	2	0	2	1	1,1	-1,1,1	0	2	2	0	0	1	0	0	7	62	11	72	36	32	30	35	5	6	1	6
chr1	22780349	22780384	AAT	3	16.0	12.0	6	3	3	1	5	3	2	0	1	5	1	3	0	2	1	2,1,3	3,-2,2	1	2	2	0	0	1	0	0	20	49	16	67	37	22	27	29	4	16	4	12
chr1	23119355	23119394	AGAT	4		10.0	1	0	1	0	1	1	0	0	0	1	0	0	0	1	0		1	0	1	0	0	0	0	0	0	6	63	13	70	30	33	29	34	7	4	1	6
chr1	23137728	23137772	AACAT	5	10.0	9.0	2	2	0	0	2	0	2	0	0	2	0	2	0	0	0	1,1		0	0	2	0	0	0	0	0	2	67	11	72	33	37	30	38	4	1	1	7
chr1	23144345	23144399	AAAAC	5	12.0	11.0	1	0	1	0	1	1	0	0	0	1	0	0	0	1	0		1	0	1	0	0	0	0	0	0	6	63	17	66	29	34	29	37	9	4	2	7
chr1	23195437	23195484	AGAT	4	14.0	12.0	5	2	3	2	3	2	1	1	1	3	2	1	1	2	1	-1,1	1,1,-1	1	1	0	1	0	1	0	1	6	63	9	74	34	32	31	39	4	5	1	5
chr1	23251169	23251204	AAAT	4	11.0	9.0	1	0	1	0	1	1	0	0	0	0	1	0	0	0	1		-1	0	0	0	0	0	1	0	0	7	62	12	71	34	34	28	36	4	3	4	8
chr1	23365575	23365626	AAAT	4	11.0	13.0	3	1	2	2	1	0	1	2	0	3	0	1	0	2	0	1	1,1	0	0	1	2	0	0	0	0	21	48	22	61	28	29	19	32	10	8	13	12
chr1	23413270	23413321	AGAT	4	11.0	13.0	2	0	2	1	1	1	0	1	0	1	1	0	0	1	1		1,-1	0	1	0	0	0	0	1	0	7	62	17	66	28	33	29	37	10	4	3	7
chr1	23494365	23494412	AGAT	4	12.0	12.0	4	4	0	2	2	0	2	0	2	3	1	3	1	0	0	1,1,-1,1		2	0	1	0	0	0	0	1	11	58	13	70	30	34	24	36	5	3	8	8
chr1	23592170	23592205	ACATAT	6	7.0	6.0	1	1	0	1	0	0	0	0	1	0	1	0	1	0	0	-1		0	0	0	0	1	0	0	0	6	63	14	69	27	34	29	41	8	3	3	6
chr1	23834800	23834823	AAAC	4	6.0	6.0	1	0	1	0	1	1	0	0	0	1	0	0	0	1	0		1	0	1	0	0	0	0	0	0	4	65	9	74	33	35	30	40	2	2	2	7
chr1	23944631	23944660	ACC	3	10.0	10.0	1	1	0	1	0	0	0	0	1	0	1	0	1	0	0	-3		0	0	0	0	1	0	0	0	4	65	9	74	30	34	31	44	5	3	1	4
chr1	24133370	24133395	AC	2	13.0	13.0	1	1	0	1	0	0	0	0	1	1	0	1	0	0	0	1		1	0	0	0	0	0	0	0	20	49	25	58	25	26	23	33	10	11	9	15
chr1	24146200	24146255	AGAT	4	16.0	13.0	3	1	2	0	3	2	1	0	0	2	1	1	0	1	1	1	1,-1	0	1	1	0	0	1	0	0	20	49	18	65	25	25	24	40	10	12	8	8
chr1	24348470	24348517	AGAT	4	12.0	12.0	4	1	3	2	2	2	0	1	1	4	0	1	0	3	0	1	1,1,1	1	2	0	1	0	0	0	0	11	58	18	65	30	30	28	35	5	7	4	13
chr1	24478763	24478804	AAT	3	9.0	14.0	2	2	0	2	0	0	0	0	2	2	0	2	0	0	0	1,1		2	0	0	0	0	0	0	0	17	52	18	65	23	32	20	42	12	5	12	6
chr1	24626361	24626388	ACAG	4	7.0	7.0	1	0	1	1	0	0	0	1	0	1	0	0	0	1	0		1	0	0	0	1	0	0	0	0	0	69	4	79	33	37	32	46	2	0	0	2
chr1	24757164	24757199	AAAT	4	8.0	9.0	1	1	0	1	0	0	0	0	1	0	1	0	1	0	0	-2		0	0	0	0	1	0	0	0	21	48	22	61	24	23	25	37	11	14	7	11
chr1	24925566	24925605	AAAT	4	10.0	10.0	1	1	0	0	1	0	1	0	0	1	0	1	0	0	0	1		0	0	1	0	0	0	0	0	21	48	22	61	23	28	20	38	12	9	12	10
chr1	24958726	24958777	AGAT	4	13.0	13.0	10	2	8	7	3	3	0	5	2	9	1	2	0	7	1	1,1	2,-2,1,1,1,2,1,1	2	3	0	4	0	0	1	0	15	54	15	68	30	33	21	38	5	4	11	10
chr1	25119464	25119503	ACAT	4		10.0	1	0	1	0	1	1	0	0	0	1	0	0	0	1	0		1	0	1	0	0	0	0	0	0	5	64	9	74	31	35	29	42	4	2	3	5
chr1	25402333	25402368	AGAT	4	11.0	9.0	1	1	0	1	0	0	0	0	1	1	0	1	0	0	0	1		1	0	0	0	0	0	0	0	8	61	6	77	37	32	29	39	2	4	4	4
chr1	25500109	25500126	ACAGAG	6	3.0	3.0	1	0	1	0	1	1	0	0	0	0	1	0	0	0	1		-1	0	0	0	0	0	1	0	0	0	69	1	82	39	36	33	42	0	0	0	1
chr1	26359894	26359941	AGAT	4	14.0	12.0	8	3	5	6	2	1	1	4	2	6	2	2	1	4	1	1,-1,1	1,1,1,1,-1	2	0	0	4	0	1	0	1	14	55	23	60	32	25	30	28	12	8	6	11
chr1	26509286	26509325	AAAT	4	13.0	10.0	3	1	2	2	1	1	0	1	1	2	1	1	0	1	1	1	1,-1	1	0	0	1	0	1	0	0	15	54	13	70	40	23	31	30	4	10	5	9
chr1	26541165	26541200	AAAT	4	11.0	9.0	1	1	0	0	1	0	1	0	0	0	1	0	1	0	0	-1		0	0	0	0	0	0	0	1	16	53	20	63	41	22	31	22	3	11	5	17
chr1	26571584	26571619	AGAT	4	12.0	9.0	1	1	0	0	1	0	1	0	0	0	1	0	1	0	0	-1		0	0	0	0	0	0	0	1	9	60	16	67	34	27	33	33	10	6	3	6
chr1	26581450	26581471	AG	2	11.0	11.0	1	1	0	0	1	0	1	0	0	1	0	1	0	0	0	1		0	0	1	0	0	0	0	0	13	56	21	62	33	25	31	29	11	8	5	10
chr1	26846149	26846166	AAT	3	6.0	6.0	1	1	0	1	0	0	0	0	1	0	1	0	1	0	0	-1		0	0	0	0	1	0	0	0	5	64	3	80	44	32	32	36	0	1	4	3
chr1	26956589	26956648	ACAGC	5	10.0	12.0	1	0	1	1	0	0	0	1	0	0	1	0	0	0	1		-1	0	0	0	0	0	0	1	0	15	54	15	68	31	29	25	37	13	4	11	2
chr1	26965644	26965691	AGAT	4	9.0	12.0	5	2	3	5	0	0	0	3	2	1	4	0	2	1	2	-1,-1	-1,1,-1	0	0	0	1	2	0	2	0	5	64	15	68	32	31	33	36	12	2	3	3
chr1	27040428	27040471	AGAT	4	13.0		10	5	5	0	10	5	5	0	0	10	0	5	0	5	0	1,1,1,1,1	1,1,1,1,2	0	5	5	0	0	0	0	0	10	59	10	73	41	26	33	32	3	7	3	7
chr1	27123777	27123818	ACATAT	6	10.0	7.0	2	2	0	1	1	0	1	0	1	1	1	1	1	0	0	-1,1		1	0	0	0	0	0	0	1	19	50	14	69	38	18	32	31	6	15	4	8
chr1	27168800	27168847	AAAT	4	10.0	13.0	30	14	16	29	1	1	0	15	14	1	29	0	14	1	15	-1,-1,-1,-1,-1,-1,-1,-1,-1,-1,-1,-1,-1,-1	-1,-1,-1,-1,-1,-1,-1,-1,-1,-1,-1,2,-1,-1,-1,-1	0	1	0	0	14	0	15	0	14	55	30	53	24	29	26	29	20	4	10	10
chr1	27259094	27259137	AGAT	4	10.0	11.0	1	1	0	1	0	0	0	0	1	1	0	1	0	0	0	1		1	0	0	0	0	0	0	0	9	60	17	66	36	34	26	30	10	1	8	7
chr1	27412210	27412257	AGAT	4	12.0	12.0	1	1	0	0	1	0	1	0	0	1	0	1	0	0	0	1		0	0	1	0	0	0	0	0	10	59	11	72	39	30	29	33	6	5	5	5
chr1	27435651	27435685	AACAT	5	7.0	7.0	3	0	3	1	2	2	0	1	0	3	0	0	0	3	0		1,1,1	0	2	0	1	0	0	0	0	1	68	0	83	45	34	34	38	0	1	0	0
chr1	27466114	27466181	AGAT	4	18.0	17.0	4	4	0	2	2	0	2	0	2	2	2	2	2	0	0	1,-1,1,-1		0	0	2	0	2	0	0	0	14	55	25	58	35	30	25	23	12	5	9	13
chr1	27528083	27528106	AAAT	4	7.0	6.0	1	1	0	0	1	0	1	0	0	1	0	1	0	0	0	1		0	0	1	0	0	0	0	0	5	64	10	73	40	32	32	33	5	3	2	5
chr1	27534315	27534354	AAAAC	5	8.0	8.0	1	1	0	1	0	0	0	0	1	0	1	0	1	0	0	-1		0	0	0	0	1	0	0	0	3	66	0	83	45	33	33	38	0	2	1	0
chr1	27540242	27540281	AAAC	4	11.0	10.0	1	0	1	1	0	0	0	1	0	0	1	0	0	0	1		-1	0	0	0	0	0	0	1	0	4	65	6	77	40	32	33	37	5	3	1	1
chr1	27613140	27613191	AGAT	4	12.0	13.0	1	1	0	1	0	0	0	0	1	1	0	1	0	0	0	1		1	0	0	0	0	0	0	0	16	53	16	67	34	29	24	33	10	7	9	6
chr1	27645810	27645853	AAAT	4	8.0	11.0	2	0	2	2	0	0	0	2	0	0	2	0	0	0	2		-1,-1	0	0	0	0	0	0	2	0	11	58	11	72	40	30	28	32	5	5	6	6
chr1	27811296	27811331	AAAT	4	8.0	9.0	1	1	0	1	0	0	0	0	1	1	0	1	0	0	0	1		1	0	0	0	0	0	0	0	11	58	21	62	53	9	49	9	9	5	6	12
chr1	28135341	28135372	AAAC	4	9.0	8.0	1	1	0	0	1	0	1	0	0	1	0	1	0	0	0	1		0	0	1	0	0	0	0	0	9	60	17	66	39	31	29	27	6	4	5	11
chr1	28152302	28152351	AAAAC	5		10.0	1	1	0	0	1	0	1	0	0	1	0	1	0	0	0	1		0	0	1	0	0	0	0	0	6	63	8	75	44	30	33	31	1	5	1	7
chr1	28183228	28183255	AC	2	14.0	14.0	2	2	0	2	0	0	0	0	2	2	0	2	0	0	0	1,1		2	0	0	0	0	0	0	0	18	51	28	55	28	27	24	27	17	8	10	11
chr1	28205065	28205100	AAAC	4	11.0	9.0	1	1	0	0	1	0	1	0	0	0	1	0	1	0	0	-1		0	0	0	0	0	0	0	1	11	58	9	74	38	30	28	36	7	5	6	2
chr1	28624906	28624921	AT	2	8.0	8.0	1	0	1	0	1	1	0	0	0	1	0	0	0	1	0		1	0	1	0	0	0	0	0	0	17	52	25	58	26	29	22	31	18	6	10	7
chr1	28930780	28930834	AAAAC	5	8.0	11.0	1	1	0	1	0	0	0	0	1	0	1	0	1	0	0	-1		0	0	0	0	1	0	0	0	6	63	8	75	38	36	26	36	6	0	6	2
chr1	28973410	28973461	AGAT	4	11.0	13.0	3	2	1	3	0	0	0	1	2	2	1	1	1	1	0	-1,1	1	1	0	0	1	1	0	0	0	15	54	18	65	37	25	28	27	7	11	4	11
chr1	29070801	29070856	AGAT	4	12.0	14.0	3	3	0	2	1	0	1	0	2	1	2	1	2	0	0	1,-1,-1		1	0	0	0	1	0	0	1	18	51	25	58	29	26	24	29	15	10	8	9
chr1	29194856	29194900	AAT	3	10.0	15.0	1	1	0	1	0	0	0	0	1	0	1	0	1	0	0	-1		0	0	0	0	1	0	0	0	20	49	30	53	23	32	16	29	19	3	17	11
chr1	29601711	29601758	AGAT	4	12.0	12.0	25	16	9	1	24	9	15	0	1	25	0	16	0	9	0	1,1,1,1,1,1,1,1,1,1,1,1,1,1,1,1	1,1,1,1,1,1,1,1,1	1	9	15	0	0	0	0	0	19	50	25	58	29	27	22	28	13	8	11	12
chr1	29969367	29969414	AGAT	4	13.0	12.0	1	0	1	0	1	1	0	0	0	1	0	0	0	1	0		1	0	1	0	0	0	0	0	0	17	52	21	62	30	29	22	31	12	7	10	9
chr1	30082439	30082508	AAACC	5		14.0	1	1	0	1	0	0	0	0	1	0	1	0	1	0	0	-1		0	0	0	0	1	0	0	0	14	55	22	61	37	29	26	24	5	6	7	16
chr1	30112694	30112708	AAT	3	10.0	5.0	1	1	0	0	1	0	1	0	0	1	0	1	0	0	0	1		0	0	1	0	0	0	0	0	15	54	24	59	32	27	27	26	10	8	6	14
chr1	30262059	30262110	AGAT	4	15.0	13.0	14	11	3	0	14	3	11	0	0	0	14	0	11	0	3	-1,-1,-1,-1,-1,-1,-1,-1,-1,-1,-1	-1,-1,-1	0	0	0	0	0	3	0	11	28	41	18	65	34	19	21	30	8	16	12	10
chr1	30403987	30404026	ACAG	4	10.0	10.0	1	0	1	1	0	0	0	1	0	1	0	0	0	1	0		1	0	0	0	1	0	0	0	0	6	63	8	75	41	31	31	33	1	4	2	7
chr1	30440133	30440172	AAAT	4	11.0	10.0	2	1	1	0	2	1	1	0	0	2	0	1	0	1	0	1	1	0	1	1	0	0	0	0	0	12	57	16	67	35	27	29	31	7	7	5	9
chr1	30505054	30505105	AGAT	4	12.0	13.0	3	3	0	0	3	0	3	0	0	0	3	0	3	0	0	-1,-1,-1		0	0	0	0	0	0	0	3	10	59	18	65	31	31	28	33	11	4	5	7
chr1	30607515	30607538	AAAAAC	6	4.0	4.0	1	1	0	1	0	0	0	0	1	1	0	1	0	0	0	1		1	0	0	0	0	0	0	0	4	65	2	81	42	33	31	38	0	2	2	2
chr1	30677398	30677445	ACAT	4	12.0	12.0	4	2	2	3	1	0	1	2	1	2	2	2	0	0	2	1,1	-1,-1	1	0	1	0	0	0	2	0	14	55	14	69	37	27	27	32	5	8	6	8
chr1	30739880	30739939	AGAT	4	14.0	15.0	6	2	4	3	3	2	1	2	1	4	2	1	1	3	1	1,-1	1,-1,2,1	1	1	0	2	0	1	0	1	15	54	22	61	28	27	27	32	16	9	6	6
chr1	31326132	31326179	AGAT	4	9.0	12.0	4	2	2	4	0	0	0	2	2	0	4	0	2	0	2	-1,-1	-1,-1	0	0	0	0	2	0	2	0	11	58	14	69	34	31	27	35	9	3	8	5
chr1	31361301	31361356	AGAT	4	16.0	14.0	35	21	14	31	4	1	3	13	18	0	35	0	21	0	14	-1,-1,-1,-1,-1,-1,-1,-3,-1,-1,-1,-1,-1,-1,-3,-1,-1,-1,-1,-1,-1	-1,-1,-1,-1,-1,-1,-1,-2,-1,-1,-1,-1,-1,-1	0	0	0	0	18	1	13	3	20	49	20	63	35	21	27	25	5	11	9	14
chr1	31406507	31406546	AAAT	4		10.0	1	0	1	0	1	1	0	0	0	1	0	0	0	1	0		1	0	1	0	0	0	0	0	0	15	54	19	64	32	25	29	31	6	8	7	13
chr1	31468341	31468364	ACAG	4	6.0	6.0	1	1	0	0	1	0	1	0	0	1	0	1	0	0	0	1		0	0	1	0	0	0	0	0	1	68	3	80	37	32	36	42	1	1	0	2
chr1	31657769	31657796	AATG	4	7.0	7.0	1	0	1	1	0	0	0	1	0	1	0	0	0	1	0		1	0	0	0	1	0	0	0	0	4	65	3	80	36	31	33	43	2	1	3	1
chr1	31663105	31663122	AC	2	9.0	9.0	1	0	1	1	0	0	0	1	0	1	0	0	0	1	0		1	0	0	0	1	0	0	0	0	8	61	8	75	33	29	31	41	5	3	5	3
chr1	31883685	31883698	AG	2	7.0	7.0	1	1	0	1	0	0	0	0	1	1	0	1	0	0	0	2		1	0	0	0	0	0	0	0	14	55	23	60	29	23	32	30	9	10	4	14
chr1	32026937	32026984	AGAT	4	14.0	12.0	5	4	1	2	3	0	3	1	1	5	0	4	0	1	0	1,1,1,1	1	1	0	3	1	0	0	0	0	13	56	19	64	31	25	30	32	7	7	6	12
chr1	32369508	32369543	AAT	3	10.0	12.0	1	0	1	1	0	0	0	1	0	1	0	0	0	1	0		1	0	0	0	1	0	0	0	0	22	47	17	66	31	26	21	34	8	7	14	9
chr1	32452127	32452186	AGAT	4	13.0	15.0	6	2	4	3	3	1	2	3	0	5	1	2	0	3	1	1,1	-1,1,1,1	0	1	2	2	0	0	1	0	16	53	19	64	28	27	25	35	11	5	11	8
chr1	32508442	32508477	AGAT	4	13.0	9.0	2	2	0	1	1	0	1	0	1	1	1	1	1	0	0	-1,1		1	0	0	0	0	0	0	1	12	57	19	64	32	25	31	31	7	8	4	12
chr1	32606946	32606989	AGAT	4	13.0	11.0	1	0	1	1	0	0	0	1	0	1	0	0	0	1	0		1	0	0	0	1	0	0	0	0	8	61	15	68	32	29	31	35	7	4	4	8
chr1	32938729	32938768	AGAT	4	9.0	10.0	5	2	3	5	0	0	0	3	2	5	0	2	0	3	0	1,1	1,1,1	2	0	0	3	0	0	0	0	5	64	8	75	37	32	31	37	2	2	3	6
chr1	33380162	33380197	AAT	3	11.0	12.0	2	1	1	2	0	0	0	1	1	2	0	1	0	1	0	1	1	1	0	0	1	0	0	0	0	5	64	12	71	32	31	32	39	8	2	3	3
chr1	33471939	33471998	AGAT	4	12.0		2	1	1	0	2	1	1	0	0	2	0	1	0	1	0	1	1	0	1	1	0	0	0	0	0	16	53	23	60	26	31	20	33	14	2	14	9
chr1	33752181	33752234	ACATAT	6	9.0	9.0	1	0	1	1	0	0	0	1	0	1	0	0	0	1	0		1	0	0	0	1	0	0	0	0	13	56	27	56	28	25	29	28	12	9	4	15
chr1	33785113	33785166	ACATAT	6	9.0	9.0	2	1	1	0	2	1	1	0	0	2	0	1	0	1	0	1	1	0	1	1	0	0	0	0	0	12	57	12	71	34	30	26	37	6	4	7	6
chr1	33870822	33870845	AC	2	12.0	12.0	2	1	1	0	2	1	1	0	0	2	0	1	0	1	0	1	1	0	1	1	0	0	0	0	0	12	57	12	71	31	30	25	40	9	4	8	3
chr1	34026839	34026866	AC	2	14.0	14.0	1	0	1	1	0	0	0	1	0	1	0	0	0	1	0		1	0	0	0	1	0	0	0	0	21	48	26	57	27	24	22	30	13	10	11	13
chr1	34062337	34062368	AGAT	4	8.0	8.0	1	0	1	1	0	0	0	1	0	1	0	0	0	1	0		1	0	0	0	1	0	0	0	0	7	62	4	79	39	32	28	40	1	2	5	3
chr1	34247316	34247355	AAAT	4	10.0	10.0	1	0	1	0	1	1	0	0	0	1	0	0	0	1	0		1	0	1	0	0	0	0	0	0	9	60	22	61	26	31	27	35	14	3	6	8
chr1	34407914	34407973	AAAAC	5	12.0	12.0	1	1	0	1	0	0	0	0	1	1	0	1	0	0	0	1		1	0	0	0	0	0	0	0	17	52	16	67	32	27	23	34	8	7	10	8
chr1	34486538	34486573	AGAT	4	9.0	9.0	3	2	1	2	1	0	1	1	1	3	0	2	0	1	0	1,1	1	1	0	1	1	0	0	0	0	6	63	9	74	35	32	29	39	6	2	4	3
chr1	34756621	34756655	AAAAC	5	5.0	7.0	1	0	1	1	0	0	0	1	0	1	0	0	0	1	0		1	0	0	0	1	0	0	0	0	10	59	6	77	37	30	27	40	4	4	6	2
chr1	34899178	34899229	AGAT	4	14.0	13.0	1	1	0	0	1	0	1	0	0	1	0	1	0	0	0	1		0	0	1	0	0	0	0	0	18	51	24	59	32	24	25	27	8	9	9	16
chr1	35089967	35090006	ACAT	4	9.0	10.0	1	1	0	1	0	0	0	0	1	1	0	1	0	0	0	1		1	0	0	0	0	0	0	0	5	64	5	78	38	31	31	40	3	3	2	2
chr1	35094907	35094966	AGAT	4	14.0	15.0	2	1	1	2	0	0	0	1	1	2	0	1	0	1	0	1	1	1	0	0	1	0	0	0	0	19	50	17	66	32	25	23	34	9	9	10	8
chr1	35461250	35461305	AAGG	4	12.0	14.0	2	0	2	1	1	1	0	1	0	1	1	0	0	1	1		1,-1	0	0	0	1	0	1	0	0	12	57	21	62	29	29	26	33	13	5	7	8
chr1	35527068	35527111	AAAT	4	10.0	11.0	7	3	4	0	7	4	3	0	0	0	7	0	3	0	4	-1,-1,-1	-1,-1,-1,-1	0	0	0	0	0	4	0	3	24	45	26	57	30	22	22	27	12	12	11	14
chr1	35661853	35661904	AGAT	4	13.0	13.0	1	1	0	0	1	0	1	0	0	1	0	1	0	0	0	1		0	0	1	0	0	0	0	0	3	66	5	78	38	31	31	39	3	2	1	2
chr1	35695825	35695868	AGAT	4		11.0	2	1	1	2	0	0	0	1	1	2	0	1	0	1	0	3	1	1	0	0	1	0	0	0	0	9	60	7	76	39	30	26	36	2	3	6	5
chr1	35780306	35780321	AC	2	8.0	8.0	1	0	1	0	1	1	0	0	0	1	0	0	0	1	0		1	0	1	0	0	0	0	0	0	12	57	21	62	31	30	24	30	10	3	8	11
chr1	35798588	35798635	AGAT	4	12.0		2	0	2	0	2	2	0	0	0	0	2	0	0	0	2		-1,-1	0	0	0	0	0	2	0	0	12	57	10	73	36	28	25	36	5	5	7	5
chr1	35825833	35825860	AC	2	14.0	14.0	1	0	1	1	0	0	0	1	0	0	1	0	0	0	1		-1	0	0	0	0	0	0	1	0	19	50	26	57	28	26	22	29	13	7	10	12
chr1	36632688	36632735	ACAT	4	11.0	12.0	1	0	1	1	0	0	0	1	0	1	0	0	0	1	0		1	0	0	0	1	0	0	0	0	18	51	22	61	29	28	23	31	12	6	10	10
chr1	36736916	36736967	AGAT	4	11.0	13.0	5	2	3	4	1	1	0	2	2	2	3	1	1	1	2	1,-1	-1,-1,1	1	1	0	0	1	0	2	0	23	46	16	67	33	24	20	33	8	10	13	8
chr1	36841391	36841426	AAAC	4	8.0	9.0	1	0	1	1	0	0	0	1	0	1	0	0	0	1	0		1	0	0	0	1	0	0	0	0	1	68	2	81	40	33	33	40	1	1	0	1
chr1	36950668	36950715	AGAT	4	11.0	12.0	3	1	2	3	0	0	0	2	1	3	0	1	0	2	0	1	1,1	1	0	0	2	0	0	0	0	16	53	17	66	32	29	22	33	9	5	11	8
chr1	37005564	37005583	AAAC	4	8.0	5.0	1	1	0	0	1	0	1	0	0	1	0	1	0	0	0	1		0	0	1	0	0	0	0	0	7	62	13	70	36	31	30	33	5	4	3	8
chr1	37173141	37173176	AGAT	4	11.0	9.0	1	0	1	1	0	0	0	1	0	0	1	0	0	0	1		-1	0	0	0	0	0	0	1	0	5	64	4	79	40	31	31	38	1	2	3	3
chr1	37661936	37662007	ACATAT	6	9.0	12.0	4	2	2	4	0	0	0	2	2	1	3	0	2	1	1	-1,-1	1,-1	0	0	0	1	2	0	1	0	9	60	7	76	35	32	26	40	5	3	6	2
chr1	37731986	37732017	AGAT	4	11.0	8.0	12	7	5	0	12	5	7	0	0	0	12	0	7	0	5	-1,-1,-1,-1,-1,-1,-1	-1,-1,-1,-1,-1	0	0	0	0	0	5	0	7	3	66	12	71	38	35	29	32	2	1	2	10
chr1	37758614	37758649	AAAC	4	8.0	9.0	2	2	0	1	1	0	1	0	1	1	1	1	1	0	0	1,-2		1	0	0	0	0	0	0	1	0	69	3	80	38	36	31	41	2	0	0	1
chr1	37811639	37811683	AATAT	5		9.0	1	0	1	1	0	0	0	1	0	1	0	0	0	1	0		1	0	0	0	1	0	0	0	0	16	53	33	50	25	29	22	25	15	7	9	17
chr1	37980962	37981025	AGAT	4	15.0	16.0	4	2	2	3	1	1	0	1	2	3	1	2	0	1	1	1,1	2,-1	2	0	0	1	0	1	0	0	14	55	26	57	27	30	25	29	15	6	8	11
chr1	38029162	38029221	AGAT	4	14.0	15.0	2	0	2	1	1	1	0	1	0	1	1	0	0	1	1		1,-1	0	0	0	1	0	1	0	0	15	54	33	50	21	33	21	29	19	4	11	13
chr1	38089886	38089913	AGGC	4	12.0	7.0	1	0	1	0	1	1	0	0	0	0	1	0	0	0	1		-1	0	0	0	0	0	1	0	0	4	65	0	83	40	34	31	42	0	2	2	0
chr1	38489188	38489203	ACGC	4	13.0	4.0	16	7	9	0	16	9	7	0	0	16	0	7	0	9	0	1,1,1,1,1,1,1	1,1,1,1,1,1,1,1,1	0	9	7	0	0	0	0	0	9	60	14	69	36	30	29	33	4	7	2	10
chr1	38760323	38760362	ACAG	4	6.0	10.0	1	1	0	1	0	0	0	0	1	1	0	1	0	0	0	1		1	0	0	0	0	0	0	0	8	61	15	68	32	32	28	36	7	5	3	8
chr1	38917569	38917596	AATG	4	10.0	7.0	3	2	1	0	3	1	2	0	0	0	3	0	2	0	1	-1,-1	-1	0	0	0	0	0	1	0	2	0	69	2	81	38	37	31	43	1	0	0	1
chr1	39296099	39296142	AAGG	4	12.0	11.0	1	1	0	1	0	0	0	0	1	0	1	0	1	0	0	-1		0	0	0	0	1	0	0	0	18	51	20	63	33	23	27	30	10	13	4	10
chr1	39429641	39429665	AAAAT	5	5.0	5.0	1	1	0	1	0	0	0	0	1	0	1	0	1	0	0	-1		0	0	0	0	1	0	0	0	13	56	18	65	33	32	23	32	10	4	8	8
chr1	39533335	39533358	AGG	3	8.0	8.0	2	1	1	0	2	1	1	0	0	2	0	1	0	1	0	1	1	0	1	1	0	0	0	0	0	10	59	13	70	40	31	25	30	3	5	5	10
chr1	39805928	39805967	AATG	4	10.0	10.0	1	0	1	0	1	1	0	0	0	1	0	0	0	1	0		1	0	1	0	0	0	0	0	0	5	64	6	77	37	32	26	35	2	4	1	3
chr1	39880574	39880608	AAAAT	5	7.0	7.0	1	0	1	1	0	0	0	1	0	1	0	0	0	1	0		1	0	0	0	1	0	0	0	0	6	63	2	81	39	34	24	36	0	2	3	2
chr1	39908531	39908578	AAAG	4	12.0	12.0	1	0	1	1	0	0	0	1	0	1	0	0	0	1	0		1	0	0	0	1	0	0	0	0	21	48	27	56	25	25	19	26	14	11	8	12
chr1	39940597	39940617	AGG	3	7.0	7.0	1	1	0	0	1	0	1	0	0	1	0	1	0	0	0	1		0	0	1	0	0	0	0	0	1	68	3	80	36	35	27	38	3	1	0	0
chr1	40064164	40064203	AGAT	4	10.0	10.0	1	0	1	0	1	1	0	0	0	1	0	0	0	1	0		1	0	1	0	0	0	0	0	0	3	66	3	80	37	35	26	37	2	1	1	1
chr1	40095827	40095874	AGAT	4	12.0	12.0	6	3	3	3	3	1	2	2	1	5	1	2	1	3	0	1,1,-1	1,1,1	0	1	2	2	1	0	0	0	14	55	16	67	28	30	21	34	11	6	6	4
chr1	40192857	40192886	AAAAT	5	6.0	6.0	1	0	1	1	0	0	0	1	0	1	0	0	0	1	0		1	0	0	0	1	0	0	0	0	19	50	15	68	31	29	16	32	8	7	11	6
chr1	40538029	40538076	ATCC	4	12.0	12.0	4	3	1	3	1	0	1	1	2	3	1	3	0	0	1	1,1,1	-1	2	0	1	0	0	0	1	0	5	64	9	74	32	32	26	36	7	4	1	2
chr1	40578360	40578399	AAAT	4	10.0	10.0	1	1	0	0	1	0	1	0	0	1	0	1	0	0	0	1		0	0	1	0	0	0	0	0	7	62	4	79	37	34	23	37	2	2	4	1
chr1	40601456	40601494	AAT	3	13.0	13.0	1	0	1	0	1	1	0	0	0	1	0	0	0	1	0		1	0	1	0	0	0	0	0	0	11	58	21	62	29	33	21	28	10	3	6	10
chr1	40692915	40692954	ACTAT	5	8.0	8.0	2	2	0	2	0	0	0	0	2	2	0	2	0	0	0	1,1		2	0	0	0	0	0	0	0	5	64	9	74	35	33	26	33	4	3	1	5
chr1	41004282	41004333	AGAT	4	12.0	13.0	4	3	1	3	1	0	1	1	2	3	1	2	1	1	0	1,-1,1	1	2	0	0	1	0	0	0	1	12	57	18	65	33	31	25	31	10	9	3	8
chr1	41057268	41057287	CG	2	10.0	10.0	1	0	1	0	1	1	0	0	0	1	0	0	0	1	0		1	0	1	0	0	0	0	0	0	10	59	17	66	31	35	23	34	10	4	5	7
chr1	41094110	41094157	AGAT	4	11.0	12.0	3	2	1	3	0	0	0	1	2	3	0	2	0	1	0	1,1	1	2	0	0	1	0	0	0	0	8	61	9	74	35	37	22	38	6	2	6	3
chr1	41095440	41095465	AC	2	13.0	13.0	2	1	1	0	2	1	1	0	0	2	0	1	0	1	0	1	1	0	1	1	0	0	0	0	0	7	62	12	71	36	36	24	34	5	3	4	7
chr1	41097152	41097217	ACATAT	6	9.0	11.0	1	0	1	1	0	0	0	1	0	0	1	0	0	0	1		-1	0	0	0	0	0	0	1	0	9	60	27	56	25	35	23	30	16	4	5	11
chr1	41155112	41155151	AAAT	4	11.0	10.0	3	0	3	0	3	3	0	0	0	3	0	0	0	3	0		1,1,1	0	3	0	0	0	0	0	0	6	63	8	75	39	37	24	36	2	2	4	6
chr1	41171775	41171818	AGAT	4	10.0	11.0	3	3	0	2	1	0	1	0	2	2	1	2	1	0	0	1,1,-1		2	0	0	0	0	0	0	1	11	58	19	64	30	37	20	34	11	3	7	8
chr1	41248746	41248785	AGAT	4	10.0	10.0	1	1	0	1	0	0	0	0	1	1	0	1	0	0	0	1		1	0	0	0	0	0	0	0	15	54	15	68	34	29	22	33	6	10	5	9
chr1	41266205	41266244	AATC	4	11.0	10.0	1	0	1	1	0	0	0	1	0	0	1	0	0	0	1		-1	0	0	0	0	0	0	1	0	1	68	7	76	36	39	28	40	4	1	0	2
chr1	41367502	41367549	AAGG	4		12.0	1	0	1	1	0	0	0	1	0	1	0	0	0	1	0		1	0	0	0	1	0	0	0	0	19	50	25	58	26	29	20	32	14	11	8	10
chr1	41526467	41526498	ACAG	4	10.0	8.0	1	1	0	0	1	0	1	0	0	1	0	1	0	0	0	1		0	0	1	0	0	0	0	0	5	64	5	78	39	37	26	39	2	3	2	3
chr1	41544492	41544539	AAAT	4	10.0	12.0	4	2	2	4	0	0	0	2	2	2	2	2	0	0	2	1,1	-1,-1	2	0	0	0	0	0	2	0	14	55	21	62	28	34	20	34	13	6	8	7
chr1	41662982	41663025	AGAT	4	10.0	11.0	3	2	1	3	0	0	0	1	2	3	0	2	0	1	0	1,1	1	2	0	0	1	0	0	0	0	9	60	8	75	37	35	24	38	6	5	4	2
chr1	41754741	41754792	AGAT	4	14.0	13.0	2	1	1	2	0	0	0	1	1	0	2	0	1	0	1	-1	-1	0	0	0	0	1	0	1	0	5	64	13	70	44	33	30	26	8	2	3	5
chr1	41827221	41827264	AGAT	4	10.0	11.0	3	2	1	2	1	0	1	1	1	2	1	1	1	1	0	-4,1	1	1	0	0	1	0	0	0	1	7	62	11	72	37	36	25	35	6	2	5	5
chr1	41856976	41857015	ACAG	4	9.0	10.0	1	1	0	0	1	0	1	0	0	0	1	0	1	0	0	-1		0	0	0	0	0	0	0	1	0	69	3	80	42	40	28	38	1	0	0	2
chr1	41939440	41939489	ATATC	5	10.0	10.0	11	2	9	11	0	0	0	9	2	10	1	1	1	9	0	-1,1	1,1,1,1,1,1,1,1,1	1	0	0	9	1	0	0	0	12	57	16	67	31	34	22	36	11	6	6	4
chr1	42355022	42355061	AAAT	4	10.0	10.0	2	1	1	0	2	1	1	0	0	1	1	0	1	1	0	-1	1	0	1	0	0	0	0	0	1	14	55	22	61	29	30	18	28	11	7	7	10
chr1	42531698	42531745	AGAT	4	12.0	12.0	3	2	1	1	2	1	1	0	1	3	0	2	0	1	0	1,1	1	1	1	1	0	0	0	0	0	7	62	19	64	32	35	21	28	8	2	4	10
chr1	42568592	42568669	ACATAT	6		13.0	2	0	2	2	0	0	0	2	0	2	0	0	0	2	0		1,1	0	0	0	2	0	0	0	0	12	57	19	64	31	32	19	30	9	5	6	8
chr1	42706191	42706242	AGAT	4	13.0	13.0	4	0	4	3	1	1	0	3	0	3	1	0	0	3	1		-1,1,1,1	0	1	0	2	0	0	1	0	13	56	7	76	35	29	21	36	5	8	4	2
chr1	42759094	42759125	AAAT	4	8.0	8.0	1	0	1	0	1	1	0	0	0	1	0	0	0	1	0		2	0	1	0	0	0	0	0	0	8	61	6	77	37	34	21	35	3	3	4	3
chr1	42815919	42815963	AAAAC	5	9.0	9.0	4	3	1	2	2	0	2	1	1	4	0	3	0	1	0	1,1,1	1	1	0	2	1	0	0	0	0	11	58	13	70	33	33	19	32	7	4	6	6
chr1	43035768	43035793	AC	2	13.0	13.0	1	0	1	1	0	0	0	1	0	1	0	0	0	1	0		1	0	0	0	1	0	0	0	0	15	54	27	56	28	28	20	25	12	9	5	13
chr1	43070069	43070120	ACAT	4	13.0	13.0	1	0	1	1	0	0	0	1	0	1	0	0	0	1	0		1	0	0	0	1	0	0	0	0	8	61	10	73	34	33	21	34	6	4	4	4
chr1	43315184	43315239	AGAT	4	11.0	14.0	1	1	0	1	0	0	0	0	1	0	1	0	1	0	0	-1		0	0	0	0	1	0	0	0	10	59	15	68	34	38	19	33	8	2	8	7
chr1	43839115	43839166	AGAT	4	11.0	13.0	7	4	3	3	4	1	3	2	1	6	1	4	0	2	1	1,1,1,1	1,1,-1	1	1	3	1	0	0	1	0	13	56	14	69	35	32	21	33	10	8	5	4
chr1	44076404	44076435	AAAC	4	9.0	8.0	1	0	1	0	1	1	0	0	0	1	0	0	0	1	0		1	0	1	0	0	0	0	0	0	2	67	1	82	44	39	25	37	1	1	1	0
chr1	44170754	44170793	AAAT	4	8.0	10.0	1	0	1	1	0	0	0	1	0	1	0	0	0	1	0		1	0	0	0	1	0	0	0	0	3	66	8	75	39	39	24	36	6	1	2	2
chr1	44323038	44323061	AG	2	9.0	12.0	9	2	7	9	0	0	0	7	2	0	9	0	2	0	7	-1,-1	-1,-1,-1,-1,-1,-1,-1	0	0	0	0	2	0	7	0	9	60	24	59	30	38	19	29	15	2	7	9
chr1	44532765	44532786	AC	2	9.0	11.0	1	0	1	1	0	0	0	1	0	1	0	0	0	1	0		1	0	0	0	1	0	0	0	0	17	52	22	61	29	31	18	32	16	9	8	6
chr1	44665068	44665107	AAAT	4	7.0	10.0	10	10	0	10	0	0	0	0	10	10	0	10	0	0	0	1,1,1,1,1,1,1,1,1,1		10	0	0	0	0	0	0	0	5	64	9	74	38	38	23	36	7	2	3	2
chr1	44951998	44952029	AAAT	4	8.0	8.0	1	0	1	1	0	0	0	1	0	1	0	0	0	1	0		1	0	0	0	1	0	0	0	0	18	51	27	56	29	30	18	27	16	10	8	11
chr1	45044479	45044510	AAAC	4	8.0	8.0	1	0	1	0	1	1	0	0	0	1	0	0	0	1	0		1	0	1	0	0	0	0	0	0	3	66	3	80	43	40	23	37	2	0	3	1
chr1	45601391	45601438	AGAT	4	13.0	12.0	6	5	1	4	2	0	2	1	3	1	5	1	4	0	1	-1,-1,-2,1,-1	-1	0	0	1	0	3	0	1	1	12	57	11	72	42	29	26	30	4	7	4	7
chr1	45807768	45807807	AAAAG	5		8.0	2	2	0	1	1	0	1	0	1	2	0	2	0	0	0	1,1		1	0	1	0	0	0	0	0	16	53	24	59	36	30	21	22	9	10	5	15
chr1	46065358	46065401	AGAT	4	10.0	11.0	1	0	1	0	1	1	0	0	0	0	1	0	0	0	1		-1	0	0	0	0	0	1	0	0	9	60	11	72	38	35	22	33	6	5	4	5
chr1	46876625	46876652	AATC	4	7.0	7.0	1	1	0	0	1	0	1	0	0	1	0	1	0	0	0	1		0	0	1	0	0	0	0	0	1	68	2	81	35	40	25	37	0	0	1	1
chr1	47011345	47011408	AGAT	4	15.0	16.0	6	2	4	4	2	1	1	3	1	4	2	2	0	2	2	2,1	1,2,-2,-1	1	0	1	2	0	1	1	0	21	48	29	54	24	25	22	29	16	13	7	13
chr1	47228156	47228187	AAAT	4	11.0	8.0	1	0	1	0	1	1	0	0	0	0	1	0	0	0	1		-1	0	0	0	0	0	1	0	0	14	55	18	65	33	29	25	32	6	10	4	12
chr1	47389028	47389067	AAAT	4	10.0	10.0	1	0	1	0	1	1	0	0	0	0	1	0	0	0	1		-1	0	0	0	0	0	1	0	0	9	60	14	69	31	36	23	38	8	3	6	6
chr1	47638532	47638583	AAAT	4	11.0	13.0	2	2	0	1	1	0	1	0	1	1	1	1	1	0	0	1,-1		0	0	1	0	1	0	0	0	14	55	18	65	31	30	24	34	8	9	5	10
chr1	47841955	47842009	AAAAG	5	9.0	11.0	1	1	0	0	1	0	1	0	0	0	1	0	1	0	0	-1		0	0	0	0	0	0	0	1	20	49	14	69	32	30	19	37	7	9	10	7
chr1	48215655	48215699	AAC	3	11.0	15.0	1	1	0	1	0	0	0	0	1	1	0	1	0	0	0	1		1	0	0	0	0	0	0	0	3	66	8	75	34	38	27	41	5	1	2	3
chr1	48304663	48304714	AGAT	4	11.0	13.0	2	1	1	2	0	0	0	1	1	2	0	1	0	1	0	1	1	1	0	0	1	0	0	0	0	12	57	11	72	32	35	21	40	7	4	8	4
chr1	48785355	48785374	AAAC	4	5.0	5.0	3	2	1	0	3	1	2	0	0	3	0	2	0	1	0	1,1	1	0	1	2	0	0	0	0	0	3	66	5	78	38	38	27	40	1	1	2	4
chr1	49080486	49080513	AAAT	4	11.0	7.0	11	5	6	0	11	6	5	0	0	0	11	0	5	0	6	-1,-1,-1,-1,-1	-1,-1,-1,-1,-1,-1	0	0	0	0	0	6	0	5	4	65	4	79	39	35	29	40	0	4	0	4
chr1	49216679	49216718	AGAT	4	10.0	10.0	1	1	0	0	1	0	1	0	0	1	0	1	0	0	0	1		0	0	1	0	0	0	0	0	12	57	12	71	31	33	23	40	8	6	6	4
chr1	49260412	49260455	AGAT	4	11.0	11.0	3	2	1	1	2	1	1	0	1	2	1	1	1	1	0	-1,1	1	0	1	1	0	1	0	0	0	21	48	18	65	32	29	18	33	7	10	11	11
chr1	49299429	49299455	AAC	3	7.0	9.0	34	23	11	34	0	0	0	11	23	0	34	0	23	0	11	-1,-1,-1,-1,-1,-1,-1,-1,-1,-1,-1,-1,-1,-1,-1,-1,-1,-1,-1,-1,-1,-1,-1	-1,-1,-1,-1,-1,-1,-1,-1,-1,-1,-1	0	0	0	0	23	0	11	0	2	67	6	77	37	38	28	40	2	1	1	4
chr1	49474136	49474156	AAC	3	7.0	7.0	1	1	0	0	1	0	1	0	0	0	1	0	1	0	0	-2		0	0	0	0	0	0	0	1	3	66	13	70	32	38	27	38	7	1	2	6
chr1	49702188	49702237	AAAAG	5	10.0	10.0	1	1	0	0	1	0	1	0	0	1	0	1	0	0	0	1		0	0	1	0	0	0	0	0	12	57	19	64	32	35	21	32	7	4	8	12
chr1	49888060	49888114	AAACC	5	11.0	11.0	1	0	1	0	1	1	0	0	0	0	1	0	0	0	1		-1	0	0	0	0	0	1	0	0	16	53	22	61	31	31	21	30	8	8	8	14
chr1	49961371	49961402	AGAT	4	7.0	8.0	1	0	1	1	0	0	0	1	0	0	1	0	0	0	1		-2	0	0	0	0	0	0	1	0	17	52	17	66	33	29	22	33	6	10	7	11
chr1	50145131	50145162	ACAT	4	11.0	8.0	2	1	1	0	2	1	1	0	0	0	2	0	1	0	1	-1	-1	0	0	0	0	0	1	0	1	8	61	11	72	37	34	26	35	2	5	3	9
chr1	50360319	50360358	AAAT	4	11.0	10.0	1	0	1	0	1	1	0	0	0	1	0	0	0	1	0		2	0	1	0	0	0	0	0	0	11	58	13	70	34	34	23	36	5	6	5	8
chr1	50747678	50747725	AGAT	4	11.0	12.0	1	1	0	1	0	0	0	0	1	1	0	1	0	0	0	1		1	0	0	0	0	0	0	0	10	59	19	64	18	37	21	46	9	5	5	10
chr1	50755399	50755450	AGAT	4	13.0	13.0	3	1	2	1	2	2	0	0	1	2	1	1	0	1	1	1	1,-1	1	1	0	0	0	1	0	0	11	58	20	63	33	34	23	30	6	5	6	14
chr1	51424068	51424127	AGAT	4	11.0	15.0	16	5	11	15	1	1	0	10	5	2	14	1	4	1	10	-1,-1,1,-1,-1	-1,-1,-1,-1,-1,-1,-1,-1,-1,1,-1	1	1	0	0	4	0	10	0	16	53	13	70	30	33	19	39	9	5	11	4
chr1	51529333	51529368	AAAT	4	9.0	9.0	1	1	0	0	1	0	1	0	0	0	1	0	1	0	0	-1		0	0	0	0	0	0	0	1	5	64	7	76	36	35	28	39	3	3	2	4
chr1	51533154	51533185	AAAT	4	8.0	8.0	1	1	0	0	1	0	1	0	0	1	0	1	0	0	0	1		0	0	1	0	0	0	0	0	5	64	6	77	36	35	28	40	3	3	2	3
chr1	51535127	51535170	AGAT	4	14.0	11.0	10	7	3	1	9	2	7	1	0	8	2	7	0	1	2	1,1,1,1,1,1,1	1,-1,-1	0	1	7	0	0	1	1	0	11	58	10	73	38	30	27	34	1	8	3	9
chr1	51995978	51996009	ACAT	4	8.0	8.0	1	0	1	0	1	1	0	0	0	1	0	0	0	1	0		1	0	1	0	0	0	0	0	0	6	63	12	71	30	37	26	39	7	1	5	5
chr1	52085155	52085190	AAAT	4	9.0	9.0	1	0	1	0	1	1	0	0	0	1	0	0	0	1	0		1	0	1	0	0	0	0	0	0	4	65	10	73	33	38	27	38	4	0	4	6
chr1	52238526	52238569	AAAT	4	11.0	11.0	2	1	1	1	1	0	1	1	0	2	0	1	0	1	0	1	1	0	0	1	1	0	0	0	0	20	49	24	59	28	25	24	29	9	13	7	15
chr1	52535742	52535797	AGAT	4	13.0	14.0	1	1	0	0	1	0	1	0	0	0	1	0	1	0	0	-1		0	0	0	0	0	0	0	1	12	57	14	69	29	33	24	38	8	6	6	6
chr1	52619687	52619718	AAAC	4	8.0	8.0	1	0	1	1	0	0	0	1	0	0	1	0	0	0	1		-1	0	0	0	0	0	0	1	0	5	64	7	76	35	35	29	40	2	3	2	4
chr1	52812963	52812988	AG	2	13.0	13.0	1	0	1	1	0	0	0	1	0	0	1	0	0	0	1		-4	0	0	0	0	0	0	1	0	13	56	23	60	29	31	25	30	8	7	6	14
chr1	53250204	53250243	AAGAG	5	8.0	8.0	3	0	3	1	2	2	0	1	0	2	1	0	0	2	1		-1,1,1	0	2	0	0	0	0	1	0	21	48	24	59	28	27	21	29	9	11	10	15
chr1	53356154	53356181	AAAC	4	7.0	7.0	1	1	0	0	1	0	1	0	0	1	0	1	0	0	0	1		0	0	1	0	0	0	0	0	1	68	2	81	32	37	31	43	1	1	0	1
chr1	53859671	53859698	AG	2	14.0	14.0	1	0	1	1	0	0	0	1	0	1	0	0	0	1	0		2	0	0	0	1	0	0	0	0	24	45	25	58	25	25	20	28	8	13	11	16
chr1	53949482	53949525	AAGG	4	11.0	11.0	1	0	1	0	1	1	0	0	0	0	1	0	0	0	1		-1	0	0	0	0	0	1	0	0	20	49	23	60	22	29	20	32	11	9	11	12
chr1	54174326	54174350	AAAAC	5	11.0	5.0	1	1	0	0	1	0	1	0	0	0	1	0	1	0	0	-1		0	0	0	0	0	0	0	1	18	51	28	55	26	23	28	27	13	14	4	15
chr1	54276013	54276024	AAGG	4	3.0	3.0	1	1	0	1	0	0	0	0	1	1	0	1	0	0	0	1		1	0	0	0	0	0	0	0	4	65	1	82	38	36	29	42	1	1	3	0
chr1	54571794	54571819	AC	2	13.0	13.0	1	0	1	0	1	1	0	0	0	1	0	0	0	1	0		1	0	1	0	0	0	0	0	0	17	52	30	53	22	26	25	25	16	10	6	12
chr1	54640826	54640873	AAAG	4		12.0	1	1	0	1	0	0	0	0	1	1	0	1	0	0	0	1		1	0	0	0	0	0	0	0	23	46	24	59	26	23	21	26	12	13	9	9
chr1	54675975	54676009	AAAAT	5	7.0	7.0	1	1	0	1	0	0	0	0	1	1	0	1	0	0	0	1		1	0	0	0	0	0	0	0	9	60	11	72	33	30	27	30	5	6	3	5
chr1	54693116	54693151	ACAT	4	9.0	9.0	1	0	1	1	0	0	0	1	0	1	0	0	0	1	0		1	0	0	0	1	0	0	0	0	1	68	10	73	36	35	30	28	2	1	0	7
chr1	54695770	54695821	AAGG	4	13.0	13.0	1	1	0	1	0	0	0	0	1	1	0	1	0	0	0	1		1	0	0	0	0	0	0	0	8	61	11	72	33	31	27	30	5	5	3	5
chr1	54762646	54762657	AC	2	6.0	6.0	1	0	1	0	1	1	0	0	0	0	1	0	0	0	1		-1	0	0	0	0	0	1	0	0	3	66	10	73	33	34	29	32	5	2	1	3
chr1	54853136	54853179	AACC	4	11.0	11.0	1	0	1	1	0	0	0	1	0	1	0	0	0	1	0		1	0	0	0	1	0	0	0	0	2	67	7	76	37	36	28	31	1	0	2	4
chr1	55203397	55203436	AAAT	4	10.0	10.0	3	2	1	3	0	0	0	1	2	2	1	1	1	1	0	1,-2	1	1	0	0	1	1	0	0	0	14	55	18	65	32	30	24	28	10	7	7	8
chr1	55277396	55277435	AAAC	4	10.0	10.0	10	1	9	0	10	9	1	0	0	0	10	0	1	0	9	-1	-1,-1,-1,-1,-1,-1,-1,-1,-1	0	0	0	0	0	9	0	1	4	65	7	76	41	36	28	31	1	1	3	5
chr1	55286603	55286662	AGAT	4	14.0	15.0	1	1	0	1	0	0	0	0	1	1	0	1	0	0	0	1		1	0	0	0	0	0	0	0	17	52	19	64	35	29	23	27	10	9	8	9
chr1	55343754	55343785	AAAT	4	8.0	8.0	3	3	0	3	0	0	0	0	3	3	0	3	0	0	0	1,1,1		3	0	0	0	0	0	0	0	5	64	8	75	37	37	26	33	5	0	5	3
chr1	55398547	55398574	AG	2	14.0	14.0	2	0	2	1	1	1	0	1	0	2	0	0	0	2	0		1,1	0	1	0	1	0	0	0	0	11	58	17	66	30	30	27	31	12	7	4	5
chr1	55423851	55423892	AAC	3	14.0	14.0	1	0	1	1	0	0	0	1	0	1	0	0	0	1	0		1	0	0	0	1	0	0	0	0	3	66	7	76	38	37	28	34	4	0	3	2
chr1	55866294	55866337	AGAT	4	12.0	11.0	2	1	1	0	2	1	1	0	0	2	0	1	0	1	0	1	1	0	1	1	0	0	0	0	0	9	60	7	76	39	33	27	35	3	5	4	4
chr1	56006304	56006339	AGAT	4	10.0	9.0	3	1	2	0	3	2	1	0	0	3	0	1	0	2	0	1	1,1	0	2	1	0	0	0	0	0	17	52	15	68	36	27	25	30	5	12	5	10
chr1	56204850	56204879	AAT	3	10.0	10.0	1	0	1	1	0	0	0	1	0	1	0	0	0	1	0		2	0	0	0	1	0	0	0	0	4	65	8	75	38	34	30	35	4	3	1	4
chr1	56590083	56590122	AGAT	4	10.0	10.0	3	1	2	2	1	0	1	2	0	3	0	1	0	2	0	2	1,1	0	0	1	2	0	0	0	0	3	66	6	77	38	35	30	38	4	2	1	2
chr1	56989591	56989606	AAAT	4	4.0	4.0	1	0	1	1	0	0	0	1	0	0	1	0	0	0	1		-1	0	0	0	0	0	0	1	0	1	68	4	79	39	37	30	39	3	0	1	1
chr1	57328477	57328528	AGAT	4	14.0	13.0	3	2	1	0	3	1	2	0	0	3	0	2	0	1	0	1,1	1	0	1	2	0	0	0	0	0	18	51	22	61	33	30	21	27	5	9	9	15
chr1	57647572	57647597	AC	2	13.0	13.0	1	0	1	0	1	1	0	0	0	1	0	0	0	1	0		1	0	1	0	0	0	0	0	0	22	47	13	70	28	25	18	35	9	11	10	4
chr1	57687026	57687058	AAT	3	11.0	11.0	1	0	1	1	0	0	0	1	0	1	0	0	0	1	0		1	0	0	0	1	0	0	0	0	11	58	16	67	29	29	24	33	8	7	4	6
chr1	57745131	57745148	AAC	3	6.0	6.0	1	1	0	1	0	0	0	0	1	0	1	0	1	0	0	-2		0	0	0	0	1	0	0	0	4	65	3	80	35	34	26	38	2	2	2	1
chr1	57755461	57755482	AG	2	11.0	11.0	1	0	1	1	0	0	0	1	0	0	1	0	0	0	1		-1	0	0	0	0	0	0	1	0	2	67	4	79	35	35	28	37	2	1	0	2
chr1	57864903	57864950	AAAG	4	12.0	12.0	2	1	1	1	1	0	1	1	0	2	0	1	0	1	0	1	1	0	0	1	1	0	0	0	0	19	50	21	62	28	29	19	28	10	7	11	11
chr1	57945506	57945553	AAAG	4	11.0	12.0	1	0	1	1	0	0	0	1	0	1	0	0	0	1	0		1	0	0	0	1	0	0	0	0	12	57	17	66	35	31	26	30	6	6	5	9
chr1	57982339	57982373	AAAAC	5		7.0	1	0	1	1	0	0	0	1	0	0	1	0	0	0	1		-1	0	0	0	0	0	0	1	0	5	64	6	77	37	32	30	33	0	5	0	5
chr1	58042983	58043006	AC	2	12.0	12.0	4	4	0	4	0	0	0	0	4	4	0	4	0	0	0	1,1,1,1		4	0	0	0	0	0	0	0	3	66	18	65	31	35	29	28	6	2	1	10
chr1	58355578	58355617	AAAAC	5	8.0	8.0	1	0	1	1	0	0	0	1	0	0	1	0	0	0	1		-1	0	0	0	0	0	0	1	0	8	61	10	73	34	34	27	37	4	4	4	6
chr1	58361619	58361670	AGAT	4	11.0	13.0	4	2	2	3	1	1	0	1	2	0	4	0	2	0	2	-1,-1	-1,-1	0	0	0	0	2	1	1	0	10	59	13	70	31	35	24	37	7	3	7	6
chr1	58961990	58962013	AC	2	11.0	12.0	1	0	1	1	0	0	0	1	0	1	0	0	0	1	0		1	0	0	0	1	0	0	0	0	13	56	14	69	29	32	24	38	10	6	7	4
chr1	59239976	59240005	AAAAT	5	6.0	6.0	1	0	1	0	1	1	0	0	0	1	0	0	0	1	0		1	0	1	0	0	0	0	0	0	8	61	15	68	31	34	27	35	7	3	3	7
chr1	59249175	59249222	AGAT	4	13.0	12.0	3	2	1	1	2	1	1	0	1	3	0	2	0	1	0	1,2	1	1	1	1	0	0	0	0	0	12	57	10	73	35	32	25	35	3	5	5	7
chr1	59335813	59335848	ATCC	4	9.0	9.0	1	1	0	1	0	0	0	0	1	0	1	0	1	0	0	-1		0	0	0	0	1	0	0	0	6	63	5	78	35	33	26	36	0	3	3	5
chr1	59381951	59382010	AAGCC	5	12.0	12.0	2	2	0	0	2	0	2	0	0	0	2	0	2	0	0	-1,-1		0	0	0	0	0	0	0	2	14	55	22	61	25	32	18	30	11	4	10	11
chr1	59467722	59467765	AGAT	4	12.0	11.0	1	1	0	0	1	0	1	0	0	1	0	1	0	0	0	1		0	0	1	0	0	0	0	0	13	56	9	74	33	33	22	39	4	5	8	5
chr1	59493525	59493572	AGAT	4	12.0	12.0	1	0	1	0	1	1	0	0	0	1	0	0	0	1	0		1	0	1	0	0	0	0	0	0	12	57	14	69	30	32	23	37	7	5	7	7
chr1	59574648	59574667	AC	2	10.0	10.0	1	0	1	0	1	1	0	0	0	1	0	0	0	1	0		1	0	1	0	0	0	0	0	0	13	56	19	64	28	27	26	34	9	10	2	10
chr1	59619063	59619110	AGAT	4	12.0	12.0	3	1	2	0	3	2	1	0	0	3	0	1	0	2	0	1	1,1	0	2	1	0	0	0	0	0	23	46	25	58	27	28	15	29	10	9	13	15
chr1	59695317	59695348	AAAT	4	8.0	8.0	1	0	1	0	1	1	0	0	0	1	0	0	0	1	0		1	0	1	0	0	0	0	0	0	17	52	21	62	30	31	17	31	7	6	11	13
chr1	59751509	59751530	AC	2	11.0		1	0	1	1	0	0	0	1	0	0	1	0	0	0	1		-1	0	0	0	0	0	0	1	0	16	53	22	61	29	28	21	30	8	9	7	14
chr1	59828993	59829028	AAAT	4	8.0	9.0	1	1	0	1	0	0	0	0	1	1	0	1	0	0	0	1		1	0	0	0	0	0	0	0	10	59	11	72	33	33	24	37	5	4	4	6
chr1	59843417	59843471	AAAAC	5	11.0	11.0	1	1	0	0	1	0	1	0	0	1	0	1	0	0	0	1		0	0	1	0	0	0	0	0	11	58	12	71	31	30	24	38	7	7	4	5
chr1	59849436	59849471	AAAC	4	9.0	9.0	14	12	2	14	0	0	0	2	12	14	0	12	0	2	0	1,1,1,1,1,1,1,1,1,1,1,1	1,1	12	0	0	2	0	0	0	0	2	67	4	79	37	35	28	40	1	2	0	3
chr1	59853909	59853936	ACAT	4	7.0	7.0	1	0	1	1	0	0	0	1	0	1	0	0	0	1	0		1	0	0	0	1	0	0	0	0	4	65	1	82	37	35	26	43	1	2	2	0
chr1	60138899	60138942	ACAT	4	11.0	11.0	2	1	1	1	1	0	1	1	0	2	0	1	0	1	0	1	1	0	0	1	1	0	0	0	0	4	65	5	78	35	36	26	40	2	1	2	3
chr1	60358035	60358076	AAT	3	14.0	14.0	1	0	1	1	0	0	0	1	0	1	0	0	0	1	0		1	0	0	0	1	0	0	0	0	17	52	27	56	23	30	18	30	14	7	10	13
chr1	60358974	60358991	AC	2	9.0	9.0	1	0	1	0	1	1	0	0	0	1	0	0	0	1	0		1	0	1	0	0	0	0	0	0	12	57	13	70	29	33	21	38	8	4	7	5
chr1	60403025	60403057	AAT	3	11.0	11.0	2	1	1	2	0	0	0	1	1	2	0	1	0	1	0	1	1	1	0	0	1	0	0	0	0	12	57	23	60	26	32	23	32	11	5	5	11
chr1	60517897	60517952	AGAT	4	14.0		2	1	1	1	1	0	1	1	0	2	0	1	0	1	0	1	1	0	0	1	1	0	0	0	0	12	57	22	61	30	31	23	28	7	6	6	15
chr1	60576467	60576526	ACGGAG	6	10.0	10.0	1	1	0	1	0	0	0	0	1	0	1	0	1	0	0	-1		0	0	0	0	1	0	0	0	8	61	7	76	31	33	26	42	6	4	4	1
chr1	60608749	60608808	AAAAC	5	12.0	12.0	3	2	1	2	1	0	1	1	1	1	2	1	1	0	1	-1,1	-1	0	0	1	0	1	0	1	0	11	58	16	67	28	31	25	37	9	6	5	6
chr1	60646845	60646884	AGAT	4	10.0	10.0	1	0	1	1	0	0	0	1	0	1	0	0	0	1	0		1	0	0	0	1	0	0	0	0	3	66	7	76	32	36	28	41	5	1	2	2
chr1	61011916	61011959	AAGG	4	11.0	11.0	2	2	0	0	2	0	2	0	0	2	0	2	0	0	0	1,1		0	0	2	0	0	0	0	0	13	56	21	62	29	31	21	30	8	6	6	13
chr1	61051453	61051496	AGAT	4	11.0	11.0	7	4	3	4	3	1	2	2	2	6	1	4	0	2	1	1,1,1,1	-1,1,1	2	1	2	1	0	0	1	0	4	65	4	79	34	35	25	42	3	2	2	1
chr1	61056359	61056374	AG	2	8.0	8.0	1	0	1	1	0	0	0	1	0	1	0	0	0	1	0		1	0	0	0	1	0	0	0	0	6	63	10	73	31	36	23	39	6	1	4	4
chr1	61375154	61375185	AAAC	4	8.0	8.0	1	1	0	0	1	0	1	0	0	1	0	1	0	0	0	1		0	0	1	0	0	0	0	0	1	68	5	78	33	36	21	39	1	1	0	4
chr1	61387245	61387274	AC	2	15.0	15.0	1	0	1	0	1	1	0	0	0	1	0	0	0	1	0		1	0	1	0	0	0	0	0	0	19	50	16	67	28	26	15	33	6	11	6	10
chr1	61694296	61694343	AAAG	4	11.0		2	1	1	2	0	0	0	1	1	2	0	1	0	1	0	1	1	1	0	0	1	0	0	0	0	20	49	20	63	24	28	13	33	10	9	8	9
chr1	61724795	61724824	AC	2	15.0	15.0	1	0	1	1	0	0	0	1	0	1	0	0	0	1	0		1	0	0	0	1	0	0	0	0	19	50	25	58	25	26	16	29	9	11	5	13
chr1	62245867	62245894	AAAT	4	7.0	7.0	1	0	1	1	0	0	0	1	0	1	0	0	0	1	0		1	0	0	0	1	0	0	0	0	8	61	7	76	36	30	28	38	2	4	3	5
chr1	62336138	62336173	ACAT	4	9.0	9.0	2	2	0	0	2	0	2	0	0	1	1	1	1	0	0	-1,1		0	0	1	0	0	0	0	1	5	64	6	77	34	32	28	41	4	2	3	2
chr1	62498019	62498070	AGAT	4	16.0	13.0	18	4	14	4	14	10	4	4	0	3	15	0	4	3	11	-1,-1,-1,-1	-1,1,-2,-1,-1,1,2,-1,-1,-1,-1,-1,-1,-1	0	0	0	3	0	10	1	4	15	54	25	58	32	23	27	24	6	11	4	19
chr1	62611759	62611814	AAAG	4	14.0	14.0	3	3	0	2	1	0	1	0	2	2	1	2	1	0	0	1,-1,1		2	0	0	0	0	0	0	1	13	56	33	50	21	30	25	27	17	6	7	16
chr1	62828804	62828851	AGAT	4	11.0	12.0	3	1	2	1	2	2	0	0	1	1	2	1	0	0	2	1	-1,-1	1	0	0	0	0	2	0	0	9	60	11	72	32	31	28	38	6	5	4	5
chr1	62864284	62864327	ACAT	4	12.0	11.0	1	0	1	0	1	1	0	0	0	1	0	0	0	1	0		1	0	1	0	0	0	0	0	0	21	48	25	58	29	21	26	27	9	15	6	16
chr1	63003547	63003578	ACAG	4	9.0	8.0	1	1	0	0	1	0	1	0	0	1	0	1	0	0	0	1		0	0	1	0	0	0	0	0	4	65	3	80	38	36	28	40	0	0	4	3
chr1	63120626	63120651	AC	2	13.0	13.0	1	0	1	1	0	0	0	1	0	0	1	0	0	0	1		-3	0	0	0	0	0	0	1	0	20	49	21	62	28	25	23	32	10	11	9	11
chr1	63133591	63133622	ACAG	4	8.0	8.0	1	0	1	1	0	0	0	1	0	0	1	0	0	0	1		-1	0	0	0	0	0	0	1	0	5	64	4	79	34	34	29	43	4	2	3	0
chr1	63151740	63151771	AGAT	4	9.0	8.0	1	0	1	0	1	1	0	0	0	1	0	0	0	1	0		1	0	1	0	0	0	0	0	0	25	44	17	66	33	23	20	31	5	13	12	12
chr1	63187532	63187575	AGAT	4	9.0	11.0	1	0	1	1	0	0	0	1	0	0	1	0	0	0	1		-1	0	0	0	0	0	0	1	0	13	56	21	62	25	29	26	35	13	7	6	8
chr1	63192230	63192269	AAGC	4		10.0	1	0	1	1	0	0	0	1	0	0	1	0	0	0	1		-1	0	0	0	0	0	0	1	0	22	47	24	59	31	19	28	27	7	17	5	16
chr1	63264753	63264780	ACGC	4	7.0	7.0	2	0	2	2	0	0	0	2	0	2	0	0	0	2	0		2,2	0	0	0	2	0	0	0	0	1	68	1	82	38	36	31	42	0	0	1	1
chr1	63337183	63337222	AAAT	4	9.0	10.0	1	1	0	1	0	0	0	0	1	1	0	1	0	0	0	2		1	0	0	0	0	0	0	0	3	66	8	75	34	34	31	39	4	2	1	4
chr1	63347255	63347278	AAAT	4	11.0	6.0	1	1	0	0	1	0	1	0	0	1	0	1	0	0	0	1		0	0	1	0	0	0	0	0	20	49	25	58	35	23	25	21	3	13	7	22
chr1	63391811	63391862	AGAT	4	11.0	13.0	3	2	1	3	0	0	0	1	2	3	0	2	0	1	0	1,1	1	2	0	0	1	0	0	0	0	10	59	10	73	33	33	25	38	5	3	7	5
chr1	63406144	63406175	AAAC	4	8.0	8.0	1	0	1	1	0	0	0	1	0	1	0	0	0	1	0		1	0	0	0	1	0	0	0	0	2	67	4	79	36	36	30	41	2	0	2	2
chr1	63435819	63435850	ACAT	4	8.0	8.0	2	0	2	2	0	0	0	2	0	2	0	0	0	2	0		1,1	0	0	0	2	0	0	0	0	4	65	4	79	37	34	30	40	1	2	2	3
chr1	63604382	63604413	ACAT	4	8.0	8.0	1	0	1	1	0	0	0	1	0	1	0	0	0	1	0		1	0	0	0	1	0	0	0	0	6	63	5	78	35	34	28	41	3	2	4	2
chr1	63682288	63682347	AGAT	4		15.0	2	0	2	2	0	0	0	2	0	0	2	0	0	0	2		-1,-1	0	0	0	0	0	0	2	0	17	52	19	64	32	28	23	30	6	8	9	13
chr1	64009050	64009079	AC	2	13.0	15.0	2	2	0	2	0	0	0	0	2	2	0	2	0	0	0	1,1		2	0	0	0	0	0	0	0	23	46	21	62	28	25	20	32	10	11	12	11
chr1	64283588	64283631	AGAT	4	11.0	11.0	5	4	1	2	3	1	2	0	2	4	1	4	0	0	1	1,1,1,2	-1	2	0	2	0	0	1	0	0	4	65	12	71	36	34	30	33	2	2	2	10
chr1	64290020	64290075	AGAT	4	12.0	14.0	5	2	3	4	1	1	0	2	2	5	0	2	0	3	0	1,1	1,1,1	2	1	0	2	0	0	0	0	8	61	13	70	33	34	26	35	6	2	6	7
chr1	64360723	64360742	AAAT	4	10.0	5.0	1	1	0	0	1	0	1	0	0	1	0	1	0	0	0	1		0	0	1	0	0	0	0	0	10	59	6	77	37	29	29	38	1	7	3	5
chr1	64433544	64433575	AC	2	12.0	16.0	1	0	1	0	1	1	0	0	0	1	0	0	0	1	0		1	0	1	0	0	0	0	0	0	20	49	23	60	22	27	21	36	16	9	11	7
chr1	64447746	64447773	ACAT	4	9.0	7.0	1	1	0	0	1	0	1	0	0	1	0	1	0	0	0	1		0	0	1	0	0	0	0	0	4	65	4	79	37	33	31	40	1	3	1	3
chr1	64807766	64807809	AGAT	4	14.0	11.0	5	3	2	1	4	2	2	0	1	3	2	2	1	1	1	1,1,-1	-1,1	1	1	1	0	0	1	0	1	15	54	22	61	31	25	28	30	8	11	4	13
chr1	64935766	64935789	AGAT	4	15.0	6.0	3	1	2	0	3	2	1	0	0	0	3	0	1	0	2	-1	-1,-1	0	0	0	0	0	2	0	1	20	49	27	56	35	16	32	20	4	20	0	23
chr1	64973982	64974009	ACAG	4	6.0	7.0	1	0	1	1	0	0	0	1	0	1	0	0	0	1	0		1	0	0	0	1	0	0	0	0	12	57	15	68	32	34	22	35	7	2	10	8
chr1	65005328	65005367	ACAT	4	8.0	10.0	3	2	1	2	1	1	0	0	2	2	1	1	1	1	0	-1,1	1	1	1	0	0	1	0	0	0	22	47	20	63	31	19	27	30	7	17	5	13
chr1	65010472	65010513	AAC	3	8.0		1	1	0	1	0	0	0	0	1	1	0	1	0	0	0	2		1	0	0	0	0	0	0	0	10	59	17	66	28	31	27	36	10	5	5	7
chr1	65031643	65031692	AAAAT	5	7.0	10.0	1	1	0	1	0	0	0	0	1	1	0	1	0	0	0	1		1	0	0	0	0	0	0	0	16	53	15	68	27	32	20	39	11	4	12	4
chr1	65329115	65329158	ACCT	4	11.0	11.0	2	1	1	0	2	1	1	0	0	1	1	1	0	0	1	1	-1	0	0	1	0	0	1	0	0	3	66	8	75	35	35	29	38	5	0	3	3
chr1	65485864	65485887	AAAC	4	6.0	6.0	1	0	1	1	0	0	0	1	0	0	1	0	0	0	1		-1	0	0	0	0	0	0	1	0	0	69	2	81	40	35	32	39	1	0	0	1
chr1	65535333	65535360	AAAT	4	6.0	7.0	1	0	1	1	0	0	0	1	0	1	0	0	0	1	0		1	0	0	0	1	0	0	0	0	8	61	11	72	36	33	26	34	5	2	6	6
chr1	65616175	65616222	AAAT	4	6.0	12.0	1	0	1	1	0	0	0	1	0	0	1	0	0	0	1		-1	0	0	0	0	0	0	1	0	15	54	12	71	35	34	18	35	6	1	14	5
chr1	65681729	65681778	ACTAT	5	10.0	11.0	9	3	6	4	5	4	1	2	2	4	5	2	1	2	4	1,1,-1	1,1,-1,-1,-1,-1	2	0	0	2	0	4	0	1	14	55	27	56	30	29	24	24	11	8	6	16
chr1	65720156	65720203	AAAT	4	8.0	12.0	3	1	2	3	0	0	0	2	1	2	1	1	0	1	1	1	1,-1	1	0	0	1	0	0	1	0	10	59	19	64	26	34	23	37	15	1	9	3
chr1	65757016	65757063	AACC	4	6.0	12.0	1	0	1	1	0	0	0	1	0	0	1	0	0	0	1		-1	0	0	0	0	0	0	1	0	8	61	5	78	37	33	26	39	4	2	6	1
chr1	65757470	65757517	ACAT	4	11.0	12.0	1	0	1	1	0	0	0	1	0	1	0	0	0	1	0		1	0	0	0	1	0	0	0	0	22	47	21	62	29	27	19	32	12	8	13	9
chr1	65884655	65884702	AAAT	4	12.0	12.0	5	3	2	5	0	0	0	2	3	2	3	0	3	2	0	-1,-1,-1	1,1	0	0	0	2	3	0	0	0	15	54	29	54	37	23	31	15	4	12	1	25
chr1	66094804	66094847	AAAT	4	10.0	11.0	1	1	0	1	0	0	0	0	1	1	0	1	0	0	0	1		1	0	0	0	0	0	0	0	13	56	22	61	34	29	26	25	7	5	7	15
chr1	66111254	66111265	CG	2	5.0	6.0	1	1	0	0	1	0	1	0	0	0	1	0	1	0	0	-1		0	0	0	0	0	0	0	1	4	65	9	74	38	31	32	34	3	4	0	6
chr1	66204920	66204967	AGAT	4	13.0		2	2	0	0	2	0	2	0	0	2	0	2	0	0	0	1,1		0	0	2	0	0	0	0	0	6	63	11	72	37	31	31	33	4	4	1	7
chr1	66267074	66267113	AAAT	4		10.0	1	0	1	1	0	0	0	1	0	0	1	0	0	0	1		-1	0	0	0	0	0	0	1	0	19	50	19	64	31	28	21	31	10	7	11	9
chr1	66360717	66360776	AGAT	4	14.0	15.0	3	3	0	1	2	0	2	0	1	0	3	0	3	0	0	-1,-2,-1		0	0	0	0	1	0	0	2	17	52	31	52	22	28	23	28	18	5	11	13
chr1	66758399	66758443	AAATC	5	3.0	9.0	1	0	1	1	0	0	0	1	0	1	0	0	0	1	0		1	0	0	0	1	0	0	0	0	14	55	10	73	40	23	31	32	1	12	2	9
chr1	66771939	66771956	AT	2		9.0	1	1	0	0	1	0	1	0	0	1	0	1	0	0	0	1		0	0	1	0	0	0	0	0	23	46	26	57	29	16	30	27	12	19	3	14
chr1	67116290	67116319	AGC	3	7.0	10.0	18	5	13	18	0	0	0	13	5	0	18	0	5	0	13	-1,-1,-1,-1,-1	-1,-1,-1,-1,-1,-1,-1,-1,-1,-1,-1,-1,-1	0	0	0	0	5	0	13	0	5	64	7	76	38	31	31	37	3	3	2	4
chr1	67155941	67156000	AACAT	5	11.0	12.0	2	2	0	1	1	0	1	0	1	0	2	0	2	0	0	-2,-1		0	0	0	0	1	0	0	1	4	65	7	76	39	30	33	36	3	2	2	4
chr1	67320724	67320739	AAAT	4	8.0	4.0	1	0	1	0	1	1	0	0	0	1	0	0	0	1	0		1	0	1	0	0	0	0	0	0	8	61	11	72	40	30	29	31	1	4	4	10
chr1	67379596	67379615	AAAC	4	9.0	5.0	1	1	0	0	1	0	1	0	0	1	0	1	0	0	0	1		0	0	1	0	0	0	0	0	1	68	1	82	41	33	33	40	0	1	0	1
chr1	67657922	67657961	AACC	4	5.0	10.0	1	1	0	1	0	0	0	0	1	1	0	1	0	0	0	1		1	0	0	0	0	0	0	0	9	60	18	65	39	27	31	25	2	7	2	16
chr1	67742575	67742595	AAT	3	16.0	7.0	2	1	1	0	2	1	1	0	0	1	1	1	0	0	1	1	-1	0	0	1	0	0	1	0	0	21	48	24	59	39	20	26	19	2	14	7	22
chr1	67797071	67797118	AGAT	4	6.0	12.0	4	4	0	4	0	0	0	0	4	0	4	0	4	0	0	-1,-1,-1,-1		0	0	0	0	4	0	0	0	14	55	13	70	37	27	26	33	4	7	7	8
chr1	67936045	67936084	AAAG	4	12.0	10.0	1	1	0	1	0	0	0	0	1	0	1	0	1	0	0	-1		0	0	0	0	1	0	0	0	16	53	26	57	40	19	32	16	1	15	1	25
chr1	68041099	68041142	AGAT	4	6.0	11.0	2	0	2	2	0	0	0	2	0	1	1	0	0	1	1		-1,1	0	0	0	1	0	0	1	0	5	64	15	68	33	32	30	34	8	2	3	7
chr1	68054425	68054464	AAAT	4	3.0	10.0	1	0	1	1	0	0	0	1	0	0	1	0	0	0	1		-1	0	0	0	0	0	0	1	0	13	56	14	69	41	25	29	27	0	9	4	14
chr1	68197947	68197970	AAT	3	12.0	8.0	3	2	1	1	2	1	1	0	1	3	0	2	0	1	0	1,1	1	1	1	1	0	0	0	0	0	7	62	4	79	40	29	32	39	2	6	1	2
chr1	68239830	68239885	AGAT	4	10.0	14.0	3	1	2	3	0	0	0	2	1	1	2	1	0	0	2	1	-2,-1	1	0	0	0	0	0	2	0	12	57	23	60	32	28	28	28	10	7	5	13
chr1	68242770	68242817	AAAT	4	9.0	12.0	1	1	0	1	0	0	0	0	1	0	1	0	1	0	0	-1		0	0	0	0	1	0	0	0	12	57	14	69	36	33	24	33	6	2	9	8
chr1	68279928	68279979	ATCC	4	10.0	13.0	5	3	2	5	0	0	0	2	3	2	3	1	2	1	1	1,-1,-1	1,-1	1	0	0	1	2	0	1	0	3	66	6	77	38	34	31	39	4	1	2	2
chr1	68383368	68383393	AC	2	19.0	13.0	1	0	1	0	1	1	0	0	0	1	0	0	0	1	0		1	0	1	0	0	0	0	0	0	18	51	20	63	38	20	30	25	4	15	3	16
chr1	68634402	68634437	AACT	4	8.0	9.0	1	1	0	1	0	0	0	0	1	1	0	1	0	0	0	1		1	0	0	0	0	0	0	0	9	60	12	71	38	29	30	33	4	5	4	8
chr1	68782336	68782391	AGAT	4	11.0	14.0	3	2	1	2	1	0	1	1	1	2	1	1	1	1	0	1,-1	1	0	0	1	1	1	0	0	0	9	60	8	75	37	31	28	38	5	4	5	3
chr1	68901490	68901501	AT	2	8.0	6.0	1	1	0	0	1	0	1	0	0	1	0	1	0	0	0	1		0	0	1	0	0	0	0	0	13	56	21	62	32	26	29	30	10	9	4	11
chr1	68906807	68906878	AGAT	4	17.0	18.0	1	1	0	0	1	0	1	0	0	0	1	0	1	0	0	-1		0	0	0	0	0	0	0	1	24	45	21	62	28	30	14	34	12	9	15	9
chr1	69014194	69014225	AAAT	4		8.0	1	0	1	1	0	0	0	1	0	1	0	0	0	1	0		1	0	0	0	1	0	0	0	0	21	48	20	63	36	21	26	26	6	14	7	14
chr1	69123137	69123171	AAACC	5	10.0	7.0	1	0	1	0	1	1	0	0	0	0	1	0	0	0	1		-2	0	0	0	0	0	1	0	0	3	66	7	76	39	33	32	36	3	2	1	4
chr1	69165666	69165679	AC	2	10.0	7.0	1	1	0	0	1	0	1	0	0	1	0	1	0	0	0	1		0	0	1	0	0	0	0	0	6	63	15	68	34	29	33	33	8	6	0	7
chr1	69256403	69256446	AGAT	4	10.0	11.0	1	1	0	1	0	0	0	0	1	1	0	1	0	0	0	1		1	0	0	0	0	0	0	0	7	62	7	76	37	31	30	38	5	4	3	2
chr1	69365617	69365656	AAAT	4	10.0	10.0	1	0	1	0	1	1	0	0	0	1	0	0	0	1	0		1	0	1	0	0	0	0	0	0	7	62	12	71	38	32	28	32	4	3	4	8
chr1	69452248	69452283	AAAT	4	9.0	9.0	2	0	2	2	0	0	0	2	0	2	0	0	0	2	0		1,1	0	0	0	2	0	0	0	0	9	60	10	73	37	31	26	35	5	3	6	5
chr1	69594024	69594059	AAAC	4	9.0	9.0	1	0	1	0	1	1	0	0	0	1	0	0	0	1	0		1	0	1	0	0	0	0	0	0	3	66	5	78	39	34	30	38	3	1	2	2
chr1	69654826	69654869	AGAT	4	11.0	11.0	3	0	3	1	2	2	0	1	0	3	0	0	0	3	0		1,1,1	0	2	0	1	0	0	0	0	12	57	8	75	39	32	23	35	3	3	9	5
chr1	69715127	69715158	AAAT	4	8.0	8.0	1	1	0	1	0	0	0	0	1	1	0	1	0	0	0	1		1	0	0	0	0	0	0	0	11	58	3	80	39	30	27	40	3	5	5	0
chr1	69726958	69727005	AAAT	4	13.0	12.0	2	2	0	0	2	0	2	0	0	0	2	0	2	0	0	-3,-3		0	0	0	0	0	0	0	2	9	60	23	60	30	34	24	29	11	3	6	12
chr1	69746324	69746367	AAAT	4	11.0	11.0	2	2	0	1	1	0	1	0	1	1	1	1	1	0	0	1,-1		1	0	0	0	0	0	0	1	8	61	24	59	31	32	27	27	11	3	5	13
chr1	69889471	69889534	AGAT	4	17.0	16.0	1	1	0	1	0	0	0	0	1	0	1	0	1	0	0	-1		0	0	0	0	1	0	0	0	21	48	12	71	37	24	23	33	3	9	12	9
chr1	69975698	69975745	ACATAT	6	8.0	8.0	2	2	0	2	0	0	0	0	2	2	0	2	0	0	0	1,1		2	0	0	0	0	0	0	0	12	57	15	68	34	30	25	33	8	5	7	7
chr1	70160194	70160237	ACAT	4	11.0	11.0	1	0	1	1	0	0	0	1	0	0	1	0	0	0	1		-1	0	0	0	0	0	0	1	0	9	60	13	70	36	31	27	33	6	4	5	7
chr1	70172863	70172910	AGAT	4	12.0	12.0	1	1	0	1	0	0	0	0	1	0	1	0	1	0	0	-1		0	0	0	0	1	0	0	0	11	58	20	63	31	30	27	31	11	5	5	9
chr1	70187075	70187122	AGAT	4	12.0	12.0	5	3	2	5	0	0	0	2	3	3	2	3	0	0	2	1,1,1	-1,-1	3	0	0	0	0	0	2	0	15	54	14	69	37	27	25	30	4	8	7	10
chr1	70390206	70390253	ACAT	4	13.0	12.0	1	0	1	1	0	0	0	1	0	0	1	0	0	0	1		-1	0	0	0	0	0	0	1	0	20	49	21	62	34	26	22	27	7	9	10	13
chr1	70445899	70445954	AGAT	4	14.0	14.0	5	1	4	2	3	2	1	2	0	2	3	1	0	1	3	1	-1,-1,1,-1	0	0	1	1	0	2	1	0	18	51	21	62	29	28	22	31	12	7	10	9
chr1	70476990	70477021	AAAT	4	8.0	8.0	1	0	1	0	1	1	0	0	0	1	0	0	0	1	0		1	0	1	0	0	0	0	0	0	12	57	19	64	34	30	26	29	7	5	6	11
chr1	70524541	70524568	AG	2	14.0	14.0	2	1	1	1	1	0	1	1	0	2	0	1	0	1	0	1	1	0	0	1	1	0	0	0	0	25	44	25	58	30	20	22	26	11	15	9	14
chr1	70643555	70643618	AGAT	4	15.0	17.0	29	16	13	28	1	0	1	13	15	1	28	1	15	0	13	-1,-1,-1,-1,-1,-1,-1,-1,-1,-1,1,-1,-1,-1,-1,-1	-1,-1,-1,-1,-1,-1,-1,-1,-1,-1,-1,-1,-1	0	0	1	0	15	0	13	0	10	59	12	71	31	30	27	39	10	4	5	2
chr1	70758279	70758326	AGAT	4	13.0	12.0	3	3	0	1	2	0	2	0	1	3	0	3	0	0	0	1,1,3		1	0	2	0	0	0	0	0	10	59	12	71	39	24	33	30	5	8	2	7
chr1	70758669	70758698	AC	2	15.0	15.0	4	2	2	1	3	1	2	1	0	4	0	2	0	2	0	1,1	1,1	0	1	2	1	0	0	0	0	8	61	17	66	34	30	28	28	7	2	5	9
chr1	70780878	70780902	AAAAT	5	5.0	5.0	1	1	0	0	1	0	1	0	0	1	0	1	0	0	0	1		0	0	1	0	0	0	0	0	7	62	5	78	38	29	29	36	3	3	4	1
chr1	71332308	71332359	AGAT	4	13.0	13.0	10	7	3	2	8	3	5	0	2	10	0	7	0	3	0	1,1,1,1,1,1,1	1,1,1	2	3	5	0	0	0	0	0	22	47	27	56	27	21	23	24	12	12	8	14
chr1	71579420	71579464	AAAAC	5	9.0	9.0	1	0	1	1	0	0	0	1	0	0	1	0	0	0	1		-1	0	0	0	0	0	0	1	0	3	66	1	82	39	31	30	39	1	2	1	0
chr1	71659444	71659483	AAAT	4	9.0	10.0	1	0	1	0	1	1	0	0	0	0	1	0	0	0	1		-1	0	0	0	0	0	1	0	0	20	49	22	61	30	28	20	30	10	7	11	11
chr1	71792089	71792154	ACATAT	6	10.0	10.0	5	4	1	0	5	1	4	0	0	4	1	4	0	0	1	1,1,1,1	-1	0	0	4	0	0	1	0	0	4	65	5	78	35	34	28	39	3	1	3	0
chr1	71859630	71859641	AC	2	6.0	6.0	1	0	1	0	1	1	0	0	0	1	0	0	0	1	0		1	0	1	0	0	0	0	0	0	3	66	8	75	36	34	29	35	2	1	2	4
chr1	71940181	71940220	ACAT	4	10.0	10.0	2	2	0	1	1	0	1	0	1	2	0	2	0	0	0	1,1		1	0	1	0	0	0	0	0	6	63	13	70	30	33	27	36	8	2	4	3
chr1	72050943	72050974	AAGG	4	8.0	8.0	1	0	1	1	0	0	0	1	0	1	0	0	0	1	0		1	0	0	0	1	0	0	0	0	10	59	10	73	30	32	26	37	8	3	5	2
chr1	72121194	72121235	AAT	3	12.0	14.0	1	0	1	1	0	0	0	1	0	1	0	0	0	1	0		1	0	0	0	1	0	0	0	0	22	47	19	64	28	25	20	35	12	10	11	7
chr1	72122785	72122836	AGAT	4	12.0	13.0	3	1	2	3	0	0	0	2	1	3	0	1	0	2	0	1	1,1	1	0	0	2	0	0	0	0	15	54	23	60	29	28	25	30	13	8	7	10
chr1	72180645	72180699	AAACC	5	11.0	11.0	1	0	1	0	1	1	0	0	0	1	0	0	0	1	0		1	0	1	0	0	0	0	0	0	17	52	25	58	25	31	20	30	15	5	11	10
chr1	72192907	72192946	AGAT	4	9.0	10.0	1	1	0	1	0	0	0	0	1	1	0	1	0	0	0	1		1	0	0	0	0	0	0	0	2	67	9	74	36	34	31	37	5	2	0	3
chr1	72721782	72721821	AATG	4	8.0	10.0	1	1	0	1	0	0	0	0	1	1	0	1	0	0	0	1		1	0	0	0	0	0	0	0	7	62	3	80	40	35	26	39	2	2	5	1
chr1	72771985	72772008	CCG	3	8.0	8.0	1	0	1	0	1	1	0	0	0	1	0	0	0	1	0		1	0	1	0	0	0	0	0	0	11	58	21	62	34	31	26	27	8	6	5	13
chr1	72807795	72807818	AAT	3	8.0	8.0	1	1	0	0	1	0	1	0	0	1	0	1	0	0	0	1		0	0	1	0	0	0	0	0	9	60	11	72	34	34	25	37	8	3	6	3
chr1	72970123	72970166	AAAT	4	9.0	11.0	1	1	0	1	0	0	0	0	1	1	0	1	0	0	0	1		1	0	0	0	0	0	0	0	13	56	20	63	29	29	26	33	13	8	5	7
chr1	72983379	72983394	ACAG	4	4.0	4.0	1	1	0	0	1	0	1	0	0	0	1	0	1	0	0	-1		0	0	0	0	0	0	0	1	1	68	3	80	42	36	31	37	0	1	0	3
chr1	72993594	72993605	AT	2	7.0	6.0	1	1	0	0	1	0	1	0	0	1	0	1	0	0	0	1		0	0	1	0	0	0	0	0	21	48	26	57	32	25	22	24	10	12	9	16
chr1	73033408	73033455	AGAT	4	12.0	12.0	1	1	0	1	0	0	0	0	1	1	0	1	0	0	0	1		1	0	0	0	0	0	0	0	8	61	11	72	37	32	28	34	5	5	3	6
chr1	73043026	73043069	AGAT	4	12.0	11.0	1	1	0	0	1	0	1	0	0	1	0	1	0	0	0	1		0	0	1	0	0	0	0	0	6	63	6	77	41	31	31	35	4	3	3	2
chr1	73134863	73134910	AAAT	4	10.0	12.0	3	3	0	1	2	0	2	0	1	1	2	1	2	0	0	-2,1,-1		0	0	1	0	1	0	0	1	14	55	24	59	30	31	23	28	11	6	8	13
chr1	73147600	73147629	AAAAC	5	6.0	6.0	1	1	0	1	0	0	0	0	1	1	0	1	0	0	0	1		1	0	0	0	0	0	0	0	0	69	3	80	39	37	31	40	2	0	0	1
chr1	73230104	73230143	AAAAC	5	10.0	8.0	1	1	0	0	1	0	1	0	0	0	1	0	1	0	0	-1		0	0	0	0	0	0	0	1	7	62	8	75	41	33	28	33	0	5	2	8
chr1	73496015	73496026	AC	2	4.0	6.0	1	0	1	1	0	0	0	1	0	1	0	0	0	1	0		1	0	0	0	1	0	0	0	0	15	54	11	72	40	27	27	31	2	13	2	9
chr1	73643432	73643471	AAAT	4	8.0	10.0	1	1	0	1	0	0	0	0	1	1	0	1	0	0	0	1		1	0	0	0	0	0	0	0	18	51	22	61	26	32	19	34	16	8	10	6
chr1	73756578	73756629	AGAT	4	13.0	13.0	13	8	5	10	3	2	1	3	7	10	3	7	1	3	2	1,1,1,1,1,-1,1,1	1,1,1,-1,-1	6	0	1	3	1	2	0	0	15	54	17	66	32	31	22	30	9	9	6	6
chr1	73761120	73761167	ACAGAG	6	8.0	8.0	1	0	1	0	1	1	0	0	0	1	0	0	0	1	0		1	0	1	0	0	0	0	0	0	14	55	15	68	35	31	23	29	6	9	5	7
chr1	74049001	74049045	AAAAC	5	9.0	9.0	1	1	0	0	1	0	1	0	0	1	0	1	0	0	0	1		0	0	1	0	0	0	0	0	6	63	26	57	28	36	26	24	13	4	2	12
chr1	74087204	74087251	ACAT	4	14.0	12.0	1	1	0	1	0	0	0	0	1	1	0	1	0	0	0	1		1	0	0	0	0	0	0	0	15	54	17	66	37	32	22	28	8	9	6	9
chr1	74263136	74263185	AAAAC	5	10.0	10.0	2	1	1	1	1	1	0	0	1	2	0	1	0	1	0	1	1	1	1	0	0	0	0	0	0	18	51	26	57	32	31	20	24	13	10	8	13
chr1	74523643	74523670	AAAC	4	10.0	7.0	1	1	0	0	1	0	1	0	0	1	0	1	0	0	0	1		0	0	1	0	0	0	0	0	11	58	9	74	43	33	25	30	2	8	3	7
chr1	74560350	74560376	AAG	3	8.0	9.0	1	0	1	1	0	0	0	1	0	1	0	0	0	1	0		1	0	0	0	1	0	0	0	0	9	60	12	71	37	38	22	33	8	3	6	4
chr1	74574446	74574501	ATCC	4	11.0	14.0	1	0	1	1	0	0	0	1	0	1	0	0	0	1	0		1	0	0	0	1	0	0	0	0	13	56	21	62	30	34	22	31	15	7	6	6
chr1	74600188	74600238	ACT	3	12.0	17.0	2	1	1	2	0	0	0	1	1	1	1	0	1	1	0	-1	1	0	0	0	1	1	0	0	0	12	57	12	71	39	36	21	31	6	5	7	6
chr1	74605865	74605916	AGAT	4	10.0	13.0	13	6	7	13	0	0	0	7	6	10	3	5	1	5	2	1,1,1,1,1,-1	1,1,1,1,1,-1,-1	5	0	0	5	1	0	2	0	9	60	19	64	30	38	22	33	15	3	6	4
chr1	74714728	74714779	AAGC	4	13.0	13.0	2	1	1	1	1	0	1	1	0	2	0	1	0	1	0	1	1	0	0	1	1	0	0	0	0	17	52	22	61	34	33	19	26	11	8	9	11
chr1	75269954	75270013	AAAAC	5	13.0	13.0	2	2	0	2	0	0	0	0	2	2	0	2	0	0	0	1,1		2	0	0	0	0	0	0	0	22	47	25	58	32	30	17	24	11	11	11	14
chr1	75517443	75517472	AAC	3	9.0	10.0	1	1	0	1	0	0	0	0	1	0	1	0	1	0	0	-2		0	0	0	0	1	0	0	0	14	55	16	67	34	33	22	32	9	8	6	7
chr1	75785217	75785284	AGAT	4	13.0		37	20	17	0	37	17	20	0	0	30	7	18	2	12	5	1,1,1,1,1,1,1,1,1,1,1,-1,1,2,2,1,1,1,2,-1	1,1,1,1,-1,1,1,1,1,-1,1,1,1,-1,-1,1,-1	0	12	18	0	0	5	0	2	17	52	29	54	24	33	19	29	19	8	9	10
chr1	75867823	75867870	ACAGAG	6	8.0	8.0	1	0	1	0	1	1	0	0	0	0	1	0	0	0	1		-1	0	0	0	0	0	1	0	0	2	67	3	80	41	39	27	38	2	1	1	1
chr1	75882014	75882045	AAAC	4	8.0	8.0	1	0	1	0	1	1	0	0	0	0	1	0	0	0	1		-1	0	0	0	0	0	1	0	0	1	68	1	82	43	39	28	38	0	1	0	1
chr1	75962094	75962145	AGAT	4	13.0	13.0	3	2	1	1	2	1	1	0	1	3	0	2	0	1	0	1,1	1	1	1	1	0	0	0	0	0	17	52	20	63	37	31	21	25	6	9	8	14
chr1	75997681	75997740	AAAAC	5	10.0	12.0	1	1	0	1	0	0	0	0	1	0	1	0	1	0	0	-1		0	0	0	0	1	0	0	0	8	61	11	72	35	36	25	36	8	4	4	3
chr1	76073914	76073949	AAAT	4	10.0	9.0	1	1	0	0	1	0	1	0	0	1	0	1	0	0	0	1		0	0	1	0	0	0	0	0	20	49	27	56	31	27	22	24	12	13	7	15
chr1	76100678	76100733	ACACACC	7	8.0	8.0	1	0	1	1	0	0	0	1	0	1	0	0	0	1	0		1	0	0	0	1	0	0	0	0	16	53	25	58	29	32	21	28	14	8	8	11
chr1	76272209	76272244	AAAAAC	6	7.0	6.0	1	1	0	0	1	0	1	0	0	1	0	1	0	0	0	1		0	0	1	0	0	0	0	0	13	56	11	72	37	32	24	34	6	8	5	5
chr1	76288002	76288045	AAAT	4	13.0	11.0	1	1	0	1	0	0	0	0	1	0	1	0	1	0	0	-1		0	0	0	0	1	0	0	0	15	54	20	63	36	31	23	26	7	9	6	13
chr1	76485054	76485081	AAAC	4	7.0	7.0	1	0	1	1	0	0	0	1	0	1	0	0	0	1	0		1	0	0	0	1	0	0	0	0	4	65	7	76	41	36	28	34	0	3	1	7
chr1	76486431	76486458	AC	2	15.0	14.0	1	0	1	0	1	1	0	0	0	1	0	0	0	1	0		1	0	1	0	0	0	0	0	0	18	51	31	52	28	29	21	24	13	10	8	17
chr1	76676271	76676318	AAAT	4	10.0	12.0	5	2	3	0	5	3	2	0	0	5	0	2	0	3	0	1,1	1,1,1	0	3	2	0	0	0	0	0	13	56	19	64	32	32	23	31	9	7	6	10
chr1	76727472	76727523	AAAT	4	11.0	13.0	4	2	2	2	2	1	1	1	1	2	2	1	1	1	1	-1,1	-1,1	1	1	0	0	0	0	1	1	19	50	28	55	24	33	16	30	17	6	13	11
chr1	76729562	76729587	AG	2	13.0	13.0	1	0	1	0	1	1	0	0	0	1	0	0	0	1	0		1	0	1	0	0	0	0	0	0	12	57	23	60	29	36	21	30	12	3	8	11
chr1	76932135	76932166	ACAG	4		8.0	1	0	1	1	0	0	0	1	0	1	0	0	0	1	0		1	0	0	0	1	0	0	0	0	4	65	6	77	38	34	26	34	2	3	1	3
chr1	77086976	77086995	AC	2	10.0	10.0	1	0	1	0	1	1	0	0	0	1	0	0	0	1	0		1	0	1	0	0	0	0	0	0	17	52	12	71	35	26	21	29	5	11	6	7
chr1	77247182	77247233	AAAG	4	13.0	13.0	2	1	1	0	2	1	1	0	0	2	0	1	0	1	0	1	1	0	1	1	0	0	0	0	0	17	52	14	69	31	26	22	32	9	11	5	4
chr1	77306163	77306186	AAC	3	8.0	8.0	1	0	1	1	0	0	0	1	0	0	1	0	0	0	1		-1	0	0	0	0	0	0	1	0	8	61	5	78	37	33	25	34	3	4	2	2
chr1	77330628	77330683	AGAT	4	14.0	14.0	3	2	1	1	2	1	1	0	1	3	0	2	0	1	0	1,1	1	1	1	1	0	0	0	0	0	17	52	15	68	35	26	22	28	5	11	5	8
chr1	77560092	77560103	CG	2	6.0	6.0	1	1	0	1	0	0	0	0	1	1	0	1	0	0	0	1		1	0	0	0	0	0	0	0	13	56	17	66	34	30	22	26	6	7	5	10
chr1	77696911	77696962	AAAT	4	14.0	13.0	3	2	1	1	2	0	2	1	0	0	3	0	2	0	1	-2,-2	-1	0	0	0	0	0	0	1	2	18	51	21	62	35	26	23	25	8	12	5	12
chr1	77710930	77710973	AAAT	4	11.0	11.0	4	0	4	2	2	2	0	2	0	3	1	0	0	3	1		-3,1,1,1	0	1	0	2	0	1	0	0	17	52	31	52	28	28	22	22	14	10	5	15
chr1	77858662	77858721	AGAT	4	15.0	15.0	5	1	4	1	4	3	1	1	0	3	2	0	1	3	1	-1	1,1,1,-1	0	2	0	1	0	1	0	1	16	53	23	60	31	29	22	24	11	9	5	12
chr1	77948462	77948481	AC	2	10.0	10.0	1	0	1	1	0	0	0	1	0	1	0	0	0	1	0		1	0	0	0	1	0	0	0	0	17	52	11	72	39	30	19	29	3	10	6	7
chr1	77963747	77963810	AGAT	4	15.0	16.0	3	2	1	3	0	0	0	1	2	3	0	2	0	1	0	1,2	1	2	0	0	1	0	0	0	0	23	46	25	58	31	31	14	25	11	12	11	11
chr1	77972023	77972058	AAGG	4	9.0	9.0	1	1	0	0	1	0	1	0	0	1	0	1	0	0	0	1		0	0	1	0	0	0	0	0	6	63	5	78	40	37	22	33	2	3	3	3
chr1	78000154	78000209	AACC	4	14.0	14.0	1	0	1	0	1	1	0	0	0	0	1	0	0	0	1		-3	0	0	0	0	0	1	0	0	8	61	16	67	36	35	24	28	6	5	3	8
chr1	78089276	78089327	AGAT	4	14.0	13.0	2	2	0	1	1	0	1	0	1	2	0	2	0	0	0	2,1		1	0	1	0	0	0	0	0	11	58	13	70	36	35	22	32	6	6	5	5
chr1	78149533	78149572	AAAAC	5	8.0	8.0	1	1	0	1	0	0	0	0	1	1	0	1	0	0	0	1		1	0	0	0	0	0	0	0	5	64	17	66	33	35	26	30	9	4	1	5
chr1	78173374	78173421	AAAG	4		12.0	2	1	1	2	0	0	0	1	1	1	1	1	0	0	1	1	-2	1	0	0	0	0	0	1	0	23	46	26	57	30	25	18	22	12	14	9	13
chr1	78210151	78210182	AAAC	4	8.0	8.0	1	0	1	0	1	1	0	0	0	1	0	0	0	1	0		1	0	1	0	0	0	0	0	0	10	59	17	66	34	34	24	27	8	5	3	8
chr1	78339598	78339632	AAAAT	5	7.0	7.0	1	1	0	1	0	0	0	0	1	0	1	0	1	0	0	-1		0	0	0	0	1	0	0	0	13	56	22	61	30	30	19	23	10	7	5	9
chr1	78758802	78758853	AGAT	4	14.0	14.0	16	7	9	4	12	7	5	2	2	5	11	2	5	3	6	-1,1,-1,-1,1,-1,-1	1,1,-1,1,-1,-1,-1,-1,-1	0	1	2	2	2	6	0	3	23	46	19	64	31	25	15	26	9	12	9	6
chr1	78817287	78817322	AGAT	4	9.0	9.0	2	1	1	1	1	0	1	1	0	2	0	1	0	1	0	1	1	0	0	1	1	0	0	0	0	18	51	25	58	29	27	18	23	11	10	6	9
chr1	78885159	78885210	AGAT	4	15.0	13.0	8	5	3	4	4	2	2	1	3	5	3	4	1	1	2	1,1,1,-1,1	-1,-1,1	3	1	1	0	0	1	1	1	13	56	12	71	40	30	26	29	7	9	3	5
chr1	78928898	78928942	AAGAT	5	4.0	9.0	2	1	1	2	0	0	0	1	1	1	1	1	0	0	1	1	-1	1	0	0	0	0	0	1	0	10	59	6	77	43	32	26	32	4	7	3	2
chr1	79195187	79195222	AAAC	4	8.0	9.0	1	1	0	1	0	0	0	0	1	1	0	1	0	0	0	1		1	0	0	0	0	0	0	0	3	66	10	73	40	37	28	32	8	2	1	2
chr1	79199693	79199732	AAAT	4	10.0	10.0	1	0	1	1	0	0	0	1	0	1	0	0	0	1	0		1	0	0	0	1	0	0	0	0	22	47	25	58	31	24	23	27	17	15	6	7
chr1	79292714	79292765	AGAT	4	14.0	13.0	1	1	0	0	1	0	1	0	0	1	0	1	0	0	0	1		0	0	1	0	0	0	0	0	13	56	7	76	43	26	29	32	5	10	3	2
chr1	79366777	79366832	AGAT	4	17.0	14.0	6	3	3	3	3	2	1	1	2	2	4	1	2	1	2	-1,1,-1	1,-1,-1	1	0	0	1	1	2	0	1	27	42	19	64	40	16	25	23	8	23	4	11
chr1	79905170	79905217	AGAT	4	10.0	12.0	6	6	0	5	1	0	1	0	5	6	0	6	0	0	0	1,1,1,1,1,1		5	0	1	0	0	0	0	0	4	65	14	69	40	37	27	28	8	2	2	6
chr1	80017704	80017747	AAAT	4	10.0	11.0	1	0	1	1	0	0	0	1	0	1	0	0	0	1	0		1	0	0	0	1	0	0	0	0	16	53	19	64	35	31	21	28	14	9	7	5
chr1	80155327	80155374	AAAG	4	12.0	12.0	3	1	2	0	3	2	1	0	0	3	0	1	0	2	0	1	1,1	0	2	1	0	0	0	0	0	28	41	18	65	38	25	15	26	10	14	14	8
chr1	80215924	80215979	AGAT	4	12.0	14.0	16	8	8	7	9	6	3	2	5	14	2	6	2	8	0	1,-1,-1,1,1,1,1,1	1,1,1,1,1,1,1,1	3	6	3	2	2	0	0	0	12	57	25	58	31	36	20	25	17	3	9	8
chr1	80345734	80345777	AAGG	4	11.0	11.0	3	0	3	0	3	3	0	0	0	1	2	0	0	1	2		1,-1,-1	0	1	0	0	0	2	0	0	6	63	13	70	37	38	24	32	11	3	3	2
chr1	80395638	80395657	AAAC	4	7.0	5.0	1	1	0	0	1	0	1	0	0	1	0	1	0	0	0	1		0	0	1	0	0	0	0	0	4	65	2	81	46	39	25	34	2	2	2	0
chr1	80772443	80772498	AGAT	4	14.0	14.0	1	0	1	0	1	1	0	0	0	1	0	0	0	1	0		1	0	1	0	0	0	0	0	0	19	50	22	61	36	31	18	24	11	10	9	11
chr1	80922107	80922138	AAAC	4	8.0	8.0	1	1	0	1	0	0	0	0	1	1	0	1	0	0	0	1		1	0	0	0	0	0	0	0	3	66	8	75	20	39	13	33	2	2	1	2
chr1	81068087	81068130	AAAT	4	11.0	11.0	2	0	2	2	0	0	0	2	0	2	0	0	0	2	0		1,1	0	0	0	2	0	0	0	0	10	59	11	72	19	36	11	31	3	5	3	4
chr1	81260848	81260895	AAAT	4	11.0		1	0	1	1	0	0	0	1	0	1	0	0	0	1	0		1	0	0	0	1	0	0	0	0	15	54	15	68	17	32	10	28	5	9	4	7
chr1	81290261	81290304	AGAT	4	11.0	11.0	1	1	0	1	0	0	0	0	1	0	1	0	1	0	0	-1		0	0	0	0	1	0	0	0	22	47	28	55	16	27	9	23	6	14	5	12
chr1	81306873	81306916	AGAT	4	11.0	11.0	2	1	1	1	1	1	0	0	1	2	0	1	0	1	0	1	1	1	1	0	0	0	0	0	0	6	63	5	78	20	37	12	33	2	4	2	2
chr1	81309485	81309529	AAAAC	5	9.0	9.0	3	3	0	0	3	0	3	0	0	3	0	3	0	0	0	1,1,1		0	0	3	0	0	0	0	0	8	61	4	79	21	36	12	34	1	5	2	1
chr1	81326909	81326956	AAAG	4	12.0	12.0	1	0	1	1	0	0	0	1	0	1	0	0	0	1	0		1	0	0	0	1	0	0	0	0	18	51	26	57	14	31	10	26	8	10	4	9
chr1	81358034	81358093	AAAAC	5	12.0	12.0	3	0	3	0	3	3	0	0	0	2	1	0	0	2	1		1,-1,1	0	2	0	0	0	1	0	0	8	61	20	63	16	39	12	26	6	2	2	9
chr1	81630081	81630116	AGAT	4	9.0	9.0	1	0	1	1	0	0	0	1	0	1	0	0	0	1	0		1	0	0	0	1	0	0	0	0	10	59	19	64	14	38	13	30	7	6	1	9
chr1	81899493	81899562	AAACC	5	14.0	14.0	3	1	2	1	2	2	0	0	1	0	3	0	1	0	2	-1	-1,-1	0	0	0	0	1	2	0	0	12	57	16	67	16	38	10	33	5	6	4	6
chr1	81929204	81929257	ACACAT	6	9.0	9.0	1	0	1	1	0	0	0	1	0	0	1	0	0	0	1		-1	0	0	0	0	0	0	1	0	15	54	13	70	17	35	12	33	4	9	2	6
chr1	81929434	81929481	AGATAT	6	8.0	8.0	1	1	0	0	1	0	1	0	0	1	0	1	0	0	0	1		0	0	1	0	0	0	0	0	6	63	9	74	19	42	10	32	2	2	4	7
chr1	82196220	82196259	AAAAC	5	8.0	8.0	1	1	0	1	0	0	0	0	1	1	0	1	0	0	0	1		1	0	0	0	0	0	0	0	3	66	2	81	32	40	18	36	0	2	0	1
chr1	82254121	82254172	AAAT	4	13.0	13.0	3	1	2	1	2	2	0	0	1	1	2	0	1	1	1	-1	1,-1	0	1	0	0	1	1	0	0	12	57	18	65	24	35	14	30	8	7	4	7
chr1	82280934	82280977	AAAG	4	11.0	11.0	3	2	1	3	0	0	0	1	2	3	0	2	0	1	0	1,1	1	2	0	0	1	0	0	0	0	16	53	33	50	16	32	12	26	16	10	6	11
chr1	82294899	82294942	AAAT	4	11.0	11.0	1	1	0	0	1	0	1	0	0	0	1	0	1	0	0	-1		0	0	0	0	0	0	0	1	10	59	23	60	20	38	14	31	12	4	4	6
chr1	82302865	82302914	AAAAT	5	10.0	10.0	1	1	0	1	0	0	0	0	1	0	1	0	1	0	0	-1		0	0	0	0	1	0	0	0	13	56	22	61	24	34	15	28	8	8	3	9
chr1	82524632	82524673	ACAGAG	6	7.0	7.0	1	0	1	1	0	0	0	1	0	1	0	0	0	1	0		1	0	0	0	1	0	0	0	0	4	65	9	74	33	40	17	33	4	2	1	4
chr1	82546337	82546364	AC	2	14.0	14.0	1	0	1	1	0	0	0	1	0	1	0	0	0	1	0		1	0	0	0	1	0	0	0	0	22	47	28	55	26	31	10	25	11	11	8	12
chr1	82576793	82576840	AGAT	4	11.0	12.0	1	1	0	1	0	0	0	0	1	1	0	1	0	0	0	1		1	0	0	0	0	0	0	0	7	62	10	73	35	42	19	37	5	6	1	3
chr1	82587934	82587993	AGAT	4		15.0	2	0	2	2	0	0	0	2	0	0	2	0	0	0	2		-1,-1	0	0	0	0	0	0	2	0	20	49	20	63	30	30	15	29	8	13	5	8
chr1	82758853	82758896	AATC	4	11.0	11.0	1	0	1	1	0	0	0	1	0	0	1	0	0	0	1		-1	0	0	0	0	0	0	1	0	1	68	8	75	36	37	20	27	2	1	0	4
chr1	82803735	82803750	AC	2	8.0	8.0	1	1	0	0	1	0	1	0	0	1	0	1	0	0	0	1		0	0	1	0	0	0	0	0	14	55	12	71	33	30	15	26	6	8	5	5
chr1	82818896	82818931	AAAT	4	9.0	9.0	2	0	2	0	2	2	0	0	0	2	0	0	0	2	0		1,1	0	2	0	0	0	0	0	0	11	58	11	72	33	30	18	28	6	8	2	3
chr1	82847165	82847209	AAAAC	5	9.0	9.0	1	1	0	1	0	0	0	0	1	1	0	1	0	0	0	1		1	0	0	0	0	0	0	0	1	68	1	82	40	37	20	32	0	1	0	1
chr1	82941942	82941966	AAAAC	5	5.0	5.0	1	0	1	1	0	0	0	1	0	1	0	0	0	1	0		1	0	0	0	1	0	0	0	0	4	65	5	78	45	36	27	33	4	2	2	1
chr1	82973126	82973164	AAT	3	13.0		1	1	0	0	1	0	1	0	0	1	0	1	0	0	0	1		0	0	1	0	0	0	0	0	10	59	9	74	44	32	25	30	5	6	4	4
chr1	83025953	83025988	AGAT	4	10.0	9.0	1	1	0	0	1	0	1	0	0	1	0	1	0	0	0	1		0	0	1	0	0	0	0	0	9	60	14	69	41	34	25	28	8	4	5	6
chr1	83088607	83088638	AAAT	4	8.0	8.0	1	0	1	0	1	1	0	0	0	1	0	0	0	1	0		1	0	1	0	0	0	0	0	0	3	66	3	80	46	35	29	34	3	3	0	0
chr1	83240072	83240123	AGAT	4	12.0	13.0	3	2	1	3	0	0	0	1	2	3	0	2	0	1	0	1,1	1	2	0	0	1	0	0	0	0	8	61	19	64	33	35	26	31	13	3	4	6
chr1	83247742	83247789	AGAT	4	11.0	12.0	1	0	1	1	0	0	0	1	0	1	0	0	0	1	0		1	0	0	0	1	0	0	0	0	4	65	5	78	50	35	28	28	2	2	2	3
chr1	83334265	83334324	AGATG	5	12.0	12.0	2	0	2	0	2	2	0	0	0	2	0	0	0	2	0		1,1	0	2	0	0	0	0	0	0	11	58	13	70	43	33	23	27	6	5	6	7
chr1	83545977	83546016	AAAT	4	10.0	10.0	4	3	1	2	2	1	1	0	2	2	2	1	2	1	0	-1,-1,1	1	1	1	0	0	1	0	0	1	10	59	7	76	44	27	25	26	2	6	4	5
chr1	83772456	83772507	AGAT	4	13.0	13.0	1	1	0	1	0	0	0	0	1	1	0	1	0	0	0	1		1	0	0	0	0	0	0	0	7	62	12	71	37	31	24	30	9	2	5	1
chr1	83930108	83930162	AAAAC	5	11.0	11.0	1	0	1	0	1	1	0	0	0	1	0	0	0	1	0		1	0	1	0	0	0	0	0	0	7	62	15	68	39	28	27	23	7	5	2	8
chr1	83997595	83997618	AAAT	4	6.0	6.0	1	0	1	0	1	1	0	0	0	0	1	0	0	0	1		-2	0	0	0	0	0	1	0	0	5	64	18	65	35	31	27	24	11	2	2	7
chr1	84155048	84155087	AAAT	4	10.0	10.0	1	0	1	1	0	0	0	1	0	1	0	0	0	1	0		1	0	0	0	1	0	0	0	0	9	60	10	73	41	28	28	29	5	5	3	3
chr1	84223722	84223765	AGAT	4	11.0	11.0	5	3	2	1	4	2	2	0	1	5	0	3	0	2	0	1,1,1	1,1	1	2	2	0	0	0	0	0	6	63	9	74	42	30	27	27	4	1	4	5
chr1	84300817	84300860	AGAT	4	11.0	11.0	2	0	2	0	2	2	0	0	0	2	0	0	0	2	0		1,1	0	2	0	0	0	0	0	0	14	55	19	64	35	26	24	25	11	5	7	7
chr1	84541724	84541759	AGAT	4	9.0	9.0	2	2	0	1	1	0	1	0	1	1	1	1	1	0	0	1,-1		0	0	1	0	1	0	0	0	5	64	4	79	45	29	28	29	1	2	3	2
chr1	84659773	84659786	AC	2	7.0	7.0	1	1	0	1	0	0	0	0	1	1	0	1	0	0	0	1		1	0	0	0	0	0	0	0	2	67	0	83	46	30	30	29	0	1	1	0
chr1	84857069	84857086	AAC	3	6.0	6.0	1	0	1	0	1	1	0	0	0	1	0	0	0	1	0		1	0	1	0	0	0	0	0	0	4	65	4	79	43	28	30	28	3	3	1	1
chr1	84865578	84865605	AAAT	4	7.0	7.0	1	0	1	1	0	0	0	1	0	1	0	0	0	1	0		1	0	0	0	1	0	0	0	0	12	57	16	67	37	26	26	23	9	5	5	6
chr1	85728530	85728557	AAAG	4	7.0	7.0	1	0	1	0	1	1	0	0	0	1	0	0	0	1	0		1	0	1	0	0	0	0	0	0	6	63	6	77	44	31	31	32	3	4	2	1
chr1	85741857	85741888	AAAT	4	8.0	8.0	2	0	2	0	2	2	0	0	0	2	0	0	0	2	0		1,1	0	2	0	0	0	0	0	0	11	58	6	77	45	29	28	30	2	6	5	3
chr1	85771302	85771353	ACGC	4	13.0	13.0	3	2	1	1	2	1	1	0	1	0	3	0	2	0	1	-1,-1	-1	0	0	0	0	1	1	0	1	2	67	4	79	45	34	32	32	2	1	1	1
chr1	85772527	85772566	AGAT	4	10.0	10.0	3	3	0	3	0	0	0	0	3	3	0	3	0	0	0	1,1,1		3	0	0	0	0	0	0	0	15	54	9	74	43	28	25	29	4	7	8	4
chr1	85773079	85773134	AGAT	4	13.0	14.0	4	4	0	3	1	0	1	0	3	3	1	3	1	0	0	-1,3,3,1		3	0	0	0	0	0	0	1	20	49	22	61	32	25	23	29	14	14	6	8
chr1	85776861	85776872	AAAC	4	3.0	3.0	1	0	1	0	1	1	0	0	0	1	0	0	0	1	0		5	0	1	0	0	0	0	0	0	3	66	7	76	45	33	32	30	4	2	1	3
chr1	85776875	85776914	AAAAC	5	11.0	8.0	1	0	1	0	1	1	0	0	0	1	0	0	0	1	0		1	0	1	0	0	0	0	0	0	6	63	12	71	44	30	32	27	5	5	1	6
chr1	86087651	86087690	AATG	4	13.0	10.0	12	4	8	0	12	8	4	0	0	5	7	2	2	3	5	-1,1,-1,1	-1,-1,-1,-1,1,-1,1,1	0	3	2	0	0	5	0	2	5	64	9	74	45	32	31	29	3	3	2	6
chr1	86098106	86098133	AAAT	4	9.0	7.0	2	2	0	0	2	0	2	0	0	2	0	2	0	0	0	1,1		0	0	2	0	0	0	0	0	19	50	22	61	36	21	28	25	12	14	5	10
chr1	86268029	86268064	ACAT	4	11.0	9.0	1	0	1	0	1	1	0	0	0	0	1	0	0	0	1		-1	0	0	0	0	0	1	0	0	11	58	11	72	45	30	27	27	3	5	6	8
chr1	86316317	86316352	AAAT	4	8.0	9.0	1	1	0	1	0	0	0	0	1	1	0	1	0	0	0	1		1	0	0	0	0	0	0	0	15	54	19	64	36	26	27	28	12	9	6	7
chr1	86337982	86338035	ACT	3	12.0	18.0	2	2	0	2	0	0	0	0	2	0	2	0	2	0	0	-1,-1		0	0	0	0	2	0	0	0	9	60	14	69	40	32	27	29	8	3	6	6
chr1	86338924	86338959	AATG	4	9.0	9.0	1	0	1	1	0	0	0	1	0	1	0	0	0	1	0		1	0	0	0	1	0	0	0	0	5	64	9	74	44	31	32	30	4	4	1	5
chr1	86603503	86603542	AAAAC	5	5.0	8.0	2	0	2	2	0	0	0	2	0	0	2	0	0	0	2		-1,-1	0	0	0	0	0	0	2	0	22	47	16	67	42	21	26	25	6	14	7	10
chr1	86615725	86615760	AAAT	4	9.0	9.0	4	2	2	3	1	1	0	1	2	4	0	2	0	2	0	1,1	1,1	2	1	0	1	0	0	0	0	10	59	14	69	40	33	25	29	8	2	8	6
chr1	86820327	86820362	ACAG	4		9.0	1	1	0	1	0	0	0	0	1	0	1	0	1	0	0	-1		0	0	0	0	1	0	0	0	8	61	8	75	43	29	31	32	5	6	2	3
chr1	86858608	86858659	AGAT	4	11.0	13.0	6	1	5	6	0	0	0	5	1	4	2	1	0	3	2	1	1,-1,1,1,-1	1	0	0	3	0	0	2	0	8	61	4	79	46	34	26	33	2	1	7	2
chr1	86881562	86881613	AGAT	4	17.0	13.0	1	1	0	0	1	0	1	0	0	1	0	1	0	0	0	1		0	0	1	0	0	0	0	0	22	47	19	64	40	19	28	24	8	16	5	11
chr1	87017189	87017218	AAAAG	5	6.0	6.0	1	1	0	1	0	0	0	0	1	1	0	1	0	0	0	1		1	0	0	0	0	0	0	0	22	47	24	59	33	23	23	26	15	12	10	9
chr1	87547610	87547657	AGAT	4	13.0	12.0	4	2	2	0	4	2	2	0	0	4	0	2	0	2	0	1,1	1,1	0	2	2	0	0	0	0	0	20	49	17	66	33	25	24	33	11	8	12	6
chr1	87599505	87599540	AGAT	4	12.0	9.0	2	1	1	1	1	1	0	0	1	1	1	1	0	0	1	1	-1	1	0	0	0	0	1	0	0	11	58	12	71	43	30	28	28	2	4	7	10
chr1	87702000	87702049	AAAAC	5		10.0	1	0	1	0	1	1	0	0	0	0	1	0	0	0	1		-3	0	0	0	0	0	1	0	0	19	50	17	66	41	20	30	25	5	14	5	12
chr1	87844021	87844064	AAAT	4	9.0	11.0	1	1	0	1	0	0	0	0	1	1	0	1	0	0	0	1		1	0	0	0	0	0	0	0	13	56	16	67	35	26	30	32	11	8	5	5
chr1	87956948	87956979	AAAT	4	7.0	9.0	45	31	14	44	1	1	0	13	31	1	44	0	31	1	13	-1,-1,-1,-1,-1,-1,-1,-1,-1,-1,-1,-1,-1,-1,-1,-1,-1,-1,-1,-1,-1,-1,-1,-1,-1,-1,-1,-1,-1,-1,-1	-1,-1,-1,-1,1,-1,-1,-1,-1,-1,-1,-1,-1,-1	0	1	0	0	31	0	13	0	6	63	10	73	42	32	31	31	4	2	4	6
chr1	88687509	88687532	AACC	4	10.0	6.0	1	0	1	0	1	1	0	0	0	1	0	0	0	1	0		1	0	1	0	0	0	0	0	0	5	64	6	77	42	32	32	35	3	3	2	3
chr1	88761750	88761777	AAAT	4	7.0	7.0	1	0	1	1	0	0	0	1	0	0	1	0	0	0	1		-2	0	0	0	0	0	0	1	0	16	53	29	54	31	27	26	23	14	8	8	15
chr1	88811462	88811505	ACAT	4	8.0	11.0	1	1	0	1	0	0	0	0	1	1	0	1	0	0	0	1		1	0	0	0	0	0	0	0	4	65	9	74	38	34	31	36	7	1	3	2
chr1	88907210	88907236	AAG	3	9.0	9.0	1	0	1	0	1	1	0	0	0	1	0	0	0	1	0		2	0	1	0	0	0	0	0	0	8	61	12	71	37	31	30	34	8	4	4	4
chr1	88942633	88942676	AGAT	4	12.0	11.0	5	3	2	3	2	1	1	1	2	2	3	1	2	1	1	1,-1,-1	1,-1	0	1	1	0	2	0	1	0	12	57	10	73	43	25	32	30	3	9	3	7
chr1	89092743	89092770	AC	2		14.0	1	1	0	0	1	0	1	0	0	1	0	1	0	0	0	1		0	0	1	0	0	0	0	0	17	52	20	63	36	28	24	27	9	7	10	11
chr1	89380375	89380422	AGAT	4	12.0		3	1	2	0	3	2	1	0	0	0	3	0	1	0	2	-1	-1,-1	0	0	0	0	0	2	0	1	14	55	18	65	36	29	26	29	9	6	8	9
chr1	89398099	89398134	AGAT	4	9.0	9.0	1	0	1	0	1	1	0	0	0	0	1	0	0	0	1		-1	0	0	0	0	0	1	0	0	14	55	15	68	40	28	27	28	5	7	7	10
chr1	89410978	89411007	AC	2	15.0	15.0	1	0	1	1	0	0	0	1	0	1	0	0	0	1	0		2	0	0	0	1	0	0	0	0	26	43	22	61	32	19	24	29	13	16	10	9
chr1	89914037	89914060	AAAC	4	6.0	6.0	1	1	0	1	0	0	0	0	1	1	0	1	0	0	0	1		1	0	0	0	0	0	0	0	7	62	11	72	42	30	32	30	3	5	2	8
chr1	89950111	89950142	AATC	4	8.0	8.0	1	1	0	1	0	0	0	0	1	1	0	1	0	0	0	1		1	0	0	0	0	0	0	0	12	57	17	66	31	29	28	35	14	6	6	3
chr1	89984431	89984482	AGAT	4	16.0	13.0	15	7	8	3	12	6	6	2	1	3	12	2	5	1	7	1,-1,1,-1,-1,-1,-1	-1,-1,-1,1,-1,-1,-1,-1	1	0	1	1	0	6	1	5	8	61	5	78	45	31	30	33	0	4	4	5
chr1	90037567	90037610	AGAT	4	9.0	11.0	2	2	0	2	0	0	0	0	2	2	0	2	0	0	0	1,1		2	0	0	0	0	0	0	0	11	58	16	67	34	32	26	33	11	3	8	5
chr1	90110361	90110410	AAAAC	5	8.0	10.0	1	0	1	1	0	0	0	1	0	0	1	0	0	0	1		-1	0	0	0	0	0	0	1	0	2	67	6	77	41	35	32	36	4	0	2	2
chr1	90126076	90126115	AGAT	4	10.0	10.0	2	0	2	1	1	1	0	1	0	2	0	0	0	2	0		1,1	0	1	0	1	0	0	0	0	8	61	12	71	37	32	29	34	8	3	5	4
chr1	90199694	90199725	AGAT	4	8.0	8.0	1	1	0	1	0	0	0	0	1	1	0	1	0	0	0	1		1	0	0	0	0	0	0	0	8	61	9	74	41	31	30	32	4	4	3	5
chr1	90317573	90317624	AGAT	4	12.0	13.0	2	1	1	1	1	1	0	0	1	1	1	1	0	0	1	1	-1	1	0	0	0	0	1	0	0	13	56	18	65	36	30	25	29	9	5	8	9
chr1	90368289	90368351	AGCGCCC	7	6.0	9.0	1	1	0	0	1	0	1	0	0	0	1	0	1	0	0	-2		0	0	0	0	0	0	0	1	16	53	27	56	28	31	21	28	17	4	12	9
chr1	90746971	90747018	ATCC	4	12.0	12.0	2	1	1	0	2	1	1	0	0	2	0	1	0	1	0	1	1	0	1	1	0	0	0	0	0	7	62	10	73	39	32	29	30	5	2	4	4
chr1	90894946	90894989	AAGG	4	11.0	11.0	1	1	0	0	1	0	1	0	0	1	0	1	0	0	0	1		0	0	1	0	0	0	0	0	7	62	9	74	41	30	30	29	3	4	3	5
chr1	90915616	90915654	AAC	3	13.0	13.0	1	0	1	1	0	0	0	1	0	0	1	0	0	0	1		-2	0	0	0	0	0	0	1	0	9	60	11	72	35	29	29	32	9	5	4	2
chr1	91018594	91018641	AGAT	4	12.0	12.0	4	1	3	4	0	0	0	3	1	4	0	1	0	3	0	1	1,1,1	1	0	0	3	0	0	0	0	7	62	21	62	31	30	30	27	13	4	3	7
chr1	91032644	91032664	ACTGCCG	7	3.0	3.0	1	1	0	0	1	0	1	0	0	1	0	1	0	0	0	1		0	0	1	0	0	0	0	0	1	68	4	79	41	33	33	33	3	1	0	1
chr1	91315245	91315296	ACAT	4	11.0	13.0	2	2	0	2	0	0	0	0	2	1	1	1	1	0	0	1,-1		1	0	0	0	1	0	0	0	22	47	27	56	30	22	24	25	18	12	10	9
chr1	91406399	91406430	AGAT	4	10.0	8.0	54	30	24	1	53	23	30	1	0	1	53	0	30	1	23	-1,-1,-1,-1,-1,-1,-1,-1,-1,-1,-1,-1,-1,-1,-1,-1,-1,-1,-1,-1,-1,-1,-1,-1,-1,-1,-1,-1,-1,-1	-1,1,-1,-1,-1,-1,-1,-1,-1,-1,-1,-1,-1,-1,-1,-1,-1,-1,-1,-1,-1,-1,-1,-1	0	0	0	1	0	23	0	30	13	56	15	68	38	25	31	30	10	9	3	4
chr1	91447790	91447833	ACAT	4	9.0	11.0	2	0	2	2	0	0	0	2	0	0	2	0	0	0	2		-1,-1	0	0	0	0	0	0	2	0	5	64	8	75	42	31	32	32	6	2	3	2
chr1	91489982	91490035	AAGAGG	6	4.0	9.0	1	0	1	1	0	0	0	1	0	0	1	0	0	0	1		-1	0	0	0	0	0	0	1	0	15	54	29	54	38	25	28	16	10	9	6	18
chr1	91617639	91617674	AGAT	4	10.0	9.0	1	1	0	0	1	0	1	0	0	1	0	1	0	0	0	1		0	0	1	0	0	0	0	0	6	63	13	70	39	32	30	30	9	2	4	4
chr1	91813044	91813079	ACAG	4	8.0	9.0	1	0	1	1	0	0	0	1	0	1	0	0	0	1	0		1	0	0	0	1	0	0	0	0	8	61	11	72	40	32	28	32	9	2	6	2
chr1	91896704	91896751	AGAT	4	10.0	12.0	2	0	2	0	2	2	0	0	0	2	0	0	0	2	0		1,1	0	2	0	0	0	0	0	0	14	55	26	57	30	28	26	27	19	6	8	7
chr1	92206732	92206787	AGAT	4	11.0	14.0	4	3	1	3	1	0	1	1	2	4	0	3	0	1	0	1,1,1	1	2	0	1	1	0	0	0	0	15	54	32	51	30	30	23	21	19	4	11	13
chr1	92207019	92207062	AGAT	4	12.0		1	1	0	0	1	0	1	0	0	1	0	1	0	0	0	1		0	0	1	0	0	0	0	0	11	58	12	71	43	27	30	28	6	7	4	6
chr1	92218005	92218040	AAAT	4	8.0	9.0	3	3	0	3	0	0	0	0	3	3	0	3	0	0	0	1,1,1		3	0	0	0	0	0	0	0	8	61	9	74	42	29	31	32	7	5	3	2
chr1	92251956	92251983	AC	2	15.0	14.0	1	0	1	0	1	1	0	0	0	1	0	0	0	1	0		2	0	1	0	0	0	0	0	0	10	59	22	61	38	29	29	23	11	5	5	11
chr1	92370623	92370666	AAAG	4	14.0	11.0	2	1	1	1	1	0	1	1	0	2	0	1	0	1	0	1	1	0	0	1	1	0	0	0	0	16	53	22	61	38	25	28	23	7	9	7	12
chr1	92558875	92558914	AGAT	4	10.0	10.0	1	1	0	1	0	0	0	0	1	1	0	1	0	0	0	1		1	0	0	0	0	0	0	0	9	60	16	67	33	28	32	34	12	6	3	4
chr1	92764694	92764728	AAAAC	5	7.0	7.0	1	1	0	0	1	0	1	0	0	0	1	0	1	0	0	-1		0	0	0	0	0	0	0	1	5	64	6	77	43	31	31	33	2	1	4	4
chr1	92811175	92811218	AAAT	4	9.0	11.0	3	3	0	3	0	0	0	0	3	2	1	2	1	0	0	1,-1,1		2	0	0	0	1	0	0	0	10	59	18	65	32	29	28	33	13	3	7	4
chr1	93122593	93122636	AAGG	4	11.0	11.0	1	1	0	0	1	0	1	0	0	1	0	1	0	0	0	1		0	0	1	0	0	0	0	0	19	50	26	57	29	23	26	27	16	9	9	10
chr1	93459816	93459847	AAAT	4	10.0	8.0	1	1	0	0	1	0	1	0	0	1	0	1	0	0	0	1		0	0	1	0	0	0	0	0	13	56	14	69	37	23	32	31	9	8	4	5
chr1	93606911	93606966	AAAT	4	11.0		2	2	0	0	2	0	2	0	0	2	0	2	0	0	0	1,1		0	0	2	0	0	0	0	0	24	45	24	59	30	26	17	28	16	5	19	8
chr1	93677956	93677975	AAGG	4	14.0	5.0	3	1	2	0	3	2	1	0	0	0	3	0	1	0	2	-1	-1,-1	0	0	0	0	0	2	0	1	19	50	25	58	45	12	36	13	2	19	0	22
chr1	93701379	93701426	ACAT	4	15.0	12.0	3	1	2	0	3	2	1	0	0	2	1	0	1	2	0	-1	1,1	0	2	0	0	0	0	0	1	8	61	17	66	40	27	32	25	7	4	4	10
chr1	94163899	94163963	AAACT	5	9.0	13.0	2	1	1	0	2	1	1	0	0	2	0	1	0	1	0	1	1	0	1	1	0	0	0	0	0	19	50	20	63	30	25	23	33	16	6	13	3
chr1	94248959	94249018	AGCAT	5	13.0	12.0	1	1	0	0	1	0	1	0	0	1	0	1	0	0	0	1		0	0	1	0	0	0	0	0	21	48	15	68	38	20	26	29	8	11	10	7
chr1	94498588	94498620	AGC	3	11.0	11.0	1	1	0	1	0	0	0	0	1	1	0	1	0	0	0	1		1	0	0	0	0	0	0	0	3	66	6	77	40	29	32	33	6	1	2	0
chr1	94606161	94606204	AAGG	4	11.0	11.0	1	1	0	1	0	0	0	0	1	1	0	1	0	0	0	1		1	0	0	0	0	0	0	0	7	62	10	73	41	25	32	28	5	5	2	5
chr1	94621846	94621889	AAAT	4	10.0	11.0	1	0	1	1	0	0	0	1	0	1	0	0	0	1	0		1	0	0	0	1	0	0	0	0	13	56	16	67	36	26	28	31	12	5	8	2
chr1	94634802	94634849	AGAT	4		12.0	4	2	2	4	0	0	0	2	2	0	4	0	2	0	2	-1,-1	-1,-1	0	0	0	0	2	0	2	0	6	63	7	76	44	27	34	30	4	4	2	3
chr1	94669869	94669928	AGAT	4	14.0	15.0	1	0	1	1	0	0	0	1	0	1	0	0	0	1	0		1	0	0	0	1	0	0	0	0	18	51	27	56	33	23	26	22	16	8	10	11
chr1	94694661	94694724	AGAT	4	13.0	16.0	9	4	5	8	1	1	0	4	4	5	4	3	1	2	3	1,1,-1,1	1,-1,-1,2,-1	3	1	0	1	1	0	3	0	17	52	24	59	32	22	28	26	17	9	8	7
chr1	94734986	94735029	AAAT	4	12.0		3	2	1	0	3	1	2	0	0	3	0	2	0	1	0	1,1	1	0	1	2	0	0	0	0	0	13	56	13	70	39	26	28	30	10	5	8	3
chr1	94805782	94805811	AC	2	15.0	15.0	1	1	0	1	0	0	0	0	1	1	0	1	0	0	0	1		1	0	0	0	0	0	0	0	13	56	18	65	39	27	27	25	10	4	9	8
chr1	94868963	94869006	AAAG	4	10.0	11.0	13	6	7	1	12	7	5	0	1	13	0	6	0	7	0	2,2,1,2,2,2	2,2,2,2,2,2,2	1	7	5	0	0	0	0	0	14	55	22	61	36	24	29	24	12	7	7	9
chr1	94942900	94942949	AAAAG	5	9.0	10.0	1	1	0	1	0	0	0	0	1	1	0	1	0	0	0	1		1	0	0	0	0	0	0	0	11	58	9	74	41	26	30	32	8	5	6	1
chr1	95082042	95082077	AGAT	4	12.0	9.0	3	1	2	0	3	2	1	0	0	2	1	0	1	2	0	-1	1,1	0	2	0	0	0	0	0	1	7	62	11	72	44	26	34	27	5	5	2	6
chr1	95115470	95115529	AAAAC	5	8.0		1	1	0	1	0	0	0	0	1	0	1	0	1	0	0	-1		0	0	0	0	1	0	0	0	11	58	18	65	36	29	27	28	13	2	9	5
chr1	95346130	95346173	AAAT	4	10.0	11.0	1	1	0	1	0	0	0	0	1	1	0	1	0	0	0	1		1	0	0	0	0	0	0	0	10	59	16	67	34	26	32	32	13	5	4	3
chr1	95425778	95425817	AAGG	4		10.0	2	1	1	2	0	0	0	1	1	2	0	1	0	1	0	1	1	1	0	0	1	0	0	0	0	4	65	4	79	47	29	34	31	2	2	2	2
chr1	95510108	95510140	AAT	3	13.0	11.0	1	0	1	1	0	0	0	1	0	1	0	0	0	1	0		1	0	0	0	1	0	0	0	0	19	50	28	55	32	21	27	23	17	10	9	10
chr1	96160457	96160504	AAT	3	12.0	15.0	3	0	3	3	0	0	0	3	0	2	1	0	0	2	1		-2,1,1	0	0	0	2	0	0	1	0	20	49	18	65	36	23	25	28	13	8	11	5
chr1	96911226	96911261	AGAT	4	13.0	9.0	2	1	1	0	2	1	1	0	0	2	0	1	0	1	0	1	1	0	1	1	0	0	0	0	0	8	61	7	76	48	24	35	27	1	7	1	6
chr1	96923531	96923602	ACTGAT	6	7.0	12.0	2	2	0	2	0	0	0	0	2	1	1	1	1	0	0	1,-1		1	0	0	0	1	0	0	0	6	63	10	73	40	29	32	32	9	2	4	1
chr1	97026801	97026844	AAAT	4	7.0	11.0	1	1	0	1	0	0	0	0	1	1	0	1	0	0	0	1		1	0	0	0	0	0	0	0	17	52	18	65	34	25	25	31	15	6	11	2
chr1	97078617	97078664	AGAT	4	13.0	13.0	47	28	19	46	1	0	1	19	27	1	46	1	27	0	19	-1,-1,-1,-1,-1,-1,-1,-1,-1,-1,-1,-1,-1,-1,-1,-1,-1,-1,-1,-1,-1,-1,-1,1,-1,-1,-1,-1	-1,-1,-1,-1,-1,-1,-1,-1,-1,-1,-1,-1,-1,-1,-1,-1,-1,-1,-1	0	0	1	0	27	0	19	0	9	60	19	64	37	24	34	27	12	7	2	6
chr1	97079358	97079413	AGAT	4	16.0	14.0	6	3	3	2	4	3	1	0	2	1	5	0	3	1	2	-1,-1,-1	-1,1,-1	0	1	0	0	2	2	0	1	17	52	21	62	40	21	30	21	9	10	6	12
chr1	97104049	97104088	AGAT	4	10.0	10.0	3	2	1	2	1	0	1	1	1	2	1	2	0	0	1	1,1	-1	1	0	1	0	0	0	1	0	19	50	17	66	37	20	30	28	12	11	6	5
chr1	97145210	97145239	AATAT	5	6.0	6.0	1	1	0	1	0	0	0	0	1	1	0	1	0	0	0	1		1	0	0	0	0	0	0	0	11	58	22	61	35	25	31	26	14	6	5	7
chr1	97335643	97335686	AAAT	4	9.0	11.0	1	0	1	1	0	0	0	1	0	1	0	0	0	1	0		1	0	0	0	1	0	0	0	0	16	53	34	49	27	28	23	22	22	3	13	11
chr1	97525654	97525695	AAC	3	14.0	14.0	1	1	0	0	1	0	1	0	0	1	0	1	0	0	0	2		0	0	1	0	0	0	0	0	15	54	13	70	41	26	26	28	8	5	10	5
chr1	97664858	97664908	AAC	3	14.0		1	1	0	1	0	0	0	0	1	0	1	0	1	0	0	-1		0	0	0	0	1	0	0	0	16	53	21	62	33	24	27	28	16	7	9	5
chr1	97786321	97786352	AAGG	4	14.0	8.0	1	1	0	0	1	0	1	0	0	1	0	1	0	0	0	1		0	0	1	0	0	0	0	0	14	55	18	65	42	20	33	23	7	11	3	10
chr1	97798800	97798839	AAAT	4	12.0	10.0	2	1	1	1	1	1	0	0	1	2	0	1	0	1	0	1	1	1	1	0	0	0	0	0	0	6	63	12	71	44	28	33	26	5	3	3	7
chr1	98177034	98177069	AGAT	4		9.0	1	1	0	1	0	0	0	0	1	0	1	0	1	0	0	-2		0	0	0	0	1	0	0	0	6	63	4	79	45	28	33	33	3	4	2	1
chr1	98267998	98268027	AAT	3	11.0	10.0	1	1	0	0	1	0	1	0	0	1	0	1	0	0	0	1		0	0	1	0	0	0	0	0	10	59	20	63	37	28	29	26	11	4	6	8
chr1	98271474	98271513	AGAT	4	12.0	10.0	3	1	2	1	2	1	1	1	0	2	1	1	0	1	1	1	-1,1	0	0	1	1	0	1	0	0	15	54	29	54	40	19	33	13	8	13	2	21
chr1	98307905	98307952	AAAT	4	9.0	12.0	13	9	4	0	13	4	9	0	0	13	0	9	0	4	0	1,1,1,1,1,1,1,1,1	1,1,1,1	0	4	9	0	0	0	0	0	16	53	21	62	29	27	24	32	19	5	11	2
chr1	98510581	98510624	ACAT	4	10.0	11.0	1	1	0	1	0	0	0	0	1	1	0	1	0	0	0	1		1	0	0	0	0	0	0	0	2	67	5	78	44	30	35	33	4	2	0	1
chr1	98517442	98517485	AAGG	4	12.0	11.0	1	0	1	1	0	0	0	1	0	0	1	0	0	0	1		-5	0	0	0	0	0	0	1	0	20	49	21	62	39	21	26	22	9	11	9	12
chr1	98609556	98609611	AGAT	4	15.0	14.0	6	2	4	2	4	2	2	2	0	4	2	2	0	2	2	1,1	1,-1,-1,1	0	2	2	0	0	0	2	0	12	57	22	61	35	26	29	25	13	6	6	9
chr1	98637253	98637292	AAAT	4	9.0	10.0	1	1	0	1	0	0	0	0	1	1	0	1	0	0	0	1		1	0	0	0	0	0	0	0	8	61	14	69	39	29	30	29	9	3	5	5
chr1	98693507	98693550	ACAG	4	11.0	11.0	1	1	0	0	1	0	1	0	0	1	0	1	0	0	0	1		0	0	1	0	0	0	0	0	20	49	23	60	34	24	25	25	13	8	11	9
chr1	98715182	98715213	AG	2	14.0	16.0	1	1	0	0	1	0	1	0	0	1	0	1	0	0	0	1		0	0	1	0	0	0	0	0	25	44	15	68	37	24	19	31	10	8	17	3
chr1	98740368	98740385	AC	2	9.0	9.0	1	0	1	0	1	1	0	0	0	1	0	0	0	1	0		1	0	1	0	0	0	0	0	0	10	59	17	66	42	24	34	24	5	8	2	11
chr1	98745423	98745458	AAAT	4	8.0	9.0	2	2	0	2	0	0	0	0	2	2	0	2	0	0	0	1,1		2	0	0	0	0	0	0	0	8	61	6	77	41	29	31	35	6	3	5	0
chr1	98780396	98780447	AAGG	4	8.0	13.0	1	1	0	1	0	0	0	0	1	1	0	1	0	0	0	1		1	0	0	0	0	0	0	0	3	66	6	77	41	32	33	35	6	0	3	0
chr1	99619973	99620008	AAAT	4	8.0	9.0	1	0	1	1	0	0	0	1	0	1	0	0	0	1	0		1	0	0	0	1	0	0	0	0	14	55	8	75	41	28	26	33	7	4	10	1
chr1	99874090	99874128	AAC	3	17.0	13.0	1	1	0	1	0	0	0	0	1	0	1	0	1	0	0	-1		0	0	0	0	1	0	0	0	9	60	13	70	40	26	33	29	7	6	3	6
chr1	100248801	100248844	AAAT	4	9.0	11.0	2	0	2	2	0	0	0	2	0	2	0	0	0	2	0		1,1	0	0	0	2	0	0	0	0	23	46	20	63	31	23	22	31	15	8	15	5
chr1	100462171	100462194	AAAC	4	9.0	6.0	1	1	0	0	1	0	1	0	0	1	0	1	0	0	0	1		0	0	1	0	0	0	0	0	0	69	6	77	43	31	37	33	3	0	0	3
chr1	100664103	100664118	ACAT	4	8.0	4.0	1	1	0	0	1	0	1	0	0	1	0	1	0	0	0	1		0	0	1	0	0	0	0	0	7	62	8	75	45	25	36	29	1	6	1	7
chr1	100666230	100666245	AT	2	3.0	8.0	1	1	0	1	0	0	0	0	1	1	0	1	0	0	0	1		1	0	0	0	0	0	0	0	7	62	19	64	28	31	30	36	18	0	7	0
chr1	100931909	100931948	AAAT	4	10.0	10.0	2	0	2	0	2	2	0	0	0	2	0	0	0	2	0		1,1	0	2	0	0	0	0	0	0	19	50	18	65	32	25	24	33	14	5	13	3
chr1	101010937	101010984	AAAT	4	12.0	12.0	2	1	1	2	0	0	0	1	1	0	2	0	1	0	1	-1	-1	0	0	0	0	1	0	1	0	16	53	18	65	33	24	27	31	13	6	10	5
chr1	101071935	101071982	AGAT	4	16.0	12.0	4	2	2	3	1	1	0	1	2	2	2	1	1	1	1	-1,1	1,-1	1	0	0	1	1	1	0	0	10	59	19	64	42	25	33	22	4	5	5	14
chr1	101113531	101113578	AAAT	4	9.0	12.0	3	1	2	2	1	1	0	1	1	3	0	1	0	2	0	1	1,1	1	1	0	1	0	0	0	0	3	66	6	77	41	30	35	35	5	0	3	1
chr1	101206362	101206393	AAAT	4	9.0	8.0	1	0	1	0	1	1	0	0	0	1	0	0	0	1	0		1	0	1	0	0	0	0	0	0	5	64	9	74	38	29	34	35	8	1	4	1
chr1	101489234	101489257	AGAT	4	11.0	6.0	1	0	1	0	1	1	0	0	0	0	1	0	0	0	1		-1	0	0	0	0	0	1	0	0	18	51	18	65	35	18	32	29	11	12	6	7
chr1	101522358	101522401	AAAT	4	9.0	11.0	1	1	0	0	1	0	1	0	0	1	0	1	0	0	0	1		0	0	1	0	0	0	0	0	9	60	12	71	38	28	31	32	8	2	7	4
chr1	101864983	101865018	AAAT	4	8.0	9.0	1	1	0	1	0	0	0	0	1	1	0	1	0	0	0	1		1	0	0	0	0	0	0	0	11	58	9	74	43	24	33	31	3	6	5	5
chr1	102098459	102098506	AGAT	4	13.0	12.0	3	2	1	2	1	0	1	1	1	1	2	1	1	0	1	1,-1	-1	0	0	1	0	1	0	1	0	8	61	14	69	36	25	35	32	10	6	2	4
chr1	102318689	102318702	AG	2	7.0	7.0	1	0	1	1	0	0	0	1	0	1	0	0	0	1	0		1	0	0	0	1	0	0	0	0	3	66	4	79	44	29	37	34	2	1	2	2
chr1	102351057	102351083	AAAACTTCT	9	3.0	3.0	1	1	0	1	0	0	0	0	1	0	1	0	1	0	0	-1		0	0	0	0	1	0	0	0	8	61	13	70	36	27	34	34	10	3	5	2
chr1	102739243	102739282	AGAT	4	10.0	10.0	5	2	3	3	2	2	0	1	2	5	0	2	0	3	0	1,1	1,1,1	2	2	0	1	0	0	0	0	9	60	11	72	38	26	34	33	8	3	5	3
chr1	102895918	102895959	AAT	3	13.0	14.0	2	0	2	2	0	0	0	2	0	1	1	0	0	1	1		-2,1	0	0	0	1	0	0	1	0	11	58	26	57	28	27	30	28	19	2	9	7
chr1	102973647	102973690	ACAT	4	9.0	11.0	1	1	0	1	0	0	0	0	1	1	0	1	0	0	0	1		1	0	0	0	0	0	0	0	2	67	4	79	43	29	37	35	3	0	2	1
chr1	103075535	103075590	AGAT	4	12.0	14.0	4	2	2	1	3	1	2	1	0	4	0	2	0	2	0	1,1	1,1	0	1	2	1	0	0	0	0	22	47	20	63	30	22	24	32	16	7	15	4
chr1	103167357	103167401	AAAAT	5	9.0	9.0	1	1	0	1	0	0	0	0	1	0	1	0	1	0	0	-1		0	0	0	0	1	0	0	0	17	52	23	60	27	21	30	32	19	8	9	4
chr1	103438866	103438913	AGAT	4	12.0	12.0	2	0	2	1	1	1	0	1	0	2	0	0	0	2	0		1,1	0	1	0	1	0	0	0	0	23	46	26	57	29	20	26	28	17	9	13	8
chr1	103473857	103473895	AAC	3	15.0	13.0	1	1	0	1	0	0	0	0	1	1	0	1	0	0	0	1		1	0	0	0	0	0	0	0	8	61	6	77	43	23	37	33	3	6	2	3
chr1	103600470	103600508	AAT	3	14.0	13.0	2	1	1	1	1	0	1	1	0	1	1	1	0	0	1	1	-1	0	0	1	0	0	0	1	0	23	46	22	61	36	20	25	25	10	9	14	11
chr1	103735625	103735672	AGAT	4	10.0	12.0	1	1	0	1	0	0	0	0	1	1	0	1	0	0	0	1		1	0	0	0	0	0	0	0	8	61	11	72	41	27	33	30	5	2	6	6
chr1	103843664	103843719	AGAT	4	17.0	14.0	1	1	0	0	1	0	1	0	0	1	0	1	0	0	0	1		0	0	1	0	0	0	0	0	27	42	20	63	37	14	27	25	9	15	12	11
chr1	103983137	103983180	AGAT	4	11.0	11.0	1	1	0	0	1	0	1	0	0	1	0	1	0	0	0	1		0	0	1	0	0	0	0	0	8	61	9	74	40	26	34	31	4	3	5	5
chr1	104299244	104299298	AAACC	5	11.0	11.0	1	0	1	1	0	0	0	1	0	0	1	0	0	0	1		-1	0	0	0	0	0	0	1	0	5	64	8	75	40	27	36	34	4	2	3	4
chr1	104337682	104337729	AAGG	4	11.0	12.0	2	0	2	2	0	0	0	2	0	2	0	0	0	2	0		1,1	0	0	0	2	0	0	0	0	17	52	24	59	30	21	30	28	14	8	9	10
chr1	104444047	104444074	AAAC	4	9.0	7.0	1	1	0	1	0	0	0	0	1	1	0	1	0	0	0	1		1	0	0	0	0	0	0	0	8	61	9	74	40	27	33	33	4	2	6	5
chr1	104569775	104569818	AGAT	4	14.0	11.0	2	1	1	1	1	0	1	1	0	2	0	1	0	1	0	1	1	0	0	1	1	0	0	0	0	16	53	10	73	39	18	34	33	5	11	5	5
chr1	104729048	104729113	ACATAG	6	10.0	11.0	2	2	0	1	1	0	1	0	1	1	1	1	1	0	0	1,-1		1	0	0	0	0	0	0	1	14	55	20	63	30	23	31	32	14	6	8	6
chr1	104941582	104941616	AATCT	5	8.0	7.0	1	1	0	1	0	0	0	0	1	0	1	0	1	0	0	-1		0	0	0	0	1	0	0	0	6	63	11	72	36	26	36	35	9	2	4	2
chr1	104987876	104987927	ACGC	4	8.0	13.0	1	0	1	1	0	0	0	1	0	0	1	0	0	0	1		-1	0	0	0	0	0	0	1	0	9	60	9	74	36	28	31	37	8	1	8	1
chr1	105106216	105106259	AGAT	4		11.0	2	1	1	2	0	0	0	1	1	2	0	1	0	1	0	1	1	1	0	0	1	0	0	0	0	22	47	27	56	38	14	32	17	6	15	7	21
chr1	105264179	105264206	AAAT	4	9.0	7.0	1	0	1	0	1	1	0	0	0	0	1	0	0	0	1		-1	0	0	0	0	0	1	0	0	17	52	25	58	28	21	30	30	16	8	9	8
chr1	105346707	105346754	ACAT	4	11.0	12.0	1	1	0	1	0	0	0	0	1	1	0	1	0	0	0	1		1	0	0	0	0	0	0	0	8	61	9	74	43	26	34	30	1	3	5	8
chr1	105481929	105481956	AAAT	4	7.0	7.0	1	1	0	0	1	0	1	0	0	1	0	1	0	0	0	1		0	0	1	0	0	0	0	0	14	55	12	71	37	23	32	34	9	5	8	2
chr1	105509623	105509670	AAAG	4		12.0	1	1	0	1	0	0	0	0	1	1	0	1	0	0	0	1		1	0	0	0	0	0	0	0	21	48	28	55	30	21	26	25	16	7	14	11
chr1	105698639	105698693	AAACC	5	11.0	11.0	1	1	0	0	1	0	1	0	0	1	0	1	0	0	0	1		0	0	1	0	0	0	0	0	8	61	7	76	41	24	36	34	5	4	4	2
chr1	105852909	105852960	AGAT	4	15.0	13.0	1	1	0	1	0	0	0	0	1	1	0	1	0	0	0	1		1	0	0	0	0	0	0	0	17	52	21	62	34	17	34	27	12	11	6	9
chr1	106077926	106077958	AAC	3	11.0	11.0	1	1	0	0	1	0	1	0	0	1	0	1	0	0	0	2		0	0	1	0	0	0	0	0	4	65	6	77	43	27	37	33	3	1	3	3
chr1	106276579	106276622	AGAT	4	12.0	11.0	10	3	7	0	10	7	3	0	0	10	0	3	0	7	0	1,1,1	1,1,1,1,1,1,1	0	7	3	0	0	0	0	0	4	65	10	73	42	25	39	30	3	3	1	7
chr1	106458627	106458658	AAAC	4	8.0	8.0	1	0	1	1	0	0	0	1	0	0	1	0	0	0	1		-1	0	0	0	0	0	0	1	0	6	63	7	76	42	26	36	33	4	2	4	3
chr1	106575129	106575184	AGAT	4	12.0	15.0	41	25	16	39	2	1	1	15	24	1	40	1	24	0	16	-1,-1,1,-1,-1,-1,-1,-1,-1,-1,-1,-1,-2,-1,-1,-1,-1,-1,-1,-1,-1,-1,-1,-1,-1	-1,-1,-1,-1,-1,-2,-1,-1,-1,-1,-1,-1,-1,-1,-1,-1	0	0	1	0	24	1	15	0	11	58	14	69	39	22	35	29	7	6	5	7
chr1	106811599	106811634	AAAG	4	10.0	9.0	2	2	0	0	2	0	2	0	0	2	0	2	0	0	0	1,1		0	0	2	0	0	0	0	0	4	65	6	77	45	25	38	31	3	3	1	2
chr1	106836963	106836988	AG	2	13.0		1	0	1	0	1	1	0	0	0	1	0	0	0	1	0		1	0	1	0	0	0	0	0	0	23	46	24	59	30	19	25	27	18	9	14	6
chr1	106862865	106862904	AAAT	4	10.0	10.0	2	1	1	2	0	0	0	1	1	2	0	1	0	1	0	1	1	1	0	0	1	0	0	0	0	24	45	24	59	31	17	26	27	18	11	13	6
chr1	106864702	106864757	AGAT	4	14.0	14.0	9	2	7	3	6	5	1	2	1	7	2	2	0	5	2	1,1	1,-1,1,-1,1,1,1	1	5	1	0	0	0	2	0	7	62	8	75	44	25	35	30	5	3	4	3
chr1	106867240	106867279	AAAT	4	10.0	10.0	2	1	1	1	1	0	1	1	0	2	0	1	0	1	0	1	1	0	0	1	1	0	0	0	0	9	60	19	64	38	23	35	25	11	5	4	8
chr1	106940619	106940654	AGAT	4	12.0	9.0	10	9	1	8	2	1	1	0	8	10	0	9	0	1	0	1,1,1,1,1,1,1,1,1	1	8	1	1	0	0	0	0	0	15	54	16	67	43	19	33	23	6	9	6	10
chr1	107493696	107493735	AGAT	4	9.0	10.0	1	0	1	1	0	0	0	1	0	1	0	0	0	1	0		1	0	0	0	1	0	0	0	0	6	63	15	68	41	28	34	27	9	1	5	6
chr1	107620606	107620645	AGAT	4	12.0	10.0	2	2	0	0	2	0	2	0	0	2	0	2	0	0	0	1,1		0	0	2	0	0	0	0	0	5	64	4	79	48	27	36	31	2	3	2	2
chr1	107945004	107945042	AAT	3	12.0	13.0	1	0	1	1	0	0	0	1	0	1	0	0	0	1	0		2	0	0	0	1	0	0	0	0	18	51	17	66	39	24	26	27	11	6	12	6
chr1	108028224	108028263	AGAT	4	12.0	10.0	49	29	20	0	49	20	29	0	0	0	49	0	29	0	20	-1,-1,-1,-1,-1,-1,-1,-1,-1,-1,-1,-1,-1,-1,-1,-1,-1,-1,-1,-1,-1,-1,-1,-1,-1,-1,-1,-1,-1	-1,-1,-1,-1,-1,-1,-1,-1,-1,-1,-1,-1,-1,-1,-1,-1,-1,-1,-1,-1	0	0	0	0	0	20	0	29	12	57	10	73	43	23	33	30	7	7	5	3
chr1	108307215	108307254	AGAT	4	10.0	10.0	3	2	1	3	0	0	0	1	2	3	0	2	0	1	0	1,1	1	2	0	0	1	0	0	0	0	2	67	4	79	48	30	36	31	2	0	2	2
chr1	108459586	108459617	AAAT	4	12.0	8.0	2	0	2	0	2	2	0	0	0	1	1	0	0	1	1		1,-1	0	1	0	0	0	1	0	0	13	56	18	65	42	20	35	23	7	10	3	11
chr1	108487983	108488030	AGAT	4	8.0	11.0	1	1	0	1	0	0	0	0	1	1	0	1	0	0	0	1		1	0	0	0	0	0	0	0	6	63	6	77	45	28	34	32	4	2	4	2
chr1	108488782	108488837	AGAT	4	13.0	14.0	2	0	2	2	0	0	0	2	0	2	0	0	0	2	0		1,1	0	0	0	2	0	0	0	0	16	53	26	57	34	19	33	23	14	11	5	12
chr1	108887997	108888028	AAAT	4	10.0	8.0	1	1	0	0	1	0	1	0	0	1	0	1	0	0	0	1		0	0	1	0	0	0	0	0	12	57	17	66	42	20	36	24	7	10	2	10
chr1	108888891	108888926	ACT	3		12.0	1	1	0	1	0	0	0	0	1	1	0	1	0	0	0	1		1	0	0	0	0	0	0	0	16	53	13	70	42	20	32	28	7	10	6	6
chr1	108978401	108978454	ACATAT	6		9.0	14	4	10	13	1	0	1	10	3	13	1	4	0	9	1	1,1,1,1	1,1,1,1,1,1,1,1,1,-1	3	0	1	9	0	0	1	0	5	64	8	75	43	27	36	31	4	3	2	3
chr1	109359834	109359881	AGAT	4	12.0	12.0	8	2	6	4	4	4	0	2	2	6	2	1	1	5	1	-1,1	1,-1,1,1,1,1	1	3	0	2	1	1	0	0	15	54	19	64	39	25	28	25	8	5	10	11
chr1	109422588	109422627	AGAT	4	13.0	10.0	1	1	0	0	1	0	1	0	0	1	0	1	0	0	0	1		0	0	1	0	0	0	0	0	8	61	12	71	41	26	34	30	6	4	4	6
chr1	109523750	109523785	AGAT	4	11.0	9.0	5	4	1	0	5	1	4	0	0	5	0	4	0	1	0	1,1,1,1	1	0	1	4	0	0	0	0	0	3	66	8	75	45	27	38	30	2	3	0	6
chr1	109720609	109720656	AAAT	4	7.0	12.0	2	1	1	2	0	0	0	1	1	2	0	1	0	1	0	1	1	1	0	0	1	0	0	0	0	16	53	11	72	40	26	27	32	7	6	10	4
chr1	109784258	109784297	AGAT	4	12.0	10.0	6	2	4	1	5	3	2	1	0	1	5	1	1	0	4	1,-1	-1,-1,-1,-1	0	0	1	0	0	3	1	1	7	62	14	69	38	28	34	31	9	4	3	5
chr1	109818913	109818960	AGAT	4	15.0	12.0	1	1	0	0	1	0	1	0	0	1	0	1	0	0	0	1		0	0	1	0	0	0	0	0	14	55	17	66	37	22	33	29	10	10	4	7
chr1	109914008	109914039	AGAT	4	11.0	8.0	1	0	1	0	1	1	0	0	0	1	0	0	0	1	0		1	0	1	0	0	0	0	0	0	7	62	6	77	44	26	36	33	3	6	1	3
chr1	110113366	110113401	AGAT	4	12.0	9.0	1	1	0	0	1	0	1	0	0	1	0	1	0	0	0	1		0	0	1	0	0	0	0	0	3	66	4	79	45	29	37	34	2	3	0	2
chr1	110350319	110350346	AG	2	10.0	14.0	2	1	1	1	1	1	0	0	1	1	1	1	0	0	1	1	-1	1	0	0	0	0	1	0	0	19	50	24	59	37	23	27	22	10	9	10	14
chr1	110836931	110836962	AAAT	4	8.0	8.0	1	0	1	1	0	0	0	1	0	1	0	0	0	1	0		1	0	0	0	1	0	0	0	0	4	65	5	78	43	29	36	35	4	3	1	1
chr1	111043484	111043511	AC	2		14.0	1	1	0	1	0	0	0	0	1	1	0	1	0	0	0	1		1	0	0	0	0	0	0	0	25	44	22	61	36	24	20	25	11	8	17	11
chr1	111265450	111265497	AGAT	4	15.0	12.0	12	5	7	3	9	5	4	2	1	11	1	5	0	6	1	1,1,1,1,1	1,1,1,1,-1,1,1	1	5	4	1	0	0	1	0	19	50	19	64	38	24	26	26	9	8	11	10
chr1	111271826	111271853	AAAT	4	12.0	7.0	1	1	0	0	1	0	1	0	0	0	1	0	1	0	0	-1		0	0	0	0	0	0	0	1	11	58	15	68	39	24	34	29	8	8	3	7
chr1	111305400	111305431	ACAT	4	12.0	8.0	1	1	0	0	1	0	1	0	0	0	1	0	1	0	0	-1		0	0	0	0	0	0	0	1	6	63	10	73	44	27	36	29	3	5	1	7
chr1	111652378	111652410	AAC	3	16.0	11.0	1	0	1	1	0	0	0	1	0	0	1	0	0	0	1		-2	0	0	0	0	0	0	1	0	5	64	7	76	45	27	37	31	2	5	0	5
chr1	111723892	111723935	AAAT	4	10.0	11.0	1	0	1	0	1	1	0	0	0	0	1	0	0	0	1		-1	0	0	0	0	0	1	0	0	15	54	15	68	39	24	30	29	7	7	8	8
chr1	112327477	112327508	AGAT	4	12.0	8.0	6	4	2	0	6	2	4	0	0	0	6	0	4	0	2	-1,-1,-1,-1	-1,-1	0	0	0	0	0	2	0	4	10	59	8	75	47	23	36	28	0	9	1	8
chr1	112979941	112979984	AGAT	4	12.0	11.0	1	0	1	0	1	1	0	0	0	1	0	0	0	1	0		1	0	1	0	0	0	0	0	0	7	62	11	72	45	27	35	27	2	5	2	9
chr1	113157635	113157674	AAAAC	5		8.0	2	1	1	2	0	0	0	1	1	0	2	0	1	0	1	-1	-1	0	0	0	0	1	0	1	0	8	61	10	73	40	26	35	33	7	6	2	3
chr1	113307629	113307664	ACACAT	6	8.0	6.0	1	1	0	0	1	0	1	0	0	1	0	1	0	0	0	1		0	0	1	0	0	0	0	0	1	68	5	78	43	31	37	35	4	1	0	1
chr1	113394088	113394126	AAT	3	16.0	13.0	11	5	6	0	11	6	5	0	0	10	1	4	1	6	0	1,1,1,1,-1	1,1,1,1,1,1	0	6	4	0	0	0	0	1	18	51	26	57	34	18	33	23	13	14	4	13
chr1	113507429	113507472	AGAT	4			1	1	0	1	0	0	0	0	1	1	0	1	0	0	0	1		1	0	0	0	0	0	0	0	11	58	18	65	36	25	32	29	11	6	5	7
chr1	113568712	113568751	ACAT	4	10.0	10.0	1	0	1	0	1	1	0	0	0	1	0	0	0	1	0		1	0	1	0	0	0	0	0	0	3	66	7	76	44	30	35	32	3	1	2	4
chr1	113702713	113702745	AGG	3	11.0	11.0	1	0	1	0	1	1	0	0	0	1	0	0	0	1	0		1	0	1	0	0	0	0	0	0	15	54	13	70	39	24	29	31	8	7	8	5
chr1	113775622	113775661	AAGAG	5	8.0	8.0	1	1	0	1	0	0	0	0	1	0	1	0	1	0	0	-1		0	0	0	0	1	0	0	0	18	51	29	54	30	21	29	24	17	10	8	12
chr1	114348410	114348436	AAT	3	10.0	9.0	4	4	0	4	0	0	0	0	4	4	0	4	0	0	0	2,2,2,2		4	0	0	0	0	0	0	0	15	54	18	65	40	19	35	25	5	12	3	13
chr1	114463991	114464030	AAAT	4	12.0	10.0	1	0	1	0	1	1	0	0	0	1	0	0	0	1	0		1	0	1	0	0	0	0	0	0	23	46	24	59	34	17	29	25	13	14	9	11
chr1	114793164	114793223	AGAT	4	10.0	15.0	4	1	3	1	3	2	1	1	0	2	2	0	1	2	1	-1	-1,1,1	0	1	0	1	0	1	0	1	20	49	27	56	25	22	27	31	22	9	11	5
chr1	114912662	114912725	AGAT	4	13.0	16.0	12	4	8	11	1	0	1	8	3	1	11	0	4	1	7	-1,-1,-1,-1	-2,-1,-1,-1,-1,-1,-1,1	0	0	0	1	3	0	7	1	17	52	27	56	27	26	26	29	20	5	12	7
chr1	114934945	114935004	AGAT	4	15.0	15.0	2	0	2	2	0	0	0	2	0	2	0	0	0	2	0		1,1	0	0	0	2	0	0	0	0	22	47	22	61	29	23	24	32	18	8	14	4
chr1	115073444	115073487	AAAT	4	9.0	11.0	1	0	1	0	1	1	0	0	0	1	0	0	0	1	0		1	0	1	0	0	0	0	0	0	19	50	27	56	30	25	25	26	17	6	13	10
chr1	115097622	115097661	AAAT	4	12.0	10.0	3	3	0	1	2	0	2	0	1	1	2	1	2	0	0	-1,-1,1		1	0	0	0	0	0	0	2	20	49	24	59	32	23	26	27	15	8	12	9
chr1	115125315	115125329	AAAAC	5	5.0	3.0	1	1	0	0	1	0	1	0	0	1	0	1	0	0	0	1		0	0	1	0	0	0	0	0	8	61	14	69	45	25	36	24	2	6	2	12
chr1	115174231	115174262	AAAT	4	11.0	8.0	1	1	0	0	1	0	1	0	0	0	1	0	1	0	0	-1		0	0	0	0	0	0	0	1	20	49	26	57	38	20	29	19	9	11	9	17
chr1	115188061	115188092	AGAT	4	14.0	8.0	10	5	5	1	9	5	4	0	1	9	1	4	1	5	0	1,-1,2,2,1	1,1,1,1,1	1	5	3	0	0	0	0	1	13	56	13	70	41	19	37	29	6	12	1	7
chr1	115392328	115392360	AAT	3		11.0	7	2	5	7	0	0	0	5	2	0	7	0	2	0	5	-1,-1	-1,-1,-1,-1,-1	0	0	0	0	2	0	5	0	10	59	10	73	37	31	28	36	10	0	10	0
chr1	115420860	115420899	AGAT	4	17.0	10.0	15	7	8	1	14	7	7	1	0	1	14	0	7	1	7	-1,-1,-1,-1,-1,-1,-1	-1,-1,-1,-1,1,-1,-1,-1	0	0	0	1	0	7	0	7	20	49	25	58	44	14	34	14	3	16	4	22
chr1	115735661	115735684	AGAT	4	8.0	6.0	3	2	1	1	2	1	1	0	1	2	1	1	1	1	0	-2,1	1	0	1	1	0	1	0	0	0	2	67	5	78	42	28	39	36	3	2	0	2
chr1	115896608	115896646	AAT	3	7.0	13.0	1	1	0	1	0	0	0	0	1	1	0	1	0	0	0	1		1	0	0	0	0	0	0	0	17	52	23	60	25	27	25	35	20	3	14	3
chr1	116119171	116119192	AG	2	11.0	11.0	1	0	1	0	1	1	0	0	0	1	0	0	0	1	0		1	0	1	0	0	0	0	0	0	13	56	18	65	36	25	31	29	8	6	7	10
chr1	116128277	116128326	AAAAC	5	12.0	10.0	1	0	1	0	1	1	0	0	0	0	1	0	0	0	1		-1	0	0	0	0	0	1	0	0	3	66	4	79	42	29	37	37	2	2	1	2
chr1	116322771	116322806	AGAT	4		9.0	5	4	1	5	0	0	0	1	4	5	0	4	0	1	0	1,1,1,1	1	4	0	0	1	0	0	0	0	22	47	26	57	40	11	36	17	4	20	2	22
chr1	116441026	116441091	ACAGAG	6	8.0	11.0	1	1	0	0	1	0	1	0	0	0	1	0	1	0	0	-1		0	0	0	0	0	0	0	1	12	57	12	71	33	29	28	38	11	2	10	1
chr1	116541701	116541733	AAT	3	15.0	11.0	6	2	4	1	5	3	2	1	0	6	0	2	0	4	0	1,1	2,1,1,1	0	3	2	1	0	0	0	0	16	53	27	56	37	20	33	19	7	11	5	20
chr1	116567329	116567368	AAAT	4	7.0	10.0	1	0	1	1	0	0	0	1	0	0	1	0	0	0	1		-1	0	0	0	0	0	0	1	0	12	57	14	69	34	27	30	35	10	4	8	4
chr1	116737502	116737516	AAC	3	4.0	5.0	1	0	1	1	0	0	0	1	0	1	0	0	0	1	0		1	0	0	0	1	0	0	0	0	11	58	17	66	42	22	36	24	2	9	2	15
chr1	117068814	117068853	AGAT	4	11.0	10.0	6	4	2	0	6	2	4	0	0	6	0	4	0	2	0	1,1,1,1	1,1	0	2	4	0	0	0	0	0	19	50	14	69	35	25	25	34	8	7	12	6
chr1	117241569	117241616	AGAT	4	11.0	12.0	3	1	2	3	0	0	0	2	1	3	0	1	0	2	0	1	1,1	1	0	0	2	0	0	0	0	15	54	25	58	40	21	33	18	4	11	4	21
chr1	117547239	117547262	AG	2	11.0	12.0	1	0	1	1	0	0	0	1	0	1	0	0	0	1	0		1	0	0	0	1	0	0	0	0	9	60	13	70	35	26	34	35	9	6	3	4
chr1	118379716	118379745	AC	2	17.0	15.0	26	16	10	0	26	10	16	0	0	0	26	0	16	0	10	-1,-1,-1,-1,-1,-1,-1,-1,-1,-1,-1,-1,-1,-1,-1,-1	-1,-1,-1,-1,-1,-1,-1,-1,-1,-1	0	0	0	0	0	10	0	16	21	48	27	56	31	19	29	25	13	13	8	14
chr1	118395447	118395478	AAAT	4	8.0	8.0	1	0	1	1	0	0	0	1	0	1	0	0	0	1	0		1	0	0	0	1	0	0	0	0	12	57	16	67	36	24	33	31	8	8	4	8
chr1	118802101	118802124	AATC	4	7.0	6.0	1	1	0	0	1	0	1	0	0	0	1	0	1	0	0	-2		0	0	0	0	0	0	0	1	1	68	3	80	42	31	37	38	2	1	0	1
chr1	119076411	119076458	AGAT	4	13.0		1	0	1	1	0	0	0	1	0	0	1	0	0	0	1		-1	0	0	0	0	0	0	1	0	19	50	28	55	31	18	32	24	14	14	5	14
chr1	119092009	119092048	AATG	4	9.0	10.0	1	1	0	1	0	0	0	0	1	1	0	1	0	0	0	1		1	0	0	0	0	0	0	0	22	47	28	55	30	20	27	25	15	12	10	13
chr1	119127419	119127462	AGAT	4	12.0	11.0	1	1	0	0	1	0	1	0	0	1	0	1	0	0	0	1		0	0	1	0	0	0	0	0	12	57	15	68	38	24	33	30	7	8	4	8
chr1	119610005	119610016	AG	2	6.0	6.0	1	1	0	0	1	0	1	0	0	1	0	1	0	0	0	1		0	0	1	0	0	0	0	0	0	69	0	83	45	32	37	38	0	0	0	0
chr1	119668872	119668931	AGAT	4	16.0	15.0	13	9	4	1	12	3	9	1	0	12	1	9	0	3	1	1,1,1,1,1,1,1,1,1	-1,1,1,1	0	3	9	0	0	0	1	0	24	45	21	62	35	19	26	27	10	11	13	11
chr1	119881637	119881668	AGAT	4		8.0	2	2	0	1	1	0	1	0	1	2	0	2	0	0	0	1,1		1	0	1	0	0	0	0	0	5	64	6	77	39	29	35	37	5	3	2	1
chr1	119951949	119951988	ACAT	4	10.0	10.0	1	0	1	0	1	1	0	0	0	0	1	0	0	0	1		-1	0	0	0	0	0	1	0	0	4	65	8	75	40	31	34	35	4	1	3	4
chr1	119952261	119952292	AC	2	16.0	16.0	1	0	1	1	0	0	0	1	0	1	0	0	0	1	0		1	0	0	0	1	0	0	0	0	22	47	19	64	34	19	28	30	10	13	9	9
chr1	120230987	120231046	AAACC	5	14.0	12.0	1	1	0	1	0	0	0	0	1	1	0	1	0	0	0	1		1	0	0	0	0	0	0	0	21	48	28	55	34	18	30	21	9	15	6	19
chr1	120329364	120329428	AAACC	5	15.0		1	0	1	0	1	1	0	0	0	0	1	0	0	0	1		-1	0	0	0	0	0	1	0	0	22	47	27	56	33	17	30	23	10	16	6	17
chr1	120512325	120512354	AC	2	15.0	15.0	1	1	0	1	0	0	0	0	1	1	0	1	0	0	0	1		1	0	0	0	0	0	0	0	16	53	24	59	31	24	29	28	12	9	7	12
chr1	120698194	120698211	AC	2	9.0	9.0	1	0	1	0	1	1	0	0	0	1	0	0	0	1	0		1	0	1	0	0	0	0	0	0	12	57	15	68	35	28	29	33	8	5	7	7
chr1	120725093	120725140	AAC	3		16.0	1	0	1	1	0	0	0	1	0	1	0	0	0	1	0		1	0	0	0	1	0	0	0	0	17	52	24	59	31	22	30	28	12	11	6	12
chr1	120935184	120935222	AAC	3	12.0	13.0	1	1	0	1	0	0	0	0	1	0	1	0	1	0	0	-2		0	0	0	0	1	0	0	0	17	52	24	59	34	22	30	25	9	11	6	15
chr1	120960810	120960829	AAAAC	5	4.0	4.0	1	1	0	1	0	0	0	0	1	1	0	1	0	0	0	1		1	0	0	0	0	0	0	0	7	62	13	70	33	28	34	37	10	5	2	3
chr1	120984833	120984887	AAAAG	5		11.0	1	1	0	0	1	0	1	0	0	0	1	0	1	0	0	-1		0	0	0	0	0	0	0	1	16	53	25	58	25	30	23	33	18	3	13	7
chr1	121191221	121191248	AAAC	4	9.0	7.0	1	0	1	0	1	1	0	0	0	1	0	0	0	1	0		1	0	1	0	0	0	0	0	0	7	62	10	73	36	29	33	37	7	5	2	3
chr1	121289466	121289509	AGAT	4	13.0	11.0	1	1	0	0	1	0	1	0	0	1	0	1	0	0	0	1		0	0	1	0	0	0	0	0	7	62	9	74	39	29	32	35	4	5	2	5
chr1	121508327	121508348	AG	2	13.0	11.0	1	1	0	1	0	0	0	0	1	1	0	1	0	0	0	1		1	0	0	0	0	0	0	0	9	60	16	67	38	26	33	29	6	9	0	10
chr1	121609545	121609604	AGAT	4	9.0	15.0	11	5	6	11	0	0	0	6	5	2	9	1	4	1	5	-1,1,-1,-1,-1	-1,-1,-1,-1,-1,1	1	0	0	1	4	0	5	0	19	50	20	63	27	29	20	36	17	6	13	3
chr1	121721665	121721699	AAAAC	5	7.0	7.0	1	1	0	1	0	0	0	0	1	0	1	0	1	0	0	-2		0	0	0	0	1	0	0	0	0	69	3	80	42	35	33	38	2	0	0	1
chr1	121760542	121760593	AGAT	4	9.0	13.0	6	3	3	6	0	0	0	3	3	4	2	2	1	2	1	-1,1,1	1,-1,1	2	0	0	2	1	0	1	0	17	52	21	62	35	21	30	27	9	14	3	12
chr1	121796401	121796448	AAAC	4	12.0	12.0	4	1	3	0	4	3	1	0	0	0	4	0	1	0	3	-1	-1,-1,-1	0	0	0	0	0	3	0	1	7	62	17	66	34	31	30	32	10	4	3	7
chr1	121808493	121808532	AACC	4	10.0		1	1	0	1	0	0	0	0	1	1	0	1	0	0	0	1		1	0	0	0	0	0	0	0	6	63	2	81	42	31	31	39	2	4	2	0
chr1	121866077	121866112	AAAT	4	10.0	9.0	2	1	1	0	2	1	1	0	0	2	0	1	0	1	0	1	1	0	1	1	0	0	0	0	0	23	46	22	61	39	13	32	22	9	12	11	13
chr1	122028222	122028265	AGAT	4	14.0		2	2	0	1	1	0	1	0	1	1	1	1	1	0	0	1,-1		1	0	0	0	0	0	0	1	14	55	8	75	38	26	28	37	6	9	5	2
chr1	122073467	122073514	AGAT	4	10.0	12.0	4	1	3	4	0	0	0	3	1	1	3	1	0	0	3	1	-1,-1,-1	1	0	0	0	0	0	3	0	6	63	8	75	41	32	30	34	3	3	3	5
chr1	122425205	122425234	AAAGG	5	5.0	6.0	1	1	0	1	0	0	0	0	1	1	0	1	0	0	0	1		1	0	0	0	0	0	0	0	11	58	20	63	32	31	26	31	11	4	7	9
chr1	122434581	122434632	AGAT	4	13.0	13.0	2	1	1	0	2	1	1	0	0	1	1	0	1	1	0	-1	1	0	1	0	0	0	0	0	1	16	53	22	61	30	27	25	31	13	8	8	9
chr1	122683101	122683136	AAG	3	12.0	12.0	1	1	0	1	0	0	0	0	1	1	0	1	0	0	0	1		1	0	0	0	0	0	0	0	14	55	14	69	37	30	25	32	6	5	8	8
chr1	122779687	122779725	AAT	3	13.0	13.0	2	1	1	1	1	1	0	0	1	2	0	1	0	1	0	1	1	1	1	0	0	0	0	0	0	23	46	27	56	31	24	21	25	12	11	12	15
chr1	122894994	122895045	AGAT	4	13.0	13.0	2	0	2	2	0	0	0	2	0	2	0	0	0	2	0		1,1	0	0	0	2	0	0	0	0	13	56	14	69	34	29	26	34	8	6	7	6
chr1	122934260	122934274	AAC	3	5.0	5.0	1	0	1	1	0	0	0	1	0	1	0	0	0	1	0		1	0	0	0	1	0	0	0	0	2	67	3	80	40	34	32	39	2	1	1	1
chr1	123000924	123000956	AAC	3	11.0	11.0	1	0	1	1	0	0	0	1	0	0	1	0	0	0	1		-3	0	0	0	0	0	0	1	0	13	56	17	66	31	27	28	34	11	8	5	6
chr1	123250588	123250629	AAC	3	13.0	14.0	1	1	0	1	0	0	0	0	1	1	0	1	0	0	0	1		1	0	0	0	0	0	0	0	4	65	15	68	34	40	24	34	7	2	2	8
chr1	123409304	123409339	AGAT	4	9.0	9.0	2	2	0	1	1	0	1	0	1	2	0	2	0	0	0	1,1		1	0	1	0	0	0	0	0	2	67	4	79	39	33	33	39	3	2	0	1
chr1	123497547	123497570	AG	2	12.0	12.0	1	1	0	1	0	0	0	0	1	1	0	1	0	0	0	1		1	0	0	0	0	0	0	0	15	54	26	57	28	26	27	28	14	9	6	12
chr1	123549507	123549546	AAAT	4	10.0	10.0	1	0	1	0	1	1	0	0	0	1	0	0	0	1	0		1	0	1	0	0	0	0	0	0	16	53	17	66	33	27	25	33	9	8	8	7
chr1	123612432	123612455	AG	2	12.0	12.0	1	0	1	0	1	1	0	0	0	0	1	0	0	0	1		-1	0	0	0	0	0	1	0	0	20	49	22	61	31	25	23	30	12	10	10	10
chr1	123835705	123835752	AGAT	4	13.0	12.0	6	2	4	2	4	3	1	1	1	4	2	1	1	3	1	1,-1	1,1,-1,1	0	3	1	0	1	0	1	0	17	52	29	54	24	23	28	30	17	13	4	12
chr1	123936872	123936923	AGAT	4	14.0	13.0	2	1	1	1	1	0	1	1	0	1	1	1	0	0	1	1	-1	0	0	1	0	0	0	1	0	23	46	25	58	31	19	27	27	13	15	7	12
chr1	124052581	124052624	AGAT	4	10.0	11.0	1	1	0	1	0	0	0	0	1	1	0	1	0	0	0	1		1	0	0	0	0	0	0	0	4	65	8	75	40	34	31	35	6	2	2	2
chr1	124079631	124079678	AGAT	4	11.0	12.0	2	1	1	1	1	0	1	1	0	1	1	0	1	1	0	-1	1	0	0	0	1	0	0	0	1	13	56	20	63	29	29	27	34	17	7	6	3
chr1	124082671	124082710	AGAT	4	12.0	10.0	1	0	1	0	1	1	0	0	0	1	0	0	0	1	0		1	0	1	0	0	0	0	0	0	13	56	24	59	32	27	29	27	14	9	4	10
chr1	124113365	124113408	AAAT	4	11.0	11.0	1	0	1	0	1	1	0	0	0	1	0	0	0	1	0		1	0	1	0	0	0	0	0	0	18	51	21	62	36	25	26	26	10	11	7	11
chr1	124149534	124149599	ACATAT	6	12.0		1	0	1	0	1	1	0	0	0	1	0	0	0	1	0		1	0	1	0	0	0	0	0	0	18	51	24	59	32	25	26	27	14	11	7	10
chr1	124203004	124203047	ACAT	4	11.0	11.0	1	1	0	0	1	0	1	0	0	1	0	1	0	0	0	1		0	0	1	0	0	0	0	0	13	56	22	61	35	29	27	26	11	7	6	11
chr1	124236793	124236832	AAAT	4	12.0	10.0	2	1	1	1	1	1	0	0	1	2	0	1	0	1	0	1	1	1	1	0	0	0	0	0	0	12	57	15	68	35	27	30	33	11	9	3	4
chr1	124283540	124283587	AGAT	4	13.0		2	0	2	0	2	2	0	0	0	2	0	0	0	2	0		1,2	0	2	0	0	0	0	0	0	15	54	19	64	37	26	28	27	9	10	5	10
chr1	124367064	124367111	AAGG	4	12.0	12.0	1	1	0	0	1	0	1	0	0	0	1	0	1	0	0	-1		0	0	0	0	0	0	0	1	14	55	21	62	33	29	26	29	13	7	7	8
chr1	124374364	124374407	AGAT	4	12.0	11.0	2	0	2	0	2	2	0	0	0	2	0	0	0	2	0		1,1	0	2	0	0	0	0	0	0	14	55	14	69	38	30	25	31	8	8	6	6
chr1	124815945	124815996	AGAT	4	15.0	13.0	14	8	6	6	8	3	5	3	3	7	7	4	4	3	3	-1,-1,1,-1,-1,1,1,1	1,1,-1,-1,-1,1	3	1	1	2	0	2	1	4	22	47	19	64	38	20	27	25	8	15	7	11
chr1	124820444	124820479	AAC	3	12.0	12.0	1	0	1	0	1	1	0	0	0	1	0	0	0	1	0		1	0	1	0	0	0	0	0	0	2	67	8	75	42	33	34	32	4	2	0	4
chr1	124863906	124863944	AAC	3	13.0	13.0	1	0	1	0	1	1	0	0	0	1	0	0	0	1	0		2	0	1	0	0	0	0	0	0	11	58	22	61	30	28	30	30	16	7	4	6
chr1	124936583	124936638	AGAT	4	13.0	14.0	5	3	2	3	2	1	1	1	2	3	2	2	1	1	1	1,-1,1	-1,1	2	0	0	1	0	1	0	1	26	43	24	59	31	22	21	27	16	12	14	8
chr1	125214654	125214697	AAGC	4	13.0	11.0	1	1	0	1	0	0	0	0	1	1	0	1	0	0	0	1		1	0	0	0	0	0	0	0	10	59	9	74	40	29	30	33	6	6	4	3
chr1	125340370	125340409	ACAT	4	11.0	10.0	1	0	1	0	1	1	0	0	0	1	0	0	0	1	0		1	0	1	0	0	0	0	0	0	22	47	21	62	46	17	30	15	0	18	4	21
chr1	125447970	125447999	AAAAT	5	10.0	6.0	1	1	0	0	1	0	1	0	0	0	1	0	1	0	0	-1		0	0	0	0	0	0	0	1	18	51	20	63	35	20	31	27	11	15	3	9
chr1	125542072	125542115	AAAT	4		11.0	1	1	0	0	1	0	1	0	0	1	0	1	0	0	0	1		0	0	1	0	0	0	0	0	13	56	18	65	39	26	30	25	7	9	4	11
chr1	125547865	125547916	AGAT	4	14.0	13.0	4	2	2	3	1	0	1	2	1	0	4	0	2	0	2	-2,-1	-1,-1	0	0	0	0	1	0	2	1	11	58	12	71	47	19	39	23	3	7	4	9
chr1	125673367	125673411	AAAAC	5	9.0	9.0	2	1	1	1	1	0	1	1	0	1	1	1	0	0	1	1	-1	0	0	1	0	0	0	1	0	8	61	14	69	35	30	31	33	11	5	3	3
chr1	125896215	125896254	ACAT	4	11.0	10.0	1	0	1	0	1	1	0	0	0	1	0	0	0	1	0		1	0	1	0	0	0	0	0	0	12	57	7	76	44	26	31	31	3	9	3	4
chr1	126139612	126139659	AGAT	4	16.0	12.0	5	1	4	2	3	2	1	2	0	2	3	1	0	1	3	1	-1,-1,1,-1	0	0	1	1	0	2	1	0	12	57	14	69	38	26	30	30	8	9	3	6
chr1	126198199	126198254	AGAT	4		14.0	4	3	1	4	0	0	0	1	3	3	1	2	1	1	0	1,-1,1	1	2	0	0	1	1	0	0	0	9	60	15	68	37	32	27	30	9	3	6	6
chr1	126255305	126255340	AAAT	4	7.0	9.0	1	0	1	1	0	0	0	1	0	1	0	0	0	1	0		1	0	0	0	1	0	0	0	0	9	60	13	70	36	32	27	33	10	3	6	3
chr1	126325832	126325891	AGAT	4	14.0	15.0	2	0	2	0	2	2	0	0	0	0	2	0	0	0	2		-1,-1	0	0	0	0	0	2	0	0	14	55	22	61	31	31	23	29	13	4	10	9
chr1	126473930	126473957	AGAT	4		7.0	1	0	1	1	0	0	0	1	0	1	0	0	0	1	0		1	0	0	0	1	0	0	0	0	5	64	5	78	45	33	29	33	1	1	4	3
chr1	126512844	126512887	AAAC	4	11.0	11.0	1	0	1	0	1	1	0	0	0	1	0	0	0	1	0		1	0	1	0	0	0	0	0	0	12	57	19	64	31	27	28	32	15	7	5	4
chr1	126699712	126699755	AGAT	4	12.0	11.0	5	5	0	0	5	0	5	0	0	4	1	4	1	0	0	1,1,2,1,-2		0	0	4	0	0	0	0	1	6	63	7	76	42	29	33	34	5	5	1	2
chr1	126864447	126864490	AAAC	4	10.0	11.0	3	1	2	3	0	0	0	2	1	3	0	1	0	2	0	1	1,1	1	0	0	2	0	0	0	0	2	67	4	79	45	33	34	33	3	0	2	1
chr1	126970917	126970955	AGC	3	13.0	13.0	1	0	1	1	0	0	0	1	0	1	0	0	0	1	0		1	0	0	0	1	0	0	0	0	9	60	15	68	40	29	31	27	8	4	5	7
chr1	127002350	127002385	AAC	3	12.0	12.0	1	1	0	0	1	0	1	0	0	1	0	1	0	0	0	1		0	0	1	0	0	0	0	0	5	64	12	71	41	29	34	29	7	3	2	5
chr1	127110361	127110372	AATT	4		3.0	1	1	0	1	0	0	0	0	1	1	0	1	0	0	0	1		1	0	0	0	0	0	0	0	10	59	16	67	44	26	32	23	3	7	3	12
chr1	127139238	127139282	AAAAC	5	9.0	9.0	1	0	1	0	1	1	0	0	0	0	1	0	0	0	1		-2	0	0	0	0	0	1	0	0	23	46	21	62	36	23	22	25	11	10	13	10
chr1	127236028	127236067	AAACC	5	8.0	8.0	6	2	4	6	0	0	0	4	2	6	0	2	0	4	0	1,1	1,1,1,1	2	0	0	4	0	0	0	0	13	56	24	59	33	28	27	26	15	4	9	9
chr1	127323777	127323808	ATCC	4	8.0	8.0	1	0	1	1	0	0	0	1	0	1	0	0	0	1	0		1	0	0	0	1	0	0	0	0	12	57	20	63	33	27	29	30	15	5	7	5
chr1	127402940	127402963	AAAC	4	10.0	6.0	1	1	0	0	1	0	1	0	0	0	1	0	1	0	0	-1		0	0	0	0	0	0	0	1	2	67	4	79	47	31	35	32	1	1	1	3
chr1	127469314	127469357	AAAC	4	10.0		1	1	0	1	0	0	0	0	1	1	0	1	0	0	0	1		1	0	0	0	0	0	0	0	14	55	21	62	38	23	31	24	10	9	5	11
chr1	127618423	127618470	AGAT	4	14.0	12.0	20	15	5	5	15	4	11	1	4	4	16	4	11	0	5	-1,-1,-1,-1,-1,-1,1,-1,-1,-1,1,-1,-1,1,1	-1,-1,-1,-1,-1	3	0	1	0	1	4	1	10	22	47	19	64	39	17	29	25	9	15	7	10
chr1	127618789	127618828	AAAAC	5	10.0	8.0	1	1	0	1	0	0	0	0	1	1	0	1	0	0	0	1		1	0	0	0	0	0	0	0	6	63	11	72	41	28	34	31	7	4	2	4
chr1	127636440	127636483	AGAT	4	11.0	11.0	28	15	13	4	24	13	11	0	4	5	23	4	11	1	12	1,1,-1,-1,-1,-1,-1,1,-1,-1,-1,1,-1,-1,-1	-1,-1,-1,-1,-1,-1,-1,-1,-1,-1,-1,-1,1	4	1	0	0	0	12	0	11	8	61	18	65	41	26	34	24	7	6	2	11
chr1	128009579	128009623	AAAAT	5	7.0	9.0	1	0	1	1	0	0	0	1	0	1	0	0	0	1	0		1	0	0	0	1	0	0	0	0	10	59	7	76	42	26	32	34	6	6	4	1
chr1	128380303	128380342	AATG	4	9.0	10.0	1	0	1	1	0	0	0	1	0	1	0	0	0	1	0		1	0	0	0	1	0	0	0	0	6	63	4	79	47	31	31	32	2	1	5	2
chr1	128494279	128494310	AAAC	4	11.0	8.0	1	0	1	0	1	1	0	0	0	0	1	0	0	0	1		-2	0	0	0	0	0	1	0	0	4	65	12	71	41	30	34	30	7	2	2	5
chr1	128534090	128534153	AGAT	4	14.0	16.0	29	14	15	25	4	1	3	14	11	2	27	2	12	0	15	-1,-1,-1,-1,-1,-1,-1,-1,1,-1,-1,-1,1,-1	-1,-1,-1,-1,-1,-1,-1,-1,-1,-1,-1,-1,-1,-1,-1	0	0	2	0	11	1	14	1	15	54	35	48	28	27	26	20	20	6	8	15
chr1	128651054	128651123	ACTAT	5	11.0	14.0	33	16	17	18	15	10	5	7	11	0	33	0	16	0	17	-1,-1,-1,-1,-1,-1,-1,-1,-1,-1,-1,-1,-1,-1,-1,-1	-1,-1,-2,-1,-1,-1,-1,-1,-1,-1,-1,-1,-1,-2,-1,-1,-2	0	0	0	0	11	10	7	5	19	50	23	60	35	24	25	23	11	10	8	12
chr1	128684382	128684425	AATG	4	9.0	11.0	5	2	3	5	0	0	0	3	2	0	5	0	2	0	3	-1,-1	-1,-1,-1	0	0	0	0	2	0	3	0	20	49	25	58	38	17	31	18	8	17	3	17
chr1	128691126	128691177	ATCC	4	16.0	13.0	4	2	2	0	4	2	2	0	0	4	0	2	0	2	0	1,1	1,1	0	2	2	0	0	0	0	0	22	47	11	72	44	17	28	26	2	17	5	9
chr1	128786563	128786618	ATCC	4	12.0	15.0	4	1	3	4	0	0	0	3	1	4	0	1	0	3	0	1	1,1,1	1	0	0	3	0	0	0	0	10	59	21	62	30	31	27	30	16	3	6	5
chr1	128802876	128802931	AGAT	4	14.0	14.0	8	1	7	3	5	5	0	2	1	3	5	1	0	2	5	1	-1,-1,-1,-1,1,1,-1	1	0	0	2	0	5	0	0	14	55	12	71	39	26	27	30	7	8	6	5
chr1	128902476	128902510	AAAAT	5	7.0	7.0	1	1	0	0	1	0	1	0	0	1	0	1	0	0	0	1		0	0	1	0	0	0	0	0	12	57	14	69	35	25	30	32	11	9	3	3
chr1	128923322	128923381	AGAT	4	14.0	15.0	2	1	1	2	0	0	0	1	1	2	0	1	0	1	0	2	1	1	0	0	1	0	0	0	0	14	55	28	55	25	31	22	28	17	8	6	11
chr1	128931650	128931709	AGAT	4	14.0		1	0	1	0	1	1	0	0	0	0	1	0	0	0	1		-1	0	0	0	0	0	1	0	0	20	49	21	62	30	24	23	30	16	11	9	5
chr1	128949685	128949728	AGAT	4	11.0	11.0	4	2	2	3	1	1	0	1	2	3	1	2	0	1	1	1,1	1,-1	2	0	0	1	0	1	0	0	15	54	18	65	35	27	26	28	11	7	7	7
chr1	129040084	129040115	ACGC	4	8.0	8.0	3	1	2	0	3	2	1	0	0	3	0	1	0	2	0	1	1,1	0	2	1	0	0	0	0	0	5	64	9	74	39	30	32	33	7	4	1	2
chr1	129075814	129075869	AGAT	4	13.0	14.0	21	10	11	9	12	8	4	3	6	9	12	6	4	3	8	1,1,1,1,1,-1,-1,-1,1,-1	1,1,-1,-1,-1,-1,1,-1,-1,-1,-1	6	0	0	3	0	8	0	4	16	53	14	69	38	25	27	29	8	10	5	6
chr1	129176883	129176942	AGAT	4	15.0	15.0	3	1	2	1	2	1	1	1	0	3	0	1	0	2	0	1	1,1	0	1	1	1	0	0	0	0	17	52	25	58	31	26	24	25	15	8	9	10
chr1	129243745	129243784	AACT	4	10.0	10.0	2	2	0	1	1	0	1	0	1	0	2	0	2	0	0	-1,-1		0	0	0	0	1	0	0	1	3	66	6	77	44	34	30	31	2	0	3	4
chr1	129271882	129271923	AGATAT	6	7.0	7.0	1	1	0	1	0	0	0	0	1	1	0	1	0	0	0	1		1	0	0	0	0	0	0	0	9	60	12	71	41	28	30	29	5	6	3	6
chr1	129359727	129359756	AAT	3	10.0	10.0	1	0	1	0	1	1	0	0	0	1	0	0	0	1	0		2	0	1	0	0	0	0	0	0	6	63	5	78	44	30	31	32	2	4	2	3
chr1	129457692	129457735	AGAT	4	10.0	11.0	1	1	0	1	0	0	0	0	1	1	0	1	0	0	0	1		1	0	0	0	0	0	0	0	7	62	15	68	38	31	29	28	8	4	3	7
chr1	129481175	129481206	ACAT	4	8.0	8.0	1	0	1	0	1	1	0	0	0	1	0	0	0	1	0		1	0	1	0	0	0	0	0	0	8	61	3	80	44	31	28	34	2	3	5	0
chr1	129515348	129515387	AGAT	4	10.0		2	1	1	0	2	1	1	0	0	1	1	0	1	1	0	-1	1	0	1	0	0	0	0	0	1	4	65	16	67	36	32	31	28	10	2	2	6
chr1	129515693	129515752	AGAT	4	14.0	15.0	3	1	2	3	0	0	0	2	1	3	0	1	0	2	0	1	1,1	1	0	0	2	0	0	0	0	15	54	22	61	35	25	27	24	11	10	5	10
chr1	129757197	129757241	ATATC	5	9.0	9.0	2	1	1	2	0	0	0	1	1	1	1	1	0	0	1	1	-1	1	0	0	0	0	0	1	0	5	64	5	78	42	31	31	33	4	3	2	1
chr1	129841558	129841589	ACAT	4	8.0	8.0	2	0	2	2	0	0	0	2	0	2	0	0	0	2	0		1,1	0	0	0	2	0	0	0	0	1	68	1	82	45	33	33	34	1	1	0	0
chr1	129854883	129854918	AAAC	4	9.0	9.0	1	1	0	0	1	0	1	0	0	0	1	0	1	0	0	-2		0	0	0	0	0	0	0	1	3	66	2	81	45	31	33	33	1	3	0	1
chr1	129867303	129867341	AAT	3	13.0	13.0	2	0	2	0	2	2	0	0	0	1	1	0	0	1	1		2,-2	0	1	0	0	0	1	0	0	15	54	25	58	30	25	27	26	16	9	6	8
chr1	129967694	129967726	AAT	3	10.0	11.0	1	1	0	1	0	0	0	0	1	1	0	1	0	0	0	1		1	0	0	0	0	0	0	0	13	56	25	58	32	25	31	24	15	9	2	10
chr1	130122889	130122944	AGAT	4	14.0		1	0	1	0	1	1	0	0	0	1	0	0	0	1	0		1	0	1	0	0	0	0	0	0	18	51	19	64	37	25	24	26	10	9	9	8
chr1	130147944	130147985	AAC	3	14.0	14.0	2	0	2	1	1	1	0	1	0	1	1	0	0	1	1		-1,1	0	0	0	1	0	1	0	0	7	62	11	72	42	29	31	28	5	5	2	6
chr1	130240308	130240355	ACAT	4	11.0	12.0	1	0	1	1	0	0	0	1	0	1	0	0	0	1	0		1	0	0	0	1	0	0	0	0	4	65	13	70	40	35	28	29	6	1	3	6
chr1	130353227	130353286	AGAT	4	15.0	15.0	7	3	4	3	4	2	2	2	1	3	4	1	2	2	2	-1,-1,1	1,-1,-1,1	1	0	0	2	0	2	0	2	16	53	22	61	33	25	26	27	14	9	7	7
chr1	130415602	130415633	AAAT	4	8.0	8.0	1	0	1	1	0	0	0	1	0	1	0	0	0	1	0		1	0	0	0	1	0	0	0	0	6	63	15	68	38	30	31	28	9	4	2	6
chr1	130482215	130482259	AAAAT	5	9.0	9.0	1	1	0	0	1	0	1	0	0	0	1	0	1	0	0	-1		0	0	0	0	0	0	0	1	3	66	3	80	46	32	32	32	1	2	1	2
chr1	130506329	130506367	AAT	3	13.0	13.0	1	0	1	1	0	0	0	1	0	1	0	0	0	1	0		1	0	0	0	1	0	0	0	0	14	55	28	55	31	28	26	22	16	6	7	12
chr1	130555417	130555472	AAAT	4	12.0	14.0	11	4	7	6	5	4	1	3	3	2	9	1	3	1	6	-1,-1,-1,1	-1,-1,1,-1,-1,-1,-1	1	1	0	0	2	3	3	1	22	47	23	60	32	26	20	26	15	8	13	8
chr1	130621129	130621155	AAT	3	9.0	9.0	1	0	1	1	0	0	0	1	0	1	0	0	0	1	0		1	0	0	0	1	0	0	0	0	8	61	10	73	41	30	29	30	6	4	4	4
chr1	130849711	130849722	AG	2	6.0	6.0	1	0	1	0	1	1	0	0	0	1	0	0	0	1	0		1	0	1	0	0	0	0	0	0	8	61	10	73	42	31	28	29	5	3	5	5
chr1	130895773	130895817	ATC	3	15.0	15.0	2	2	0	1	1	0	1	0	1	2	0	2	0	0	0	1,1		1	0	1	0	0	0	0	0	13	56	16	67	36	24	30	29	11	10	3	5
chr1	130960270	130960309	AAAT	4	11.0	10.0	1	1	0	0	1	0	1	0	0	1	0	1	0	0	0	1		0	0	1	0	0	0	0	0	15	54	24	59	34	24	29	23	13	10	4	11
chr1	131006035	131006048	AC	2	7.0	7.0	1	0	1	1	0	0	0	1	0	1	0	0	0	1	0		1	0	0	0	1	0	0	0	0	6	63	7	76	43	30	31	31	4	4	2	3
chr1	131143614	131143653	AGAT	4	13.0	10.0	5	3	2	1	4	2	2	0	1	3	2	2	1	1	1	1,-1,1	1,-1	1	1	1	0	0	1	0	1	11	58	11	72	41	26	31	29	6	8	2	5
chr1	131350566	131350605	AAAC	4	9.0	10.0	1	0	1	0	1	1	0	0	0	0	1	0	0	0	1		-1	0	0	0	0	0	1	0	0	4	65	4	79	44	33	30	33	3	1	3	1
chr1	131450126	131450165	AAAAC	5	11.0	8.0	1	1	0	0	1	0	1	0	0	1	0	1	0	0	0	1		0	0	1	0	0	0	0	0	9	60	10	73	42	26	32	29	5	8	1	5
chr1	131509425	131509456	AAAT	4	6.0	8.0	1	1	0	1	0	0	0	0	1	1	0	1	0	0	0	1		1	0	0	0	0	0	0	0	4	65	6	77	43	32	31	32	4	2	2	2
chr1	131551451	131551498	AAAT	4	9.0	12.0	3	3	0	2	1	0	1	0	2	2	1	2	1	0	0	-1,2,1		1	0	1	0	1	0	0	0	3	66	10	73	38	32	32	33	9	2	1	1
chr1	131571748	131571807	AAGAG	5	11.0	12.0	3	1	2	1	2	2	0	0	1	1	2	1	0	0	2	1	-1,-1	1	0	0	0	0	2	0	0	17	52	23	60	29	25	26	29	18	10	7	5
chr1	131582691	131582742	AGAT	4	12.0	13.0	3	2	1	3	0	0	0	1	2	3	0	2	0	1	0	1,1	1	2	0	0	1	0	0	0	0	19	50	24	59	26	28	21	32	18	9	9	6
chr1	131618842	131618889	AATG	4		12.0	1	1	0	1	0	0	0	0	1	0	1	0	1	0	0	-1		0	0	0	0	1	0	0	0	11	58	13	70	41	28	30	28	8	6	4	4
chr1	131781842	131781868	ACT	3	13.0	9.0	10	2	8	0	10	8	2	0	0	0	10	0	2	0	8	-1,-1	-1,-1,-1,-1,-1,-1,-1,-1	0	0	0	0	0	8	0	2	8	61	13	70	45	29	31	24	5	5	3	7
chr1	131799728	131799772	AAAAC	5	11.0	9.0	1	1	0	1	0	0	0	0	1	1	0	1	0	0	0	1		1	0	0	0	0	0	0	0	12	57	25	58	38	25	31	19	12	9	3	12
chr1	132066705	132066752	AGAT	4	13.0	12.0	1	0	1	0	1	1	0	0	0	1	0	0	0	1	0		1	0	1	0	0	0	0	0	0	12	57	28	55	32	26	30	22	19	7	5	9
chr1	132435787	132435818	AGAT	4	14.0	8.0	11	2	9	0	11	9	2	0	0	8	3	2	0	6	3	1,1	1,1,1,2,-1,1,1,-1,-1	0	6	2	0	0	3	0	0	10	59	11	72	50	23	36	21	1	10	0	10
chr1	132692248	132692295	AGAT	4	11.0	11.0	29	18	11	26	3	3	0	8	18	27	2	18	0	9	2	1,1,1,1,1,1,1,1,1,1,1,1,1,1,1,1,1,1	-1,1,1,1,-1,1,1,1,1,1,1	18	1	0	8	0	2	0	0	16	53	28	55	34	24	28	20	17	8	8	11
chr1	132705237	132705272	ACAG	4	9.0	9.0	1	0	1	0	1	1	0	0	0	0	1	0	0	0	1		-1	0	0	0	0	0	1	0	0	3	66	5	78	48	30	35	29	3	2	1	2
chr1	132716303	132716342	AGAT	4	14.0	10.0	9	3	6	0	9	6	3	0	0	0	9	0	3	0	6	-1,-1,-1	-1,-1,-1,-1,-1,-1	0	0	0	0	0	6	0	3	15	54	22	61	41	21	32	19	10	11	4	12
chr1	132765626	132765665	AAAC	4	10.0	10.0	1	1	0	1	0	0	0	0	1	0	1	0	1	0	0	-1		0	0	0	0	1	0	0	0	10	59	11	72	46	26	32	25	5	6	4	6
chr1	132777018	132777061	AAAT	4	12.0	11.0	1	0	1	0	1	1	0	0	0	1	0	0	0	1	0		1	0	1	0	0	0	0	0	0	11	58	21	62	37	27	30	24	12	9	2	9
chr1	132895328	132895363	AAAC	4	10.0	9.0	1	1	0	0	1	0	1	0	0	0	1	0	1	0	0	-2		0	0	0	0	0	0	0	1	2	67	5	78	48	31	35	29	3	1	1	2
chr1	133023058	133023109	AAAG	4	11.0	13.0	2	1	1	2	0	0	0	1	1	1	1	0	1	1	0	-1	1	0	0	0	1	1	0	0	0	10	59	9	74	43	29	29	30	8	3	7	1
chr1	133307909	133307944	AAT	3	9.0	12.0	1	1	0	1	0	0	0	0	1	1	0	1	0	0	0	1		1	0	0	0	0	0	0	0	18	51	25	58	32	27	24	25	19	7	10	6
chr1	133325418	133325487	AAAAC	5	12.0	14.0	1	1	0	1	0	0	0	0	1	0	1	0	1	0	0	-1		0	0	0	0	1	0	0	0	19	50	31	52	23	26	23	28	28	8	11	3
chr1	133327812	133327844	ACC	3		11.0	1	1	0	1	0	0	0	0	1	1	0	1	0	0	0	1		1	0	0	0	0	0	0	0	23	46	24	59	41	18	27	17	10	16	7	14
chr1	133388976	133388990	AGC	3	5.0	5.0	1	1	0	1	0	0	0	0	1	1	0	1	0	0	0	1		1	0	0	0	0	0	0	0	8	61	14	69	42	30	30	26	9	4	4	5
chr1	133649061	133649088	AATC	4	10.0	7.0	1	0	1	0	1	1	0	0	0	0	1	0	0	0	1		-1	0	0	0	0	0	1	0	0	4	65	11	72	46	32	32	25	5	2	2	6
chr1	133760026	133760060	AAAAC	5	10.0	7.0	1	1	0	0	1	0	1	0	0	0	1	0	1	0	0	-1		0	0	0	0	0	0	0	1	3	66	10	73	49	32	33	23	2	2	1	8
chr1	133996046	133996109	AGAT	4	11.0	16.0	3	2	1	3	0	0	0	1	2	2	1	1	1	1	0	-1,1	1	1	0	0	1	1	0	0	0	11	58	15	68	38	32	24	29	14	2	9	1
chr1	134315673	134315693	AAT	3	7.0	7.0	1	0	1	0	1	1	0	0	0	1	0	0	0	1	0		1	0	1	0	0	0	0	0	0	4	65	4	79	49	30	33	29	4	4	0	0
chr1	134528306	134528361	AGAT	4	8.0	14.0	4	2	2	2	2	0	2	2	0	2	2	2	0	0	2	1,5	-1,-1	0	0	2	0	0	0	2	0	16	53	21	62	33	32	20	29	21	2	13	0
chr1	134543457	134543508	AACC	4	9.0	13.0	2	2	0	2	0	0	0	0	2	0	2	0	2	0	0	-1,-1		0	0	0	0	2	0	0	0	4	65	8	75	47	32	31	28	7	2	2	1
chr1	134644177	134644200	AC	2	10.0	12.0	1	1	0	0	1	0	1	0	0	1	0	1	0	0	0	3		0	0	1	0	0	0	0	0	20	49	18	65	42	21	26	23	12	13	7	6
chr1	134726106	134726149	ACAT	4	10.0	11.0	1	1	0	1	0	0	0	0	1	0	1	0	1	0	0	-4		0	0	0	0	1	0	0	0	10	59	8	75	47	30	27	28	7	4	6	1
chr1	134739098	134739153	ACAT	4	13.0	14.0	2	0	2	0	2	2	0	0	0	0	2	0	0	0	2		-1,-1	0	0	0	0	0	2	0	0	19	50	20	63	41	24	24	22	13	11	8	7
chr1	134844516	134844567	AATG	4	8.0	13.0	8	4	4	8	0	0	0	4	4	1	7	0	4	1	3	-1,-1,-1,-2	-1,1,-1,-1	0	0	0	1	4	0	3	0	16	53	15	68	48	22	30	20	6	12	3	9
chr1	134855133	134855168	AATG	4	7.0	9.0	1	1	0	1	0	0	0	0	1	1	0	1	0	0	0	1		1	0	0	0	0	0	0	0	11	58	9	74	53	25	31	21	1	9	2	8
chr1	134934421	134934455	AAAAT	5	7.0	7.0	1	0	1	1	0	0	0	1	0	1	0	0	0	1	0		1	0	0	0	1	0	0	0	0	20	49	21	62	46	18	31	16	8	16	2	13
chr1	135033600	135033615	AGAT	4	7.0	4.0	1	1	0	0	1	0	1	0	0	1	0	1	0	0	0	1		0	0	1	0	0	0	0	0	3	66	9	74	48	32	33	26	6	2	0	3
chr1	135034980	135035004	AAAAC	5	9.0	5.0	1	1	0	0	1	0	1	0	0	1	0	1	0	0	0	1		0	0	1	0	0	0	0	0	7	62	14	69	43	30	31	26	11	4	2	3
chr1	135079917	135079964	ACTG	4	7.0	12.0	1	1	0	1	0	0	0	0	1	0	1	0	1	0	0	-1		0	0	0	0	1	0	0	0	5	64	8	75	47	35	28	28	7	0	5	1
chr1	135223993	135224040	ACAT	4	3.0	12.0	6	3	3	6	0	0	0	3	3	0	6	0	3	0	3	-1,-1,-3	-1,-1,-1	0	0	0	0	3	0	3	0	11	58	21	62	39	31	26	23	15	4	7	6
chr1	135350027	135350078	AGAT	4	11.0	13.0	4	4	0	4	0	0	0	0	4	1	3	1	3	0	0	-1,-1,-1,1		1	0	0	0	3	0	0	0	23	46	25	58	37	25	20	21	17	10	13	8
chr1	135564272	135564306	ACTGAGC	7	3.0	5.0	1	0	1	1	0	0	0	1	0	1	0	0	0	1	0		1	0	0	0	1	0	0	0	0	14	55	12	71	50	25	30	21	5	10	3	7
chr1	135629567	135629594	AAAC	4	7.0	7.0	1	0	1	1	0	0	0	1	0	1	0	0	0	1	0		1	0	0	0	1	0	0	0	0	6	63	13	70	45	31	31	25	10	4	2	3
chr1	135781103	135781154	ATCC	4	11.0	13.0	3	3	0	0	3	0	3	0	0	3	0	3	0	0	0	1,1,1		0	0	3	0	0	0	0	0	12	57	13	70	47	28	28	23	8	7	5	5
chr1	135806317	135806376	AGAT	4	14.0		1	1	0	0	1	0	1	0	0	0	1	0	1	0	0	-1		0	0	0	0	0	0	0	1	16	53	9	74	49	28	24	25	6	7	9	3
chr1	136240882	136240925	AGAT	4	12.0	11.0	1	0	1	1	0	0	0	1	0	1	0	0	0	1	0		2	0	0	0	1	0	0	0	0	9	60	8	75	48	32	28	27	7	5	4	1
chr1	136511874	136511921	ACAT	4	8.0		1	0	1	1	0	0	0	1	0	0	1	0	0	0	1		-1	0	0	0	0	0	0	1	0	4	65	8	75	49	36	29	26	6	0	4	2
chr1	136539918	136539939	AC	2	10.0	11.0	2	2	0	2	0	0	0	0	2	2	0	2	0	0	0	1,1		2	0	0	0	0	0	0	0	16	53	28	55	38	30	23	17	17	6	10	11
chr1	137041877	137041906	AC	2	8.0	15.0	1	0	1	1	0	0	0	1	0	1	0	0	0	1	0		1	0	0	0	1	0	0	0	0	17	52	20	63	33	33	19	30	20	3	14	0
chr1	137200034	137200065	ACAT	4	10.0	8.0	1	0	1	0	1	1	0	0	0	1	0	0	0	1	0		1	0	1	0	0	0	0	0	0	5	64	6	77	50	32	32	27	3	4	1	3
chr1	137257762	137257801	AGAT	4	12.0	10.0	5	3	2	2	3	2	1	0	2	4	1	3	0	1	1	1,1,1	1,-1	2	1	1	0	0	1	0	0	10	59	14	69	44	27	32	25	9	8	2	5
chr1	137297767	137297796	AAAAC	5	9.0	6.0	1	1	0	0	1	0	1	0	0	0	1	0	1	0	0	-1		0	0	0	0	0	0	0	1	4	65	2	81	52	33	32	29	1	2	2	1
chr1	137309176	137309207	AAAC	4	5.0	8.0	1	1	0	1	0	0	0	0	1	1	0	1	0	0	0	1		1	0	0	0	0	0	0	0	7	62	6	77	47	31	31	30	6	4	3	0
chr1	137317039	137317086	AGAT	4	14.0	12.0	2	0	2	1	1	1	0	1	0	1	1	0	0	1	1		-1,1	0	0	0	1	0	1	0	0	12	57	16	67	44	25	32	23	9	10	2	7
chr1	137357833	137357884	AGAT	4		13.0	4	3	1	4	0	0	0	1	3	2	2	1	2	1	0	-1,-1,1	1	1	0	0	1	2	0	0	0	7	62	5	78	51	32	30	27	2	3	4	3
chr1	137436029	137436088	AGAT	4	14.0	14.0	29	19	10	29	0	0	0	10	19	28	1	19	0	9	1	1,1,1,1,1,1,1,1,1,1,1,1,1,1,1,1,1,1,1	1,1,1,1,1,1,-1,1,1,1	19	0	0	9	0	0	1	0	10	59	8	75	47	31	28	28	6	4	6	2
chr1	137525256	137525283	AAAT	4	10.0	7.0	1	0	1	0	1	1	0	0	0	1	0	0	0	1	0		1	0	1	0	0	0	0	0	0	3	66	4	79	51	32	34	28	2	3	0	2
chr1	137595946	137596001	AGAT	4	16.0	14.0	3	1	2	1	2	2	0	0	1	3	0	1	0	2	0	1	1,1	1	2	0	0	0	0	0	0	14	55	26	57	36	31	24	21	17	4	10	9
chr1	137780288	137780307	AAAT	4	12.0	5.0	2	0	2	0	2	2	0	0	0	1	1	0	0	1	1		1,-1	0	1	0	0	0	1	0	0	20	49	16	67	52	18	31	15	1	17	3	15
chr1	137785340	137785379	AGAT	4	11.0	10.0	1	1	0	0	1	0	1	0	0	1	0	1	0	0	0	1		0	0	1	0	0	0	0	0	6	63	9	74	48	31	32	26	5	5	1	4
chr1	137823578	137823627	AAAAC	5	7.0	10.0	1	1	0	1	0	0	0	0	1	1	0	1	0	0	0	1		1	0	0	0	0	0	0	0	6	63	4	79	49	32	31	30	4	3	3	0
chr1	137856107	137856142	AGAT	4	14.0	9.0	1	1	0	1	0	0	0	0	1	1	0	1	0	0	0	2		1	0	0	0	0	0	0	0	14	55	12	71	48	24	31	23	5	11	3	7
chr1	137880417	137880461	AAT	3	12.0	15.0	3	1	2	3	0	0	0	2	1	3	0	1	0	2	0	1	1,1	1	0	0	2	0	0	0	0	15	54	29	54	34	30	24	20	19	5	10	10
chr1	137977417	137977461	AAT	3	17.0	15.0	4	2	2	1	3	2	1	0	1	2	2	1	1	1	1	1,-1	1,-1	1	1	0	0	0	1	0	1	21	48	29	54	39	21	27	15	14	13	8	15
chr1	138009063	138009076	AC	2	7.0	7.0	1	1	0	0	1	0	1	0	0	1	0	1	0	0	0	1		0	0	1	0	0	0	0	0	6	63	2	81	53	32	31	28	0	3	3	2
chr1	138210441	138210496	AAGG	4	14.0		1	0	1	0	1	1	0	0	0	1	0	0	0	1	0		1	0	1	0	0	0	0	0	0	14	55	16	67	45	26	28	20	8	8	6	8
chr1	138329062	138329106	AAAAC	5	9.0	9.0	1	0	1	0	1	1	0	0	0	0	1	0	0	0	1		-1	0	0	0	0	0	1	0	0	5	64	2	81	52	31	32	27	1	3	2	1
chr1	138378373	138378414	AAC	3	14.0	14.0	6	4	2	1	5	1	4	1	0	1	5	0	4	1	1	-1,-1,-1,-1	2,-1	0	0	0	1	0	1	0	4	5	64	3	80	50	32	31	28	3	2	3	0
chr1	138379222	138379263	AAT	3	14.0	14.0	2	1	1	1	1	0	1	1	0	1	1	0	1	1	0	-2	1	0	0	0	1	0	0	0	1	19	50	26	57	39	25	24	17	14	9	10	11
chr1	138653493	138653540	AGAT	4	13.0	12.0	55	33	22	43	12	9	3	13	30	12	43	3	30	9	13	-1,-1,-1,1,-1,-1,-1,-1,-1,-1,-1,-1,-1,-1,-1,-1,-1,1,1,-1,-1,-1,-1,-1,-1,-1,-1,-1,-1,-1,-1,-1,-1	1,1,-1,-1,-1,1,-1,1,1,-1,1,-1,-1,1,-1,-1,-1,-1,1,1,-1,-1	0	9	3	0	30	0	13	0	8	61	9	74	53	33	28	21	1	3	5	8
chr1	138706690	138706725	ACAT	4	14.0	9.0	3	1	2	0	3	2	1	0	0	1	2	1	0	0	2	1	-1,-1	0	0	1	0	0	2	0	0	5	64	7	76	55	29	35	21	0	5	0	7
chr1	138719052	138719077	AC	2	13.0	13.0	1	0	1	1	0	0	0	1	0	1	0	0	0	1	0		1	0	0	0	1	0	0	0	0	15	54	16	67	42	29	25	25	13	5	10	3
chr1	139304449	139304500	AAAG	4	11.0	13.0	1	1	0	1	0	0	0	0	1	1	0	1	0	0	0	1		1	0	0	0	0	0	0	0	17	52	18	65	43	24	28	22	14	9	8	4
chr1	139561485	139561528	AGAT	4	10.0	11.0	6	2	4	6	0	0	0	4	2	6	0	2	0	4	0	1,1	1,1,1,1	2	0	0	4	0	0	0	0	4	65	6	77	51	29	36	26	6	3	1	0
chr1	139639067	139639098	AAAT	4	11.0	8.0	9	4	5	9	0	0	0	5	4	9	0	4	0	5	0	1,1,1,1	1,1,1,1,1	4	0	0	5	0	0	0	0	6	63	6	77	53	27	36	24	4	5	1	2
chr1	139873056	139873097	AAC	3	12.0	14.0	1	0	1	1	0	0	0	1	0	1	0	0	0	1	0		1	0	0	0	1	0	0	0	0	7	62	16	67	42	29	33	25	15	3	4	1
chr1	139961442	139961497	AAAG	4	14.0	14.0	1	0	1	1	0	0	0	1	0	1	0	0	0	1	0		1	0	0	0	1	0	0	0	0	17	52	32	51	32	26	26	19	25	6	11	7
chr1	139994967	139995010	AGAT	4	15.0	11.0	2	1	1	1	1	0	1	1	0	2	0	1	0	1	0	1	1	0	0	1	1	0	0	0	0	5	64	10	73	53	29	35	20	4	3	2	6
chr1	140153019	140153068	AAAAC	5	10.0	10.0	2	1	1	2	0	0	0	1	1	1	1	0	1	1	0	-1	1	0	0	0	1	1	0	0	0	10	59	10	73	49	25	34	21	7	7	3	3
chr1	140356299	140356325	AAT	3	9.0	9.0	2	1	1	1	1	0	1	1	0	2	0	1	0	1	0	1	1	0	0	1	1	0	0	0	0	3	66	9	74	48	32	34	23	8	0	3	1
chr1	140403218	140403245	AC	2	14.0	14.0	2	2	0	2	0	0	0	0	2	0	2	0	2	0	0	-2,-2		0	0	0	0	2	0	0	0	8	61	10	73	50	29	32	20	5	3	5	4
chr1	140705097	140705152	AGAT	4		14.0	1	1	0	1	0	0	0	0	1	1	0	1	0	0	0	1		1	0	0	0	0	0	0	0	12	57	14	69	48	28	29	19	7	4	8	5
chr1	140739734	140739773	AGAT	4	10.0	10.0	1	0	1	0	1	1	0	0	0	0	1	0	0	0	1		-1	0	0	0	0	0	1	0	0	8	61	5	78	50	28	33	24	5	4	4	0
chr1	140783604	140783629	AC	2	13.0	13.0	1	0	1	0	1	1	0	0	0	1	0	0	0	1	0		2	0	1	0	0	0	0	0	0	17	52	19	64	40	24	28	20	15	8	9	4
chr1	140801286	140801337	AAGG	4	13.0	13.0	1	0	1	0	1	1	0	0	0	1	0	0	0	1	0		1	0	1	0	0	0	0	0	0	13	56	25	58	37	25	31	16	17	7	6	8
chr1	140943429	140943476	AGAT	4	12.0	12.0	1	0	1	1	0	0	0	1	0	1	0	0	0	1	0		1	0	0	0	1	0	0	0	0	10	59	18	65	38	24	35	22	16	8	2	2
chr1	141325993	141326018	AC	2	13.0	13.0	1	0	1	1	0	0	0	1	0	1	0	0	0	1	0		1	0	0	0	1	0	0	0	0	15	54	28	55	34	25	29	19	20	7	8	5
chr1	141397491	141397525	AATAT	5	7.0	7.0	1	0	1	0	1	1	0	0	0	1	0	0	0	1	0		1	0	1	0	0	0	0	0	0	12	57	11	72	45	25	32	23	9	7	5	1
chr1	141493507	141493542	AGATAT	6	6.0	6.0	1	1	0	1	0	0	0	0	1	1	0	1	0	0	0	1		1	0	0	0	0	0	0	0	15	54	12	71	46	24	30	22	8	8	7	2
chr1	141992561	141992600	AAAT	4	10.0	10.0	1	1	0	1	0	0	0	0	1	1	0	1	0	0	0	1		1	0	0	0	0	0	0	0	8	61	9	74	47	26	35	22	7	6	2	2
chr1	142049575	142049614	AGAT	4	10.0	10.0	2	1	1	1	1	1	0	0	1	1	1	0	1	1	0	-1	1	0	1	0	0	1	0	0	0	6	63	3	80	52	29	34	23	2	3	3	1
chr1	142218823	142218867	AAAAC	5	9.0	9.0	1	0	1	1	0	0	0	1	0	1	0	0	0	1	0		1	0	0	0	1	0	0	0	0	3	66	2	81	52	30	36	24	2	2	1	0
chr1	142297597	142297651	AAAAG	5	11.0	11.0	1	1	0	0	1	0	1	0	0	1	0	1	0	0	0	1		0	0	1	0	0	0	0	0	15	54	24	59	39	23	31	20	17	9	6	6
chr1	142375252	142375317	ACATAT	6	12.0	11.0	1	1	0	1	0	0	0	0	1	0	1	0	1	0	0	-1		0	0	0	0	1	0	0	0	9	60	12	71	50	25	35	20	6	7	2	6
chr1	142797260	142797307	AAC	3	16.0	16.0	2	1	1	1	1	1	0	0	1	2	0	1	0	1	0	1	2	1	1	0	0	0	0	0	0	20	49	23	60	39	21	27	19	16	11	9	7
chr1	142806875	142806892	AC	2	9.0	9.0	2	0	2	2	0	0	0	2	0	2	0	0	0	2	0		1,1	0	0	0	2	0	0	0	0	16	53	14	69	46	23	29	21	9	9	7	5
chr1	142864205	142864248	AGAT	4	11.0	11.0	1	0	1	0	1	1	0	0	0	1	0	0	0	1	0		1	0	1	0	0	0	0	0	0	7	62	13	70	44	29	32	25	11	3	4	1
chr1	142908055	142908072	AAT	3	6.0	6.0	1	1	0	0	1	0	1	0	0	1	0	1	0	0	0	1		0	0	1	0	0	0	0	0	6	63	3	80	52	28	35	26	3	4	1	0
chr1	142922015	142922046	AAAT	4	8.0	8.0	1	0	1	1	0	0	0	1	0	1	0	0	0	1	0		1	0	0	0	1	0	0	0	0	5	64	8	75	48	29	34	25	7	3	2	1
chr1	142970017	142970038	AG	2	11.0	11.0	1	1	0	1	0	0	0	0	1	0	1	0	1	0	0	-3		0	0	0	0	1	0	0	0	16	53	17	66	44	27	25	21	11	5	11	5
chr1	143079541	143079576	AGAGAT	6	6.0	6.0	1	0	1	1	0	0	0	1	0	1	0	0	0	1	0		1	0	0	0	1	0	0	0	0	8	61	6	77	50	27	33	26	5	5	3	0
chr1	143136810	143136857	AAAT	4	12.0	12.0	2	1	1	1	1	1	0	0	1	2	0	1	0	1	0	1	1	1	1	0	0	0	0	0	0	16	53	21	62	41	26	26	20	14	6	10	6
chr1	143179225	143179240	AAAC	4	4.0	4.0	1	1	0	1	0	0	0	0	1	1	0	1	0	0	0	1		1	0	0	0	0	0	0	0	3	66	9	74	48	30	35	24	7	2	1	2
chr1	143300874	143300908	AAAAC	5	7.0	7.0	1	1	0	0	1	0	1	0	0	1	0	1	0	0	0	1		0	0	1	0	0	0	0	0	0	69	4	79	53	32	36	24	2	0	0	2
chr1	143657891	143657938	AAAT	4	11.0	12.0	1	0	1	1	0	0	0	1	0	1	0	0	0	1	0		1	0	0	0	1	0	0	0	0	12	57	18	65	43	26	30	21	12	6	6	6
chr1	143694510	143694565	AAGG	4	14.0	14.0	1	0	1	0	1	1	0	0	0	1	0	0	0	1	0		1	0	1	0	0	0	0	0	0	18	51	16	67	45	25	25	22	10	7	11	5
chr1	143927593	143927647	AGAGC	5	11.0	11.0	1	1	0	1	0	0	0	0	1	1	0	1	0	0	0	1		1	0	0	0	0	0	0	0	9	60	12	71	48	27	29	20	4	5	3	7
chr1	143991827	143991862	ACAT	4	9.0	9.0	1	1	0	0	1	0	1	0	0	1	0	1	0	0	0	1		0	0	1	0	0	0	0	0	6	63	8	75	47	30	28	24	5	2	4	3
chr1	144520160	144520203	AAAT	4	11.0		1	1	0	1	0	0	0	0	1	1	0	1	0	0	0	1		1	0	0	0	0	0	0	0	25	44	22	61	40	23	17	17	12	9	15	10
chr1	144612459	144612514	AGAT	4	14.0	14.0	11	6	5	6	5	3	2	2	4	7	4	3	3	4	1	-1,1,1,1,-1,-1	1,2,1,1,-1	1	2	2	2	3	1	0	0	14	55	17	66	41	25	25	22	11	7	7	6
chr1	144669041	144669076	AGAT	4	9.0		1	0	1	0	1	1	0	0	0	1	0	0	0	1	0		1	0	1	0	0	0	0	0	0	16	53	28	55	34	25	25	19	18	8	7	9
chr1	144730072	144730121	AATAG	5	10.0	10.0	3	1	2	2	1	1	0	1	1	2	1	1	0	1	1	1	-1,1	1	1	0	0	0	0	1	0	7	62	6	77	46	29	30	29	6	4	2	0
chr1	144748746	144748775	AAAAT	5	6.0	6.0	1	1	0	0	1	0	1	0	0	1	0	1	0	0	0	1		0	0	1	0	0	0	0	0	4	65	8	75	48	31	30	25	4	2	2	4
chr1	145353598	145353641	AGAT	4	13.0	11.0	19	10	9	0	19	9	10	0	0	19	0	10	0	9	0	1,1,1,1,1,1,1,1,1,1	1,1,1,1,1,1,1,1,1	0	9	10	0	0	0	0	0	8	61	14	69	47	29	32	21	7	5	3	7
chr1	145514127	145514154	AGAT	4	11.0	7.0	1	0	1	0	1	1	0	0	0	0	1	0	0	0	1		-1	0	0	0	0	0	1	0	0	13	56	15	68	47	26	30	21	7	8	5	8
chr1	145897025	145897064	AGAT	4	10.0	10.0	1	0	1	1	0	0	0	1	0	1	0	0	0	1	0		1	0	0	0	1	0	0	0	0	17	52	23	60	36	29	23	24	18	5	12	5
chr1	146327945	146327984	AGAT	4	12.0	10.0	3	1	2	0	3	2	1	0	0	2	1	1	0	1	1	1	-1,1	0	1	1	0	0	1	0	0	4	65	7	76	50	31	34	26	4	3	1	3
chr1	146348612	146348636	AATAT	5	9.0	5.0	2	0	2	0	2	2	0	0	0	1	1	0	0	1	1		1,-1	0	1	0	0	0	1	0	0	22	47	19	64	44	19	28	20	10	15	7	9
chr1	146412597	146412629	AAT	3	14.0	11.0	1	1	0	0	1	0	1	0	0	0	1	0	1	0	0	-2		0	0	0	0	0	0	0	1	26	43	16	67	41	18	25	26	13	16	10	3
chr1	146750811	146750858	AAAG	4	12.0	12.0	7	5	2	2	5	2	3	0	2	7	0	5	0	2	0	1,1,1,2,1	1,1	2	2	3	0	0	0	0	0	20	49	18	65	42	23	26	23	13	10	9	5
chr1	146924410	146924454	AAAAC	5		9.0	1	1	0	0	1	0	1	0	0	0	1	0	1	0	0	-1		0	0	0	0	0	0	0	1	14	55	19	64	50	20	34	14	4	13	1	14
chr1	147166891	147166926	AAAT	4	9.0	9.0	1	0	1	0	1	1	0	0	0	1	0	0	0	1	0		1	0	1	0	0	0	0	0	0	6	63	5	78	51	31	31	25	4	2	4	1
chr1	147207856	147207895	AAAT	4	9.0	11.0	50	35	15	50	0	0	0	15	35	0	50	0	35	0	15	-1,-1,-1,-1,-1,-1,-1,-1,-1,-1,-1,-1,-1,-1,-1,-1,-1,-1,-1,-1,-1,-1,-1,-1,-1,-1,-1,-1,-1,-1,-1,-1,-1,-1,-1	-1,-1,-1,-1,-1,-1,-1,-1,-1,-1,-1,-1,-1,-1,-1	0	0	0	0	35	0	15	0	11	58	14	69	46	29	28	21	9	4	7	5
chr1	147238765	147238829	AAACC	5		13.0	1	0	1	1	0	0	0	1	0	0	1	0	0	0	1		-1	0	0	0	0	0	0	1	0	14	55	14	69	49	21	34	19	7	12	1	7
chr1	147731433	147731488	AGAT	4	8.0	14.0	4	1	3	0	4	3	1	0	0	0	4	0	1	0	3	-1	-1,-1,-1	0	0	0	0	0	3	0	1	17	52	19	64	42	24	27	22	14	9	8	4
chr1	147814161	147814224	AGAT	4	15.0	16.0	1	0	1	1	0	0	0	1	0	1	0	0	0	1	0		1	0	0	0	1	0	0	0	0	11	58	25	58	42	30	27	15	15	3	8	10
chr1	147994697	147994728	AGAT	4	9.0	8.0	2	1	1	2	0	0	0	1	1	0	2	0	1	0	1	-1	-1	0	0	0	0	1	0	1	0	9	60	16	67	47	26	33	19	8	7	2	8
chr1	148291515	148291564	AAAAT	5	9.0	10.0	1	1	0	1	0	0	0	0	1	1	0	1	0	0	0	1		1	0	0	0	0	0	0	0	14	55	17	66	43	29	26	23	12	4	9	4
chr1	148397340	148397369	AAT	3	15.0	10.0	1	0	1	0	1	1	0	0	0	0	1	0	0	0	1		-1	0	0	0	0	0	1	0	0	13	56	12	71	51	22	33	19	5	11	2	7
chr1	148437406	148437433	AGAT	4	9.0	7.0	1	0	1	0	1	1	0	0	0	1	0	0	0	1	0		1	0	1	0	0	0	0	0	0	6	63	7	76	49	29	33	26	7	4	2	0
chr1	148474332	148474379	AGAT	4	11.0	12.0	2	2	0	0	2	0	2	0	0	2	0	2	0	0	0	2,2		0	0	2	0	0	0	0	0	15	54	20	63	39	24	29	24	15	8	7	4
chr1	148752185	148752236	AGAT	4		13.0	1	1	0	1	0	0	0	0	1	1	0	1	0	0	0	1		1	0	0	0	0	0	0	0	11	58	21	62	40	28	29	21	16	5	6	5
chr1	148788152	148788195	AGAT	4	7.0	11.0	1	1	0	1	0	0	0	0	1	1	0	1	0	0	0	1		1	0	0	0	0	0	0	0	6	63	8	75	48	31	31	26	8	2	4	0
chr1	148884450	148884471	AG	2		11.0	1	1	0	1	0	0	0	0	1	1	0	1	0	0	0	1		1	0	0	0	0	0	0	0	7	62	6	77	53	27	34	23	3	6	1	3
chr1	149110711	149110758	AGAT	4	12.0	12.0	1	1	0	0	1	0	1	0	0	1	0	1	0	0	0	1		0	0	1	0	0	0	0	0	20	49	19	64	40	23	25	23	15	11	9	4
chr1	149639223	149639282	ACACAT	6	10.0	10.0	2	0	2	2	0	0	0	2	0	1	1	0	0	1	1		-1,1	0	0	0	1	0	0	1	0	17	52	20	63	41	27	25	22	13	7	9	5
chr1	149693042	149693068	AAC	3	9.0	9.0	1	0	1	1	0	0	0	1	0	1	0	0	0	1	0		2	0	0	0	1	0	0	0	0	4	65	6	77	50	33	31	25	4	1	3	2
chr1	149701966	149702005	ACAT	4	10.0	10.0	2	0	2	0	2	2	0	0	0	2	0	0	0	2	0		1,1	0	2	0	0	0	0	0	0	9	60	7	76	49	31	28	25	5	3	6	2
chr1	149918591	149918629	ACC	3	15.0	13.0	1	1	0	1	0	0	0	0	1	0	1	0	1	0	0	-1		0	0	0	0	1	0	0	0	25	44	24	59	45	16	27	14	9	18	7	12
chr1	150021920	150021961	AAT	3	10.0	14.0	3	2	1	3	0	0	0	1	2	0	3	0	2	0	1	-1,-1	-1	0	0	0	0	2	0	1	0	18	51	23	60	34	28	23	25	21	6	11	1
chr1	150086282	150086337	AGAT	4	14.0	14.0	9	6	3	2	7	3	4	0	2	6	3	3	3	3	0	1,-1,1,1,-1,-1	1,2,1	0	3	3	0	2	0	0	1	16	53	17	66	44	24	28	21	12	9	7	4
chr1	150091999	150092058	AGAT	4	14.0	15.0	3	0	3	2	1	1	0	2	0	2	1	0	0	2	1		1,-1,1	0	0	0	2	0	1	0	0	16	53	26	57	41	30	23	14	16	5	10	10
chr1	150110181	150110232	AGAT	4	10.0	13.0	5	4	1	5	0	0	0	1	4	3	2	2	2	1	0	1,-1,-1,1	1	2	0	0	1	2	0	0	0	11	58	18	65	45	29	28	19	11	4	7	6
chr1	150571255	150571326	ACAGAG	6	9.0	12.0	1	1	0	1	0	0	0	0	1	1	0	1	0	0	0	1		1	0	0	0	0	0	0	0	5	64	9	74	48	31	32	24	8	2	3	1
chr1	150815738	150815793	AGAT	4	13.0	14.0	2	2	0	2	0	0	0	0	2	2	0	2	0	0	0	1,1		2	0	0	0	0	0	0	0	6	63	16	67	46	30	32	19	11	2	4	5
chr1	150827960	150827991	AC	2		16.0	1	1	0	1	0	0	0	0	1	1	0	1	0	0	0	1		1	0	0	0	0	0	0	0	12	57	23	60	34	32	24	25	22	1	11	0
chr1	150975664	150975719	AGAT	4		14.0	3	1	2	3	0	0	0	2	1	3	0	1	0	2	0	1	1,1	1	0	0	2	0	0	0	0	16	53	16	67	46	28	24	20	10	5	11	5
chr1	151122962	151123009	AAAG	4		12.0	2	1	1	2	0	0	0	1	1	2	0	1	0	1	0	1	1	1	0	0	1	0	0	0	0	23	46	20	63	46	15	31	15	10	18	5	10
chr1	151384778	151384829	AAAG	4	5.0	13.0	1	0	1	1	0	0	0	1	0	1	0	0	0	1	0		1	0	0	0	1	0	0	0	0	27	42	23	60	42	17	25	16	14	17	10	9
chr1	151532174	151532233	AACAG	5		12.0	1	0	1	1	0	0	0	1	0	0	1	0	0	0	1		-3	0	0	0	0	0	0	1	0	18	51	21	62	45	19	32	17	11	15	3	8
chr1	151590300	151590339	AAGG	4	10.0	10.0	4	2	2	0	4	2	2	0	0	0	4	0	2	0	2	-1,-1	-1,-1	0	0	0	0	0	2	0	2	5	64	3	80	53	31	33	25	3	3	2	0
chr1	151653031	151653075	AAT	3	12.0	15.0	1	1	0	0	1	0	1	0	0	1	0	1	0	0	0	1		0	0	1	0	0	0	0	0	17	52	13	70	47	25	27	21	9	9	8	4
chr1	151853729	151853764	AGAT	4	12.0	9.0	1	1	0	1	0	0	0	0	1	1	0	1	0	0	0	1		1	0	0	0	0	0	0	0	16	53	25	58	38	29	24	18	18	5	11	7
chr1	152048133	152048160	AC	2	13.0	14.0	1	1	0	1	0	0	0	0	1	1	0	1	0	0	0	1		1	0	0	0	0	0	0	0	22	47	22	61	44	25	22	15	16	9	13	6
chr1	152115695	152115730	AAAG	4	12.0	9.0	2	1	1	2	0	0	0	1	1	2	0	1	0	1	0	1	1	1	0	0	1	0	0	0	0	9	60	8	75	58	30	30	15	2	4	5	6
chr1	152122991	152123030	AGGC	4	10.0	10.0	1	1	0	1	0	0	0	0	1	1	0	1	0	0	0	1		1	0	0	0	0	0	0	0	0	69	2	81	60	34	35	19	0	0	0	2
chr1	152210838	152210881	AGAT	4	11.0	11.0	5	4	1	5	0	0	0	1	4	5	0	4	0	1	0	1,1,1,1	1	4	0	0	1	0	0	0	0	5	64	3	80	57	33	31	21	3	1	4	0
chr1	152585499	152585524	AC	2	14.0	13.0	1	0	1	0	1	1	0	0	0	1	0	0	0	1	0		1	0	1	0	0	0	0	0	0	12	57	22	61	37	30	27	22	20	4	8	2
chr1	152702593	152702648	AGAT	4	9.0	14.0	31	23	8	30	1	1	0	7	23	1	30	0	23	1	7	-1,-1,-1,-1,-1,-1,-1,-1,-1,-1,-1,-1,-1,-1,-1,-1,-1,-1,-1,-1,-1,-1,-1	-1,-1,-1,-1,1,-1,-1,-1	0	1	0	0	23	0	7	0	22	47	25	58	35	25	22	21	22	9	13	3
chr1	152790724	152790768	AAC	3	14.0	15.0	2	1	1	0	2	1	1	0	0	0	2	0	1	0	1	-1	-1	0	0	0	0	0	1	0	1	8	61	9	74	51	28	33	21	6	6	2	3
chr1	152803430	152803479	AAAAC	5	13.0	10.0	3	2	1	1	2	0	2	1	0	1	2	0	2	1	0	-1,-1	1	0	0	0	1	0	0	0	2	20	49	27	56	45	22	27	10	12	11	8	13
chr1	153030362	153030379	AC	2	9.0	9.0	1	1	0	0	1	0	1	0	0	1	0	1	0	0	0	1		0	0	1	0	0	0	0	0	13	56	11	72	49	25	30	21	9	7	6	2
chr1	153149990	153150013	AAAT	4	6.0	6.0	1	0	1	0	1	1	0	0	0	1	0	0	0	1	0		1	0	1	0	0	0	0	0	0	8	61	3	80	57	27	33	22	2	5	3	1
chr1	153208756	153208799	AAAT	4	9.0	11.0	1	1	0	1	0	0	0	0	1	1	0	1	0	0	0	1		1	0	0	0	0	0	0	0	13	56	16	67	45	26	29	21	14	6	7	2
chr1	153243583	153243642	ACACC	5	14.0		1	0	1	0	1	1	0	0	0	0	1	0	0	0	1		-1	0	0	0	0	0	1	0	0	17	52	23	60	45	21	30	15	14	11	6	8
chr1	153369530	153369573	AGAT	4	3.0	11.0	2	0	2	2	0	0	0	2	0	2	0	0	0	2	0		1,1	0	0	0	2	0	0	0	0	23	46	23	60	56	10	35	4	4	22	1	19
chr1	153758993	153759040	AAAT	4	7.0	12.0	9	5	4	9	0	0	0	4	5	0	9	0	5	0	4	-1,-1,-1,-1,-1	-2,-1,-1,-1	0	0	0	0	5	0	4	0	11	58	23	60	35	31	26	23	22	2	9	1
chr1	153787020	153787064	AAC	3	4.0	15.0	1	1	0	1	0	0	0	0	1	0	1	0	1	0	0	-1		0	0	0	0	1	0	0	0	18	51	17	66	50	19	31	14	7	14	4	10
chr1	153889041	153889096	ATCC	4	9.0	14.0	1	0	1	1	0	0	0	1	0	0	1	0	0	0	1		-1	0	0	0	0	0	0	1	0	19	50	24	59	39	21	28	18	18	12	7	6
chr1	153959412	153959455	AAAT	4	7.0	11.0	3	3	0	3	0	0	0	0	3	0	3	0	3	0	0	-1,-1,-1		0	0	0	0	3	0	0	0	15	54	17	66	42	28	26	23	14	4	11	2
chr1	154089059	154089106	AGAT	4	8.0	12.0	21	9	12	21	0	0	0	12	9	1	20	1	8	0	12	-1,-1,-1,-1,-1,-1,-1,1,-1	-1,-1,-1,-1,-1,-1,-1,-1,-1,-1,-1,-1	1	0	0	0	8	0	12	0	6	63	19	64	38	30	33	25	18	2	4	0
chr1	154166189	154166232	AGAT	4	12.0	11.0	1	0	1	0	1	1	0	0	0	1	0	0	0	1	0		1	0	1	0	0	0	0	0	0	18	51	28	55	38	28	23	16	13	14	4	14
chr1	154171215	154171266	AACC	4	4.0	13.0	2	0	2	2	0	0	0	2	0	0	2	0	0	0	2		-1,-1	0	0	0	0	0	0	2	0	24	45	20	63	50	11	34	11	5	21	3	15
chr1	154409004	154409051	AATG	4	7.0	12.0	4	4	0	4	0	0	0	0	4	1	3	1	3	0	0	1,-1,-1,-1		1	0	0	0	3	0	0	0	8	61	9	74	49	27	34	23	6	5	3	3
chr1	154652333	154652392	AGAT	4	9.0	15.0	2	2	0	2	0	0	0	0	2	1	1	1	1	0	0	1,-1		1	0	0	0	1	0	0	0	19	50	15	68	40	29	21	26	14	3	16	1
chr1	154970478	154970529	ACAT	4	9.0	13.0	3	1	2	3	0	0	0	2	1	2	1	1	0	1	1	1	-1,1	1	0	0	1	0	0	1	0	17	52	20	63	42	21	31	19	12	11	6	8
chr1	155299722	155299761	ACAT	4	10.0	10.0	3	2	1	3	0	0	0	1	2	3	0	2	0	1	0	1,1	1	2	0	0	1	0	0	0	0	10	59	15	68	43	24	33	17	10	4	4	5
chr1	155384449	155384492	AAAT	4	11.0	11.0	1	1	0	0	1	0	1	0	0	0	1	0	1	0	0	-1		0	0	0	0	0	0	0	1	8	61	9	74	47	24	32	19	6	3	5	2
chr1	155426720	155426755	ATC	3	12.0	12.0	1	1	0	0	1	0	1	0	0	1	0	1	0	0	0	2		0	0	1	0	0	0	0	0	9	60	11	72	46	18	32	12	7	3	5	2
chr1	155455963	155456034	ACCACT	6	13.0	12.0	1	1	0	1	0	0	0	0	1	0	1	0	1	0	0	-1		0	0	0	0	1	0	0	0	16	53	14	69	59	10	43	9	7	11	5	5
chr1	155461026	155461061	AAAT	4	9.0		1	1	0	1	0	0	0	0	1	1	0	1	0	0	0	1		1	0	0	0	0	0	0	0	11	58	18	65	40	15	32	10	13	6	5	4
chr1	155507409	155507456	ACAT	4	12.0	12.0	2	0	2	2	0	0	0	2	0	0	2	0	0	0	2		-1,-1	0	0	0	0	0	0	2	0	6	63	13	70	44	26	33	19	9	2	4	3
chr1	155547414	155547437	AC	2	12.0	12.0	1	0	1	0	1	1	0	0	0	1	0	0	0	1	0		2	0	1	0	0	0	0	0	0	9	60	17	66	41	23	33	17	12	5	4	5
chr1	155549326	155549395	AAGAG	5	11.0	14.0	7	3	4	5	2	1	1	3	2	3	4	2	1	1	3	-1,1,1	-2,1,-1,-2	1	1	1	0	1	0	3	0	13	56	23	60	34	25	29	21	19	3	8	1
chr1	155676304	155676351	AAAT	4	12.0	12.0	4	2	2	3	1	1	0	1	2	1	3	1	1	0	2	-1,1	-1,-1	1	0	0	0	1	1	1	0	24	45	20	63	42	18	26	17	11	13	11	7
chr1	155874548	155874563	AAAC	4	4.0	4.0	1	0	1	0	1	1	0	0	0	0	1	0	0	0	1		-1	0	0	0	0	0	1	0	0	0	69	2	81	54	31	38	25	1	0	0	1
chr1	155889492	155889523	AAAT	4	5.0	8.0	1	1	0	1	0	0	0	0	1	1	0	1	0	0	0	1		1	0	0	0	0	0	0	0	7	62	21	62	40	28	34	21	15	3	4	5
chr1	155961399	155961452	ACAGAG	6	6.0	9.0	4	2	2	4	0	0	0	2	2	1	3	1	1	0	2	1,-2	-1,-1	1	0	0	0	1	0	2	0	14	55	14	69	43	24	31	24	12	7	7	2
chr1	156014795	156014849	AAAAC	5	14.0	11.0	1	0	1	0	1	1	0	0	0	1	0	0	0	1	0		1	0	1	0	0	0	0	0	0	18	51	26	57	42	18	33	13	13	13	5	13
chr1	156205606	156205641	ACAT	4		9.0	3	3	0	3	0	0	0	0	3	3	0	3	0	0	0	1,1,1		3	0	0	0	0	0	0	0	20	49	25	58	41	16	33	16	14	15	5	10
chr1	156449033	156449056	AAAT	4	9.0	6.0	6	2	4	1	5	3	2	1	0	6	0	2	0	4	0	1,1	1,1,1,1	0	3	2	1	0	0	0	0	9	60	12	71	47	25	35	22	8	6	3	4
chr1	156604611	156604630	AAAAC	5	9.0	4.0	1	1	0	0	1	0	1	0	0	0	1	0	1	0	0	-1		0	0	0	0	0	0	0	1	21	48	25	58	43	15	33	13	12	16	5	13
chr1	156855597	156855636	AAGG	4	10.0	10.0	1	1	0	1	0	0	0	0	1	0	1	0	1	0	0	-1		0	0	0	0	1	0	0	0	10	59	5	78	54	26	33	22	1	5	5	4
chr1	156859008	156859055	AAAT	4	4.0	12.0	4	1	3	4	0	0	0	3	1	1	3	1	0	0	3	1	-1,-1,-1	1	0	0	0	0	0	3	0	17	52	23	60	35	26	26	23	20	5	12	3
chr1	156981264	156981291	AAAT	4	14.0	7.0	4	1	3	0	4	3	1	0	0	0	4	0	1	0	3	-1	-1,-1,-1	0	0	0	0	0	3	0	1	20	49	26	57	50	12	37	6	5	20	0	20
chr1	157088592	157088641	AAAAC	5	12.0	10.0	2	1	1	0	2	1	1	0	0	2	0	1	0	1	0	1	1	0	1	1	0	0	0	0	0	15	54	18	65	42	21	33	21	13	11	4	5
chr1	157195046	157195061	AGAT	4	14.0	4.0	6	3	3	0	6	3	3	0	0	3	3	1	2	2	1	-1,1,-1	1,-1,1	0	2	1	0	0	1	0	2	12	57	8	75	52	21	36	21	3	11	1	5
chr1	157309746	157309773	AATG	4	12.0	7.0	1	0	1	0	1	1	0	0	0	1	0	0	0	1	0		1	0	1	0	0	0	0	0	0	2	67	7	76	53	30	37	21	2	2	0	5
chr1	157334074	157334129	AGAT	4	14.0	14.0	13	6	7	10	3	2	1	5	5	7	6	1	5	6	1	-1,-1,1,-1,-1,-1	1,1,-1,1,1,1,1	0	2	1	4	5	0	1	0	11	58	18	65	43	26	32	20	12	6	5	6
chr1	157503681	157503712	AAAC	4	9.0	8.0	2	0	2	0	2	2	0	0	0	2	0	0	0	2	0		1,1	0	2	0	0	0	0	0	0	3	66	1	82	54	30	36	26	1	2	1	0
chr1	157522255	157522302	AGAT	4	13.0	12.0	2	0	2	1	1	1	0	1	0	1	1	0	0	1	1		-1,1	0	1	0	0	0	0	1	0	11	58	10	73	47	27	31	26	7	7	4	2
chr1	157544316	157544355	AATG	4	13.0	10.0	6	3	3	3	3	1	2	2	1	3	3	1	2	2	1	1,-1,-1	1,1,-1	1	0	0	2	0	1	0	2	4	65	8	75	50	30	35	23	5	2	2	3
chr1	157652849	157652896	AGAT	4	11.0	12.0	3	1	2	3	0	0	0	2	1	3	0	1	0	2	0	1	1,1	1	0	0	2	0	0	0	0	16	53	16	67	48	26	27	17	7	6	10	9
chr1	157674710	157674757	AGAT	4	13.0	12.0	5	2	3	1	4	2	2	1	0	2	3	1	1	1	2	1,-2	-2,1,-1	0	1	1	0	0	1	1	1	7	62	13	70	48	24	38	21	8	3	4	5
chr1	157757587	157757606	AATT	4	5.0		1	0	1	0	1	1	0	0	0	1	0	0	0	1	0		1	0	1	0	0	0	0	0	0	14	55	17	66	43	25	30	21	12	7	7	5
chr1	157859766	157859805	AGAT	4	11.0	10.0	1	1	0	0	1	0	1	0	0	1	0	1	0	0	0	1		0	0	1	0	0	0	0	0	8	61	7	76	51	28	33	23	4	6	2	3
chr1	157951131	157951186	AGAT	4		14.0	2	2	0	2	0	0	0	0	2	1	1	1	1	0	0	-1,2		1	0	0	0	1	0	0	0	13	56	21	62	40	27	29	21	15	5	8	5
chr1	157960608	157960635	AAAT	4	12.0	7.0	1	0	1	0	1	1	0	0	0	1	0	0	0	1	0		1	0	1	0	0	0	0	0	0	16	53	21	62	40	22	31	20	15	10	6	6
chr1	158121241	158121295	AAAAC	5	10.0	11.0	1	1	0	1	0	0	0	0	1	1	0	1	0	0	0	1		1	0	0	0	0	0	0	0	4	65	14	69	46	28	36	21	10	1	3	4
chr1	158160553	158160596	AAAT	4	11.0	10.0	1	1	0	0	1	0	1	0	0	1	0	1	0	0	0	1		0	0	1	0	0	0	0	0	11	58	21	62	39	20	37	21	17	6	5	4
chr1	158269181	158269200	AAAAT	5	9.0	4.0	4	1	3	0	4	3	1	0	0	4	0	1	0	3	0	1	1,1,1	0	3	1	0	0	0	0	0	22	47	23	60	45	15	31	13	11	16	6	12
chr1	158557632	158557664	AAT	3	16.0	11.0	2	0	2	0	2	2	0	0	0	2	0	0	0	2	0		1,1	0	2	0	0	0	0	0	0	21	48	26	57	45	14	33	10	8	17	4	18
chr1	158780626	158780653	AATC	4	9.0	7.0	34	19	15	1	33	14	19	1	0	34	0	19	0	15	0	1,1,1,1,1,1,1,1,1,1,1,1,1,1,1,1,1,1,1	1,1,1,1,1,1,1,1,1,1,1,1,1,1,1	0	14	19	1	0	0	0	0	3	66	0	83	53	28	37	28	0	3	0	0
chr1	158896381	158896404	AAAT	4	10.0	6.0	3	2	1	0	3	1	2	0	0	3	0	2	0	1	0	1,1	1	0	1	2	0	0	0	0	0	8	61	3	80	53	26	35	25	0	5	2	3
chr1	159459182	159459221	AGAT	4	13.0	10.0	3	1	2	1	2	1	1	1	0	1	2	0	1	1	1	-1	1,-1	0	0	0	1	0	1	0	1	12	57	17	66	42	22	34	22	11	8	4	6
chr1	160156948	160156983	AAAT	4	12.0	9.0	1	0	1	0	1	1	0	0	0	0	1	0	0	0	1		-1	0	0	0	0	0	1	0	0	19	50	17	66	47	15	35	17	6	15	4	11
chr1	160371443	160371474	AAAT	4		8.0	1	0	1	1	0	0	0	1	0	1	0	0	0	1	0		1	0	0	0	1	0	0	0	0	7	62	18	65	43	25	37	21	9	5	2	9
chr1	160442634	160442685	ACAT	4	9.0	13.0	3	3	0	3	0	0	0	0	3	2	1	2	1	0	0	1,1,-1		2	0	0	0	1	0	0	0	12	57	14	69	47	25	32	21	5	5	7	9
chr1	160719935	160719998	AGAT	4		16.0	3	1	2	3	0	0	0	2	1	3	0	1	0	2	0	1	1,1	1	0	0	2	0	0	0	0	12	57	15	68	43	27	30	25	9	3	9	5
chr1	160762321	160762372	ATCC	4	13.0	10.0	6	6	0	2	4	0	4	0	2	2	4	2	4	0	0	1,-1,1,-1,-1,-1		2	0	0	0	0	0	0	4	7	62	7	76	51	25	37	24	1	5	2	6
chr1	161372447	161372470	AAAT	4	12.0	6.0	1	1	0	0	1	0	1	0	0	0	1	0	1	0	0	-1		0	0	0	0	0	0	0	1	23	46	26	57	46	12	34	10	6	18	5	20
chr1	161442253	161442297	AAAAC	5	6.0	9.0	1	1	0	1	0	0	0	0	1	1	0	1	0	0	0	1		1	0	0	0	0	0	0	0	2	67	5	78	48	30	37	29	4	0	2	1
chr1	161460278	161460309	AAAT	4	13.0	8.0	3	1	2	0	3	2	1	0	0	1	2	1	0	0	2	1	-1,-1	0	0	1	0	0	2	0	0	13	56	20	63	47	20	36	15	5	10	3	15
chr1	161622577	161622616	ACTC	4	14.0	10.0	5	2	3	0	5	3	2	0	0	0	5	0	2	0	3	-1,-1	-1,-1,-1	0	0	0	0	0	3	0	2	7	62	5	78	49	24	38	28	3	6	1	2
chr1	161701633	161701654	AG	2	8.0	11.0	1	0	1	1	0	0	0	1	0	1	0	0	0	1	0		1	0	0	0	1	0	0	0	0	5	64	13	70	41	27	37	28	11	3	2	2
chr1	161728534	161728565	AAAT	4	11.0	8.0	2	2	0	1	1	0	1	0	1	2	0	2	0	0	0	1,1		1	0	1	0	0	0	0	0	5	64	7	76	48	26	38	27	4	4	1	3
chr1	161820291	161820330	AAAAT	5	8.0	8.0	2	0	2	1	1	1	0	1	0	2	0	0	0	2	0		1,1	0	1	0	1	0	0	0	0	7	62	12	71	46	24	38	24	6	6	1	6
chr1	161883264	161883295	AAAC	4	7.0	8.0	1	0	1	1	0	0	0	1	0	1	0	0	0	1	0		1	0	0	0	1	0	0	0	0	8	61	15	68	43	23	38	24	8	7	1	6
chr1	162038436	162038475	AAAT	4	13.0	10.0	12	8	4	2	10	3	7	1	1	1	11	0	8	1	3	-1,-2,-1,-1,-1,-1,-1,-1	-1,1,-1,-1	0	0	0	1	1	3	0	7	10	59	24	59	40	21	38	18	12	10	0	11
chr1	162233499	162233526	AAAC	4	9.0	7.0	1	1	0	0	1	0	1	0	0	1	0	1	0	0	0	1		0	0	1	0	0	0	0	0	16	53	20	63	36	24	29	26	16	7	9	4
chr1	162499340	162499375	AAAC	4	9.0	9.0	3	1	2	3	0	0	0	2	1	0	3	0	1	0	2	-1	-1,-1	0	0	0	0	1	0	2	0	5	64	6	77	50	29	35	27	2	2	3	3
chr1	162598016	162598047	AACC	4	14.0	8.0	2	1	1	0	2	1	1	0	0	0	2	0	1	0	1	-1	-1	0	0	0	0	0	1	0	1	12	57	10	73	49	22	35	23	3	9	3	7
chr1	162633146	162633189	ATCC	4	10.0	11.0	1	1	0	1	0	0	0	0	1	1	0	1	0	0	0	1		1	0	0	0	0	0	0	0	8	61	8	75	46	25	36	28	6	6	2	2
chr1	162653532	162653567	AGAT	4	14.0	9.0	3	2	1	0	3	1	2	0	0	1	2	0	2	1	0	-1,-1	1	0	1	0	0	0	0	0	2	13	56	21	62	43	23	33	19	9	8	5	11
chr1	162669622	162669661	ACAT	4	15.0	10.0	5	2	3	0	5	3	2	0	0	5	0	2	0	3	0	1,1	1,1,1	0	3	2	0	0	0	0	0	22	47	23	60	38	12	35	21	14	19	3	9
chr1	162873524	162873563	AAAT	4	11.0	10.0	1	1	0	0	1	0	1	0	0	1	0	1	0	0	0	1		0	0	1	0	0	0	0	0	14	55	16	67	42	22	33	24	11	9	5	5
chr1	162889404	162889443	AACC	4	12.0	10.0	2	0	2	1	1	1	0	1	0	0	2	0	0	0	2		-1,-1	0	0	0	0	0	1	1	0	5	64	4	79	51	28	36	27	1	3	2	3
chr1	162991730	162991769	AAAC	4	6.0	10.0	3	1	2	2	1	1	0	1	1	3	0	1	0	2	0	1	1,1	1	1	0	1	0	0	0	0	8	61	13	70	50	23	38	19	2	8	0	11
chr1	163002989	163003024	AAAC	4	4.0	9.0	1	0	1	1	0	0	0	1	0	0	1	0	0	0	1		-1	0	0	0	0	0	0	1	0	1	68	2	81	51	31	37	29	1	0	1	1
chr1	163346209	163346232	AC	2	15.0	12.0	1	1	0	1	0	0	0	0	1	1	0	1	0	0	0	1		1	0	0	0	0	0	0	0	23	46	16	67	45	17	29	22	4	14	9	12
chr1	163447417	163447468	AGAT	4	15.0	13.0	10	3	7	5	5	4	1	3	2	4	6	3	0	1	6	1,1,1	-1,-1,-1,-1,-1,1,-1	2	0	1	1	0	4	2	0	14	55	16	67	44	24	31	23	5	7	7	11
chr1	163475304	163475347	AGAT	4		11.0	1	0	1	1	0	0	0	1	0	1	0	0	0	1	0		1	0	0	0	1	0	0	0	0	17	52	10	73	49	17	35	24	0	14	3	10
chr1	163564988	163565017	AACCAT	6	3.0	5.0	1	1	0	1	0	0	0	0	1	1	0	1	0	0	0	1		1	0	0	0	0	0	0	0	14	55	16	67	44	17	38	23	5	14	0	11
chr1	163926807	163926838	AACT	4	11.0	8.0	2	0	2	0	2	2	0	0	0	1	1	0	0	1	1		1,-1	0	1	0	0	0	1	0	0	4	65	7	76	46	29	36	30	3	2	2	4
chr1	164195357	164195391	AATAT	5	10.0	7.0	11	6	5	2	9	4	5	1	1	2	9	1	5	1	4	-1,-1,-1,-1,1,-1	-1,-1,1,-1,-1	1	0	0	1	0	4	0	5	10	59	13	70	48	27	32	22	3	6	4	10
chr1	164277694	164277733	AAAT	4	11.0	10.0	5	3	2	0	5	2	3	0	0	5	0	3	0	2	0	1,1,1	1,1	0	2	3	0	0	0	0	0	18	51	29	54	34	24	27	20	17	8	10	12
chr1	164412125	164412164	AAAT	4	6.0	10.0	1	1	0	1	0	0	0	0	1	1	0	1	0	0	0	1		1	0	0	0	0	0	0	0	5	64	9	74	46	29	35	28	5	4	1	4
chr1	164412556	164412603	AAAT	4	7.0	12.0	2	1	1	2	0	0	0	1	1	2	0	1	0	1	0	1	1	1	0	0	1	0	0	0	0	15	54	31	52	24	29	25	28	27	4	11	4
chr1	164465235	164465262	AAAC	4	7.0	7.0	1	1	0	1	0	0	0	0	1	1	0	1	0	0	0	1		1	0	0	0	0	0	0	0	1	68	0	83	51	33	34	32	0	0	1	0
chr1	164713455	164713494	AACC	4	6.0	10.0	8	8	0	8	0	0	0	0	8	8	0	8	0	0	0	1,1,1,1,1,1,1,1		8	0	0	0	0	0	0	0	16	53	11	72	49	21	32	23	2	13	3	9
chr1	165155420	165155471	AGAT	4	16.0	13.0	18	10	8	6	12	6	6	2	4	4	14	2	8	2	6	-1,-2,-1,-1,1,1,-1,-1,-1,-1	2,1,-1,-1,-1,-1,-1,-1	1	1	1	1	3	5	1	5	21	48	29	54	37	18	30	17	12	16	5	17
chr1	165391715	165391732	ACATAT	6	3.0	3.0	1	1	0	0	1	0	1	0	0	0	1	0	1	0	0	-1		0	0	0	0	0	0	0	1	3	66	6	77	46	32	34	31	3	2	1	3
chr1	165542163	165542214	AGAT	4		13.0	1	1	0	1	0	0	0	0	1	0	1	0	1	0	0	-1		0	0	0	0	1	0	0	0	16	53	19	64	39	24	29	25	10	10	6	9
chr1	165676023	165676052	AAC	3	19.0	10.0	7	4	3	0	7	3	4	0	0	0	7	0	4	0	3	-2,-2,-2,-1	-2,-2,-2	0	0	0	0	0	3	0	4	20	49	23	60	44	18	31	16	5	16	4	18
chr1	165973332	165973347	AAAT	4	9.0	4.0	5	1	4	0	5	4	1	0	0	5	0	1	0	4	0	1	1,1,1,1	0	4	1	0	0	0	0	0	5	64	3	80	49	30	34	31	0	4	1	3
chr1	166075350	166075377	ACAT	4	11.0	7.0	1	0	1	0	1	1	0	0	0	0	1	0	0	0	1		-1	0	0	0	0	0	1	0	0	15	54	20	63	36	23	31	27	13	11	4	7
chr1	166261218	166261257	AATC	4	13.0	10.0	10	2	8	1	9	7	2	1	0	2	8	0	2	2	6	-1,-1	-1,-1,-1,-1,1,1,-1,-1	0	2	0	0	0	5	1	2	4	65	9	74	47	31	34	27	2	3	1	7
chr1	166300898	166300925	AATG	4	11.0	7.0	3	2	1	0	3	1	2	0	0	0	3	0	2	0	1	-1,-1	-1	0	0	0	0	0	1	0	2	6	63	9	74	45	30	33	28	4	4	2	5
chr1	166435666	166435709	AGAT	4	15.0	11.0	7	1	6	1	6	5	1	1	0	2	5	0	1	2	4	-1	1,-1,-1,-1,1,-1	0	1	0	1	0	4	0	1	20	49	20	63	45	14	35	17	4	19	1	16
chr1	166707256	166707283	ACAT	4	5.0	7.0	1	1	0	1	0	0	0	0	1	1	0	1	0	0	0	1		1	0	0	0	0	0	0	0	7	62	10	73	42	29	33	30	7	4	3	3
chr1	167001072	167001089	CCG	3	6.0	6.0	1	0	1	1	0	0	0	1	0	1	0	0	0	1	0		2	0	0	0	1	0	0	0	0	7	62	14	69	42	27	35	27	5	6	1	9
chr1	167088663	167088678	AAAT	4	11.0	4.0	2	1	1	0	2	1	1	0	0	2	0	1	0	1	0	1	1	0	1	1	0	0	0	0	0	16	53	18	65	42	19	34	23	5	14	2	13
chr1	167386459	167386494	ACAT	4		9.0	1	1	0	1	0	0	0	0	1	1	0	1	0	0	0	1		1	0	0	0	0	0	0	0	15	54	9	74	49	23	31	25	0	8	7	9
chr1	167473472	167473499	AAAC	4	9.0	7.0	1	0	1	0	1	1	0	0	0	1	0	0	0	1	0		1	0	1	0	0	0	0	0	0	7	62	7	76	43	25	37	33	6	6	1	1
chr1	167522303	167522334	ACAT	4	12.0	8.0	2	0	2	0	2	2	0	0	0	0	2	0	0	0	2		-1,-1	0	0	0	0	0	2	0	0	5	64	6	77	47	27	37	30	2	4	1	4
chr1	167604790	167604809	ATCC	4	15.0	5.0	2	1	1	0	2	1	1	0	0	0	2	0	1	0	1	-1	-1	0	0	0	0	0	1	0	1	9	60	5	78	49	22	38	29	0	9	0	5
chr1	167903038	167903057	AATG	4	13.0	5.0	2	1	1	0	2	1	1	0	0	1	1	0	1	1	0	-1	1	0	1	0	0	0	0	0	1	10	59	16	67	43	22	37	24	6	9	1	10
chr1	168003746	168003773	AGAT	4	11.0	7.0	27	16	11	0	27	11	16	0	0	27	0	16	0	11	0	1,2,1,1,1,1,1,1,1,1,1,1,1,1,1,1	1,3,1,1,1,1,1,1,1,1,1	0	11	16	0	0	0	0	0	6	63	9	74	47	26	37	27	2	5	1	7
chr1	168191765	168191808	AAAT	4	12.0	11.0	3	2	1	2	1	1	0	0	2	0	3	0	2	0	1	-1,-1	-2	0	0	0	0	2	1	0	0	19	50	23	60	37	14	35	22	14	10	8	9
chr1	168260160	168260204	AAAAC	5	9.0	9.0	1	0	1	0	1	1	0	0	0	0	1	0	0	0	1		-1	0	0	0	0	0	1	0	0	4	65	6	77	42	28	35	31	5	3	1	1
chr1	168326908	168326967	AGAT	4	15.0	15.0	24	14	10	2	22	9	13	1	1	24	0	14	0	10	0	1,1,1,1,1,1,1,1,1,1,1,1,1,1	1,1,1,1,1,1,1,1,1,1	1	9	13	1	0	0	0	0	17	52	16	67	39	24	26	24	8	7	10	8
chr1	168338561	168338600	AAAT	4	10.0	10.0	6	5	1	1	5	1	4	0	1	5	1	4	1	1	0	1,1,1,1,-1	1	0	1	4	0	1	0	0	0	21	48	26	57	29	19	28	25	18	12	8	7
chr1	168492309	168492356	ATCC	4	12.0		4	3	1	1	3	1	2	0	1	2	2	1	2	1	0	-1,1,-1	1	0	1	1	0	1	0	0	1	9	60	7	76	42	30	29	30	5	2	7	2
chr1	168497431	168497486	AGAT	4		14.0	2	2	0	2	0	0	0	0	2	2	0	2	0	0	0	1,1		2	0	0	0	0	0	0	0	15	54	19	64	36	25	28	26	12	7	8	6
chr1	168527652	168527711	AACT	4	14.0	15.0	1	0	1	1	0	0	0	1	0	1	0	0	0	1	0		1	0	0	0	1	0	0	0	0	6	63	13	70	32	31	32	38	7	3	3	5
chr1	168599061	168599086	AC	2	13.0	13.0	1	1	0	1	0	0	0	0	1	1	0	1	0	0	0	1		1	0	0	0	0	0	0	0	23	46	20	63	30	22	23	31	12	8	14	7
chr1	168703041	168703105	AACAG	5	12.0	13.0	3	1	2	0	3	2	1	0	0	0	3	0	1	0	2	-1	-1,-1	0	0	0	0	0	2	0	1	13	56	13	70	33	26	29	36	9	5	7	4
chr1	168762185	168762232	AGAT	4	11.0	12.0	2	2	0	1	1	0	1	0	1	1	1	1	1	0	0	1,-1		1	0	0	0	0	0	0	1	3	66	4	79	39	30	36	39	4	0	3	0
chr1	168815884	168815916	AAT	3	11.0	11.0	1	0	1	1	0	0	0	1	0	1	0	0	0	1	0		1	0	0	0	1	0	0	0	0	19	50	25	58	28	21	29	29	15	8	10	10
chr1	168900209	168900264	AGAT	4	14.0	14.0	7	4	3	5	2	1	1	2	3	3	4	2	2	1	2	1,-1,-1,1	-1,1,-1	1	0	1	1	2	1	1	0	19	50	25	58	32	22	27	25	11	7	11	14
chr1	168973940	168973975	AAAAAC	6	6.0	6.0	1	1	0	1	0	0	0	0	1	0	1	0	1	0	0	-1		0	0	0	0	1	0	0	0	3	66	13	70	36	26	38	33	7	3	0	6
chr1	169027060	169027107	AGAT	4	12.0	12.0	3	1	2	2	1	1	0	1	1	1	2	1	0	0	2	1	-1,-1	1	0	0	0	0	1	1	0	13	56	12	71	36	24	31	34	7	5	7	5
chr1	169167667	169167731	AAAAC	5	13.0	13.0	2	1	1	0	2	1	1	0	0	2	0	1	0	1	0	2	1	0	1	1	0	0	0	0	0	13	56	9	74	39	25	29	34	4	4	9	5
chr1	169206809	169206872	AGAT	4	15.0	16.0	4	3	1	1	3	1	2	0	1	1	3	1	2	0	1	1,-1,-1	-1	1	0	0	0	0	1	0	2	20	49	12	71	34	26	23	36	8	6	13	4
chr1	169217313	169217352	AATG	4	10.0	10.0	5	2	3	5	0	0	0	3	2	1	4	1	1	0	3	-1,1	-1,-1,-1	1	0	0	0	1	0	3	0	3	66	6	77	39	27	36	37	4	1	2	2
chr1	169395549	169395564	AC	2	8.0	8.0	2	2	0	2	0	0	0	0	2	2	0	2	0	0	0	1,1		2	0	0	0	0	0	0	0	2	67	1	82	42	27	36	39	1	0	2	0
chr1	169599111	169599158	AGAT	4	11.0	12.0	8	5	3	2	6	1	5	2	0	1	7	0	5	1	2	-1,-1,-1,-1,-1	1,-1,-2	0	0	0	1	0	1	1	5	11	58	9	74	36	21	36	37	7	7	3	2
chr1	169636082	169636145	AGAT	4	15.0	16.0	19	9	10	2	17	8	9	2	0	0	19	0	9	0	10	-1,-1,-1,-1,-1,-1,-2,-1,-1	-1,-3,-2,-3,-1,-1,-1,-1,-1,-1	0	0	0	0	0	8	2	9	15	54	29	54	24	31	23	30	17	6	9	11
chr1	169982147	169982190	AAAC	4	11.0	11.0	2	0	2	1	1	1	0	1	0	1	1	0	0	1	1		-1,1	0	1	0	0	0	0	1	0	6	63	4	79	19	26	19	39	3	2	0	1
chr1	169985500	169985535	AAAC	4	9.0	9.0	1	1	0	1	0	0	0	0	1	0	1	0	1	0	0	-1		0	0	0	0	1	0	0	0	4	65	5	78	21	26	18	37	1	2	1	3
chr1	170244092	170244127	AAAT	4	9.0	9.0	2	2	0	1	1	0	1	0	1	2	0	2	0	0	0	1,1		1	0	1	0	0	0	0	0	17	52	13	70	17	21	17	35	5	7	2	5
chr1	170269732	170269791	AAAAC	5	12.0	12.0	5	1	4	3	2	2	0	2	1	1	4	0	1	1	3	-1	-1,1,-1,-3	0	0	0	1	1	2	1	0	12	57	22	61	14	23	16	31	8	5	3	9
chr1	170323852	170323895	ACTC	4	11.0	11.0	3	1	2	2	1	0	1	2	0	0	3	0	1	0	2	-1	-1,-1	0	0	0	0	0	0	2	1	7	62	4	79	22	25	17	38	0	3	2	2
chr1	170431953	170431984	AAAC	4	8.0	8.0	1	0	1	1	0	0	0	1	0	1	0	0	0	1	0		1	0	0	0	1	0	0	0	0	3	66	5	78	21	27	17	38	1	1	2	2
chr1	170582315	170582346	AATG	4	8.0	8.0	1	1	0	0	1	0	1	0	0	0	1	0	1	0	0	-1		0	0	0	0	0	0	0	1	1	68	8	75	18	27	19	37	4	1	0	3
chr1	170840037	170840096	AAAAC	5	12.0	12.0	6	3	3	2	4	1	3	2	0	0	6	0	3	0	3	-1,-1,-1	-1,-1,-1	0	0	0	0	0	1	2	3	17	52	20	63	18	23	19	30	5	6	3	11
chr1	170934020	170934067	AGAT	4	13.0	12.0	4	2	2	3	1	1	0	1	2	1	3	0	2	1	1	-1,-1	-1,1	0	1	0	0	2	0	1	0	17	52	25	58	30	19	32	28	4	7	4	13
chr1	171208861	171208908	AATC	4	8.0	12.0	4	1	3	4	0	0	0	3	1	1	3	0	1	1	2	-1	-1,2,-1	0	0	0	1	1	0	2	0	16	53	18	65	39	23	29	25	6	5	11	12
chr1	171742519	171742563	ATCCC	5	6.0	9.0	1	0	1	1	0	0	0	1	0	1	0	0	0	1	0		1	0	0	0	1	0	0	0	0	10	59	8	75	40	23	35	34	5	5	5	3
chr1	171834446	171834485	AAAC	4	8.0	10.0	1	0	1	1	0	0	0	1	0	1	0	0	0	1	0		1	0	0	0	1	0	0	0	0	8	61	13	70	36	25	35	33	9	3	5	4
chr1	171910830	171910884	AAGAG	5	6.0	11.0	1	0	1	1	0	0	0	1	0	1	0	0	0	1	0		1	0	0	0	1	0	0	0	0	16	53	16	67	36	23	29	30	9	5	11	7
chr1	171917269	171917300	AAAC	4	10.0	8.0	9	4	5	9	0	0	0	5	4	9	0	4	0	5	0	1,1,1,1	1,1,1,1,1	4	0	0	5	0	0	0	0	10	59	17	66	39	23	35	26	6	5	5	11
chr1	172107139	172107198	ACATAT	6	4.0	10.0	19	8	11	19	0	0	0	11	8	0	19	0	8	0	11	-1,-1,-1,-1,-1,-1,-1,-1	-1,-1,-1,-1,-1,-1,-1,-1,-1,-1,-1	0	0	0	0	8	0	11	0	7	62	14	69	33	26	35	35	12	2	5	2
chr1	172351133	172351188	AATG	4	9.0	14.0	6	6	0	6	0	0	0	0	6	0	6	0	6	0	0	-1,-1,-1,-1,-1,-1		0	0	0	0	6	0	0	0	6	63	12	71	35	28	35	35	10	1	5	2
chr1	172439348	172439371	AGAT	4	14.0	6.0	2	1	1	0	2	1	1	0	0	1	1	0	1	1	0	-1	1	0	1	0	0	0	0	0	1	4	65	8	75	41	25	39	33	4	4	0	4
chr1	172521535	172521578	AATG	4	6.0	11.0	2	1	1	2	0	0	0	1	1	0	2	0	1	0	1	-1	-1	0	0	0	0	1	0	1	0	7	62	19	64	34	27	34	29	11	2	5	8
chr1	172744857	172744908	ACTC	4		13.0	4	3	1	4	0	0	0	1	3	0	4	0	3	0	1	-1,-1,-4	-1	0	0	0	0	3	0	1	0	7	62	10	73	37	25	37	35	8	3	3	2
chr1	172760732	172760783	ACAT	4	11.0	13.0	2	1	1	1	1	0	1	1	0	2	0	1	0	1	0	1	1	0	0	1	1	0	0	0	0	16	53	24	59	32	22	30	26	13	6	10	11
chr1	172783263	172783322	AAAAC	5	10.0	12.0	1	0	1	1	0	0	0	1	0	0	1	0	0	0	1		-1	0	0	0	0	0	0	1	0	11	58	7	76	42	22	35	33	3	6	5	4
chr1	172824895	172824921	AAT	3	11.0	9.0	1	0	1	1	0	0	0	1	0	1	0	0	0	1	0		1	0	0	0	1	0	0	0	0	9	60	20	63	37	24	35	25	8	4	5	12
chr1	172919213	172919257	AAGAG	5	6.0	9.0	1	0	1	1	0	0	0	1	0	0	1	0	0	0	1		-1	0	0	0	0	0	0	1	0	17	52	27	56	35	17	34	20	9	11	6	18
chr1	173006458	173006501	AGAT	4	11.0	11.0	4	2	2	2	2	0	2	2	0	2	2	1	1	1	1	-1,1	1,-1	0	0	1	1	0	0	1	1	15	54	19	64	33	23	31	30	11	5	9	8
chr1	173102682	173102729	AAAT	4	6.0	12.0	9	5	4	9	0	0	0	4	5	1	8	1	4	0	4	-1,-1,-1,-1,1	-1,-1,-1,-1	1	0	0	0	4	0	4	0	17	52	18	65	30	24	28	34	14	4	12	4
chr1	173173639	173173683	AAAAC	5		9.0	1	1	0	1	0	0	0	0	1	1	0	1	0	0	0	1		1	0	0	0	0	0	0	0	8	61	5	78	41	26	34	36	3	2	6	2
chr1	173245228	173245279	AAAT	4	8.0	13.0	2	1	1	2	0	0	0	1	1	0	2	0	1	0	1	-1	-1	0	0	0	0	1	0	1	0	16	53	16	67	32	24	29	34	12	4	11	4
chr1	173287775	173287822	AAAT	4	10.0	12.0	3	1	2	3	0	0	0	2	1	0	3	0	1	0	2	-1	-1,-1	0	0	0	0	1	0	2	0	9	60	16	67	31	27	32	35	12	1	8	4
chr1	173343346	173343389	AAAC	4	13.0	11.0	1	1	0	1	0	0	0	0	1	1	0	1	0	0	0	1		1	0	0	0	0	0	0	0	20	49	20	63	40	13	36	22	4	15	4	16
chr1	173738480	173738527	ACAT	4	9.0	12.0	1	0	1	1	0	0	0	1	0	0	1	0	0	0	1		-1	0	0	0	0	0	0	1	0	10	59	4	79	41	27	32	38	3	1	9	1
chr1	174146418	174146465	AAAT	4	10.0	12.0	12	8	4	11	1	0	1	4	7	10	2	7	1	3	1	1,1,1,1,2,-1,1,1	1,-1,1,1	7	0	0	3	0	0	1	1	12	57	19	64	33	22	35	31	11	6	6	8
chr1	174171963	174171982	AC	2	16.0	10.0	7	2	5	0	7	5	2	0	0	0	7	0	2	0	5	-1,-1	-1,-1,-1,-1,-1	0	0	0	0	0	5	0	2	21	48	28	55	39	12	36	16	5	16	5	23
chr1	174352627	174352674	AAAT	4	8.0	12.0	3	2	1	2	1	0	1	1	1	2	1	2	0	0	1	1,1	-1	1	0	1	0	0	0	1	0	23	46	24	59	33	20	26	26	11	8	15	13
chr1	174473940	174473999	AGAT	4	8.0	15.0	9	3	6	9	0	0	0	6	3	3	6	2	1	1	5	1,1,-1	1,-1,-1,-1,-1,-1	2	0	0	1	1	0	5	0	13	56	16	67	33	27	29	34	11	1	12	5
chr1	174636354	174636409	AAAT	4	8.0	13.0	24	13	11	24	0	0	0	11	13	21	3	11	2	10	1	2,1,1,1,1,-1,1,1,-1,1,1,1,1	1,-1,1,1,1,1,1,1,1,1,1	11	0	0	10	2	0	1	0	22	47	26	57	35	19	28	22	9	9	13	17
chr1	174707664	174707707	AAAT	4	9.0	11.0	1	1	0	1	0	0	0	0	1	1	0	1	0	0	0	1		1	0	0	0	0	0	0	0	21	48	27	56	26	23	25	30	19	5	16	8
chr1	174874263	174874310	AACT	4	14.0	12.0	4	3	1	1	3	0	3	1	0	3	1	2	1	1	0	1,-1,1	1	0	0	2	1	0	0	0	1	10	59	18	65	34	21	38	31	10	7	3	8
chr1	174902136	174902195	AGAT	4	13.0	15.0	8	3	5	8	0	0	0	5	3	3	5	2	1	1	4	1,1,-1	-1,-1,-1,-1,1	2	0	0	1	1	0	4	0	15	54	15	68	34	23	31	34	10	5	10	5
chr1	175095450	175095501	ACTC	4	9.0	13.0	7	3	4	7	0	0	0	4	3	0	7	0	3	0	4	-1,-1,-1	-1,-1,-1,-1	0	0	0	0	3	0	4	0	9	60	3	80	43	26	34	37	1	2	7	2
chr1	175419819	175419862	AGAT	4	10.0	11.0	1	0	1	1	0	0	0	1	0	1	0	0	0	1	0		1	0	0	0	1	0	0	0	0	4	65	7	76	41	27	38	35	3	1	3	4
chr1	176027330	176027373	AGAT	4	11.0	11.0	3	2	1	3	0	0	0	1	2	3	0	2	0	1	0	1,1	1	2	0	0	1	0	0	0	0	5	64	13	70	37	25	39	33	6	3	2	7
chr1	176038176	176038201	AC	2	13.0	13.0	1	1	0	1	0	0	0	0	1	1	0	1	0	0	0	2		1	0	0	0	0	0	0	0	12	57	27	56	25	25	32	31	18	3	9	9
chr1	176057670	176057721	AGAT	4		13.0	2	2	0	2	0	0	0	0	2	2	0	2	0	0	0	1,1		2	0	0	0	0	0	0	0	10	59	16	67	34	25	34	33	9	3	7	7
chr1	176070988	176071039	AGAT	4	14.0	13.0	2	0	2	2	0	0	0	2	0	0	2	0	0	0	2		-1,-1	0	0	0	0	0	0	2	0	19	50	27	56	32	23	27	24	12	5	14	15
chr1	176201249	176201290	ACACGC	6	7.0	7.0	1	1	0	1	0	0	0	0	1	1	0	1	0	0	0	1		1	0	0	0	0	0	0	0	9	60	14	69	34	21	39	35	9	7	2	5
chr1	176336615	176336666	AGAT	4	12.0	13.0	10	8	2	1	9	1	8	1	0	1	9	0	8	1	1	-1,-1,-1,-1,-1,-1,-1,-1	1,-1	0	0	0	1	0	1	0	8	18	51	28	55	26	20	30	29	15	6	11	13
chr1	176500407	176500450	AGAT	4	11.0	11.0	5	3	2	3	2	1	1	1	2	5	0	3	0	2	0	1,1,1	1,1	2	1	1	1	0	0	0	0	5	64	3	80	41	24	35	37	0	2	3	3
chr1	176519340	176519399	AGAT	4	14.0	15.0	3	1	2	1	2	1	1	1	0	1	2	0	1	1	1	-1	1,-1	0	0	0	1	0	1	0	1	12	57	16	67	31	24	32	36	10	5	7	5
chr1	176618009	176618072	AGAT	4	17.0	16.0	3	3	0	1	2	0	2	0	1	2	1	2	1	0	0	1,1,-1		0	0	2	0	1	0	0	0	22	47	26	57	30	16	29	27	11	11	11	14
chr1	176629172	176629221	AAAAT	5	10.0	10.0	1	0	1	1	0	0	0	1	0	1	0	0	0	1	0		1	0	0	0	1	0	0	0	0	9	60	8	75	35	23	36	37	6	4	4	2
chr1	176726311	176726354	AGAT	4	11.0	11.0	2	0	2	2	0	0	0	2	0	2	0	0	0	2	0		1,1	0	0	0	2	0	0	0	0	11	58	13	70	34	20	34	32	5	7	4	7
chr1	176772420	176772479	AGAT	4	15.0	15.0	10	5	5	4	6	3	3	2	2	6	4	3	2	3	2	-1,1,1,1,-1	1,1,1,-1,-1	2	2	1	1	0	1	1	2	22	47	27	56	26	17	27	26	14	10	11	13
chr1	176893114	176893169	AGAT	4	13.0	14.0	3	1	2	1	2	1	1	1	0	1	2	0	1	1	1	-1	2,-1	0	0	0	1	0	1	0	1	7	62	6	77	36	27	34	41	5	2	5	0
chr1	176977414	176977443	AAAAC	5	6.0	6.0	1	1	0	1	0	0	0	0	1	0	1	0	1	0	0	-2		0	0	0	0	1	0	0	0	0	69	0	83	40	26	38	37	0	0	0	0
chr1	177248792	177248848	AGC	3	19.0	19.0	1	0	1	0	1	1	0	0	0	0	1	0	0	0	1		-1	0	0	0	0	0	1	0	0	16	53	29	54	27	17	33	26	16	9	5	11
chr1	177279864	177279919	AGAT	4	15.0	14.0	5	1	4	2	3	2	1	2	0	3	2	1	0	2	2	1	-1,1,1,-1	0	2	1	0	0	0	2	0	19	50	24	59	31	20	29	28	13	6	10	10
chr1	177289001	177289054	ACATAT	6	9.0	9.0	2	2	0	1	1	0	1	0	1	1	1	1	1	0	0	-1,1		1	0	0	0	0	0	0	1	20	49	24	59	32	22	26	26	12	4	13	11
chr1	177345110	177345148	AAT	3	13.0	13.0	1	0	1	1	0	0	0	1	0	1	0	0	0	1	0		1	0	0	0	1	0	0	0	0	12	57	17	66	34	22	30	29	10	3	9	6
chr1	177346120	177346171	AAGG	4	13.0	13.0	2	1	1	1	1	0	1	1	0	2	0	1	0	1	0	1	1	0	0	1	1	0	0	0	0	18	51	31	52	29	18	29	21	15	7	10	14
chr1	177469461	177469504	AGAT	4	11.0	11.0	4	1	3	2	2	2	0	1	1	4	0	1	0	3	0	1	1,1,1	1	2	0	1	0	0	0	0	5	64	11	72	38	23	37	32	6	2	2	3
chr1	177594730	177594765	AAAC	4	9.0	9.0	1	0	1	1	0	0	0	1	0	1	0	0	0	1	0		1	0	0	0	1	0	0	0	0	2	67	3	80	42	24	38	34	2	1	1	1
chr1	177650907	177650933	AAT	3	9.0	9.0	1	0	1	1	0	0	0	1	0	1	0	0	0	1	0		2	0	0	0	1	0	0	0	0	6	63	11	72	40	23	37	29	4	2	2	6
chr1	177699169	177699210	AAACAC	6	7.0	7.0	1	1	0	1	0	0	0	0	1	1	0	1	0	0	0	1		1	0	0	0	0	0	0	0	3	66	3	80	42	25	37	34	2	0	2	1
chr1	177701553	177701600	AGAT	4	12.0	12.0	1	1	0	1	0	0	0	0	1	1	0	1	0	0	0	1		1	0	0	0	0	0	0	0	14	55	9	74	40	20	32	30	4	5	7	5
chr1	177767860	177767903	AAAT	4	11.0	11.0	1	0	1	1	0	0	0	1	0	1	0	0	0	1	0		1	0	0	0	1	0	0	0	0	9	60	17	66	35	23	34	28	9	2	5	7
chr1	177814012	177814055	AAAT	4	10.0	11.0	1	1	0	1	0	0	0	0	1	0	1	0	1	0	0	-2		0	0	0	0	1	0	0	0	14	55	15	68	37	21	33	30	9	5	7	5
chr1	177979825	177979860	AAAT	4	9.0	9.0	1	1	0	1	0	0	0	0	1	1	0	1	0	0	0	1		1	0	0	0	0	0	0	0	9	60	10	73	42	20	39	28	3	6	1	7
chr1	177996611	177996646	ACAT	4	9.0	9.0	2	1	1	2	0	0	0	1	1	2	0	1	0	1	0	1	1	1	0	0	1	0	0	0	0	10	59	12	71	38	24	33	30	7	2	7	5
chr1	178347116	178347151	AAAT	4	9.0	9.0	1	1	0	1	0	0	0	0	1	1	0	1	0	0	0	1		1	0	0	0	0	0	0	0	15	54	20	63	33	21	32	29	14	5	9	6
chr1	178381401	178381448	AGAT	4	15.0	12.0	3	3	0	0	3	0	3	0	0	2	1	2	1	0	0	1,-1,1		0	0	2	0	0	0	0	1	20	49	19	64	42	14	34	22	5	12	7	13
chr1	178622855	178622899	AACAT	5	9.0	9.0	2	2	0	2	0	0	0	0	2	2	0	2	0	0	0	1,1		2	0	0	0	0	0	0	0	13	56	14	69	36	16	38	31	10	7	3	3
chr1	179222797	179222832	AATG	4	9.0	9.0	1	0	1	1	0	0	0	1	0	1	0	0	0	1	0		1	0	0	0	1	0	0	0	0	2	67	6	77	42	23	39	30	3	0	1	2
chr1	179250068	179250122	AAAAC	5	11.0	11.0	2	0	2	0	2	2	0	0	0	2	0	0	0	2	0		1,1	0	2	0	0	0	0	0	0	5	64	4	79	42	21	37	31	3	2	3	1
chr1	179351470	179351514	AAAAC	5	9.0	9.0	1	1	0	0	1	0	1	0	0	1	0	1	0	0	0	1		0	0	1	0	0	0	0	0	3	66	5	78	40	21	39	32	5	2	1	0
chr1	179730017	179730051	AAAAC	5	7.0	7.0	1	0	1	0	1	1	0	0	0	1	0	0	0	1	0		1	0	1	0	0	0	0	0	0	1	68	0	83	45	22	41	32	0	1	0	0
chr1	179793356	179793395	AAAAT	5	8.0	8.0	2	2	0	0	2	0	2	0	0	0	2	0	2	0	0	-2,-2		0	0	0	0	0	0	0	2	18	51	15	68	37	19	31	27	8	6	11	6
chr1	179805210	179805245	AAAC	4	9.0	9.0	1	0	1	1	0	0	0	1	0	0	1	0	0	0	1		-1	0	0	0	0	0	0	1	0	10	59	9	74	40	21	36	29	5	4	6	4
chr1	179813891	179813950	AACAT	5	11.0	12.0	3	2	1	0	3	1	2	0	0	0	3	0	2	0	1	-1,-1	-1	0	0	0	0	0	1	0	2	15	54	20	63	34	23	30	29	14	2	12	5
chr1	179943801	179943828	AGAT	4	10.0	7.0	3	1	2	0	3	2	1	0	0	3	0	1	0	2	0	1	1,1	0	2	1	0	0	0	0	0	4	65	4	79	42	25	39	37	2	2	2	2
chr1	180064474	180064497	ACAT	4	5.0	6.0	3	2	1	0	3	1	2	0	0	0	3	0	2	0	1	-2,-2	-2	0	0	0	0	0	1	0	2	0	69	2	81	43	27	41	38	1	0	0	1
chr1	180394239	180394270	ACGC	4	7.0	8.0	4	4	0	4	0	0	0	0	4	4	0	4	0	0	0	1,1,1,1		4	0	0	0	0	0	0	0	2	67	1	82	43	27	40	39	1	1	1	0
chr1	180602520	180602554	AAGAG	5	7.0	7.0	1	0	1	0	1	1	0	0	0	1	0	0	0	1	0		1	0	1	0	0	0	0	0	0	19	50	26	57	33	17	33	24	11	11	8	15
chr1	180750050	180750089	AAGAG	5	9.0	8.0	1	0	1	0	1	1	0	0	0	1	0	0	0	1	0		1	0	1	0	0	0	0	0	0	14	55	19	64	36	22	33	28	8	6	8	11
chr1	180951075	180951126	AAGG	4	11.0	13.0	2	0	2	2	0	0	0	2	0	2	0	0	0	2	0		1,1	0	0	0	2	0	0	0	0	8	61	20	63	33	27	34	30	11	1	7	9
chr1	180964077	180964124	ACAT	4		12.0	2	0	2	2	0	0	0	2	0	0	2	0	0	0	2		-1,-1	0	0	0	0	0	0	2	0	15	54	24	59	37	19	35	22	7	9	6	17
chr1	181047196	181047227	AATC	4	5.0	8.0	1	0	1	1	0	0	0	1	0	1	0	0	0	1	0		1	0	0	0	1	0	0	0	0	2	67	4	79	42	27	40	37	2	1	1	2
chr1	181061739	181061792	AAC	3	18.0	18.0	14	5	9	14	0	0	0	9	5	0	14	0	5	0	9	-1,-1,-1,-1,-1	-1,-1,-1,-1,-1,-1,-1,-1,-1	0	0	0	0	5	0	9	0	30	39	20	63	32	12	27	31	12	16	14	8
chr1	181163196	181163239	ACAG	4	7.0	11.0	1	1	0	1	0	0	0	0	1	1	0	1	0	0	0	1		1	0	0	0	0	0	0	0	7	62	12	71	36	26	36	35	8	2	5	4
chr1	181164893	181164934	AAAACC	6	10.0	7.0	2	1	1	1	1	0	1	1	0	2	0	1	0	1	0	1	1	0	0	1	1	0	0	0	0	17	52	31	52	35	14	38	17	9	14	3	22
chr1	181238765	181238796	AGAT	4	10.0	8.0	1	1	0	0	1	0	1	0	0	1	0	1	0	0	0	1		0	0	1	0	0	0	0	0	2	67	8	75	43	27	40	32	1	1	1	7
chr1	181579231	181579270	AAAAC	5	8.0	8.0	3	1	2	3	0	0	0	2	1	3	0	1	0	2	0	1	1,1	1	0	0	2	0	0	0	0	5	64	1	82	44	26	37	38	0	2	3	1
chr1	181615225	181615242	AG	2	9.0	9.0	1	1	0	0	1	0	1	0	0	1	0	1	0	0	0	2		0	0	1	0	0	0	0	0	2	67	3	80	42	28	38	38	2	0	2	1
chr1	181705883	181705922	AAAT	4	10.0	10.0	1	0	1	1	0	0	0	1	0	1	0	0	0	1	0		1	0	0	0	1	0	0	0	0	18	51	26	57	32	21	30	25	12	8	10	14
chr1	181749758	181749809	AGAT	4	13.0	13.0	2	2	0	2	0	0	0	0	2	2	0	2	0	0	0	1,1		2	0	0	0	0	0	0	0	27	42	17	66	35	18	24	31	9	11	16	8
chr1	181827583	181827642	ACACAT	6	10.0	11.0	1	0	1	1	0	0	0	1	0	0	1	0	0	0	1		-2	0	0	0	0	0	0	1	0	10	59	10	73	0	58	1	73	8	5	5	2
chr1	181965204	181965231	AC	2		14.0	1	0	1	1	0	0	0	1	0	1	0	0	0	1	0		1	0	0	0	1	0	0	0	0	25	44	19	64	30	22	21	34	14	6	19	5
chr1	182085139	182085162	AAAC	4	6.0	6.0	1	0	1	1	0	0	0	1	0	1	0	0	0	1	0		1	0	0	0	1	0	0	0	0	2	67	2	81	43	28	38	38	1	0	2	1
chr1	182116527	182116586	AAGG	4	11.0	15.0	1	1	0	0	1	0	1	0	0	1	0	1	0	0	0	1		0	0	1	0	0	0	0	0	22	47	25	58	25	22	24	33	19	6	16	6
chr1	182185780	182185823	AAAT	4	7.0	11.0	2	0	2	2	0	0	0	2	0	1	1	0	0	1	1		1,-1	0	0	0	1	0	0	1	0	22	47	21	62	31	22	25	31	13	6	15	8
chr1	182269226	182269253	AAAC	4	9.0	7.0	1	1	0	0	1	0	1	0	0	0	1	0	1	0	0	-1		0	0	0	0	0	0	0	1	6	63	6	77	41	24	38	36	3	4	2	3
chr1	182274942	182274985	AGAT	4	5.0	11.0	4	3	1	4	0	0	0	1	3	1	3	1	2	0	1	-1,1,-1	-1	1	0	0	0	2	0	1	0	8	61	6	77	39	26	34	38	5	2	6	1
chr1	182537645	182537674	AC	2	15.0	15.0	1	1	0	1	0	0	0	0	1	1	0	1	0	0	0	2		1	0	0	0	0	0	0	0	18	51	22	61	34	19	28	24	10	8	10	12
chr1	182667732	182667771	AAAT	4	10.0	10.0	1	0	1	1	0	0	0	1	0	1	0	0	0	1	0		1	0	0	0	1	0	0	0	0	14	55	21	62	33	21	32	27	11	6	6	9
chr1	182685405	182685444	ACAG	4	10.0	10.0	1	1	0	0	1	0	1	0	0	1	0	1	0	0	0	1		0	0	1	0	0	0	0	0	2	67	10	73	41	26	37	30	3	1	1	6
chr1	182949148	182949211	AGAT	4	11.0	16.0	3	3	0	3	0	0	0	0	3	0	3	0	3	0	0	-1,-1,-1		0	0	0	0	3	0	0	0	23	46	25	58	33	22	22	25	14	7	16	11
chr1	183186250	183186274	AGAGG	5	8.0	5.0	1	1	0	1	0	0	0	0	1	1	0	1	0	0	0	1		1	0	0	0	0	0	0	0	12	57	20	63	40	23	32	23	8	8	4	12
chr1	183259570	183259599	AAAAC	5	12.0	6.0	2	0	2	0	2	2	0	0	0	0	2	0	0	0	2		-1,-1	0	0	0	0	0	2	0	0	8	61	4	79	48	23	36	31	0	8	0	4
chr1	183315186	183315215	AAAAC	5	6.0	6.0	1	0	1	1	0	0	0	1	0	0	1	0	0	0	1		-2	0	0	0	0	0	0	1	0	3	66	8	75	42	30	34	33	6	1	2	2
chr1	183641049	183641084	AGAT	4	11.0	9.0	4	4	0	1	3	0	3	0	1	4	0	4	0	0	0	1,1,1,1		1	0	3	0	0	0	0	0	3	66	9	74	46	27	37	28	3	3	0	6
chr1	183641409	183641440	AGAT	4	10.0	8.0	1	1	0	1	0	0	0	0	1	1	0	1	0	0	0	1		1	0	0	0	0	0	0	0	16	53	18	65	38	23	28	27	11	7	9	7
chr1	183763873	183763904	AGAT	4	5.0	8.0	1	1	0	1	0	0	0	0	1	1	0	1	0	0	0	1		1	0	0	0	0	0	0	0	8	61	7	76	44	27	32	32	5	2	6	2
chr1	183859748	183859807	AGAT	4	16.0	15.0	1	1	0	0	1	0	1	0	0	1	0	1	0	0	0	1		0	0	1	0	0	0	0	0	25	44	25	58	33	19	25	25	16	10	14	9
chr1	183940373	183940417	AAAAC	5	10.0	9.0	1	1	0	1	0	0	0	0	1	0	1	0	1	0	0	-1		0	0	0	0	1	0	0	0	5	64	6	77	45	25	38	32	4	4	1	2
chr1	184103586	184103629	AAAT	4	9.0	11.0	1	1	0	0	1	0	1	0	0	1	0	1	0	0	0	3		0	0	1	0	0	0	0	0	9	60	22	61	37	20	39	24	14	1	8	8
chr1	184205981	184206020	AGAT	4	10.0	10.0	4	2	2	2	2	2	0	0	2	2	2	2	0	0	2	1,1	-1,-1	2	0	0	0	0	2	0	0	15	54	24	59	34	21	30	24	15	6	9	9
chr1	184387909	184387944	AGAT	4	12.0	9.0	3	3	0	1	2	0	2	0	1	2	1	2	1	0	0	-1,1,1		1	0	1	0	0	0	0	1	8	61	8	75	47	26	35	28	4	4	4	4
chr1	184446542	184446583	ACC	3	15.0	14.0	2	2	0	0	2	0	2	0	0	2	0	2	0	0	0	1,1		0	0	2	0	0	0	0	0	17	52	22	61	36	21	31	25	15	9	8	7
chr1	184662117	184662164	AGAT	4	13.0	12.0	3	3	0	3	0	0	0	0	3	1	2	1	2	0	0	-1,2,-1		1	0	0	0	2	0	0	0	12	57	17	66	39	24	33	27	12	6	6	5
chr1	184719776	184719803	AC	2		14.0	12	3	9	12	0	0	0	9	3	0	12	0	3	0	9	-2,-2,-2	-2,-2,-2,-2,-2,-2,-2,-2,-2	0	0	0	0	3	0	9	0	18	51	27	56	31	22	29	22	20	8	10	6
chr1	184721909	184721947	ACC	3	13.0	13.0	1	1	0	0	1	0	1	0	0	0	1	0	1	0	0	-5		0	0	0	0	0	0	0	1	16	53	23	60	38	22	31	20	13	8	8	8
chr1	184741694	184741721	ACAG	4	7.0	7.0	1	1	0	1	0	0	0	0	1	0	1	0	1	0	0	-2		0	0	0	0	1	0	0	0	3	66	3	80	49	30	36	27	2	0	3	1
chr1	184796246	184796269	AAT	3	11.0	8.0	9	3	6	0	9	6	3	0	0	0	9	0	3	0	6	-1,-1,-1	-1,-1,-1,-1,-1,-1	0	0	0	0	0	6	0	3	22	47	21	62	44	21	26	18	11	9	13	10
chr1	185266433	185266447	AGC	3	5.0	5.0	1	0	1	0	1	1	0	0	0	1	0	0	0	1	0		1	0	1	0	0	0	0	0	0	4	65	7	76	53	27	37	22	2	2	2	5
chr1	185331010	185331039	AAAAC	5	6.0	6.0	1	0	1	1	0	0	0	1	0	0	1	0	0	0	1		-1	0	0	0	0	0	0	1	0	2	67	4	79	51	28	38	27	3	1	1	1
chr1	185401961	185402004	ACAT	4	10.0	11.0	2	1	1	2	0	0	0	1	1	1	1	0	1	1	0	-3	2	0	0	0	1	1	0	0	0	4	65	5	78	50	28	37	27	4	2	2	1
chr1	185595561	185595604	AGAT	4	13.0	11.0	4	2	2	0	4	2	2	0	0	1	3	1	1	0	2	1,-1	-1,-1	0	0	1	0	0	2	0	1	3	66	9	74	51	28	38	22	3	2	1	6
chr1	185642130	185642177	AGAT	4	11.0	12.0	1	0	1	0	1	1	0	0	0	0	1	0	0	0	1		-1	0	0	0	0	0	1	0	0	12	57	23	60	37	25	32	22	17	5	7	6
chr1	185846003	185846032	ACATAT	6	5.0	5.0	2	1	1	2	0	0	0	1	1	2	0	1	0	1	0	1	1	1	0	0	1	0	0	0	0	2	67	6	77	49	30	37	27	4	1	1	2
chr1	185880781	185880845	AGATG	5	13.0	13.0	1	1	0	1	0	0	0	0	1	1	0	1	0	0	0	1		1	0	0	0	0	0	0	0	19	50	31	52	31	20	30	21	22	11	8	8
chr1	185957437	185957460	AAAT	4	6.0	6.0	1	1	0	1	0	0	0	0	1	1	0	1	0	0	0	1		1	0	0	0	0	0	0	0	15	54	25	58	39	25	29	18	14	6	9	11
chr1	186076560	186076587	AGAT	4	12.0	7.0	2	0	2	0	2	2	0	0	0	0	2	0	0	0	2		-1,-1	0	0	0	0	0	2	0	0	18	51	26	57	41	18	33	16	13	12	6	12
chr1	186316915	186316962	AGAT	4	12.0	12.0	8	5	3	5	3	0	3	3	2	3	5	2	3	1	2	1,-1,1,-1,-1	-1,1,-1	0	0	2	1	2	0	2	1	14	55	14	69	43	22	33	24	10	8	6	4
chr1	186339555	186339598	AAGG	4	11.0	11.0	4	1	3	4	0	0	0	3	1	0	4	0	1	0	3	-1	-2,-1,-1	0	0	0	0	1	0	3	0	10	59	14	69	42	26	33	25	11	4	5	3
chr1	186418128	186418147	ACTC	4	5.0	5.0	1	1	0	1	0	0	0	0	1	0	1	0	1	0	0	-2		0	0	0	0	1	0	0	0	2	67	7	76	49	30	37	25	4	1	1	3
chr1	186445712	186445747	AGAT	4	9.0	9.0	1	0	1	0	1	1	0	0	0	1	0	0	0	1	0		1	0	1	0	0	0	0	0	0	1	68	6	77	50	30	38	25	3	1	0	3
chr1	186517874	186517921	ACAT	4	13.0	12.0	2	2	0	0	2	0	2	0	0	2	0	2	0	0	0	2,2		0	0	2	0	0	0	0	0	0	69	8	75	49	31	38	24	4	0	0	4
chr1	186648210	186648245	AAAT	4	11.0	9.0	8	4	4	0	8	4	4	0	0	0	8	0	4	0	4	-1,-1,-1,-1	-1,-1,-1,-1	0	0	0	0	0	4	0	4	12	57	21	62	43	24	33	18	10	7	5	10
chr1	186905629	186905688	ACTAT	5	12.0	12.0	5	3	2	4	1	1	0	1	3	2	3	1	2	1	1	-1,1,-1	1,-1	1	0	0	1	2	1	0	0	14	55	16	67	40	27	28	24	12	4	9	4
chr1	186920153	186920204	AGAT	4	12.0	13.0	3	2	1	3	0	0	0	1	2	3	0	2	0	1	0	1,1	1	2	0	0	1	0	0	0	0	3	66	16	67	42	29	37	24	11	1	1	5
chr1	187320737	187320768	AATG	4	8.0	8.0	1	1	0	1	0	0	0	0	1	1	0	1	0	0	0	1		1	0	0	0	0	0	0	0	2	67	2	81	51	31	36	29	1	1	1	1
chr1	187375445	187375489	AAAAC	5	9.0	9.0	1	1	0	1	0	0	0	0	1	1	0	1	0	0	0	1		1	0	0	0	0	0	0	0	10	59	12	71	45	27	32	25	7	5	5	5
chr1	187400793	187400824	AGAT	4	8.0	8.0	7	7	0	7	0	0	0	0	7	7	0	7	0	0	0	1,1,1,1,1,1,1		7	0	0	0	0	0	0	0	5	64	9	74	51	26	37	22	1	5	0	8
chr1	187572872	187572901	AC	2	12.0	15.0	1	0	1	1	0	0	0	1	0	1	0	0	0	1	0		1	0	0	0	1	0	0	0	0	23	46	26	57	34	22	24	22	19	9	14	7
chr1	187738113	187738148	AAAT	4	11.0	9.0	1	0	1	1	0	0	0	1	0	1	0	0	0	1	0		1	0	0	0	1	0	0	0	0	22	47	22	61	42	16	31	18	11	13	9	11
chr1	187825353	187825397	AAACC	5	9.0	9.0	1	0	1	1	0	0	0	1	0	1	0	0	0	1	0		1	0	0	0	1	0	0	0	0	6	63	11	72	46	26	37	25	7	3	3	4
chr1	187884310	187884333	AAAC	4	6.0	6.0	1	1	0	1	0	0	0	0	1	0	1	0	1	0	0	-2		0	0	0	0	1	0	0	0	0	69	1	82	53	29	40	28	0	0	0	1
chr1	188050194	188050243	AAAAC	5	6.0	10.0	1	1	0	1	0	0	0	0	1	0	1	0	1	0	0	-1		0	0	0	0	1	0	0	0	6	63	12	71	45	28	35	25	8	2	4	4
chr1	188131818	188131861	AGAT	4	10.0	11.0	1	1	0	1	0	0	0	0	1	1	0	1	0	0	0	1		1	0	0	0	0	0	0	0	10	59	15	68	43	26	33	24	10	4	6	5
chr1	188143065	188143116	AGAT	4	9.0	13.0	5	1	4	5	0	0	0	4	1	1	4	0	1	1	3	-1	-1,-1,1,-1	0	0	0	1	1	0	3	0	4	65	16	67	40	29	36	26	13	1	3	3
chr1	188193974	188194025	AGAT	4	13.0	13.0	9	7	2	7	2	0	2	2	5	6	3	4	3	2	0	1,1,-1,1,-1,-1,1	1,1	4	0	0	2	1	0	0	2	7	62	23	60	40	29	33	19	13	1	6	10
chr1	188203033	188203056	AC	2	12.0	12.0	1	1	0	1	0	0	0	0	1	1	0	1	0	0	0	1		1	0	0	0	0	0	0	0	15	54	13	70	45	22	32	24	8	8	7	5
chr1	188208015	188208049	AAAAT	5	7.0	7.0	1	1	0	0	1	0	1	0	0	1	0	1	0	0	0	1		0	0	1	0	0	0	0	0	12	57	15	68	44	25	32	23	9	5	7	6
chr1	188268032	188268071	AGAT	4	11.0	10.0	1	1	0	0	1	0	1	0	0	1	0	1	0	0	0	1		0	0	1	0	0	0	0	0	4	65	6	77	49	26	39	27	5	1	3	1
chr1	188534346	188534389	AGAT	4	6.0	11.0	4	2	2	4	0	0	0	2	2	3	1	1	1	2	0	1,-1	1,1	1	0	0	2	1	0	0	0	6	63	10	73	43	27	36	29	8	3	3	2
chr1	188539995	188540042	AAAT	4	8.0	12.0	1	0	1	1	0	0	0	1	0	0	1	0	0	0	1		-1	0	0	0	0	0	0	1	0	9	60	20	63	35	25	35	27	16	5	4	4
chr1	189096722	189096748	AAG	3	9.0	9.0	1	1	0	1	0	0	0	0	1	1	0	1	0	0	0	1		1	0	0	0	0	0	0	0	12	57	15	68	38	17	32	24	12	3	8	3
chr1	189201172	189201227	AGAT	4	16.0		11	6	5	1	10	5	5	0	1	1	10	1	5	0	5	1,-1,-1,-1,-1,-1	-1,-1,-1,-1,-1	1	0	0	0	0	5	0	5	16	53	25	58	39	15	38	19	16	7	9	8
chr1	189202079	189202130	AGAT	4	13.0	14.0	2	2	0	1	1	0	1	0	1	1	1	1	1	0	0	1,-1		1	0	0	0	0	0	0	1	8	61	6	77	49	21	40	27	6	1	7	0
chr1	189315886	189315921	ACAG	4	9.0	9.0	1	1	0	1	0	0	0	0	1	1	0	1	0	0	0	1		1	0	0	0	0	0	0	0	6	63	7	76	50	19	44	25	6	2	4	1
chr1	189522966	189522981	AT	2	8.0	8.0	3	2	1	0	3	1	2	0	0	3	0	2	0	1	0	1,1	1	0	1	2	0	0	0	0	0	13	56	7	76	53	19	37	22	3	2	11	4
chr1	189546258	189546297	AACC	4	10.0	10.0	2	2	0	2	0	0	0	0	2	2	0	2	0	0	0	1,1		2	0	0	0	0	0	0	0	1	68	2	81	54	21	47	26	2	0	1	0
chr1	189672858	189672877	AAAAT	5	4.0	4.0	1	0	1	1	0	0	0	1	0	1	0	0	0	1	0		1	0	0	0	1	0	0	0	0	5	64	16	67	45	21	43	22	11	0	5	4
chr1	189952443	189952486	AGAT	4	13.0	11.0	2	1	1	0	2	1	1	0	0	0	2	0	1	0	1	-1	-1	0	0	0	0	0	1	0	1	11	58	15	68	47	16	42	20	9	5	6	6
chr1	190107638	190107685	AGAT	4	16.0	12.0	7	2	5	1	6	4	2	1	0	3	4	1	1	2	3	1,-1	-1,-1,-1,1,1	0	1	1	1	0	3	0	1	18	51	29	54	35	15	36	18	21	8	10	8
chr1	190297716	190297747	AATG	4	8.0	8.0	1	0	1	1	0	0	0	1	0	1	0	0	0	1	0		1	0	0	0	1	0	0	0	0	7	62	12	71	47	21	41	23	9	3	4	3
chr1	190313999	190314050	AGAT	4	15.0	13.0	3	2	1	1	2	1	1	0	1	2	1	1	1	1	0	1,-1	1	1	1	0	0	0	0	0	1	17	52	21	62	47	20	32	14	9	4	13	12
chr1	190362418	190362443	AG	2	7.0	13.0	1	0	1	1	0	0	0	1	0	1	0	0	0	1	0		1	0	0	0	1	0	0	0	0	17	52	17	66	41	23	29	24	15	1	16	2
chr1	190431216	190431259	AGAT	4	11.0	11.0	4	2	2	3	1	0	1	2	1	3	1	1	1	2	0	1,-1	1,1	0	0	1	2	1	0	0	0	4	65	5	78	52	23	42	25	4	1	3	1
chr1	190962226	190962237	ATCC	4	3.0	3.0	1	0	1	0	1	1	0	0	0	0	1	0	0	0	1		-1	0	0	0	0	0	1	0	0	4	65	10	73	50	25	40	23	6	0	4	4
chr1	191059876	191059915	ACACC	5	6.0	8.0	1	0	1	1	0	0	0	1	0	1	0	0	0	1	0		1	0	0	0	1	0	0	0	0	4	65	4	79	53	23	42	26	3	2	2	1
chr1	191190272	191190293	AC	2	11.0	11.0	1	1	0	0	1	0	1	0	0	1	0	1	0	0	0	1		0	0	1	0	0	0	0	0	12	57	13	70	44	19	36	24	10	5	7	3
chr1	191285507	191285542	AGAT	4	8.0	9.0	1	1	0	1	0	0	0	0	1	1	0	1	0	0	0	1		1	0	0	0	0	0	0	0	7	62	16	67	42	24	38	25	12	1	6	4
chr1	191384138	191384161	AAAT	4	10.0	6.0	12	5	7	1	11	6	5	1	0	1	11	0	5	1	6	-1,-1,-1,-1,-1	-1,-1,-1,-1,1,-1,-1	0	0	0	1	0	6	0	5	6	63	5	78	54	19	44	24	0	6	0	5
chr1	191469778	191469793	AC	2	8.0	8.0	1	0	1	0	1	1	0	0	0	1	0	0	0	1	0		1	0	1	0	0	0	0	0	0	9	60	9	74	47	21	39	27	7	4	5	2
chr1	191614464	191614503	AATC	4	6.0	10.0	2	1	1	2	0	0	0	1	1	2	0	1	0	1	0	1	1	1	0	0	1	0	0	0	0	5	64	9	74	52	24	39	22	2	1	4	7
chr1	191637481	191637540	AAGG	4	13.0	15.0	5	3	2	5	0	0	0	2	3	5	0	3	0	2	0	1,1,1	1,1	3	0	0	2	0	0	0	0	21	48	26	57	34	20	27	22	19	5	16	7
chr1	191709524	191709579	AGAT	4	13.0	14.0	8	5	3	5	3	1	2	2	3	4	4	2	3	2	1	1,-1,-2,1,-1	1,-1,1	2	0	0	2	1	1	0	2	20	49	21	62	40	19	30	22	14	7	13	7
chr1	191747404	191747451	AGAT	4	10.0	12.0	6	3	3	6	0	0	0	3	3	4	2	3	0	1	2	1,1,2	2,-1,-1	3	0	0	1	0	0	2	0	12	57	18	65	40	22	34	25	13	3	9	5
chr1	191792160	191792203	ACAT	4	11.0	11.0	1	0	1	0	1	1	0	0	0	1	0	0	0	1	0		1	0	1	0	0	0	0	0	0	9	60	15	68	41	19	40	27	12	6	3	3
chr1	191801340	191801367	AAAT	4	10.0	7.0	1	0	1	0	1	1	0	0	0	1	0	0	0	1	0		1	0	1	0	0	0	0	0	0	23	46	27	56	41	11	34	15	12	14	9	15
chr1	191845888	191845932	ATATC	5	12.0	9.0	18	10	8	1	17	8	9	0	1	1	17	1	9	0	8	-1,-1,-1,-1,-2,1,-1,-1,-1,-1	-1,-1,-1,-1,-1,-1,-1,-1	1	0	0	0	0	8	0	9	11	58	13	70	52	15	43	18	1	11	0	12
chr1	191958752	191958787	AGAT	4	15.0	9.0	1	1	0	0	1	0	1	0	0	0	1	0	1	0	0	-1		0	0	0	0	0	0	0	1	15	54	28	55	41	19	34	14	12	7	8	16
chr1	192080898	192080911	AC	2		7.0	1	1	0	1	0	0	0	0	1	1	0	1	0	0	0	1		1	0	0	0	0	0	0	0	0	69	0	83	50	26	41	33	0	0	0	0
chr1	192616248	192616295	AGAT	4	10.0	12.0	1	1	0	0	1	0	1	0	0	1	0	1	0	0	0	1		0	0	1	0	0	0	0	0	12	57	17	66	37	25	32	29	14	1	11	3
chr1	192821458	192821501	AGAT	4	8.0	11.0	1	0	1	1	0	0	0	1	0	1	0	0	0	1	0		1	0	0	0	1	0	0	0	0	14	55	18	65	34	22	33	31	16	4	10	2
chr1	192864117	192864146	AC	2	15.0	15.0	1	1	0	0	1	0	1	0	0	1	0	1	0	0	0	1		0	0	1	0	0	0	0	0	22	47	23	60	33	17	30	27	17	9	13	6
chr1	192952096	192952135	AAAT	4	9.0	10.0	1	0	1	1	0	0	0	1	0	1	0	0	0	1	0		1	0	0	0	1	0	0	0	0	11	58	11	72	42	25	33	30	7	2	9	4
chr1	193013718	193013761	AAAT	4	9.0	11.0	1	1	0	1	0	0	0	0	1	1	0	1	0	0	0	1		1	0	0	0	0	0	0	0	10	59	10	73	43	23	36	30	6	4	6	4
chr1	193104362	193104389	AC	2	14.0		1	0	1	1	0	0	0	1	0	1	0	0	0	1	0		1	0	0	0	1	0	0	0	0	18	51	25	58	33	20	31	25	16	7	11	9
chr1	193124003	193124038	AATG	4	9.0	9.0	1	1	0	1	0	0	0	0	1	1	0	1	0	0	0	1		1	0	0	0	0	0	0	0	5	64	3	80	48	26	38	32	1	1	4	2
chr1	193202887	193202926	AGAT	4	13.0	10.0	2	1	1	1	1	0	1	1	0	2	0	1	0	1	0	1	1	0	0	1	1	0	0	0	0	15	54	24	59	36	17	37	23	13	10	5	11
chr1	193231010	193231049	AAGG	4	13.0	10.0	1	1	0	1	0	0	0	0	1	1	0	1	0	0	0	1		1	0	0	0	0	0	0	0	15	54	11	72	44	13	41	28	5	14	1	6
chr1	193408078	193408107	ACGCGCGCGC	10		3.0	1	0	1	1	0	0	0	1	0	1	0	0	0	1	0		2	0	0	0	1	0	0	0	0	16	53	19	64	43	15	38	21	6	12	4	13
chr1	193561453	193561488	AAAT	4	9.0	9.0	1	0	1	1	0	0	0	1	0	1	0	0	0	1	0		1	0	0	0	1	0	0	0	0	14	55	8	75	45	22	33	30	4	5	9	4
chr1	193623093	193623146	ACAGAG	6		9.0	1	0	1	1	0	0	0	1	0	0	1	0	0	0	1		-1	0	0	0	0	0	0	1	0	2	67	2	81	48	26	41	33	1	1	1	1
chr1	193648547	193648590	AAGG	4	11.0	11.0	1	1	0	1	0	0	0	0	1	1	0	1	0	0	0	1		1	0	0	0	0	0	0	0	20	49	16	67	40	18	31	27	9	9	11	7
chr1	193649028	193649071	AAAT	4	11.0	11.0	2	1	1	1	1	0	1	1	0	2	0	1	0	1	0	1	1	0	0	1	1	0	0	0	0	20	49	23	60	30	21	28	30	19	6	14	4
chr1	193757484	193757535	AGAT	4	13.0	13.0	1	0	1	1	0	0	0	1	0	1	0	0	0	1	0		1	0	0	0	1	0	0	0	0	7	62	9	74	44	26	36	29	5	1	6	4
chr1	193925464	193925519	AGAT	4	12.0	13.0	4	2	2	3	1	0	1	2	1	4	0	2	0	2	0	2,1	1,1	1	0	1	2	0	0	0	0	13	56	18	65	39	25	31	26	11	2	11	7
chr1	194186713	194186764	AGAT	4	13.0	13.0	14	5	9	12	2	1	1	8	4	1	13	1	4	0	9	1,-1,-1,-1,-1	-1,-1,-1,-1,-1,-1,-1,-1,-1	1	0	0	0	3	1	8	1	6	63	9	74	42	23	40	32	6	4	2	3
chr1	194228829	194228854	AC	2	13.0	13.0	1	0	1	1	0	0	0	1	0	1	0	0	0	1	0		1	0	0	0	1	0	0	0	0	14	55	22	61	30	19	36	31	18	8	6	4
chr1	194343801	194343844	AGAT	4	11.0	11.0	1	1	0	0	1	0	1	0	0	1	0	1	0	0	0	1		0	0	1	0	0	0	0	0	8	61	11	72	39	23	38	33	9	4	4	2
chr1	194510321	194510354	AC	2	6.0	17.0	2	1	1	2	0	0	0	1	1	1	1	0	1	1	0	-1	2	0	0	0	1	1	0	0	0	11	58	15	68	34	27	31	34	14	0	11	1
chr1	194859448	194859495	ACAGAG	6	7.0	8.0	1	0	1	0	1	1	0	0	0	0	1	0	0	0	1		-1	0	0	0	0	0	1	0	0	10	59	12	71	39	23	36	32	7	5	5	5
chr1	194895221	194895248	AATG	4	7.0	7.0	1	1	0	1	0	0	0	0	1	1	0	1	0	0	0	1		1	0	0	0	0	0	0	0	3	66	6	77	43	28	38	34	3	0	3	3
chr1	194909654	194909689	AATC	4	9.0	9.0	1	1	0	1	0	0	0	0	1	1	0	1	0	0	0	1		1	0	0	0	0	0	0	0	5	64	9	74	38	27	37	36	8	1	4	1
chr1	194996930	194996973	AGAT	4	12.0	11.0	1	0	1	1	0	0	0	1	0	0	1	0	0	0	1		-1	0	0	0	0	0	0	1	0	4	65	7	76	41	28	37	35	4	0	4	3
chr1	195205516	195205563	AAAG	4	13.0	12.0	1	0	1	0	1	1	0	0	0	1	0	0	0	1	0		1	0	1	0	0	0	0	0	0	19	50	25	58	31	19	31	27	13	10	9	12
chr10	3161233	3161272	AGAT	4	12.0	10.0	2	0	2	0	2	2	0	0	0	1	1	0	0	1	1		-1,1	0	1	0	0	0	1	0	0	17	52	33	50	26	28	29	42	8	8	4	5
chr10	3424409	3424423	AAAAC	5	8.0	3.0	1	1	0	0	1	0	1	0	0	0	1	0	1	0	0	-1		0	0	0	0	0	0	0	1	6	63	11	72	27	26	30	38	6	10	3	10
chr10	3842734	3842785	AAGG	4	9.0	13.0	1	0	1	1	0	0	0	1	0	1	0	0	0	1	0		1	0	0	0	1	0	0	0	0	16	53	24	59	26	27	23	38	9	9	10	9
chr10	4084272	4084319	ACTC	4	11.0	12.0	2	1	1	2	0	0	0	1	1	2	0	1	0	1	0	1	1	1	0	0	1	0	0	0	0	8	61	7	76	35	35	32	47	0	1	1	0
chr10	4134347	4134390	ACAT	4	12.0	11.0	1	0	1	1	0	0	0	1	0	0	1	0	0	0	1		-1	0	0	0	0	0	0	1	0	6	63	8	75	37	27	39	40	3	0	3	2
chr10	4388000	4388011	CCG	3	4.0	4.0	1	1	0	1	0	0	0	0	1	0	1	0	1	0	0	-2		0	0	0	0	1	0	0	0	17	52	33	50	26	24	27	35	8	12	6	13
chr10	4478544	4478603	AATAG	5	12.0		2	2	0	0	2	0	2	0	0	2	0	2	0	0	0	1,1		0	0	2	0	0	0	0	0	15	54	21	62	26	27	21	40	8	9	12	8
chr10	4483637	4483666	AAAAC	5	7.0	6.0	1	1	0	0	1	0	1	0	0	1	0	1	0	0	0	1		0	0	1	0	0	0	0	0	6	63	2	81	28	33	32	44	6	3	1	4
chr10	4651703	4651752	ACATC	5	10.0	10.0	2	0	2	1	1	1	0	1	0	2	0	0	0	2	0		1,1	0	1	0	1	0	0	0	0	8	61	5	78	33	32	31	45	1	4	2	3
chr10	4654405	4654444	AAAT	4	6.0	10.0	1	1	0	1	0	0	0	0	1	1	0	1	0	0	0	1		1	0	0	0	0	0	0	0	13	56	24	59	26	24	24	31	8	12	9	17
chr10	4807631	4807678	AGAT	4	13.0	12.0	3	2	1	1	2	0	2	1	0	2	1	2	0	0	1	1,1	-1	0	0	2	0	0	0	1	0	13	56	18	65	29	30	28	41	5	7	4	7
chr10	4889975	4890002	AC	2	14.0	14.0	1	1	0	1	0	0	0	0	1	1	0	1	0	0	0	3		1	0	0	0	0	0	0	0	23	46	21	62	30	30	26	39	4	6	7	9
chr10	5054828	5054859	AAAT	4	9.0	8.0	1	0	1	0	1	1	0	0	0	0	1	0	0	0	1		-2	0	0	0	0	0	1	0	0	21	48	21	62	31	28	27	41	3	8	6	7
chr10	5313615	5313650	AAT	3	7.0	12.0	2	1	1	2	0	0	0	1	1	2	0	1	0	1	0	1	1	1	0	0	1	0	0	0	0	13	56	13	70	29	30	26	43	5	6	7	5
chr10	5410949	5411008	AAAT	4	9.0	15.0	4	1	3	4	0	0	0	3	1	0	4	0	1	0	3	-1	-1,-1,-1	0	0	0	0	1	0	3	0	21	48	20	63	31	31	27	43	3	5	6	5
chr10	5534578	5534593	AC	2	15.0	8.0	1	1	0	0	1	0	1	0	0	1	0	1	0	0	0	2		0	0	1	0	0	0	0	0	10	59	22	61	32	36	32	46	2	0	1	2
chr10	5567474	5567513	AGAT	4	12.0	10.0	6	4	2	2	4	0	4	2	0	2	4	0	4	2	0	-1,-1,-1,-1	1,1	0	0	0	2	0	0	0	4	6	63	10	73	21	31	26	37	13	5	7	11
chr10	5610863	5610914	AGAT	4	11.0	13.0	4	2	2	2	2	0	2	2	0	4	0	2	0	2	0	1,1	1,1	0	0	2	2	0	0	0	0	11	58	12	71	24	24	26	32	10	12	7	16
chr10	5764028	5764075	AAAT	4	10.0	12.0	3	2	1	3	0	0	0	1	2	0	3	0	2	0	1	-1,-1	-1	0	0	0	0	2	0	1	0	14	55	14	69	28	32	28	40	6	4	5	8
chr10	6107990	6108024	AATAT	5	4.0	7.0	3	1	2	3	0	0	0	2	1	3	0	1	0	2	0	1	1,1	1	0	0	2	0	0	0	0	19	50	22	61	20	26	23	33	12	11	6	15
chr10	6189060	6189103	AATG	4	8.0	11.0	1	0	1	1	0	0	0	1	0	1	0	0	0	1	0		1	0	0	0	1	0	0	0	0	7	62	9	74	30	33	23	44	4	4	6	5
chr10	6340869	6340900	AAAT	4	8.0	8.0	2	0	2	2	0	0	0	2	0	2	0	0	0	2	0		1,1	0	0	0	2	0	0	0	0	10	59	5	78	32	33	27	43	2	4	2	6
chr10	6410652	6410691	AAAT	4	10.0		1	1	0	0	1	0	1	0	0	1	0	1	0	0	0	1		0	0	1	0	0	0	0	0	11	58	23	60	34	35	28	47	0	2	1	2
chr10	6495599	6495634	AAT	3	13.0		1	1	0	0	1	0	1	0	0	1	0	1	0	0	0	2		0	0	1	0	0	0	0	0	20	49	24	59	33	37	28	47	1	0	1	2
chr10	6600465	6600509	AAT	3	5.0	15.0	1	1	0	1	0	0	0	0	1	1	0	1	0	0	0	2		1	0	0	0	0	0	0	0	26	43	22	61	34	37	29	46	0	0	0	3
chr10	6709322	6709373	AGAT	4	13.0	13.0	8	8	0	3	5	0	5	0	3	8	0	8	0	0	0	1,1,1,1,1,1,1,1		3	0	5	0	0	0	0	0	23	46	22	61	28	33	20	41	6	4	9	8
chr10	6731613	6731632	AAAT	4	5.0	5.0	1	0	1	1	0	0	0	1	0	0	1	0	0	0	1		-2	0	0	0	0	0	0	1	0	3	66	8	75	34	36	29	49	0	1	0	0
chr10	6747566	6747605	AAAT	4	11.0		1	1	0	0	1	0	1	0	0	1	0	1	0	0	0	1		0	0	1	0	0	0	0	0	6	63	10	73	29	31	22	43	5	6	7	6
chr10	6757029	6757056	ACAT	4	11.0	7.0	1	1	0	0	1	0	1	0	0	1	0	1	0	0	0	1		0	0	1	0	0	0	0	0	10	59	15	68	30	35	29	45	2	2	1	6
chr10	7002882	7002917	AAAC	4	6.0	9.0	1	0	1	1	0	0	0	1	0	1	0	0	0	1	0		1	0	0	0	1	0	0	0	0	4	65	7	76	20	27	22	33	12	10	8	17
chr10	7239211	7239250	AAAAC	5	8.0	8.0	1	0	1	1	0	0	0	1	0	1	0	0	0	1	0		1	0	0	0	1	0	0	0	0	6	63	13	70	29	34	28	48	3	3	2	2
chr10	7322194	7322243	ATATC	5	9.0	10.0	1	1	0	1	0	0	0	0	1	1	0	1	0	0	0	1		1	0	0	0	0	0	0	0	6	63	9	74	24	31	21	37	8	6	9	13
chr10	7324334	7324373	AAAT	4	6.0	10.0	2	0	2	2	0	0	0	2	0	2	0	0	0	2	0		1,1	0	0	0	2	0	0	0	0	15	54	23	60	29	35	25	42	4	2	5	7
chr10	7967581	7967624	AGAT	4	6.0	11.0	1	0	1	1	0	0	0	1	0	1	0	0	0	1	0		1	0	0	0	1	0	0	0	0	11	58	11	72	26	35	23	37	6	5	5	13
chr10	7986999	7987038	AGAT	4	10.0	10.0	3	0	3	1	2	2	0	1	0	2	1	0	0	2	1		1,1,-1	0	1	0	1	0	1	0	0	2	67	7	76	24	32	19	38	8	8	9	12
chr10	8231210	8231233	AAAC	4	6.0	6.0	2	2	0	2	0	0	0	0	2	2	0	2	0	0	0	1,1		2	0	0	0	0	0	0	0	6	63	7	76	28	23	30	41	6	8	6	7
chr10	8423683	8423727	ACATG	5	6.0	9.0	2	1	1	2	0	0	0	1	1	1	1	0	1	1	0	-1	1	0	0	0	1	1	0	0	0	14	55	22	61	19	34	15	48	1	3	1	6
chr10	8445348	8445413	ACACAT	6	10.0	11.0	1	0	1	1	0	0	0	1	0	1	0	0	0	1	0		1	0	0	0	1	0	0	0	0	17	52	23	60	10	27	11	35	10	11	5	19
chr10	8486740	8486787	AAGT	4		12.0	1	0	1	1	0	0	0	1	0	1	0	0	0	1	0		1	0	0	0	1	0	0	0	0	13	56	8	75	27	39	28	54	0	0	0	1
chr10	8621302	8621353	ACAT	4	13.0	13.0	1	0	1	1	0	0	0	1	0	0	1	0	0	0	1		-1	0	0	0	0	0	0	1	0	17	52	29	54	25	31	17	40	2	6	10	15
chr10	8708504	8708548	AAAAC	5	6.0	9.0	1	1	0	1	0	0	0	0	1	1	0	1	0	0	0	1		1	0	0	0	0	0	0	0	9	60	15	68	24	31	22	45	3	6	5	10
chr10	8769212	8769267	AGAT	4	16.0	14.0	7	5	2	4	3	1	2	1	3	6	1	4	1	2	0	1,1,1,-1,1	1,1	3	1	1	1	0	0	0	1	14	55	21	62	21	32	24	44	6	5	6	11
chr10	8886768	8886822	AAAAC	5	9.0	11.0	1	0	1	1	0	0	0	1	0	0	1	0	0	0	1		-1	0	0	0	0	0	0	1	0	17	52	19	64	24	29	26	47	3	8	4	8
chr10	8967006	8967053	AGAT	4	12.0	12.0	4	1	3	3	1	1	0	2	1	3	1	1	0	2	1	1	1,1,-1	1	0	0	2	0	1	0	0	20	49	30	53	25	32	29	52	2	5	1	3
chr10	9102316	9102360	ATATC	5	11.0	9.0	5	2	3	2	3	1	2	2	0	3	2	2	0	1	2	1,1	-1,-1,1	0	1	2	0	0	0	2	0	4	65	7	76	26	32	24	48	1	5	6	7
chr10	9206382	9206441	ACAGAG	6	8.0	10.0	1	0	1	1	0	0	0	1	0	1	0	0	0	1	0		1	0	0	0	1	0	0	0	0	11	58	6	77	20	35	28	49	7	2	2	6
chr10	9210902	9210964	AGCAGGC	7	8.0	9.0	1	0	1	1	0	0	0	1	0	1	0	0	0	1	0		1	0	0	0	1	0	0	0	0	2	67	1	82	24	36	28	50	3	1	2	5
chr10	9249121	9249168	AGAT	4	13.0	12.0	16	4	12	16	0	0	0	12	4	0	16	0	4	0	12	-1,-1,-1,-1	-1,-1,-1,-1,-1,-1,-1,-1,-1,-1,-1,-1	0	0	0	0	4	0	12	0	7	62	6	77	27	37	29	54	0	0	1	1
chr10	9251531	9251572	AAT	3	11.0		1	0	1	1	0	0	0	1	0	1	0	0	0	1	0		1	0	0	0	1	0	0	0	0	19	50	23	60	24	34	28	51	3	3	2	4
chr10	9309382	9309417	AATG	4	8.0	9.0	1	0	1	1	0	0	0	1	0	1	0	0	0	1	0		1	0	0	0	1	0	0	0	0	1	68	6	77	26	32	29	51	1	6	0	4
chr10	9373744	9373779	ATCC	4	9.0	9.0	1	0	1	1	0	0	0	1	0	1	0	0	0	1	0		1	0	0	0	1	0	0	0	0	7	62	7	76	25	29	25	46	2	8	4	9
chr10	9399177	9399211	AAAAG	5	10.0	7.0	2	1	1	2	0	0	0	1	1	2	0	1	0	1	0	1	1	1	0	0	1	0	0	0	0	12	57	23	60	19	31	20	42	8	7	9	13
chr10	9507144	9507191	AGAT	4	12.0	12.0	2	1	1	1	1	1	0	0	1	2	0	1	0	1	0	1	1	1	1	0	0	0	0	0	0	1	68	6	77	21	31	23	42	6	6	6	13
chr10	9662008	9662087	AAAAC	5	11.0	14.0	4	3	1	3	1	0	1	1	2	3	1	2	1	1	0	1,1,-1	1	1	0	1	1	1	0	0	0	10	59	16	67	21	33	22	43	4	7	5	13
chr10	9940512	9940535	AAAC	4	10.0	6.0	1	0	1	0	1	1	0	0	0	0	1	0	0	0	1		-1	0	0	0	0	0	1	0	0	1	68	1	82	18	25	18	40	7	15	9	17
chr10	10048088	10048123	AAT	3	11.0	12.0	1	1	0	0	1	0	1	0	0	1	0	1	0	0	0	2		0	0	1	0	0	0	0	0	19	50	29	54	25	38	27	53	0	2	0	4
chr10	10078931	10078945	AAAAC	5	3.0	3.0	1	0	1	1	0	0	0	1	0	1	0	0	0	1	0		1	0	0	0	1	0	0	0	0	17	52	16	67	19	35	25	44	6	5	2	13
chr10	10107226	10107275	AGAGC	5	10.0	10.0	1	1	0	1	0	0	0	0	1	1	0	1	0	0	0	1		1	0	0	0	0	0	0	0	9	60	5	78	25	39	27	53	0	1	0	4
chr10	10134581	10134616	AAT	3	14.0	12.0	1	0	1	0	1	1	0	0	0	1	0	0	0	1	0		1	0	1	0	0	0	0	0	0	20	49	21	62	24	38	24	56	1	2	3	1
chr10	10246565	10246624	AAGG	4	11.0	15.0	40	28	12	2	38	10	28	2	0	0	40	0	28	0	12	-1,-1,-1,-1,-1,-1,-1,-1,-1,-1,-1,-1,-1,-1,-1,-1,-1,-1,-1,-1,-1,-1,-1,-1,-1,-1,-1,-1	-1,-1,-1,-1,-1,-1,-1,-5,-1,-1,-1,-1	0	0	0	0	0	10	2	28	19	50	11	72	23	38	22	46	2	2	5	11
chr10	10526152	10526195	AGAT	4	9.0	11.0	2	1	1	1	1	0	1	1	0	2	0	1	0	1	0	1	1	0	0	1	1	0	0	0	0	4	65	5	78	22	35	25	48	3	4	3	9
chr10	10543585	10543610	AC	2	13.0	13.0	1	0	1	0	1	1	0	0	0	1	0	0	0	1	0		1	0	1	0	0	0	0	0	0	22	47	19	64	24	34	22	52	1	6	5	5
chr10	10593026	10593047	AC	2	11.0	11.0	1	1	0	0	1	0	1	0	0	1	0	1	0	0	0	1		0	0	1	0	0	0	0	0	14	55	20	63	23	29	18	42	2	11	9	15
chr10	10657526	10657569	AGAT	4	11.0	11.0	4	2	2	0	4	2	2	0	0	3	1	1	1	2	0	1,-1	1,1	0	2	1	0	0	0	0	1	13	56	19	64	25	38	28	57	0	1	0	0
chr10	10685363	10685402	AAAT	4	8.0	10.0	1	0	1	1	0	0	0	1	0	1	0	0	0	1	0		1	0	0	0	1	0	0	0	0	23	46	22	61	9	34	12	40	4	6	5	15
chr10	10901293	10901325	AAT	3	12.0	11.0	1	1	0	0	1	0	1	0	0	1	0	1	0	0	0	2		0	0	1	0	0	0	0	0	12	57	19	64	16	33	17	44	4	7	7	12
chr10	10919327	10919374	AGAT	4	12.0	12.0	11	8	3	7	4	0	4	3	4	6	5	6	2	0	3	1,1,1,-1,1,-1,1,1	-1,-1,-1	2	0	4	0	2	0	3	0	17	52	19	64	18	34	22	52	0	3	1	2
chr10	10921141	10921176	AAAT	4	9.0	9.0	1	0	1	1	0	0	0	1	0	0	1	0	0	0	1		-1	0	0	0	0	0	0	1	0	10	59	20	63	12	29	15	41	6	8	8	13
chr10	11366923	11366982	ACAGAG	6	7.0	10.0	14	3	11	14	0	0	0	11	3	0	14	0	3	0	11	-1,-1,-1	-1,-1,-1,-1,-1,-2,-1,-1,-1,-1,-1	0	0	0	0	3	0	11	0	5	64	4	79	23	41	27	57	0	0	0	2
chr10	11481814	11481848	AAAAC	5	7.0	7.0	1	1	0	1	0	0	0	0	1	1	0	1	0	0	0	1		1	0	0	0	0	0	0	0	2	67	4	79	23	38	27	55	0	3	0	4
chr10	11836381	11836428	AAAT	4	12.0	12.0	4	0	4	2	2	2	0	2	0	3	1	0	0	3	1		-1,1,1,1	0	1	0	2	0	1	0	0	19	50	25	58	20	36	27	55	3	5	0	4
chr10	12140371	12140412	ACAGAG	6	5.0	7.0	1	0	1	1	0	0	0	1	0	1	0	0	0	1	0		1	0	0	0	1	0	0	0	0	2	67	5	78	14	27	20	41	9	13	8	19
chr10	12168483	12168515	AAT	3	9.0	11.0	1	1	0	0	1	0	1	0	0	1	0	1	0	0	0	1		0	0	1	0	0	0	0	0	17	52	19	64	17	30	17	46	6	10	11	14
chr10	12452053	12452084	AATG	4		8.0	1	0	1	1	0	0	0	1	0	1	0	0	0	1	0		1	0	0	0	1	0	0	0	0	3	66	2	81	17	36	20	50	8	3	8	8
chr10	12537555	12537606	AGAT	4	12.0	13.0	3	2	1	3	0	0	0	1	2	3	0	2	0	1	0	1,1	1	2	0	0	1	0	0	0	0	11	58	12	71	22	35	28	49	3	4	1	9
chr10	12567625	12567672	AAGGAG	6	4.0	8.0	1	0	1	1	0	0	0	1	0	1	0	0	0	1	0		1	0	0	0	1	0	0	0	0	20	49	14	69	21	28	25	54	4	11	4	4
chr10	12637489	12637520	AGAT	4	11.0	11.0	1	1	0	0	1	0	1	0	0	1	0	1	0	0	0	1		0	0	1	0	0	0	0	0	8	61	14	69	18	31	23	47	7	8	5	11
chr10	12667187	12667226	AAAC	4	10.0	10.0	1	0	1	1	0	0	0	1	0	0	1	0	0	0	1		-1	0	0	0	0	0	0	1	0	10	59	9	74	18	27	18	46	8	12	10	11
chr10	12677389	12677432	AGAT	4	10.0	11.0	1	1	0	1	0	0	0	0	1	1	0	1	0	0	0	1		1	0	0	0	0	0	0	0	9	60	9	74	26	36	26	53	0	3	2	4
chr10	12762388	12762439	AGAT	4	12.0	13.0	3	1	2	3	0	0	0	2	1	3	0	1	0	2	0	1	1,1	1	0	0	2	0	0	0	0	12	57	16	67	19	29	23	38	7	10	5	19
chr10	12790871	12790921	ACT	3	15.0	17.0	28	12	16	28	0	0	0	16	12	0	28	0	12	0	16	-1,-1,-1,-1,-1,-1,-1,-1,-1,-1,-1,-1	-1,-1,-1,-1,-1,-1,-1,-1,-1,-1,-1,-1,-1,-1,-1,-1	0	0	0	0	12	0	16	0	19	50	23	60	21	28	23	44	5	11	5	13
chr10	12798764	12798793	AAT	3	10.0	10.0	1	1	0	1	0	0	0	0	1	0	1	0	1	0	0	-2		0	0	0	0	1	0	0	0	11	58	15	68	16	33	14	44	10	6	14	13
chr10	12835665	12835712	AGAT	4	12.0	12.0	4	2	2	3	1	0	1	2	1	4	0	2	0	2	0	1,1	1,1	1	0	1	2	0	0	0	0	6	63	13	70	21	29	22	48	5	10	6	9
chr10	12902112	12902147	ACATAT	6	5.0	6.0	1	1	0	1	0	0	0	0	1	1	0	1	0	0	0	1		1	0	0	0	0	0	0	0	3	66	2	81	20	35	21	47	6	4	7	10
chr10	13035917	13035940	AAAT	4	12.0	6.0	5	1	4	0	5	4	1	0	0	0	5	0	1	0	4	-1	-1,-1,-1,-1	0	0	0	0	0	4	0	1	9	60	11	72	23	37	27	50	3	2	1	7
chr10	13715390	13715417	AAAC	4	6.0	7.0	1	0	1	1	0	0	0	1	0	1	0	0	0	1	0		1	0	0	0	1	0	0	0	0	4	65	5	78	18	32	18	38	16	5	14	11
chr10	13982692	13982716	AAAAC	5	5.0	5.0	1	0	1	1	0	0	0	1	0	1	0	0	0	1	0		1	0	0	0	1	0	0	0	0	7	62	13	70	26	28	21	35	8	8	12	13
chr10	13994988	13995035	AGAT	4	15.0	12.0	11	7	4	3	8	2	6	2	1	6	5	5	2	1	3	1,-1,1,1,1,1,-1	-1,-1,-1,1	1	1	4	0	0	1	2	2	7	62	15	68	25	27	27	38	9	9	6	10
chr10	14077866	14077893	ATCC	4	13.0	7.0	4	2	2	0	4	2	2	0	0	1	3	1	1	0	2	-1,1	-1,-1	0	0	1	0	0	2	0	1	5	64	10	73	33	33	31	46	1	3	2	2
chr10	14189680	14189735	AGAT	4	11.0	14.0	3	0	3	3	0	0	0	3	0	0	3	0	0	0	3		-1,-1,-1	0	0	0	0	0	0	3	0	10	59	11	72	28	25	25	31	6	11	8	17
chr10	14191789	14191824	AAAC	4	9.0	9.0	1	0	1	1	0	0	0	1	0	1	0	0	0	1	0		1	0	0	0	1	0	0	0	0	5	64	18	65	27	29	26	37	7	7	7	11
chr10	14672799	14672838	AATG	4	6.0	10.0	1	0	1	1	0	0	0	1	0	1	0	0	0	1	0		1	0	0	0	1	0	0	0	0	11	58	24	59	27	33	26	46	6	4	5	3
chr10	14760712	14760755	AAAT	4	4.0	11.0	1	0	1	1	0	0	0	1	0	1	0	0	0	1	0		1	0	0	0	1	0	0	0	0	11	58	22	61	32	32	28	42	2	4	4	6
chr10	15411883	15411906	AAAC	4	6.0	6.0	1	0	1	0	1	1	0	0	0	0	1	0	0	0	1		-2	0	0	0	0	0	1	0	0	5	64	2	81	27	31	19	44	7	6	12	4
chr10	15477822	15477841	ACAT	4	15.0	5.0	3	2	1	0	3	1	2	0	0	0	3	0	2	0	1	-1,-1	-1	0	0	0	0	0	1	0	2	12	57	19	64	29	37	28	46	5	0	3	2
chr10	15664059	15664090	AC	2		16.0	2	0	2	1	1	1	0	1	0	1	1	0	0	1	1		1,-3	0	1	0	0	0	0	1	0	21	48	19	64	33	34	32	49	0	2	0	1
chr10	15884294	15884329	ATC	3	15.0	12.0	1	1	0	0	1	0	1	0	0	1	0	1	0	0	0	1		0	0	1	0	0	0	0	0	2	67	6	77	24	33	24	36	9	3	8	14
chr10	15913841	15913888	ACAT	4	12.0	11.0	1	0	1	1	0	0	0	1	0	0	1	0	0	0	1		-1	0	0	0	0	0	0	1	0	11	58	3	80	32	34	29	46	1	2	3	4
chr10	16025664	16025691	AAAT	4	7.0	7.0	1	0	1	0	1	1	0	0	0	1	0	0	0	1	0		1	0	1	0	0	0	0	0	0	4	65	6	77	30	34	27	42	5	2	6	6
chr10	16032717	16032764	AAAG	4	12.0	12.0	1	1	0	1	0	0	0	0	1	1	0	1	0	0	0	1		1	0	0	0	0	0	0	0	17	52	25	58	33	36	33	47	2	0	0	1
chr10	16046262	16046313	AGAT	4	13.0	13.0	1	0	1	0	1	1	0	0	0	1	0	0	0	1	0		1	0	1	0	0	0	0	0	0	21	48	22	61	33	29	32	39	2	7	1	9
chr10	16086963	16086990	AAAC	4	7.0	7.0	1	0	1	1	0	0	0	1	0	1	0	0	0	1	0		1	0	0	0	1	0	0	0	0	5	64	8	75	33	36	32	46	2	0	1	2
chr10	16215952	16215993	ACACAT	6	7.0	7.0	1	1	0	0	1	0	1	0	0	1	0	1	0	0	0	1		0	0	1	0	0	0	0	0	7	62	9	74	32	31	24	38	3	4	10	10
chr10	16226726	16226757	ACAT	4	8.0	8.0	1	0	1	1	0	0	0	1	0	1	0	0	0	1	0		1	0	0	0	1	0	0	0	0	4	65	2	81	35	34	34	48	0	1	0	0
chr10	16288705	16288722	AC	2	9.0	9.0	1	1	0	1	0	0	0	0	1	1	0	1	0	0	0	1		1	0	0	0	0	0	0	0	17	52	20	63	28	29	21	37	7	6	13	11
chr10	16598461	16598510	AATAC	5	8.0	10.0	2	0	2	2	0	0	0	2	0	2	0	0	0	2	0		1,1	0	0	0	2	0	0	0	0	15	54	15	68	32	33	27	39	3	2	7	9
chr10	16646535	16646570	AAAT	4	9.0	9.0	2	2	0	0	2	0	2	0	0	2	0	2	0	0	0	1,1		0	0	2	0	0	0	0	0	4	65	6	77	35	35	34	47	0	0	0	1
chr10	16769905	16769943	AAT	3	15.0	13.0	1	1	0	0	1	0	1	0	0	1	0	1	0	0	0	1		0	0	1	0	0	0	0	0	22	47	23	60	34	34	33	44	1	1	1	4
chr10	16867930	16867973	AGAT	4	11.0	11.0	2	1	1	2	0	0	0	1	1	1	1	1	0	0	1	1	-1	1	0	0	0	0	0	1	0	4	65	11	72	32	30	27	41	3	5	7	7
chr10	16872886	16872937	AGAT	4	11.0	13.0	5	2	3	2	3	1	2	2	0	3	2	1	1	2	1	1,-1	1,-1,1	0	1	1	1	0	0	1	1	14	55	16	67	34	34	33	44	1	1	1	4
chr10	16936301	16936352	AGAT	4	13.0	13.0	9	6	3	3	6	1	5	2	1	6	3	5	1	1	2	1,-1,1,1,1,1	-1,1,-1	1	0	4	1	0	1	1	1	9	60	15	68	34	35	34	47	1	0	0	1
chr10	17033999	17034050	AGAT	4	14.0	13.0	6	4	2	3	3	0	3	2	1	1	5	1	3	0	2	-1,-2,1,-2	-1,-1	0	0	1	0	1	0	2	2	8	61	11	72	26	27	30	35	9	8	4	13
chr10	17243537	17243580	AGAT	4	13.0	11.0	3	0	3	0	3	3	0	0	0	1	2	0	0	1	2		-1,1,-1	0	1	0	0	0	2	0	0	7	62	10	73	40	35	34	43	0	0	0	0
chr10	17246656	17246679	AGAT	4	11.0	6.0	3	2	1	0	3	1	2	0	0	3	0	2	0	1	0	1,1	1	0	1	2	0	0	0	0	0	12	57	14	69	31	33	27	36	9	2	7	7
chr10	17700094	17700132	AAT	3	13.0		1	1	0	1	0	0	0	0	1	0	1	0	1	0	0	-2		0	0	0	0	1	0	0	0	21	48	28	55	39	37	29	44	0	1	2	0
chr10	17903368	17903406	AAT	3		13.0	2	1	1	2	0	0	0	1	1	0	2	0	1	0	1	-1	-1	0	0	0	0	1	0	1	0	11	58	12	71	31	28	29	37	8	10	2	7
chr10	17985126	17985149	AAAT	4	9.0	6.0	1	0	1	0	1	1	0	0	0	1	0	0	0	1	0		1	0	1	0	0	0	0	0	0	7	62	6	77	28	30	28	24	13	8	3	18
chr10	18302221	18302252	AAAC	4	5.0	8.0	1	1	0	1	0	0	0	0	1	0	1	0	1	0	0	-1		0	0	0	0	1	0	0	0	6	63	5	78	44	38	29	35	0	0	1	2
chr10	18551501	18551548	AGAT	4	11.0	12.0	6	1	5	5	1	1	0	4	1	4	2	1	0	3	2	1	1,1,-2,1,-1	1	0	0	3	0	1	1	0	10	59	9	74	35	26	22	32	9	11	10	7
chr10	18636086	18636125	AATG	4	8.0	10.0	1	0	1	0	1	1	0	0	0	1	0	0	0	1	0		1	0	1	0	0	0	0	0	0	2	67	2	81	43	36	30	36	1	1	2	3
chr10	18840650	18840689	AGAT	4	10.0	10.0	4	2	2	3	1	1	0	1	2	3	1	1	1	2	0	-1,1	1,1	1	1	0	1	1	0	0	0	4	65	5	78	34	36	26	36	9	4	3	4
chr10	18902488	18902515	AAAT	4	10.0	7.0	1	1	0	0	1	0	1	0	0	0	1	0	1	0	0	-1		0	0	0	0	0	0	0	1	7	62	10	73	24	30	25	29	18	10	4	12
chr10	18984527	18984562	AGAT	4	12.0	9.0	3	2	1	0	3	1	2	0	0	1	2	1	1	0	1	2,-1	-1	0	0	1	0	0	1	0	1	14	55	11	72	38	37	28	38	5	3	1	2
chr10	19201648	19201695	AGAT	4	15.0	12.0	4	0	4	1	3	3	0	1	0	3	1	0	0	3	1		1,1,1,-1	0	2	0	1	0	1	0	0	9	60	17	66	31	27	21	30	12	13	8	10
chr10	19240064	19240099	AACT	4	12.0	9.0	8	3	5	0	8	5	3	0	0	7	1	2	1	5	0	1,-1,1	1,1,1,1,1	0	5	2	0	0	0	0	1	1	68	6	77	38	39	27	40	5	1	2	0
chr10	19268432	19268481	AAAAC	5	9.0	10.0	1	0	1	1	0	0	0	1	0	1	0	0	0	1	0		1	0	0	0	1	0	0	0	0	13	56	19	64	35	38	24	32	8	2	5	8
chr10	19475930	19475981	AGAT	4	13.0	13.0	4	3	1	1	3	0	3	1	0	3	1	3	0	0	1	1,1,1	-1	0	0	3	0	0	0	1	0	17	52	27	56	38	36	28	39	5	4	1	1
chr10	19496994	19497037	AGAT	4	11.0	11.0	1	1	0	0	1	0	1	0	0	1	0	1	0	0	0	1		0	0	1	0	0	0	0	0	6	63	11	72	36	34	25	31	7	6	4	9
chr10	19627333	19627368	AACT	4	11.0	9.0	4	4	0	0	4	0	4	0	0	1	3	1	3	0	0	-1,-1,-1,1		0	0	1	0	0	0	0	3	7	62	9	74	34	34	23	30	9	6	6	10
chr10	19636105	19636154	AAAAC	5	9.0	10.0	1	1	0	1	0	0	0	0	1	1	0	1	0	0	0	1		1	0	0	0	0	0	0	0	9	60	9	74	39	36	26	36	4	4	3	4
chr10	19653396	19653435	AAACC	5	8.0	8.0	2	0	2	2	0	0	0	2	0	2	0	0	0	2	0		1,1	0	0	0	2	0	0	0	0	2	67	2	81	36	34	27	36	7	6	2	4
chr10	20408432	20408461	AGC	3	10.0	10.0	20	14	6	0	20	6	14	0	0	20	0	14	0	6	0	1,1,1,1,1,1,1,1,1,1,1,1,1,1	1,1,1,1,1,1	0	6	14	0	0	0	0	0	0	69	0	83	40	33	24	34	0	0	1	0
chr10	20577508	20577547	AAAT	4	10.0	10.0	1	0	1	0	1	1	0	0	0	1	0	0	0	1	0		1	0	1	0	0	0	0	0	0	14	55	16	67	38	31	24	32	2	2	1	2
chr10	20588618	20588653	AGAT	4	8.0	9.0	1	1	0	1	0	0	0	0	1	1	0	1	0	0	0	1		1	0	0	0	0	0	0	0	5	64	11	72	44	34	29	35	2	2	2	1
chr10	20617793	20617836	AGAT	4	12.0	11.0	2	2	0	0	2	0	2	0	0	1	1	1	1	0	0	-2,1		0	0	1	0	0	0	0	1	9	60	15	68	45	34	27	35	0	0	0	1
chr10	20666049	20666088	AAAT	4	13.0	10.0	2	2	0	0	2	0	2	0	0	1	1	1	1	0	0	-1,1		0	0	1	0	0	0	0	1	13	56	24	59	34	20	17	21	6	10	8	13
chr10	20816449	20816480	AAAC	4	8.0	8.0	1	1	0	1	0	0	0	0	1	1	0	1	0	0	0	1		1	0	0	0	0	0	0	0	0	69	3	80	27	21	18	24	13	9	7	10
chr10	20864198	20864245	AGAT	4	12.0	12.0	2	1	1	0	2	1	1	0	0	2	0	1	0	1	0	1	1	0	1	1	0	0	0	0	0	11	58	21	62	39	28	24	34	1	2	1	0
chr10	20971876	20971915	AGAT	4	10.0		1	0	1	1	0	0	0	1	0	1	0	0	0	1	0		1	0	0	0	1	0	0	0	0	5	64	13	70	27	19	22	23	13	11	3	11
chr10	21049649	21049682	AC	2	17.0		3	1	2	0	3	2	1	0	0	3	0	1	0	2	0	1	1,1	0	2	1	0	0	0	0	0	21	48	26	57	34	24	20	29	6	6	5	5
chr10	21183238	21183285	AAAT	4	12.0	12.0	4	1	3	2	2	2	0	1	1	2	2	0	1	2	1	-1	1,1,-1	0	1	0	1	1	1	0	0	15	54	21	62	27	17	20	21	13	13	5	13
chr10	21260304	21260338	AAAAC	5	7.0	7.0	1	1	0	1	0	0	0	0	1	1	0	1	0	0	0	1		1	0	0	0	0	0	0	0	4	65	2	81	37	30	26	33	4	1	0	1
chr10	21271285	21271324	AAAT	4	10.0	10.0	1	0	1	0	1	1	0	0	0	0	1	0	0	0	1		-1	0	0	0	0	0	1	0	0	19	50	20	63	37	26	22	31	6	11	10	9
chr10	21457843	21457878	ATCC	4	9.0	9.0	1	1	0	0	1	0	1	0	0	1	0	1	0	0	0	1		0	0	1	0	0	0	0	0	1	68	4	79	30	25	20	29	13	12	12	11
chr10	21596601	21596630	ACC	3	10.0	10.0	1	0	1	1	0	0	0	1	0	0	1	0	0	0	1		-2	0	0	0	0	0	0	1	0	3	66	6	77	36	34	25	34	7	3	7	6
chr10	21675183	21675222	ACTC	4	10.0	10.0	1	0	1	1	0	0	0	1	0	1	0	0	0	1	0		1	0	0	0	1	0	0	0	0	7	62	10	73	23	24	26	30	20	13	6	10
chr10	21761075	21761109	AAGAG	5	7.0	7.0	1	1	0	0	1	0	1	0	0	0	1	0	1	0	0	-1		0	0	0	0	0	0	0	1	12	57	10	73	26	29	24	26	17	8	8	14
chr10	21769678	21769753	AGAT	4	19.0	19.0	23	10	13	8	15	10	5	3	5	2	21	1	9	1	12	1,-1,-1,-1,-1,-1,-1,-1,-1,-1	-1,-1,-1,-1,-1,-1,-1,-1,-1,-1,1,-1,-1	1	1	0	0	4	9	3	5	18	51	23	60	37	31	27	29	6	6	5	11
chr10	21939250	21939289	AAGAG	5	8.0	8.0	1	1	0	0	1	0	1	0	0	1	0	1	0	0	0	1		0	0	1	0	0	0	0	0	19	50	24	59	33	31	27	30	10	6	5	10
chr10	22653275	22653318	AAAG	4	11.0	11.0	2	2	0	0	2	0	2	0	0	2	0	2	0	0	0	1,1		0	0	2	0	0	0	0	0	12	57	20	63	40	35	32	39	3	2	0	1
chr10	22661642	22661677	AGAT	4	9.0	9.0	1	0	1	1	0	0	0	1	0	1	0	0	0	1	0		1	0	0	0	1	0	0	0	0	10	59	7	76	32	29	19	28	11	8	13	12
chr10	22833193	22833216	AAAC	4	6.0	6.0	1	1	0	1	0	0	0	0	1	1	0	1	0	0	0	1		1	0	0	0	0	0	0	0	0	69	0	83	31	28	23	34	12	9	9	6
chr10	22841389	22841423	AAAAC	5	7.0	7.0	1	1	0	1	0	0	0	0	1	0	1	0	1	0	0	-1		0	0	0	0	1	0	0	0	4	65	11	72	29	28	23	25	14	9	9	15
chr10	22961129	22961176	AGAT	4	12.0	12.0	4	3	1	2	2	1	1	0	2	2	2	2	1	0	1	1,-1,1	-1	1	0	1	0	1	1	0	0	14	55	17	66	32	30	23	35	11	7	9	5
chr10	23114767	23114796	AAGAG	5	6.0	6.0	1	1	0	0	1	0	1	0	0	1	0	1	0	0	0	1		0	0	1	0	0	0	0	0	20	49	23	60	43	33	29	38	0	4	3	2
chr10	23273345	23273396	AGAT	4	14.0	13.0	2	1	1	1	1	0	1	1	0	1	1	1	0	0	1	1	-1	0	0	1	0	0	0	1	0	21	48	24	59	43	37	32	40	0	0	0	0
chr10	23290179	23290196	AT	2	9.0	9.0	1	1	0	1	0	0	0	0	1	1	0	1	0	0	0	1		1	0	0	0	0	0	0	0	10	59	15	68	36	29	21	35	7	8	11	5
chr10	23411259	23411303	AAAAC	5	9.0	9.0	1	1	0	1	0	0	0	0	1	1	0	1	0	0	0	1		1	0	0	0	0	0	0	0	10	59	17	66	29	32	23	32	14	5	9	8
chr10	23416456	23416515	AGATAT	6	10.0	10.0	7	2	5	6	1	0	1	5	1	3	4	0	2	3	2	-1,-1	1,-1,1,-2,1	0	0	0	3	1	0	2	1	11	58	18	65	28	25	21	31	15	12	11	9
chr10	23852445	23852480	AAAAGG	6	6.0	6.0	2	2	0	0	2	0	2	0	0	0	2	0	2	0	0	-3,-3		0	0	0	0	0	0	0	2	2	67	4	79	29	26	23	24	16	11	9	14
chr10	23896999	23897048	AACAC	5	10.0	10.0	1	0	1	1	0	0	0	1	0	1	0	0	0	1	0		1	0	0	0	1	0	0	0	0	10	59	7	76	43	36	32	39	0	1	0	1
chr10	23902094	23902133	ACGC	4	10.0	10.0	1	0	1	1	0	0	0	1	0	1	0	0	0	1	0		1	0	0	0	1	0	0	0	0	1	68	5	78	40	33	31	38	3	4	1	2
chr10	24047679	24047710	AAAC	4	8.0	8.0	1	0	1	1	0	0	0	1	0	0	1	0	0	0	1		-1	0	0	0	0	0	0	1	0	4	65	1	82	34	35	31	37	9	2	1	3
chr10	24386163	24386217	AAAAT	5	11.0	11.0	1	0	1	1	0	0	0	1	0	0	1	0	0	0	1		-1	0	0	0	0	0	0	1	0	21	48	26	57	35	28	25	32	8	9	7	8
chr10	24402259	24402297	AAC	3	13.0	13.0	1	1	0	1	0	0	0	0	1	1	0	1	0	0	0	1		1	0	0	0	0	0	0	0	7	62	8	75	39	27	34	32	6	5	3	6
chr10	24524538	24524553	AAAC	4	4.0	4.0	1	0	1	1	0	0	0	1	0	1	0	0	0	1	0		1	0	0	0	1	0	0	0	0	6	63	2	81	29	30	22	24	14	7	10	16
chr10	24618970	24619001	AAAC	4	8.0	8.0	1	1	0	1	0	0	0	0	1	1	0	1	0	0	0	1		1	0	0	0	0	0	0	0	7	62	5	78	21	45	21	54	6	3	0	2
chr10	24637868	24637911	AAAT	4	11.0	11.0	3	2	1	2	1	0	1	1	1	1	2	0	2	1	0	-1,-1	1	0	0	0	1	1	0	0	1	16	53	8	75	31	28	27	33	12	9	5	7
chr10	24653670	24653693	AG	2	12.0	12.0	1	0	1	1	0	0	0	1	0	0	1	0	0	0	1		-1	0	0	0	0	0	0	1	0	8	61	8	75	31	26	21	27	12	11	11	13
chr10	24673498	24673517	AAAC	4	5.0	5.0	1	0	1	1	0	0	0	1	0	0	1	0	0	0	1		-1	0	0	0	0	0	0	1	0	3	66	6	77	39	29	28	32	4	8	4	8
chr10	24753939	24753988	AACAT	5	10.0	10.0	3	2	1	3	0	0	0	1	2	3	0	2	0	1	0	1,1	2	2	0	0	1	0	0	0	0	14	55	21	62	28	22	22	30	15	15	10	10
chr10	24809458	24809505	AGAT	4	12.0	12.0	2	1	1	1	1	1	0	0	1	2	0	1	0	1	0	1	1	1	1	0	0	0	0	0	0	8	61	14	69	40	30	28	35	3	7	4	5
chr10	24844312	24844365	AAAAAC	6	9.0	9.0	3	0	3	3	0	0	0	3	0	2	1	0	0	2	1		1,1,-2	0	0	0	2	0	0	1	0	9	60	14	69	39	35	32	37	4	2	0	3
chr10	24848256	24848311	AGAT	4	15.0	14.0	1	1	0	0	1	0	1	0	0	1	0	1	0	0	0	1		0	0	1	0	0	0	0	0	22	47	22	61	31	28	24	31	12	9	8	9
chr10	24870510	24870525	AC	2	8.0	8.0	1	0	1	1	0	0	0	1	0	0	1	0	0	0	1		-3	0	0	0	0	0	0	1	0	13	56	12	71	29	23	19	25	7	10	5	8
chr10	25074543	25074568	AC	2	13.0	13.0	1	0	1	1	0	0	0	1	0	1	0	0	0	1	0		1	0	0	0	1	0	0	0	0	20	49	25	58	35	27	23	30	1	6	1	3
chr10	25083845	25083900	AGAT	4	14.0	14.0	4	1	3	4	0	0	0	3	1	0	4	0	1	0	3	-1	-1,-1,-1	0	0	0	0	1	0	3	0	17	52	26	57	31	26	19	26	5	7	5	7
chr10	25156180	25156227	AGAT	4	12.0	12.0	2	0	2	1	1	1	0	1	0	2	0	0	0	2	0		1,1	0	1	0	1	0	0	0	0	9	60	13	70	28	25	21	26	8	8	3	7
chr10	25230105	25230160	AAAG	4		14.0	1	0	1	1	0	0	0	1	0	1	0	0	0	1	0		1	0	0	0	1	0	0	0	0	22	47	23	60	36	32	20	31	0	1	4	2
chr10	25557339	25557382	AGAT	4	11.0	11.0	3	1	2	3	0	0	0	2	1	2	1	0	1	2	0	-1	1,1	0	0	0	2	1	0	0	0	4	65	7	76	33	35	25	33	9	6	3	6
chr10	25560185	25560236	AGAT	4	13.0	13.0	6	4	2	6	0	0	0	2	4	4	2	3	1	1	1	-1,1,1,1	1,-1	3	0	0	1	1	0	1	0	12	57	17	66	33	31	24	34	9	10	4	5
chr10	25611835	25611866	AAAC	4	8.0	8.0	3	1	2	3	0	0	0	2	1	1	2	0	1	1	1	-1	1,-1	0	0	0	1	1	0	1	0	2	67	5	78	37	29	25	35	4	2	3	1
chr10	25685366	25685407	ACATAT	6	7.0	7.0	1	1	0	1	0	0	0	0	1	1	0	1	0	0	0	1		1	0	0	0	0	0	0	0	10	59	14	69	41	29	36	35	4	2	2	2
chr10	25712105	25712152	AGAT	4	12.0	12.0	3	2	1	3	0	0	0	1	2	3	0	2	0	1	0	1,1	1	2	0	0	1	0	0	0	0	10	59	11	72	34	26	23	31	8	5	4	4
chr10	25712716	25712737	AC	2	11.0	11.0	1	1	0	1	0	0	0	0	1	1	0	1	0	0	0	1		1	0	0	0	0	0	0	0	10	59	14	69	38	37	26	29	6	5	1	9
chr10	25720169	25720219	AGC	3	17.0	17.0	19	7	12	19	0	0	0	12	7	18	1	7	0	11	1	2,2,2,2,2,2,2	-1,2,2,2,2,2,2,2,2,2,2,2	7	0	0	11	0	0	1	0	4	65	5	78	36	40	24	35	7	2	3	4
chr10	25860260	25860281	AC	2	11.0	11.0	1	1	0	0	1	0	1	0	0	1	0	1	0	0	0	1		0	0	1	0	0	0	0	0	17	52	25	58	36	33	22	32	8	9	5	6
chr10	26056285	26056319	AATGT	5	7.0	7.0	1	1	0	1	0	0	0	0	1	1	0	1	0	0	0	1		1	0	0	0	0	0	0	0	3	66	5	78	31	31	18	29	13	11	9	9
chr10	26229352	26229395	AGAT	4	11.0	11.0	4	2	2	3	1	0	1	2	1	2	2	1	1	1	1	1,-1	-1,1	1	0	0	1	0	0	1	1	9	60	8	75	32	32	19	21	12	10	8	17
chr10	26369129	26369158	ACCACGGAGC	10	3.0	3.0	1	1	0	0	1	0	1	0	0	1	0	1	0	0	0	1		0	0	1	0	0	0	0	0	3	66	6	77	35	35	24	31	9	7	3	7
chr10	26603993	26604040	AGAT	4	12.0	12.0	6	4	2	4	2	0	2	2	2	4	2	2	2	2	0	-1,1,1,-1	1,1	0	0	2	2	2	0	0	0	13	56	12	71	34	36	24	32	10	6	3	6
chr10	26633033	26633072	AAAAT	5	8.0	8.0	1	1	0	0	1	0	1	0	0	1	0	1	0	0	0	1		0	0	1	0	0	0	0	0	20	49	21	62	40	38	24	34	4	4	3	4
chr10	26804268	26804312	AAAAC	5	9.0	9.0	1	0	1	0	1	1	0	0	0	0	1	0	0	0	1		-1	0	0	0	0	0	1	0	0	5	64	4	79	31	36	20	24	13	7	6	14
chr10	26816618	26816632	AAAAG	5	3.0	3.0	1	1	0	1	0	0	0	0	1	0	1	0	1	0	0	-1		0	0	0	0	1	0	0	0	4	65	18	65	40	41	23	32	4	1	4	6
chr10	27108954	27109005	AAGG	4	13.0	13.0	7	5	2	7	0	0	0	2	5	5	2	3	2	2	0	-1,1,1,1,-1	1,1	3	0	0	2	2	0	0	0	11	58	10	73	36	39	20	32	8	3	7	6
chr10	27137459	27137494	AAAT	4	9.0	9.0	1	0	1	1	0	0	0	1	0	0	1	0	0	0	1		-1	0	0	0	0	0	0	1	0	14	55	15	68	42	40	26	36	2	2	1	2
chr10	27288420	27288452	AAC	3	11.0	11.0	2	0	2	2	0	0	0	2	0	2	0	0	0	2	0		1,1	0	0	0	2	0	0	0	0	3	66	3	80	29	30	23	28	15	12	4	10
chr10	27372467	27372506	AAAT	4	10.0	10.0	1	1	0	1	0	0	0	0	1	1	0	1	0	0	0	1		1	0	0	0	0	0	0	0	4	65	5	78	29	31	20	21	15	11	7	16
chr10	27634295	27634312	AC	2	9.0	9.0	1	1	0	1	0	0	0	0	1	1	0	1	0	0	0	1		1	0	0	0	0	0	0	0	5	64	9	74	34	31	20	21	10	11	7	17
chr10	27741368	27741411	AAAT	4	9.0	11.0	2	2	0	2	0	0	0	0	2	2	0	2	0	0	0	1,1		2	0	0	0	0	0	0	0	15	54	24	59	33	35	23	29	11	7	4	9
chr10	27988826	27988861	ACAG	4	12.0	9.0	1	0	1	0	1	1	0	0	0	0	1	0	0	0	1		-1	0	0	0	0	0	1	0	0	11	58	8	75	32	31	19	25	13	10	8	12
chr10	28020295	28020346	AAAT	4		13.0	8	3	5	7	1	1	0	4	3	1	7	0	3	1	4	-1,-1,-1	-1,-1,1,-1,-1	0	1	0	0	3	0	4	0	20	49	25	58	43	34	21	36	3	7	6	1
chr10	28048463	28048486	AAT	3	11.0	8.0	8	3	5	0	8	5	3	0	0	8	0	3	0	5	0	1,1,1	1,1,1,1,1	0	5	3	0	0	0	0	0	8	61	8	75	41	33	18	23	5	8	9	14
chr10	28348877	28348924	AGAT	4	11.0	12.0	3	2	1	2	1	1	0	0	2	2	1	2	0	0	1	1,2	-1	2	0	0	0	0	1	0	0	9	60	13	70	45	41	27	35	1	0	0	1
chr10	28474882	28474929	AGAT	4	11.0	12.0	2	2	0	2	0	0	0	0	2	2	0	2	0	0	0	1,1		2	0	0	0	0	0	0	0	8	61	14	69	46	39	25	33	0	2	2	3
chr10	28497650	28497682	ATC	3		11.0	1	1	0	1	0	0	0	0	1	0	1	0	1	0	0	-2		0	0	0	0	1	0	0	0	4	65	8	75	39	32	22	27	7	9	5	9
chr10	28565635	28565690	AGAT	4		14.0	4	1	3	4	0	0	0	3	1	2	2	0	1	2	1	-1	1,-1,1	0	0	0	2	1	0	1	0	13	56	20	63	39	33	24	31	6	8	3	5
chr10	28610388	28610431	AGAT	4	11.0	11.0	3	2	1	2	1	1	0	0	2	1	2	1	1	0	1	1,-1	-1	1	0	0	0	1	1	0	0	13	56	22	61	39	38	25	32	6	3	2	4
chr10	28669692	28669741	AAAAC	5	13.0	10.0	3	1	2	1	2	1	1	1	0	1	2	0	1	1	1	-1	1,-1	0	0	0	1	0	1	0	1	10	59	8	75	40	37	24	33	4	4	3	4
chr10	28734623	28734640	AC	2	9.0	9.0	1	0	1	1	0	0	0	1	0	1	0	0	0	1	0		1	0	0	0	1	0	0	0	0	13	56	9	74	37	35	22	30	7	6	5	7
chr10	28844917	28844938	AC	2	11.0	11.0	1	1	0	0	1	0	1	0	0	1	0	1	0	0	0	1		0	0	1	0	0	0	0	0	16	53	17	66	39	36	23	29	5	5	4	8
chr10	28926785	28926816	AAAC	4	2.0	8.0	1	1	0	1	0	0	0	0	1	1	0	1	0	0	0	3		1	0	0	0	0	0	0	0	6	63	8	75	41	39	25	36	3	2	2	1
chr10	29162982	29163021	AGAT	4	8.0	10.0	11	4	7	11	0	0	0	7	4	11	0	4	0	7	0	1,1,1,1	1,1,2,1,1,1,1	4	0	0	7	0	0	0	0	10	59	20	63	36	27	17	27	8	14	10	10
chr10	29290641	29290672	AAAT	4	8.0		1	1	0	0	1	0	1	0	0	1	0	1	0	0	0	1		0	0	1	0	0	0	0	0	13	56	23	60	29	33	21	24	15	8	6	13
chr10	29412607	29412662	AGAT	4	15.0	14.0	2	1	1	2	0	0	0	1	1	0	2	0	1	0	1	-1	-1	0	0	0	0	1	0	1	0	17	52	25	58	40	38	23	34	4	3	4	3
chr10	29450946	29450978	AGG	3	11.0	11.0	1	0	1	0	1	1	0	0	0	0	1	0	0	0	1		-1	0	0	0	0	0	1	0	0	6	63	10	73	44	39	24	33	0	2	3	4
chr10	29462893	29462927	AAAAG	5	7.0	7.0	1	0	1	1	0	0	0	1	0	1	0	0	0	1	0		1	0	0	0	1	0	0	0	0	12	57	26	57	36	38	23	32	8	3	4	5
chr10	29571442	29571489	AAAT	4	12.0	12.0	2	1	1	1	1	0	1	1	0	1	1	0	1	1	0	-1	1	0	0	0	1	0	0	0	1	25	44	21	62	41	38	24	34	3	3	3	3
chr10	29645137	29645156	AC	2	10.0	10.0	1	0	1	1	0	0	0	1	0	1	0	0	0	1	0		1	0	0	0	1	0	0	0	0	6	63	5	78	31	30	24	28	13	11	3	9
chr10	29876588	29876647	AAGAG	5	12.0	12.0	3	3	0	1	2	0	2	0	1	2	1	2	1	0	0	1,2,-1		1	0	1	0	0	0	0	1	15	54	16	67	36	35	22	31	8	6	5	6
chr10	30133549	30133592	AGAT	4	11.0	11.0	2	2	0	1	1	0	1	0	1	2	0	2	0	0	0	1,1		1	0	1	0	0	0	0	0	22	47	28	55	31	32	19	23	13	9	8	14
chr10	30232968	30233019	ACAT	4	13.0	13.0	1	0	1	1	0	0	0	1	0	1	0	0	0	1	0		1	0	0	0	1	0	0	0	0	14	55	21	62	41	37	24	31	3	3	3	6
chr10	30281150	30281189	AGAT	4	10.0	10.0	2	1	1	1	1	0	1	1	0	2	0	1	0	1	0	1	1	0	0	1	1	0	0	0	0	13	56	13	70	36	37	22	35	6	3	6	4
chr10	30323348	30323387	AAAT	4	10.0	10.0	1	1	0	1	0	0	0	0	1	1	0	1	0	0	0	1		1	0	0	0	0	0	0	0	17	52	23	60	38	39	23	37	4	1	5	2
chr10	30351923	30351958	ACT	3	12.0	12.0	2	0	2	0	2	2	0	0	0	2	0	0	0	2	0		1,1	0	2	0	0	0	0	0	0	14	55	13	70	40	40	27	33	2	0	1	6
chr10	30385214	30385265	AACT	4	12.0	13.0	2	2	0	2	0	0	0	0	2	2	0	2	0	0	0	1,1		2	0	0	0	0	0	0	0	5	64	9	74	30	34	18	32	12	7	9	8
chr10	30679243	30679274	AGAT	4	8.0	8.0	1	0	1	1	0	0	0	1	0	1	0	0	0	1	0		1	0	0	0	1	0	0	0	0	15	54	12	71	37	33	23	37	5	8	4	3
chr10	30683841	30683872	AAAC	4	9.0	8.0	1	0	1	0	1	1	0	0	0	1	0	0	0	1	0		1	0	1	0	0	0	0	0	0	4	65	3	80	34	35	21	37	8	6	6	3
chr10	30981275	30981322	ACAGAG	6	10.0	8.0	2	2	0	2	0	0	0	0	2	2	0	2	0	0	0	1,1		2	0	0	0	0	0	0	0	12	57	16	67	40	36	29	38	2	3	0	2
chr10	31115981	31116046	ACATAT	6	11.0	11.0	3	2	1	2	1	1	0	0	2	2	1	1	1	1	0	-1,1	1	1	1	0	0	1	0	0	0	11	58	7	76	37	33	24	30	5	6	5	10
chr10	31116656	31116695	AGAT	4	10.0	10.0	2	2	0	1	1	0	1	0	1	2	0	2	0	0	0	1,1		1	0	1	0	0	0	0	0	2	67	9	74	31	36	23	37	11	3	6	3
chr10	31177170	31177217	AGAT	4	11.0	12.0	4	3	1	4	0	0	0	1	3	4	0	3	0	1	0	1,1,1	1	3	0	0	1	0	0	0	0	6	63	4	79	41	38	27	40	1	1	2	0
chr10	31263110	31263145	AAC	3	12.0	12.0	1	0	1	1	0	0	0	1	0	0	1	0	0	0	1		-1	0	0	0	0	0	0	1	0	6	63	3	80	39	37	27	37	3	2	2	3
chr10	31568748	31568789	AAT	3	14.0	14.0	1	0	1	1	0	0	0	1	0	0	1	0	0	0	1		-2	0	0	0	0	0	0	1	0	16	53	24	59	41	39	28	40	1	0	1	0
chr10	31622028	31622063	AAAT	4	9.0	9.0	1	0	1	1	0	0	0	1	0	1	0	0	0	1	0		1	0	0	0	1	0	0	0	0	7	62	6	77	29	34	19	31	13	5	10	9
chr10	31696673	31696712	AGAT	4	10.0	10.0	2	2	0	1	1	0	1	0	1	2	0	2	0	0	0	1,1		1	0	1	0	0	0	0	0	5	64	8	75	41	39	28	39	1	0	0	0
chr10	31702212	31702251	AGAT	4	10.0	10.0	1	1	0	1	0	0	0	0	1	1	0	1	0	0	0	1		1	0	0	0	0	0	0	0	9	60	14	69	33	34	19	34	10	6	9	5
chr10	31741200	31741251	AGAT	4	13.0	13.0	4	2	2	1	3	2	1	0	1	4	0	2	0	2	0	1,1	1,1	1	2	1	0	0	0	0	0	12	57	16	67	43	40	28	37	0	0	0	2
chr10	32614786	32614820	AAACC	5	7.0	7.0	1	0	1	1	0	0	0	1	0	0	1	0	0	0	1		-1	0	0	0	0	0	0	1	0	1	68	1	82	38	35	24	34	5	5	4	5
chr10	32623667	32623706	AAAT	4	10.0	10.0	1	0	1	1	0	0	0	1	0	0	1	0	0	0	1		-1	0	0	0	0	0	0	1	0	9	60	22	61	28	27	19	28	15	13	9	11
chr10	32649129	32649180	AGAT	4	13.0	13.0	3	1	2	3	0	0	0	2	1	3	0	1	0	2	0	2	1,1	1	0	0	2	0	0	0	0	7	62	15	68	40	29	33	34	4	2	4	4
chr10	32730810	32730853	AGAT	4	11.0	11.0	15	10	5	1	14	4	10	1	0	14	1	10	0	4	1	1,1,1,1,1,1,1,1,1,1	-1,1,1,1,1	0	4	10	0	0	0	1	0	16	53	19	64	39	37	27	35	4	3	1	4
chr10	32860066	32860101	AAAT	4	9.0	9.0	1	1	0	1	0	0	0	0	1	1	0	1	0	0	0	1		1	0	0	0	0	0	0	0	7	62	7	76	42	39	27	35	1	1	1	4
chr10	32864402	32864465	AGAT	4	16.0	16.0	9	3	6	7	2	1	1	5	2	3	6	2	1	1	5	1,-1,1	-1,-1,1,-1,-5,-1	1	0	1	1	1	1	4	0	20	49	23	60	37	36	27	35	6	4	1	4
chr10	33473830	33473869	AAAT	4	10.0	10.0	1	1	0	1	0	0	0	0	1	1	0	1	0	0	0	1		1	0	0	0	0	0	0	0	15	54	14	69	36	34	24	31	7	6	4	8
chr10	33627016	33627055	AGAT	4	10.0	10.0	1	1	0	0	1	0	1	0	0	0	1	0	1	0	0	-1		0	0	0	0	0	0	0	1	8	61	11	72	42	39	28	35	1	1	0	4
chr10	33792153	33792212	AAAAC	5	12.0	12.0	1	1	0	1	0	0	0	0	1	0	1	0	1	0	0	-1		0	0	0	0	1	0	0	0	10	59	18	65	35	36	25	35	8	4	3	4
chr10	33847180	33847247	AGAT	4	12.0	17.0	28	14	14	25	3	2	1	12	13	1	27	0	14	1	13	-3,-2,-1,-1,-1,-1,-1,-2,-1,-1,-2,-1,-2,-1	-2,-3,-3,-2,-3,4,-1,-1,-2,-1,-2,-1,-4,-1	0	1	0	0	13	1	12	1	17	52	31	52	28	31	20	24	14	9	8	15
chr10	34046076	34046127	AGAT	4	13.0	13.0	6	4	2	4	2	2	0	0	4	4	2	2	2	2	0	1,-1,1,-1	1,1	2	2	0	0	2	0	0	0	8	61	19	64	32	29	22	20	9	11	6	16
chr10	34062345	34062384	AAAT	4	10.0	10.0	2	2	0	1	1	0	1	0	1	2	0	2	0	0	0	1,1		1	0	1	0	0	0	0	0	6	63	4	79	45	40	27	36	0	0	1	1
chr10	34064629	34064656	AC	2	14.0	14.0	1	0	1	1	0	0	0	1	0	1	0	0	0	1	0		1	0	0	0	1	0	0	0	0	22	47	26	57	42	40	28	41	0	0	0	0
chr10	34100785	34100820	AAAT	4	9.0	9.0	1	0	1	0	1	1	0	0	0	0	1	0	0	0	1		-1	0	0	0	0	0	1	0	0	23	46	24	59	36	32	21	25	6	8	7	16
chr10	34104570	34104589	AATAT	5	4.0	4.0	1	1	0	1	0	0	0	0	1	1	0	1	0	0	0	1		1	0	0	0	0	0	0	0	9	60	21	62	42	40	27	40	0	0	1	1
chr10	34179409	34179450	AAAGGG	6	7.0	7.0	1	0	1	0	1	1	0	0	0	1	0	0	0	1	0		1	0	1	0	0	0	0	0	0	10	59	16	67	31	35	25	30	11	5	3	11
chr10	34273986	34274045	AACC	4	13.0	15.0	20	8	12	20	0	0	0	12	8	0	20	0	8	0	12	-1,-1,-1,-1,-1,-1,-1,-1	-1,-1,-1,-1,-1,-1,-1,-1,-1,-1,-1,-1	0	0	0	0	8	0	12	0	4	65	10	73	42	38	28	39	0	2	0	2
chr10	34397488	34397511	AC	2		12.0	1	1	0	1	0	0	0	0	1	1	0	1	0	0	0	1		1	0	0	0	0	0	0	0	21	48	23	60	35	29	25	38	7	11	3	3
chr10	34423285	34423320	AAAT	4	9.0	9.0	1	1	0	1	0	0	0	0	1	0	1	0	1	0	0	-1		0	0	0	0	1	0	0	0	4	65	4	79	40	37	26	38	2	3	2	3
chr10	34604851	34604894	AAAT	4	11.0	11.0	1	0	1	0	1	1	0	0	0	1	0	0	0	1	0		1	0	1	0	0	0	0	0	0	22	47	22	61	40	39	25	37	2	1	3	4
chr10	34634679	34634726	ACAT	4	12.0	12.0	3	1	2	3	0	0	0	2	1	2	1	1	0	1	1	1	-1,1	1	0	0	1	0	0	1	0	11	58	9	74	41	40	28	41	1	0	0	0
chr10	34722071	34722118	AGAT	4	13.0	12.0	4	3	1	2	2	1	1	0	2	2	2	1	2	1	0	1,-1,-1	1	0	1	1	0	2	0	0	0	19	50	23	60	41	39	27	40	1	1	1	1
chr10	34808206	34808257	AGAT	4		13.0	2	0	2	1	1	1	0	1	0	2	0	0	0	2	0		1,1	0	1	0	1	0	0	0	0	17	52	27	56	34	32	23	28	8	8	5	13
chr10	35021330	35021364	AAAAC	5	8.0	7.0	4	4	0	4	0	0	0	0	4	0	4	0	4	0	0	-1,-1,-1,-1		0	0	0	0	4	0	0	0	5	64	7	76	42	39	28	41	0	1	0	0
chr10	35112011	35112054	ACAT	4	11.0	11.0	1	1	0	0	1	0	1	0	0	0	1	0	1	0	0	-1		0	0	0	0	0	0	0	1	5	64	11	72	38	35	23	35	4	5	5	6
chr10	35119136	35119179	AAAT	4	11.0	11.0	2	1	1	0	2	1	1	0	0	2	0	1	0	1	0	1	1	0	1	1	0	0	0	0	0	21	48	17	66	36	34	21	31	6	6	7	10
chr10	35559756	35559799	AAAT	4	14.0	11.0	1	0	1	0	1	1	0	0	0	0	1	0	0	0	1		-1	0	0	0	0	0	1	0	0	8	61	14	69	36	33	23	29	6	7	5	12
chr10	35646482	35646525	AGAT	4	11.0	11.0	2	1	1	1	1	1	0	0	1	2	0	1	0	1	0	1	1	1	1	0	0	0	0	0	0	0	69	6	77	42	40	28	40	0	0	0	1
chr10	35659447	35659486	AGAT	4	11.0	10.0	1	1	0	0	1	0	1	0	0	1	0	1	0	0	0	1		0	0	1	0	0	0	0	0	7	62	7	76	32	35	24	37	10	5	4	4
chr10	35811327	35811370	AGAT	4	12.0	12.0	8	6	2	6	2	1	1	1	5	6	2	4	2	2	0	-1,1,1,1,1,-1	1,1	4	1	0	1	1	0	0	1	11	58	15	68	42	39	28	39	0	1	0	2
chr10	35961615	35961662	AAAT	4	12.0	12.0	5	5	0	4	1	0	1	0	4	4	1	4	1	0	0	1,1,1,1,-1		3	0	1	0	1	0	0	0	14	55	27	56	37	37	26	34	5	3	2	7
chr10	36047281	36047328	AGAT	4	11.0	12.0	2	1	1	2	0	0	0	1	1	2	0	1	0	1	0	1	1	1	0	0	1	0	0	0	0	10	59	13	70	38	31	24	32	4	9	4	9
chr10	36066629	36066654	AC	2	13.0	13.0	1	0	1	1	0	0	0	1	0	1	0	0	0	1	0		1	0	0	0	1	0	0	0	0	13	56	22	61	38	38	26	40	4	2	2	1
chr10	36211064	36211123	AGAT	4	15.0	15.0	10	7	3	7	3	1	2	2	5	5	5	3	4	2	1	2,1,1,-1,-1,-1,-1	1,-1,1	1	0	2	2	4	1	0	0	24	45	20	63	41	40	28	40	1	0	0	1
chr10	36585404	36585435	ACAG	4	8.0		1	1	0	0	1	0	1	0	0	0	1	0	1	0	0	-1		0	0	0	0	0	0	0	1	7	62	1	82	39	39	25	37	3	1	3	4
chr10	36663688	36663731	ACAT	4	11.0	11.0	1	0	1	1	0	0	0	1	0	1	0	0	0	1	0		1	0	0	0	1	0	0	0	0	8	61	9	74	30	33	22	37	12	7	6	4
chr10	36664731	36664744	AG	2	7.0	7.0	2	2	0	0	2	0	2	0	0	2	0	2	0	0	0	1,1		0	0	2	0	0	0	0	0	5	64	6	77	41	40	27	40	1	0	1	1
chr10	36709645	36709692	AGAT	4	13.0	13.0	4	1	3	3	1	1	0	2	1	0	4	0	1	0	3	-1	-1,-1,-1	0	0	0	0	1	1	2	0	12	57	16	67	31	32	22	31	11	8	6	10
chr10	36763140	36763171	AACC	4	8.0	8.0	1	1	0	1	0	0	0	0	1	1	0	1	0	0	0	1		1	0	0	0	0	0	0	0	1	68	4	79	35	31	25	33	7	9	3	8
chr10	36959334	36959365	AAAT	4	8.0	8.0	1	0	1	0	1	1	0	0	0	0	1	0	0	0	1		-1	0	0	0	0	0	1	0	0	12	57	13	70	32	29	16	32	10	11	12	9
chr10	37092236	37092279	AGAT	4	12.0	12.0	74	45	29	73	1	0	1	29	44	0	74	0	45	0	29	-1,-1,-1,-1,-1,-1,-1,-1,-1,-1,-1,-1,-1,-1,-1,-1,-1,-1,-1,-1,-1,-1,-1,-1,-1,-1,-1,-1,-1,-1,-1,-1,-1,-1,-1,-1,-1,-1,-1,-1,-1,-1,-1,-1,-1	-1,-1,-1,-1,-1,-1,-1,-1,-1,-1,-1,-1,-1,-1,-1,-1,-1,-1,-1,-1,-1,-1,-1,-1,-1,-1,-1,-1,-1	0	0	0	0	44	0	29	1	11	58	7	76	31	34	20	32	11	6	8	9
chr10	37280853	37280912	AGAT	4		15.0	2	1	1	2	0	0	0	1	1	1	1	1	0	0	1	2	-1	1	0	0	0	0	0	1	0	20	49	17	66	35	32	21	31	7	8	7	10
chr10	37588781	37588808	AAAT	4	7.0	7.0	1	1	0	1	0	0	0	0	1	1	0	1	0	0	0	1		1	0	0	0	0	0	0	0	2	67	1	82	35	35	24	37	7	5	4	4
chr10	37603484	37603519	AAAG	4	9.0	9.0	1	1	0	1	0	0	0	0	1	1	0	1	0	0	0	1		1	0	0	0	0	0	0	0	14	55	22	61	32	32	20	33	10	8	8	8
chr10	37635787	37635828	AAT	3	14.0	14.0	2	1	1	2	0	0	0	1	1	0	2	0	1	0	1	-2	-1	0	0	0	0	1	0	1	0	18	51	21	62	29	31	20	34	13	9	8	7
chr10	37748384	37748416	AAC	3	11.0	11.0	1	0	1	1	0	0	0	1	0	1	0	0	0	1	0		1	0	0	0	1	0	0	0	0	3	66	5	78	33	36	23	33	9	4	5	8
chr10	37809416	37809459	AGAT	4	11.0	11.0	1	1	0	0	1	0	1	0	0	1	0	1	0	0	0	1		0	0	1	0	0	0	0	0	6	63	12	71	38	34	24	33	8	4	6	4
chr10	37855442	37855485	AAGG	4	11.0	11.0	1	1	0	0	1	0	1	0	0	1	0	1	0	0	0	1		0	0	1	0	0	0	0	0	17	52	27	56	35	37	26	34	7	2	3	7
chr10	37918864	37918907	AGAT	4	12.0	11.0	2	0	2	2	0	0	0	2	0	0	2	0	0	0	2		-1,-1	0	0	0	0	0	0	2	0	8	61	18	65	34	35	24	32	8	5	4	9
chr10	38300339	38300363	AAAAT	5	5.0	5.0	1	1	0	1	0	0	0	0	1	1	0	1	0	0	0	1		1	0	0	0	0	0	0	0	14	55	23	60	29	34	24	32	13	6	4	9
chr10	38362133	38362180	AGAT	4	12.0	12.0	3	3	0	3	0	0	0	0	3	1	2	1	2	0	0	1,-1,-1		1	0	0	0	2	0	0	0	9	60	16	67	30	30	23	30	12	10	5	11
chr10	38443590	38443637	AAAT	4	12.0		1	0	1	0	1	1	0	0	0	0	1	0	0	0	1		-1	0	0	0	0	0	1	0	0	22	47	14	69	42	35	24	31	7	4	5	3
chr10	38560903	38560926	AGAT	4	6.0	6.0	1	1	0	1	0	0	0	0	1	1	0	1	0	0	0	1		1	0	0	0	0	0	0	0	1	68	1	82	33	33	22	34	5	4	4	5
chr10	38578435	38578498	AGAT	4	14.0	16.0	13	6	7	11	2	1	1	6	5	1	12	0	6	1	6	-1,-1,-1,-1,-1,-1	-1,-1,-1,1,-1,-1,-1	0	1	0	0	5	0	6	1	16	53	20	63	34	37	21	35	4	0	5	4
chr10	38589424	38589471	AGAT	4	12.0	12.0	1	0	1	1	0	0	0	1	0	0	1	0	0	0	1		-1	0	0	0	0	0	0	1	0	6	63	7	76	28	27	20	29	10	10	6	10
chr10	38635273	38635311	AAT	3	14.0	13.0	2	0	2	0	2	2	0	0	0	2	0	0	0	2	0		1,1	0	2	0	0	0	0	0	0	21	48	24	59	22	21	20	29	4	11	3	6
chr10	38720528	38720577	AAAAC	5	10.0	10.0	2	0	2	1	1	1	0	1	0	2	0	0	0	2	0		1,1	0	1	0	1	0	0	0	0	3	66	9	74	18	24	16	26	8	8	7	9
chr10	38779073	38779120	AGAT	4	13.0	12.0	1	1	0	0	1	0	1	0	0	1	0	1	0	0	0	1		0	0	1	0	0	0	0	0	13	56	12	71	23	32	22	31	3	0	1	4
chr10	38803034	38803061	AATG	4	7.0	7.0	1	1	0	1	0	0	0	0	1	1	0	1	0	0	0	1		1	0	0	0	0	0	0	0	9	60	18	65	23	29	21	31	3	3	2	4
chr10	39094176	39094210	AATAT	5	7.0	7.0	2	0	2	2	0	0	0	2	0	1	1	0	0	1	1		1,-1	0	0	0	1	0	0	1	0	16	53	24	59	20	24	17	27	6	8	6	8
chr10	39269109	39269160	AAAG	4	13.0	13.0	1	1	0	0	1	0	1	0	0	1	0	1	0	0	0	1		0	0	1	0	0	0	0	0	15	54	22	61	43	30	32	30	6	4	1	2
chr10	39306245	39306268	AAAT	4	6.0	6.0	1	1	0	1	0	0	0	0	1	1	0	1	0	0	0	1		1	0	0	0	0	0	0	0	4	65	7	76	36	26	24	22	13	8	9	10
chr10	39424390	39424445	AAGG	4	14.0	14.0	1	1	0	1	0	0	0	0	1	1	0	1	0	0	0	1		1	0	0	0	0	0	0	0	16	53	11	72	46	32	32	30	3	2	1	2
chr10	39434543	39434574	AATC	4	8.0	8.0	1	0	1	0	1	1	0	0	0	1	0	0	0	1	0		1	0	1	0	0	0	0	0	0	3	66	2	81	46	33	31	29	3	1	2	3
chr10	39625327	39625361	AGGATGC	7	5.0	5.0	1	1	0	0	1	0	1	0	0	1	0	1	0	0	0	2		0	0	1	0	0	0	0	0	2	67	5	78	44	29	30	31	5	5	3	1
chr10	39686023	39686062	AAAAG	5	8.0	8.0	1	0	1	0	1	1	0	0	0	1	0	0	0	1	0		1	0	1	0	0	0	0	0	0	4	65	10	73	34	28	21	22	15	6	12	10
chr10	39850563	39850598	ACAT	4	9.0	9.0	1	1	0	1	0	0	0	0	1	1	0	1	0	0	0	1		1	0	0	0	0	0	0	0	6	63	18	65	40	31	28	27	9	3	5	5
chr10	39982368	39982415	AAAT	4	12.0	12.0	2	1	1	2	0	0	0	1	1	2	0	1	0	1	0	1	1	1	0	0	1	0	0	0	0	11	58	15	68	37	32	25	27	12	2	8	5
chr10	40027861	40027888	AC	2	14.0	14.0	1	1	0	1	0	0	0	0	1	1	0	1	0	0	0	1		1	0	0	0	0	0	0	0	19	50	27	56	45	34	32	28	4	0	1	4
chr10	40271019	40271046	AAAT	4	7.0	7.0	1	0	1	1	0	0	0	1	0	1	0	0	0	1	0		1	0	0	0	1	0	0	0	0	10	59	18	65	35	28	29	27	14	6	4	5
chr10	40309089	40309110	AC	2	11.0	11.0	1	0	1	1	0	0	0	1	0	1	0	0	0	1	0		1	0	0	0	1	0	0	0	0	16	53	13	70	55	23	41	17	6	1	2	3
chr10	40333480	40333515	AAAC	4	9.0	9.0	4	3	1	4	0	0	0	1	3	1	3	1	2	0	1	-1,-1,1	-1	1	0	0	0	2	0	1	0	3	66	5	78	36	28	24	24	13	6	9	8
chr10	40520163	40520206	AGAT	4	11.0	11.0	7	5	2	6	1	0	1	2	4	5	2	4	1	1	1	1,-1,1,1,1	-1,1	3	0	1	1	1	0	1	0	3	66	12	71	40	30	30	32	9	4	3	0
chr10	40545959	40546003	AATCT	5		9.0	1	1	0	1	0	0	0	0	1	1	0	1	0	0	0	1		1	0	0	0	0	0	0	0	15	54	17	66	40	29	25	31	9	5	8	1
chr10	40952773	40952816	AGAT	4	11.0	11.0	2	1	1	1	1	1	0	0	1	1	1	0	1	1	0	-2	1	0	1	0	0	1	0	0	0	13	56	13	70	39	32	28	29	9	2	5	4
chr10	40985790	40985813	AAC	3	8.0	8.0	1	1	0	1	0	0	0	0	1	1	0	1	0	0	0	1		1	0	0	0	0	0	0	0	4	65	4	79	45	31	30	27	4	3	3	3
chr10	41010085	41010132	AAAT	4	13.0	12.0	3	1	2	2	1	0	1	2	0	1	2	1	0	0	2	1	-1,-1	0	0	1	0	0	0	2	0	15	54	28	55	39	30	25	22	10	4	8	8
chr10	41033720	41033759	ACAT	4	10.0	10.0	1	1	0	0	1	0	1	0	0	1	0	1	0	0	0	1		0	0	1	0	0	0	0	0	8	61	13	70	34	28	27	18	15	6	6	12
chr10	41208438	41208461	AAAC	4	6.0	6.0	1	1	0	1	0	0	0	0	1	0	1	0	1	0	0	-2		0	0	0	0	1	0	0	0	2	67	7	76	46	29	29	22	3	5	4	8
chr10	41325703	41325752	AACAG	5	10.0	10.0	1	0	1	1	0	0	0	1	0	1	0	0	0	1	0		1	0	0	0	1	0	0	0	0	2	67	14	69	44	33	34	31	4	0	0	0
chr10	41356382	41356401	AAAC	4	5.0	5.0	1	1	0	1	0	0	0	0	1	1	0	1	0	0	0	1		1	0	0	0	0	0	0	0	0	69	5	78	37	24	21	26	11	9	13	7
chr10	41526676	41526725	AAAAC	5	10.0	10.0	2	1	1	2	0	0	0	1	1	1	1	0	1	1	0	-2	1	0	0	0	1	1	0	0	0	6	63	11	72	44	33	33	27	7	1	0	3
chr10	41557452	41557483	AGAT	4	8.0	8.0	2	1	1	2	0	0	0	1	1	2	0	1	0	1	0	1	1	1	0	0	1	0	0	0	0	22	47	24	59	38	28	30	21	13	6	3	9
chr10	41591174	41591201	AATG	4	7.0	7.0	1	1	0	1	0	0	0	0	1	1	0	1	0	0	0	1		1	0	0	0	0	0	0	0	6	63	4	79	36	28	22	22	15	6	11	8
chr10	41785849	41785887	AAC	3	13.0	13.0	7	3	4	0	7	4	3	0	0	7	0	3	0	4	0	1,2,2	2,2,2,2	0	4	3	0	0	0	0	0	3	66	9	74	46	34	32	30	5	0	1	0
chr10	41877977	41878020	AAAT	4	11.0		2	0	2	1	1	1	0	1	0	1	1	0	0	1	1		-2,1	0	1	0	0	0	0	1	0	19	50	30	53	49	32	29	26	2	2	4	4
chr10	42084744	42084799	AGAT	4	14.0	14.0	5	3	2	3	2	0	2	2	1	3	2	1	2	2	0	-1,1,-1	1,1	0	0	1	2	1	0	0	1	21	48	29	54	48	32	30	28	3	2	3	2
chr10	42488472	42488511	AATG	4	10.0	10.0	2	2	0	2	0	0	0	0	2	2	0	2	0	0	0	1,1		2	0	0	0	0	0	0	0	9	60	11	72	37	26	24	23	13	8	9	7
chr10	42751023	42751058	ACAGAG	6	6.0	6.0	1	0	1	1	0	0	0	1	0	1	0	0	0	1	0		1	0	0	0	1	0	0	0	0	7	62	9	74	45	30	33	26	5	4	0	4
chr10	42823250	42823293	AGAT	4	13.0	11.0	7	3	4	2	5	3	2	1	1	4	3	2	1	2	2	-1,1,1	-1,-1,1,1	1	2	1	0	0	1	1	1	5	64	11	72	50	34	32	30	0	0	1	0
chr10	42935654	42935701	AATG	4	12.0	12.0	1	0	1	1	0	0	0	1	0	1	0	0	0	1	0		1	0	0	0	1	0	0	0	0	10	59	15	68	28	27	23	25	22	7	10	5
chr10	43135710	43135721	AC	2	6.0	6.0	1	0	1	0	1	1	0	0	0	0	1	0	0	0	1		-1	0	0	0	0	0	1	0	0	0	69	0	83	49	34	32	30	1	0	1	0
chr10	43139294	43139337	ATCC	4	11.0	11.0	5	1	4	5	0	0	0	4	1	0	5	0	1	0	4	-1	-1,-1,-1,-1	0	0	0	0	1	0	4	0	5	64	5	78	42	29	30	24	8	5	3	6
chr10	43154694	43154741	ACATAT	6	8.0	8.0	4	4	0	0	4	0	4	0	0	4	0	4	0	0	0	1,1,1,1		0	0	4	0	0	0	0	0	7	62	4	79	48	34	32	30	2	0	1	0
chr10	43271057	43271096	AAAT	4	10.0	10.0	1	0	1	0	1	1	0	0	0	1	0	0	0	1	0		1	0	1	0	0	0	0	0	0	4	65	7	76	36	27	26	25	14	7	7	5
chr10	43312929	43312960	AATC	4	8.0	8.0	2	1	1	2	0	0	0	1	1	2	0	1	0	1	0	1	1	1	0	0	1	0	0	0	0	5	64	8	75	37	26	31	26	13	8	2	4
chr10	43325146	43325193	ACAG	4	12.0	12.0	1	1	0	0	1	0	1	0	0	0	1	0	1	0	0	-1		0	0	0	0	0	0	0	1	7	62	13	70	48	32	32	30	2	2	1	1
chr10	43384011	43384042	ACAT	4	8.0	8.0	1	1	0	0	1	0	1	0	0	0	1	0	1	0	0	-2		0	0	0	0	0	0	0	1	3	66	2	81	50	33	30	27	0	1	3	4
chr10	43472140	43472183	AGAT	4	10.0	11.0	5	3	2	5	0	0	0	2	3	5	0	3	0	2	0	1,1,1	1,1	3	0	0	2	0	0	0	0	8	61	16	67	38	34	23	32	9	4	6	2
chr10	43534049	43534092	ATCC	4	11.0	11.0	1	0	1	0	1	1	0	0	0	1	0	0	0	1	0		1	0	1	0	0	0	0	0	0	9	60	21	62	45	20	40	23	8	3	4	5
chr10	43554951	43554990	AAAT	4	10.0	10.0	2	0	2	2	0	0	0	2	0	2	0	0	0	2	0		1,1	0	0	0	2	0	0	0	0	13	56	11	72	41	21	40	23	12	2	4	4
chr10	43614922	43614961	ACAT	4	10.0	10.0	1	0	1	1	0	0	0	1	0	0	1	0	0	0	1		-1	0	0	0	0	0	0	1	0	11	58	12	71	46	30	33	25	7	2	2	3
chr10	43661009	43661040	ACAT	4	8.0	8.0	1	1	0	1	0	0	0	0	1	1	0	1	0	0	0	1		1	0	0	0	0	0	0	0	0	69	3	80	51	30	33	27	1	1	1	0
chr10	43844831	43844878	AGAT	4	11.0	12.0	1	0	1	1	0	0	0	1	0	1	0	0	0	1	0		1	0	0	0	1	0	0	0	0	2	67	3	80	41	23	27	17	8	7	7	10
chr10	43922561	43922588	AGAT	4	7.0	7.0	1	1	0	0	1	0	1	0	0	1	0	1	0	0	0	1		0	0	1	0	0	0	0	0	5	64	4	79	36	22	30	20	13	8	7	11
chr10	43968141	43968175	AAGAG	5	7.0	7.0	1	1	0	1	0	0	0	0	1	1	0	1	0	0	0	1		1	0	0	0	0	0	0	0	12	57	24	59	48	30	34	27	1	0	0	0
chr10	44119515	44119549	AAAAT	5	7.0	7.0	1	1	0	1	0	0	0	0	1	1	0	1	0	0	0	1		1	0	0	0	0	0	0	0	23	46	24	59	44	26	33	27	9	7	1	0
chr10	44124479	44124508	AC	2	15.0	15.0	2	0	2	0	2	2	0	0	0	2	0	0	0	2	0		1,1	0	2	0	0	0	0	0	0	16	53	26	57	46	25	28	22	7	8	6	5
chr10	44331207	44331262	AGAT	4	13.0	14.0	2	0	2	0	2	2	0	0	0	0	2	0	0	0	2		-1,-1	0	0	0	0	0	2	0	0	16	53	20	63	40	29	24	19	13	4	10	8
chr10	44447303	44447326	AAT	3	8.0	8.0	1	1	0	1	0	0	0	0	1	1	0	1	0	0	0	1		1	0	0	0	0	0	0	0	9	60	11	72	44	29	26	20	9	4	8	7
chr10	44496851	44496883	AAT	3	11.0	11.0	1	1	0	1	0	0	0	0	1	1	0	1	0	0	0	1		1	0	0	0	0	0	0	0	20	49	21	62	47	29	31	26	6	4	3	1
chr10	44509710	44509749	AAAT	4	10.0	10.0	1	1	0	1	0	0	0	0	1	0	1	0	1	0	0	-2		0	0	0	0	1	0	0	0	11	58	25	58	38	25	27	21	15	8	7	6
chr10	44707499	44707542	AGAT	4	11.0	11.0	2	2	0	1	1	0	1	0	1	2	0	2	0	0	0	1,1		1	0	1	0	0	0	0	0	10	59	8	75	53	33	33	27	0	0	1	0
chr10	44828032	44828067	AAAC	4	9.0	9.0	1	0	1	0	1	1	0	0	0	0	1	0	0	0	1		-1	0	0	0	0	0	1	0	0	6	63	1	82	41	24	25	26	12	9	9	2
chr10	44885096	44885147	AAGG	4	13.0	13.0	2	1	1	1	1	1	0	0	1	0	2	0	1	0	1	-1	-1	0	0	0	0	1	1	0	0	17	52	30	53	33	26	28	21	17	7	6	6
chr10	45011851	45011894	AAAT	4	11.0	11.0	3	1	2	0	3	2	1	0	0	3	0	1	0	2	0	1	1,1	0	2	1	0	0	0	0	0	14	55	18	65	47	30	32	26	3	3	1	1
chr10	45014835	45014874	AACC	4	10.0	10.0	2	1	1	2	0	0	0	1	1	1	1	0	1	1	0	-3	1	0	0	0	1	1	0	0	0	1	68	1	82	32	28	32	22	18	5	1	5
chr10	45180344	45180383	AAAAC	5		8.0	1	1	0	1	0	0	0	0	1	1	0	1	0	0	0	1		1	0	0	0	0	0	0	0	2	67	1	82	34	28	26	25	17	5	7	5
chr10	45186496	45186539	AGAT	4	12.0	11.0	1	0	1	1	0	0	0	1	0	0	1	0	0	0	1		-1	0	0	0	0	0	0	1	0	9	60	14	69	37	20	26	19	14	14	7	11
chr10	45342807	45342842	AAAC	4	9.0	9.0	1	1	0	0	1	0	1	0	0	1	0	1	0	0	0	1		0	0	1	0	0	0	0	0	4	65	1	82	44	29	32	24	7	4	2	6
chr10	45381905	45381936	AGAT	4	8.0	8.0	1	0	1	1	0	0	0	1	0	1	0	0	0	1	0		1	0	0	0	1	0	0	0	0	1	68	5	78	34	25	23	24	17	9	10	6
chr10	45505037	45505072	AGAT	4	9.0	9.0	4	4	0	4	0	0	0	0	4	4	0	4	0	0	0	1,1,1,1		4	0	0	0	0	0	0	0	4	65	6	77	33	24	23	19	18	10	10	11
chr10	45514254	45514281	AC	2	14.0	14.0	1	0	1	1	0	0	0	1	0	1	0	0	0	1	0		1	0	0	0	1	0	0	0	0	18	51	25	58	39	30	26	26	10	4	6	4
chr10	45554338	45554389	AGAT	4	12.0	13.0	1	1	0	1	0	0	0	0	1	1	0	1	0	0	0	1		1	0	0	0	0	0	0	0	4	65	8	75	35	31	23	25	10	6	7	11
chr10	45858464	45858515	AGAT	4	12.0	13.0	1	0	1	1	0	0	0	1	0	1	0	0	0	1	0		1	0	0	0	1	0	0	0	0	15	54	18	65	36	29	26	26	4	6	2	8
chr10	45939263	45939302	AAAT	4	9.0	10.0	1	1	0	1	0	0	0	0	1	1	0	1	0	0	0	1		1	0	0	0	0	0	0	0	17	52	21	62	27	22	21	27	13	13	7	7
chr10	45978364	45978433	AGAGC	5	14.0	14.0	1	1	0	1	0	0	0	0	1	0	1	0	1	0	0	-1		0	0	0	0	1	0	0	0	24	45	25	58	35	31	26	29	4	4	2	5
chr10	46021708	46021747	AGAT	4	10.0	10.0	1	1	0	1	0	0	0	0	1	1	0	1	0	0	0	1		1	0	0	0	0	0	0	0	9	60	11	72	29	30	23	24	11	6	8	16
chr10	46059082	46059117	AAAT	4	9.0	9.0	1	0	1	1	0	0	0	1	0	1	0	0	0	1	0		1	0	0	0	1	0	0	0	0	16	53	12	71	44	32	30	30	1	0	1	1
chr10	46113660	46113719	ACCTAT	6	10.0	10.0	1	1	0	1	0	0	0	0	1	1	0	1	0	0	0	1		1	0	0	0	0	0	0	0	18	51	12	71	44	31	34	29	3	1	1	2
chr10	46115168	46115227	AAAT	4	14.0	15.0	1	0	1	1	0	0	0	1	0	1	0	0	0	1	0		1	0	0	0	1	0	0	0	0	21	48	28	55	34	29	28	24	15	3	8	7
chr10	46176945	46176984	AGAT	4	10.0	10.0	1	0	1	1	0	0	0	1	0	1	0	0	0	1	0		1	0	0	0	1	0	0	0	0	11	58	17	66	48	31	34	30	1	1	2	1
chr10	46258323	46258366	AGAT	4	12.0	11.0	2	0	2	1	1	1	0	1	0	1	1	0	0	1	1		-2,2	0	0	0	1	0	1	0	0	9	60	8	75	41	25	31	26	8	7	5	5
chr10	46292872	46292907	ACT	3	12.0	12.0	1	1	0	1	0	0	0	0	1	0	1	0	1	0	0	-4		0	0	0	0	1	0	0	0	10	59	7	76	49	32	35	30	0	0	1	1
chr10	46301403	46301446	AAAT	4	11.0	11.0	3	0	3	3	0	0	0	3	0	1	2	0	0	1	2		1,-1,-1	0	0	0	1	0	0	2	0	13	56	11	72	42	27	29	24	7	5	7	7
chr10	46374932	46374981	AATTC	5	10.0	10.0	1	0	1	1	0	0	0	1	0	1	0	0	0	1	0		1	0	0	0	1	0	0	0	0	5	64	11	72	36	21	25	18	14	11	11	13
chr10	46503311	46503346	AAAT	4	9.0	9.0	1	0	1	1	0	0	0	1	0	0	1	0	0	0	1		-1	0	0	0	0	0	0	1	0	13	56	21	62	47	29	33	27	3	3	3	4
chr10	46512443	46512490	AGAT	4		12.0	3	1	2	2	1	1	0	1	1	2	1	0	1	2	0	-1	1,1	0	1	0	1	1	0	0	0	4	65	15	68	46	32	32	27	4	0	4	4
chr10	46784075	46784114	AAAT	4	10.0	10.0	1	0	1	1	0	0	0	1	0	1	0	0	0	1	0		1	0	0	0	1	0	0	0	0	14	55	21	62	44	27	31	26	6	5	5	5
chr10	47062130	47062157	ACGC	4	7.0	7.0	1	1	0	0	1	0	1	0	0	1	0	1	0	0	0	1		0	0	1	0	0	0	0	0	2	67	2	81	39	27	30	24	11	5	6	7
chr10	47449386	47449405	AC	2	10.0	10.0	1	1	0	1	0	0	0	0	1	1	0	1	0	0	0	1		1	0	0	0	0	0	0	0	11	58	17	66	47	29	32	29	3	3	4	2
chr10	47734409	47734452	AAAT	4	11.0	11.0	5	3	2	3	2	1	1	1	2	2	3	1	2	1	1	2,-1,-1	-1,1	0	1	1	0	2	0	1	0	12	57	18	65	39	27	31	26	11	5	5	5
chr10	47794119	47794178	AGAT	4	15.0	15.0	7	3	4	5	2	2	0	2	3	6	1	3	0	3	1	2,1,1	1,1,-1,1	3	1	0	2	0	1	0	0	10	59	16	67	45	25	35	31	5	7	1	0
chr10	48275729	48275761	AAT	3	11.0	11.0	1	1	0	0	1	0	1	0	0	1	0	1	0	0	0	1		0	0	1	0	0	0	0	0	12	57	8	75	49	32	33	31	1	0	2	0
chr10	48448413	48448452	AAAT	4	10.0		1	1	0	1	0	0	0	0	1	1	0	1	0	0	0	1		1	0	0	0	0	0	0	0	20	49	28	55	44	28	33	26	6	5	2	5
chr10	48645215	48645266	ACAT	4	13.0	13.0	1	0	1	0	1	1	0	0	0	0	1	0	0	0	1		-1	0	0	0	0	0	1	0	0	16	53	17	66	45	31	31	29	5	2	4	2
chr10	48647449	48647496	ACATAT	6	8.0	8.0	1	1	0	0	1	0	1	0	0	0	1	0	1	0	0	-1		0	0	0	0	0	0	0	1	14	55	18	65	49	31	32	29	1	1	3	2
chr10	48673811	48673834	ACAT	4	6.0	6.0	1	0	1	1	0	0	0	1	0	1	0	0	0	1	0		1	0	0	0	1	0	0	0	0	8	61	9	74	42	28	32	25	7	5	3	6
chr10	48889805	48889860	AGAT	4	14.0	14.0	2	0	2	2	0	0	0	2	0	0	2	0	0	0	2		-1,-1	0	0	0	0	0	0	2	0	18	51	26	57	49	30	32	30	0	3	3	1
chr10	49080653	49080700	AGAT	4	13.0	12.0	1	1	0	0	1	0	1	0	0	1	0	1	0	0	0	1		0	0	1	0	0	0	0	0	8	61	21	62	45	31	34	30	4	2	1	2
chr10	49089951	49089994	AGAT	4	11.0	11.0	2	0	2	2	0	0	0	2	0	1	1	0	0	1	1		1,-1	0	0	0	1	0	0	1	0	13	56	18	65	36	27	26	22	13	6	9	10
chr10	49121384	49121455	ACCTAT	6	13.0	12.0	3	0	3	2	1	1	0	2	0	2	1	0	0	2	1		2,1,-1	0	1	0	1	0	0	1	0	23	46	26	57	36	28	27	26	13	5	8	6
chr10	49428343	49428390	AGAT	4	12.0	12.0	5	2	3	2	3	1	2	2	0	5	0	2	0	3	0	1,1	1,1,1	0	1	2	2	0	0	0	0	9	60	12	71	32	26	26	27	17	7	9	5
chr10	49433836	49433865	AAC	3	10.0	10.0	2	2	0	2	0	0	0	0	2	2	0	2	0	0	0	1,1		2	0	0	0	0	0	0	0	8	61	9	74	49	33	34	32	0	0	1	0
chr10	49476890	49476949	AGGC	4	15.0	15.0	1	0	1	0	1	1	0	0	0	1	0	0	0	1	0		1	0	1	0	0	0	0	0	0	15	54	28	55	43	31	32	26	6	2	3	6
chr10	49496176	49496243	AGAT	4	15.0	16.0	4	1	3	2	2	2	0	1	1	3	1	1	0	2	1	1	2,-1,1	1	1	0	1	0	1	0	0	17	52	30	53	45	27	31	28	4	6	4	4
chr10	49543221	49543272	AGAT	4	13.0	13.0	4	3	1	4	0	0	0	1	3	3	1	3	0	0	1	1,1,1	-1	3	0	0	0	0	0	1	0	22	47	26	57	31	25	23	25	18	8	12	7
chr10	49588009	49588060	AGAT	4	14.0	13.0	1	0	1	1	0	0	0	1	0	0	1	0	0	0	1		-2	0	0	0	0	0	0	1	0	17	52	14	69	45	33	31	32	4	0	4	0
chr10	49689009	49689040	AGAT	4	8.0	8.0	1	1	0	0	1	0	1	0	0	1	0	1	0	0	0	1		0	0	1	0	0	0	0	0	2	67	1	82	46	30	32	29	3	3	3	3
chr10	49769453	49769480	AG	2	14.0	14.0	1	0	1	1	0	0	0	1	0	1	0	0	0	1	0		1	0	0	0	1	0	0	0	0	14	55	14	69	42	31	32	31	7	2	3	1
chr10	49881870	49881925	AGAT	4	13.0	14.0	3	0	3	3	0	0	0	3	0	3	0	0	0	3	0		1,1,1	0	0	0	3	0	0	0	0	11	58	14	69	31	24	25	26	18	9	10	6
chr10	50188984	50189027	AGAT	4	11.0	11.0	1	0	1	0	1	1	0	0	0	1	0	0	0	1	0		1	0	1	0	0	0	0	0	0	6	63	11	72	47	31	35	32	2	2	0	0
chr10	50308635	50308690	AGAT	4	14.0	14.0	5	3	2	4	1	1	0	1	3	4	1	2	1	2	0	1,-1,1	1,2	2	1	0	1	1	0	0	0	12	57	28	55	46	31	32	30	3	2	3	2
chr10	50399535	50399564	AAAAC	5	6.0	6.0	1	0	1	0	1	1	0	0	0	1	0	0	0	1	0		1	0	1	0	0	0	0	0	0	5	64	1	82	46	32	35	32	3	1	0	0
chr10	50402258	50402283	AC	2	13.0	13.0	1	1	0	1	0	0	0	0	1	1	0	1	0	0	0	2		1	0	0	0	0	0	0	0	22	47	25	58	37	25	24	25	12	8	11	7
chr10	50436339	50436366	AAAT	4	7.0	7.0	1	1	0	0	1	0	1	0	0	1	0	1	0	0	0	1		0	0	1	0	0	0	0	0	11	58	7	76	33	26	26	22	16	8	8	10
chr10	50460658	50460701	AAAT	4	11.0	11.0	2	2	0	1	1	0	1	0	1	2	0	2	0	0	0	1,1		1	0	1	0	0	0	0	0	11	58	15	68	39	27	27	22	10	7	7	11
chr10	50780841	50780885	AAAAC	5	9.0	9.0	1	1	0	1	0	0	0	0	1	0	1	0	1	0	0	-2		0	0	0	0	1	0	0	0	7	62	3	80	40	29	27	26	9	5	7	7
chr10	50869443	50869486	AAAT	4	11.0	11.0	1	1	0	1	0	0	0	0	1	1	0	1	0	0	0	1		1	0	0	0	0	0	0	0	11	58	22	61	28	26	25	27	21	8	9	6
chr10	51281521	51281570	AAAAC	5	10.0	10.0	2	2	0	2	0	0	0	0	2	1	1	1	1	0	0	1,-1		1	0	0	0	1	0	0	0	11	58	13	70	42	28	30	25	7	6	4	8
chr10	51458790	51458829	AAAT	4	10.0		2	1	1	1	1	0	1	1	0	0	2	0	1	0	1	-1	-2	0	0	0	0	0	0	1	1	20	49	26	57	40	23	26	18	9	11	8	15
chr10	51538390	51538433	AAAC	4	11.0	11.0	2	2	0	2	0	0	0	0	2	2	0	2	0	0	0	1,1		2	0	0	0	0	0	0	0	7	62	11	72	35	29	30	28	14	5	4	5
chr10	51600070	51600101	AGAT	4	8.0	8.0	2	0	2	2	0	0	0	2	0	2	0	0	0	2	0		1,1	0	0	0	2	0	0	0	0	2	67	5	78	42	31	26	28	7	3	8	5
chr10	51613029	51613064	AAAT	4	9.0	9.0	1	1	0	1	0	0	0	0	1	1	0	1	0	0	0	1		1	0	0	0	0	0	0	0	6	63	10	73	44	32	29	31	5	2	5	2
chr10	51675060	51675095	AAAT	4	9.0	9.0	1	1	0	0	1	0	1	0	0	1	0	1	0	0	0	1		0	0	1	0	0	0	0	0	8	61	12	71	42	30	30	32	7	4	4	1
chr10	51799663	51799710	AAAG	4	11.0	12.0	1	1	0	1	0	0	0	0	1	1	0	1	0	0	0	1		1	0	0	0	0	0	0	0	20	49	23	60	36	24	22	22	13	10	12	11
chr10	51851156	51851207	ATCC	4	13.0	13.0	1	1	0	1	0	0	0	0	1	0	1	0	1	0	0	-1		0	0	0	0	1	0	0	0	9	60	9	74	48	33	31	28	1	1	3	5
chr10	51962016	51962051	AAAC	4	9.0	9.0	1	0	1	1	0	0	0	1	0	1	0	0	0	1	0		1	0	0	0	1	0	0	0	0	3	66	3	80	43	28	27	26	6	6	7	7
chr10	52066023	52066044	AG	2	11.0		1	0	1	0	1	1	0	0	0	0	1	0	0	0	1		-1	0	0	0	0	0	1	0	0	21	48	28	55	38	22	22	20	11	12	12	13
chr10	52285249	52285268	AACC	4	5.0	5.0	1	0	1	0	1	1	0	0	0	1	0	0	0	1	0		1	0	1	0	0	0	0	0	0	21	48	24	59	49	32	32	28	0	2	2	5
chr10	52431472	52431507	ACAT	4	10.0	9.0	1	1	0	0	1	0	1	0	0	0	1	0	1	0	0	-2		0	0	0	0	0	0	0	1	8	61	1	82	47	33	32	31	2	1	2	2
chr10	52477019	52477050	AGAT	4	8.0	8.0	2	2	0	2	0	0	0	0	2	1	1	1	1	0	0	1,-1		1	0	0	0	1	0	0	0	5	64	9	74	38	32	22	27	11	2	12	6
chr10	52574279	52574310	AAAT	4	8.0	8.0	2	2	0	2	0	0	0	0	2	2	0	2	0	0	0	1,1		2	0	0	0	0	0	0	0	9	60	4	79	37	28	24	26	12	6	10	7
chr10	52592121	52592160	ACAT	4	10.0		1	0	1	0	1	1	0	0	0	0	1	0	0	0	1		-1	0	0	0	0	0	1	0	0	6	63	13	70	36	22	29	24	13	12	5	9
chr10	52642675	52642702	AAAT	4	7.0	7.0	1	0	1	1	0	0	0	1	0	0	1	0	0	0	1		-1	0	0	0	0	0	0	1	0	14	55	11	72	40	29	27	25	9	5	7	8
chr10	52815980	52816015	ACAT	4	8.0	9.0	1	0	1	1	0	0	0	1	0	1	0	0	0	1	0		1	0	0	0	1	0	0	0	0	2	67	5	78	47	31	33	32	2	3	1	1
chr10	53020220	53020267	AGAT	4	12.0	12.0	9	5	4	6	3	0	3	4	2	4	5	4	1	0	4	1,1,1,-1,1	-1,-1,-1,-1	1	0	3	0	1	0	4	0	5	64	14	69	44	32	29	32	5	2	5	1
chr10	53267611	53267665	AAAAC	5	11.0	11.0	2	2	0	2	0	0	0	0	2	1	1	1	1	0	0	-1,1		1	0	0	0	1	0	0	0	5	64	10	73	48	30	30	30	1	4	4	3
chr10	53764307	53764351	AAT	3	15.0	15.0	2	1	1	0	2	1	1	0	0	1	1	1	0	0	1	2	-1	0	0	1	0	0	1	0	0	21	48	21	62	47	33	34	32	2	1	0	1
chr10	54023001	54023036	AGAT	4	9.0	9.0	3	0	3	3	0	0	0	3	0	2	1	0	0	2	1		-1,1,1	0	0	0	2	0	0	1	0	10	59	10	73	38	28	28	29	11	6	6	4
chr10	54101343	54101374	ACAT	4	8.0	8.0	1	1	0	0	1	0	1	0	0	1	0	1	0	0	0	1		0	0	1	0	0	0	0	0	7	62	10	73	47	30	27	27	2	4	7	6
chr10	54177242	54177289	AAAT	4	12.0	12.0	5	1	4	1	4	3	1	1	0	1	4	1	0	0	4	1	-1,-1,-1,-1	0	0	1	0	0	3	1	0	15	54	26	57	41	31	29	29	8	3	5	4
chr10	54379957	54380001	AACTC	5	9.0	9.0	1	0	1	0	1	1	0	0	0	0	1	0	0	0	1		-1	0	0	0	0	0	1	0	0	0	69	4	79	38	29	26	27	11	5	8	6
chr10	54430650	54430689	AGAT	4	10.0	10.0	2	1	1	2	0	0	0	1	1	2	0	1	0	1	0	1	1	1	0	0	1	0	0	0	0	2	67	13	70	37	23	28	26	12	11	6	7
chr10	54846254	54846309	AGAT	4		14.0	5	2	3	4	1	1	0	2	2	0	5	0	2	0	3	-1,-1	-1,-1,-1	0	0	0	0	2	1	2	0	12	57	12	71	47	34	33	33	2	0	1	0
chr10	54870689	54870736	AGAT	4	12.0	12.0	4	1	3	2	2	1	1	2	0	3	1	0	1	3	0	-1	1,1,1	0	1	0	2	0	0	0	1	2	67	3	80	40	24	25	24	9	10	9	9
chr10	55178672	55178715	AGAT	4	11.0	11.0	4	1	3	1	3	2	1	1	0	3	1	1	0	2	1	1	-1,1,1	0	1	1	1	0	1	0	0	8	61	9	74	43	30	33	31	6	4	1	2
chr10	55249937	55249960	AC	2	12.0	12.0	1	1	0	1	0	0	0	0	1	1	0	1	0	0	0	1		1	0	0	0	0	0	0	0	19	50	19	64	44	27	23	26	5	7	11	7
chr10	55514444	55514487	AAAC	4	10.0	11.0	1	0	1	0	1	1	0	0	0	1	0	0	0	1	0		2	0	1	0	0	0	0	0	0	6	63	4	79	42	30	33	30	7	4	1	3
chr10	55592248	55592297	AAAAT	5	10.0	10.0	3	2	1	0	3	1	2	0	0	2	1	2	0	0	1	1,1	-1	0	0	2	0	0	1	0	0	9	60	12	71	44	33	32	31	5	1	2	2
chr10	55623277	55623302	AC	2	13.0	13.0	1	1	0	1	0	0	0	0	1	0	1	0	1	0	0	-3		0	0	0	0	1	0	0	0	18	51	14	69	39	27	28	25	10	7	6	8
chr10	55627258	55627282	AAAAC	5	5.0		1	0	1	1	0	0	0	1	0	1	0	0	0	1	0		1	0	0	0	1	0	0	0	0	10	59	11	72	37	27	24	23	12	7	10	10
chr10	55699108	55699159	AATG	4	13.0	13.0	2	0	2	2	0	0	0	2	0	2	0	0	0	2	0		1,1	0	0	0	2	0	0	0	0	17	52	18	65	47	31	27	30	2	3	7	3
chr10	55798636	55798659	ACC	3	8.0	8.0	1	0	1	1	0	0	0	1	0	0	1	0	0	0	1		-2	0	0	0	0	0	0	1	0	2	67	5	78	34	27	22	27	15	7	12	6
chr10	55905099	55905138	AAAG	4	12.0	10.0	1	0	1	0	1	1	0	0	0	1	0	0	0	1	0		1	0	1	0	0	0	0	0	0	13	56	10	73	48	34	32	33	1	0	2	0
chr10	55925916	55925967	AGAT	4	13.0	13.0	14	10	4	13	1	0	1	4	9	2	12	2	8	0	4	-1,1,-1,-1,-1,-1,-1,-1,-1,1	-1,-1,-1,-1	1	0	1	0	8	0	4	0	14	55	20	63	42	28	33	30	7	6	1	3
chr10	55972313	55972360	AGAT	4	12.0	12.0	5	3	2	4	1	0	1	2	2	4	1	2	1	2	0	1,-1,1	1,1	2	0	0	2	0	0	0	1	6	63	10	73	44	31	32	27	5	3	2	6
chr10	56201704	56201747	AGAT	4	11.0	11.0	1	1	0	0	1	0	1	0	0	1	0	1	0	0	0	1		0	0	1	0	0	0	0	0	0	69	11	72	43	30	31	30	6	4	3	3
chr10	56260119	56260166	ATCC	4		12.0	1	0	1	1	0	0	0	1	0	1	0	0	0	1	0		1	0	0	0	1	0	0	0	0	13	56	10	73	40	32	28	28	9	2	6	5
chr10	56319382	56319417	AAAAAC	6	6.0	6.0	1	0	1	0	1	1	0	0	0	1	0	0	0	1	0		1	0	1	0	0	0	0	0	0	2	67	2	81	41	33	31	32	8	1	3	1
chr10	56429753	56429808	AAGG	4	14.0	14.0	3	2	1	2	1	1	0	0	2	1	2	0	2	1	0	-1,-1	1	0	1	0	0	2	0	0	0	19	50	24	59	39	29	28	26	10	5	6	7
chr10	56526894	56526937	AGAT	4	9.0	10.0	3	2	1	3	0	0	0	1	2	3	0	2	0	1	0	1,2	1	2	0	0	1	0	0	0	0	13	56	20	63	47	34	32	27	2	0	2	6
chr10	56544752	56544787	AAAT	4	9.0	9.0	1	1	0	1	0	0	0	0	1	1	0	1	0	0	0	2		1	0	0	0	0	0	0	0	12	57	19	64	46	32	33	31	3	2	1	2
chr10	56692198	56692233	ACAT	4	9.0	9.0	1	0	1	1	0	0	0	1	0	1	0	0	0	1	0		1	0	0	0	1	0	0	0	0	7	62	12	71	46	32	32	28	3	2	2	5
chr10	57219531	57219562	AAAT	4	8.0	8.0	5	3	2	1	4	2	2	0	1	5	0	3	0	2	0	1,1,1	1,1	1	2	2	0	0	0	0	0	10	59	13	70	47	34	34	31	2	0	0	2
chr10	57420895	57420918	AGAT	4	6.0	6.0	1	1	0	1	0	0	0	0	1	1	0	1	0	0	0	1		1	0	0	0	0	0	0	0	1	68	1	82	38	31	30	30	11	3	4	3
chr10	57485248	57485291	AGAT	4	10.0	11.0	1	1	0	1	0	0	0	0	1	1	0	1	0	0	0	1		1	0	0	0	0	0	0	0	2	67	3	80	33	26	23	23	16	8	11	10
chr10	57539779	57539838	ACGCCT	6	10.0	10.0	1	0	1	1	0	0	0	1	0	1	0	0	0	1	0		1	0	0	0	1	0	0	0	0	2	67	3	80	37	23	27	23	11	11	6	11
chr10	57633517	57633564	AGAT	4	11.0	12.0	4	2	2	0	4	2	2	0	0	0	4	0	2	0	2	-1,-1	-1,-1	0	0	0	0	0	2	0	2	26	43	20	63	35	24	18	24	11	10	15	12
chr10	57656832	57656861	AC	2	15.0	15.0	1	0	1	0	1	1	0	0	0	1	0	0	0	1	0		1	0	1	0	0	0	0	0	0	16	53	31	52	41	34	29	32	5	0	4	4
chr10	58243823	58243861	AAG	3		13.0	2	1	1	2	0	0	0	1	1	2	0	1	0	1	0	1	1	1	0	0	1	0	0	0	0	20	49	23	60	40	25	23	26	6	9	10	10
chr10	58435337	58435372	AAAT	4	9.0	9.0	1	0	1	0	1	1	0	0	0	1	0	0	0	1	0		1	0	1	0	0	0	0	0	0	23	46	27	56	44	34	32	36	1	0	1	0
chr10	58474388	58474427	ACAT	4		10.0	1	1	0	1	0	0	0	0	1	1	0	1	0	0	0	1		1	0	0	0	0	0	0	0	11	58	12	71	38	28	27	33	7	6	6	3
chr10	58677842	58677916	ACATC	5	15.0	15.0	1	1	0	0	1	0	1	0	0	1	0	1	0	0	0	1		0	0	1	0	0	0	0	0	18	51	23	60	38	31	29	33	7	3	4	3
chr10	58698690	58698721	AGAT	4	8.0	8.0	1	1	0	0	1	0	1	0	0	1	0	1	0	0	0	1		0	0	1	0	0	0	0	0	4	65	6	77	39	33	30	31	6	1	3	5
chr10	58759923	58759946	AAAT	4	6.0	6.0	3	0	3	0	3	3	0	0	0	0	3	0	0	0	3		-1,-1,-1	0	0	0	0	0	3	0	0	6	63	3	80	34	27	24	26	11	7	9	10
chr10	58951846	58951893	AGAT	4	12.0	12.0	4	1	3	3	1	1	0	2	1	3	1	1	0	2	1	1	1,1,-1	1	1	0	1	0	0	1	0	14	55	24	59	32	27	25	26	13	7	8	10
chr10	59157328	59157351	ACAT	4	6.0	6.0	1	0	1	0	1	1	0	0	0	0	1	0	0	0	1		-2	0	0	0	0	0	1	0	0	3	66	1	82	45	31	31	36	0	3	2	0
chr10	59205049	59205088	AAAT	4	10.0	10.0	2	0	2	1	1	1	0	1	0	2	0	0	0	2	0		1,1	0	1	0	1	0	0	0	0	7	62	15	68	42	33	31	34	3	1	2	2
chr10	59406804	59406848	AAAAT	5	8.0	9.0	1	0	1	1	0	0	0	1	0	1	0	0	0	1	0		1	0	0	0	1	0	0	0	0	7	62	9	74	39	30	28	30	2	3	3	6
chr10	59450970	59450997	AAAC	4	7.0	7.0	1	1	0	0	1	0	1	0	0	1	0	1	0	0	0	1		0	0	1	0	0	0	0	0	6	63	8	75	35	27	26	34	6	8	6	5
chr10	59742982	59743025	AAAT	4	11.0	11.0	1	0	1	0	1	1	0	0	0	0	1	0	0	0	1		-1	0	0	0	0	0	1	0	0	13	56	21	62	35	32	28	39	6	3	4	2
chr10	59840809	59840830	AC	2	11.0	11.0	1	0	1	0	1	1	0	0	0	1	0	0	0	1	0		2	0	1	0	0	0	0	0	0	19	50	25	58	41	35	32	41	0	0	0	0
chr10	60266607	60266641	AAATC	5	7.0	7.0	2	0	2	0	2	2	0	0	0	0	2	0	0	0	2		-2,-2	0	0	0	0	0	2	0	0	4	65	11	72	31	32	29	36	10	3	3	5
chr10	60378496	60378551	ACAT	4	14.0	14.0	4	1	3	3	1	0	1	3	0	0	4	0	1	0	3	-1	-1,-1,-1	0	0	0	0	0	0	3	1	14	55	13	70	31	24	22	31	10	11	10	10
chr10	60401887	60401938	AGAT	4	12.0	13.0	2	1	1	1	1	1	0	0	1	1	1	1	0	0	1	1	-1	1	0	0	0	0	1	0	0	16	53	16	67	35	34	28	35	6	1	4	6
chr10	60566023	60566054	AGAT	4	9.0	8.0	1	0	1	0	1	1	0	0	0	1	0	0	0	1	0		1	0	1	0	0	0	0	0	0	18	51	23	60	39	31	31	38	2	4	1	3
chr10	60570951	60570998	AGAT	4	11.0	12.0	1	1	0	1	0	0	0	0	1	1	0	1	0	0	0	1		1	0	0	0	0	0	0	0	20	49	16	67	38	29	32	36	3	6	0	5
chr10	60839437	60839456	AG	2	10.0	10.0	1	0	1	0	1	1	0	0	0	1	0	0	0	1	0		1	0	1	0	0	0	0	0	0	17	52	27	56	36	32	28	32	5	3	4	9
chr10	60981216	60981255	AGAT	4	10.0	10.0	2	2	0	1	1	0	1	0	1	0	2	0	2	0	0	-1,-1		0	0	0	0	1	0	0	1	3	66	17	66	29	25	21	33	11	10	11	8
chr10	61066744	61066787	ATCC	4	11.0	11.0	1	0	1	1	0	0	0	1	0	1	0	0	0	1	0		1	0	0	0	1	0	0	0	0	5	64	7	76	39	33	30	38	1	2	2	4
chr10	61493529	61493560	AAAT	4	8.0	8.0	2	2	0	0	2	0	2	0	0	2	0	2	0	0	0	1,1		0	0	2	0	0	0	0	0	9	60	11	72	38	35	32	42	2	0	0	0
chr10	61526016	61526071	AAGG	4	14.0	14.0	3	1	2	1	2	1	1	1	0	1	2	0	1	1	1	-1	-1,1	0	1	0	0	0	0	1	1	11	58	22	61	33	30	25	34	7	5	7	8
chr10	61639920	61639951	AATC	4	8.0	8.0	1	0	1	0	1	1	0	0	0	1	0	0	0	1	0		1	0	1	0	0	0	0	0	0	18	51	14	69	25	27	26	26	15	8	6	16
chr10	61645030	61645064	AAAAC	5	7.0	7.0	1	1	0	1	0	0	0	0	1	1	0	1	0	0	0	1		1	0	0	0	0	0	0	0	12	57	16	67	29	31	23	33	11	4	9	9
chr10	61968599	61968650	AGAT	4	12.0	12.0	52	34	18	33	19	7	12	11	22	52	0	34	0	18	0	1,1,1,1,1,1,1,1,1,1,1,2,1,1,1,1,1,1,1,1,1,1,1,1,1,2,1,1,1,1,1,1,1,1	1,1,1,1,1,1,1,1,1,1,1,1,1,1,1,1,1,1	22	7	12	11	0	0	0	0	17	52	17	66	40	35	32	41	0	0	0	1
chr10	62203494	62203545	AGAT	4	13.0		1	0	1	0	1	1	0	0	0	1	0	0	0	1	0		1	0	1	0	0	0	0	0	0	11	58	17	66	31	30	23	37	9	5	9	5
chr10	62300989	62301012	AATG	4	6.0	6.0	1	1	0	0	1	0	1	0	0	0	1	0	1	0	0	-1		0	0	0	0	0	0	0	1	6	63	15	68	34	29	28	36	5	4	4	4
chr10	62388811	62388846	AAAC	4	9.0	9.0	1	1	0	0	1	0	1	0	0	1	0	1	0	0	0	1		0	0	1	0	0	0	0	0	3	66	4	79	27	26	23	29	12	7	9	11
chr10	62429293	62429324	AAAC	4	8.0	8.0	1	1	0	0	1	0	1	0	0	0	1	0	1	0	0	-3		0	0	0	0	0	0	0	1	14	55	17	66	27	27	21	30	12	6	11	10
chr10	62467598	62467649	AGAT	4	13.0	13.0	10	4	6	6	4	3	1	3	3	7	3	4	0	3	3	1,1,1,1	-1,1,1,1,-1,-1	3	1	1	2	0	2	1	0	22	47	22	61	33	30	28	35	6	3	4	5
chr10	62587380	62587407	AAAT	4	7.0	7.0	1	1	0	0	1	0	1	0	0	1	0	1	0	0	0	2		0	0	1	0	0	0	0	0	23	46	27	56	30	31	26	33	9	2	6	7
chr10	62748328	62748367	AAAT	4	9.0	10.0	1	0	1	1	0	0	0	1	0	1	0	0	0	1	0		1	0	0	0	1	0	0	0	0	7	62	15	68	37	32	34	39	3	1	0	2
chr10	62786876	62786899	AC	2	12.0	12.0	1	0	1	0	1	1	0	0	0	1	0	0	0	1	0		1	0	1	0	0	0	0	0	0	12	57	16	67	32	29	27	33	7	5	6	9
chr10	62918058	62918097	AGAT	4	11.0	10.0	1	1	0	0	1	0	1	0	0	1	0	1	0	0	0	1		0	0	1	0	0	0	0	0	22	47	25	58	31	30	26	38	9	3	8	3
chr10	62930494	62930509	AC	2	8.0	8.0	1	0	1	0	1	1	0	0	0	1	0	0	0	1	0		2	0	1	0	0	0	0	0	0	12	57	22	61	35	30	36	37	6	0	1	4
chr10	63102438	63102482	AAAAG	5	9.0	9.0	1	0	1	0	1	1	0	0	0	1	0	0	0	1	0		1	0	1	0	0	0	0	0	0	4	65	3	80	28	25	24	32	12	8	10	9
chr10	63167076	63167117	ACATAT	6	7.0	7.0	2	2	0	1	1	0	1	0	1	0	2	0	2	0	0	-1,-1		0	0	0	0	1	0	0	1	12	57	12	71	40	30	32	39	0	3	2	2
chr10	63258198	63258209	AT	2	6.0	6.0	1	1	0	0	1	0	1	0	0	1	0	1	0	0	0	1		0	0	1	0	0	0	0	0	11	58	7	76	36	32	32	38	4	1	2	3
chr10	63258214	63258231	AG	2	9.0	9.0	1	1	0	0	1	0	1	0	0	1	0	1	0	0	0	1		0	0	1	0	0	0	0	0	5	64	6	77	25	22	24	33	15	11	10	8
chr10	63285212	63285227	AC	2	8.0	8.0	1	0	1	0	1	1	0	0	0	0	1	0	0	0	1		-1	0	0	0	0	0	1	0	0	11	58	21	62	34	30	27	39	6	3	7	3
chr10	63351659	63351706	AGAT	4	12.0	12.0	4	0	4	4	0	0	0	4	0	4	0	0	0	4	0		1,1,1,1	0	0	0	4	0	0	0	0	9	60	16	67	39	32	32	39	1	1	2	3
chr10	63355172	63355191	AAAT	4	5.0	5.0	1	1	0	1	0	0	0	0	1	0	1	0	1	0	0	-2		0	0	0	0	1	0	0	0	6	63	13	70	40	32	34	41	0	1	0	1
chr10	63416898	63416957	AAACC	5	12.0	12.0	1	1	0	1	0	0	0	0	1	1	0	1	0	0	0	1		1	0	0	0	0	0	0	0	23	46	26	57	36	28	24	36	4	5	10	6
chr10	63472024	63472075	AGAT	4	13.0	13.0	9	4	5	5	4	4	0	1	4	9	0	4	0	5	0	1,1,1,1	1,1,1,1,1	4	4	0	1	0	0	0	0	19	50	20	63	36	31	28	36	4	2	6	6
chr10	63489323	63489394	ACATAT	6	12.0		9	2	7	0	9	7	2	0	0	0	9	0	2	0	7	-1,-1	-1,-1,-1,-1,-1,-1,-1	0	0	0	0	0	7	0	2	16	53	31	52	32	26	25	30	8	7	9	12
chr10	63999874	63999921	AAAT	4	12.0	12.0	2	1	1	2	0	0	0	1	1	1	1	0	1	1	0	-1	1	0	0	0	1	1	0	0	0	17	52	27	56	39	32	27	42	1	1	7	0
chr10	64185807	64185850	AGAT	4	11.0		3	1	2	0	3	2	1	0	0	3	0	1	0	2	0	1	1,1	0	2	1	0	0	0	0	0	9	60	16	67	36	31	29	38	4	2	5	4
chr10	64216547	64216574	AGAT	4	7.0	7.0	1	1	0	1	0	0	0	0	1	1	0	1	0	0	0	1		1	0	0	0	0	0	0	0	6	63	6	77	38	33	32	36	2	0	2	6
chr10	64220667	64220702	AAT	3	12.0	12.0	1	0	1	1	0	0	0	1	0	1	0	0	0	1	0		1	0	0	0	1	0	0	0	0	19	50	24	59	30	30	28	35	10	3	6	7
chr10	64312517	64312564	AGAT	4	12.0	12.0	1	0	1	1	0	0	0	1	0	1	0	0	0	1	0		1	0	0	0	1	0	0	0	0	8	61	18	65	35	28	30	35	5	5	4	7
chr10	64515892	64515951	ACATAG	6	10.0	10.0	1	0	1	0	1	1	0	0	0	1	0	0	0	1	0		1	0	1	0	0	0	0	0	0	12	57	6	77	31	24	24	30	9	9	10	12
chr10	64555533	64555576	ACAT	4	11.0	11.0	1	1	0	1	0	0	0	0	1	0	1	0	1	0	0	-1		0	0	0	0	1	0	0	0	6	63	8	75	31	30	31	34	9	3	3	8
chr10	64711271	64711318	AGAT	4	12.0	12.0	5	4	1	3	2	1	1	0	3	2	3	1	3	1	0	1,-1,-1,-1	1	0	1	1	0	3	0	0	0	10	59	14	69	39	33	34	38	1	0	0	4
chr10	64752024	64752047	AAAT	4	6.0	6.0	1	1	0	1	0	0	0	0	1	1	0	1	0	0	0	1		1	0	0	0	0	0	0	0	9	60	10	73	30	28	26	34	10	5	8	8
chr10	64918395	64918434	AGAT	4	10.0	10.0	2	2	0	2	0	0	0	0	2	2	0	2	0	0	0	1,1		2	0	0	0	0	0	0	0	9	60	11	72	37	30	31	32	3	3	3	10
chr10	64962973	64963012	AAAT	4	10.0	10.0	2	1	1	1	1	1	0	0	1	2	0	1	0	1	0	1	1	1	1	0	0	0	0	0	0	13	56	18	65	39	32	32	41	1	1	2	1
chr10	65100982	65101029	AGAT	4	11.0	12.0	3	1	2	2	1	1	0	1	1	3	0	1	0	2	0	1	2,1	1	1	0	1	0	0	0	0	9	60	23	60	40	33	33	42	0	0	1	0
chr10	65293588	65293639	AGAT	4	13.0	13.0	3	0	3	3	0	0	0	3	0	3	0	0	0	3	0		1,1,1	0	0	0	3	0	0	0	0	1	68	5	78	29	28	30	36	11	5	4	6
chr10	65469982	65470013	AATG	4	8.0	8.0	1	0	1	0	1	1	0	0	0	1	0	0	0	1	0		1	0	1	0	0	0	0	0	0	4	65	3	80	32	32	26	38	8	1	8	4
chr10	65484249	65484300	AGAT	4	13.0	13.0	4	2	2	4	0	0	0	2	2	3	1	2	0	1	1	1,1	-1,1	2	0	0	1	0	0	1	0	20	49	20	63	30	24	28	30	10	9	6	12
chr10	65503090	65503137	AGAT	4	12.0	12.0	1	0	1	1	0	0	0	1	0	0	1	0	0	0	1		-1	0	0	0	0	0	0	1	0	21	48	23	60	27	23	25	29	13	10	9	13
chr10	65800279	65800330	AGAT	4	13.0	13.0	5	3	2	4	1	1	0	1	3	5	0	3	0	2	0	1,1,1	1,1	3	1	0	1	0	0	0	0	9	60	3	80	27	23	24	30	13	10	10	12
chr10	65853459	65853506	AGAT	4	12.0	12.0	2	1	1	1	1	1	0	0	1	2	0	1	0	1	0	1	1	1	1	0	0	0	0	0	0	17	52	18	65	37	31	33	40	3	2	1	2
chr10	65973411	65973450	ACAT	4	10.0	10.0	1	1	0	0	1	0	1	0	0	1	0	1	0	0	0	1		0	0	1	0	0	0	0	0	6	63	5	78	34	29	27	34	6	4	7	8
chr10	66086568	66086612	AAAAT	5	9.0	9.0	1	1	0	0	1	0	1	0	0	1	0	1	0	0	0	1		0	0	1	0	0	0	0	0	15	54	24	59	35	26	32	36	5	7	2	6
chr10	66176791	66176829	AAT	3	13.0		1	1	0	0	1	0	1	0	0	1	0	1	0	0	0	1		0	0	1	0	0	0	0	0	17	52	25	58	37	31	32	37	3	2	2	5
chr10	66182744	66182779	AAAT	4	9.0	9.0	1	0	1	0	1	1	0	0	0	1	0	0	0	1	0		1	0	1	0	0	0	0	0	0	10	59	10	73	37	30	33	39	3	3	1	3
chr10	66232180	66232219	ATCC	4	10.0	10.0	1	1	0	1	0	0	0	0	1	1	0	1	0	0	0	1		1	0	0	0	0	0	0	0	5	64	4	79	29	28	29	37	11	5	5	5
chr10	66365998	66366037	AAAAC	5	8.0	8.0	1	1	0	1	0	0	0	0	1	1	0	1	0	0	0	1		1	0	0	0	0	0	0	0	14	55	16	67	30	30	28	32	8	3	6	12
chr10	66541886	66541913	AAAC	4	7.0	7.0	1	0	1	0	1	1	0	0	0	1	0	0	0	1	0		1	0	1	0	0	0	0	0	0	8	61	17	66	22	26	25	29	15	6	10	15
chr10	66547211	66547226	AG	2	8.0	8.0	1	1	0	1	0	0	0	0	1	1	0	1	0	0	0	1		1	0	0	0	0	0	0	0	8	61	9	74	34	27	32	42	3	6	2	2
chr10	66612760	66612807	AGAT	4	12.0	12.0	6	5	1	4	2	0	2	1	3	4	2	3	2	1	0	1,-1,1,-1,1	1	2	0	1	1	1	0	0	1	20	49	28	55	30	21	28	33	11	11	7	6
chr10	66694466	66694505	AAAAT	5	8.0	8.0	1	1	0	0	1	0	1	0	0	1	0	1	0	0	0	1		0	0	1	0	0	0	0	0	18	51	26	57	39	30	33	35	2	2	2	4
chr10	66821982	66822026	AAGAG	5	9.0	9.0	1	0	1	0	1	1	0	0	0	0	1	0	0	0	1		-1	0	0	0	0	0	1	0	0	1	68	8	75	39	30	29	35	3	2	6	4
chr10	66866215	66866236	AC	2	11.0	11.0	1	1	0	1	0	0	0	0	1	0	1	0	1	0	0	-1		0	0	0	0	1	0	0	0	21	48	17	66	42	31	33	36	0	1	2	3
chr10	66881347	66881398	AACC	4	13.0	13.0	2	2	0	2	0	0	0	0	2	0	2	0	2	0	0	-1,-1		0	0	0	0	2	0	0	0	16	53	23	60	36	26	27	34	6	6	8	5
chr10	66945804	66945815	AAAG	4	3.0	3.0	2	2	0	0	2	0	2	0	0	0	2	0	2	0	0	-1,-1		0	0	0	0	0	0	0	2	1	68	0	83	41	28	33	38	1	4	2	1
chr10	67006206	67006249	AGAT	4	11.0	11.0	3	1	2	1	2	2	0	0	1	2	1	0	1	2	0	-1	1,1	0	2	0	0	1	0	0	0	11	58	15	68	39	28	32	36	3	4	3	3
chr10	67059919	67059966	AGAT	4	12.0	12.0	4	3	1	2	2	1	1	0	2	3	1	3	0	0	1	1,1,1	-1	2	0	1	0	0	1	0	0	9	60	12	71	33	29	23	30	9	3	12	9
chr10	67069052	67069093	AGC	3	14.0	14.0	1	0	1	0	1	1	0	0	0	1	0	0	0	1	0		2	0	1	0	0	0	0	0	0	17	52	14	69	39	29	32	35	3	3	3	4
chr10	67332889	67332920	AAAT	4	8.0	8.0	1	1	0	1	0	0	0	0	1	1	0	1	0	0	0	1		1	0	0	0	0	0	0	0	2	67	2	81	34	27	31	37	8	4	5	2
chr10	67350756	67350803	AAAT	4	11.0	12.0	1	1	0	1	0	0	0	0	1	1	0	1	0	0	0	1		1	0	0	0	0	0	0	0	14	55	16	67	25	23	21	30	17	8	15	9
chr10	67520718	67520789	ACATAT	6	12.0	12.0	4	1	3	2	2	1	1	2	0	3	1	1	0	2	1	1	1,-1,1	0	0	1	2	0	1	0	0	8	61	23	60	36	29	31	26	6	2	5	13
chr10	67546964	67546990	AAC	3	9.0	9.0	1	1	0	1	0	0	0	0	1	1	0	1	0	0	0	1		1	0	0	0	0	0	0	0	3	66	10	73	37	29	32	34	5	2	4	5
chr10	67592729	67592768	AAAT	4	10.0	10.0	1	1	0	0	1	0	1	0	0	1	0	1	0	0	0	1		0	0	1	0	0	0	0	0	9	60	7	76	38	26	30	33	4	5	6	6
chr10	67838677	67838720	AGAT	4	7.0	11.0	1	0	1	1	0	0	0	1	0	1	0	0	0	1	0		1	0	0	0	1	0	0	0	0	7	62	14	69	32	23	21	28	11	8	15	11
chr10	68207764	68207815	AGAT	4	11.0	13.0	3	2	1	3	0	0	0	1	2	1	2	1	1	0	1	-1,1	-1	1	0	0	0	1	0	1	0	14	55	5	78	35	27	31	35	8	4	5	4
chr10	68296950	68296982	AAT	3	10.0	11.0	1	1	0	1	0	0	0	0	1	1	0	1	0	0	0	1		1	0	0	0	0	0	0	0	9	60	16	67	40	28	31	37	3	3	5	2
chr10	68313837	68313884	AGAT	4	12.0	12.0	5	3	2	3	2	1	1	1	2	4	1	2	1	2	0	1,-1,1	1,1	1	1	1	1	1	0	0	0	15	54	22	61	40	31	33	36	3	0	3	3
chr10	68403412	68403461	AAAAC	5	12.0	10.0	1	0	1	0	1	1	0	0	0	0	1	0	0	0	1		-1	0	0	0	0	0	1	0	0	16	53	31	52	42	31	31	37	1	0	5	2
chr10	68501844	68501898	AAAAC	5	10.0		1	0	1	1	0	0	0	1	0	1	0	0	0	1	0		1	0	0	0	1	0	0	0	0	17	52	20	63	41	31	35	39	2	0	1	0
chr10	68552572	68552623	AGAT	4	12.0	13.0	1	1	0	1	0	0	0	0	1	1	0	1	0	0	0	1		1	0	0	0	0	0	0	0	15	54	24	59	37	30	33	35	6	1	3	4
chr10	68737966	68737993	AAAT	4	6.0	7.0	1	0	1	1	0	0	0	1	0	1	0	0	0	1	0		1	0	0	0	1	0	0	0	0	10	59	14	69	43	29	31	37	1	1	6	2
chr10	68794463	68794514	AGAT	4	12.0	13.0	1	0	1	1	0	0	0	1	0	1	0	0	0	1	0		1	0	0	0	1	0	0	0	0	19	50	23	60	36	30	31	37	8	0	6	2
[truncated: 16,120 more rows]
