# Supplementary material for: A novel quantitative trait locus implicates Msh3 in the propensity for genome-wide short tandem repeat expansions in mice
Source: Genome Res. 2023 May;33(5):689–702. doi: 10.1101/gr.277576.122 (PMC10317118; doi:10.1101/gr.277576.122)
Supplement: Supplemental Material [file supp_gr.277576.122_Supplemental_Dataset_3.csv]

chr	pos	end	missing_D	calls_D	missing_B	calls_B	calls_BB	missing_BB	calls_DD	missing_DD	calls_BD	missing_BD	calls_DB	missing_DB
chr1	3068357	3068368	3	66	7	76	41	5	34	2	30	1	35	2
chr1	3086953	3086967	15	54	14	69	43	3	26	10	26	5	26	11
chr1	3095926	3095945	0	69	2	81	46	0	36	0	31	0	35	2
chr1	3134119	3134160	9	60	13	70	40	6	32	4	26	5	30	7
chr1	3162873	3162884	10	59	15	68	37	9	31	5	26	5	31	6
chr1	3169225	3169258	20	49	24	59	31	15	27	9	20	11	28	9
chr1	3188551	3188606	7	62	10	73	38	8	31	5	29	2	35	2
chr1	3250571	3250585	1	68	2	81	46	0	35	1	31	0	35	2
chr1	3284513	3284536	4	65	8	75	46	0	32	4	31	0	29	8
chr1	3298789	3298808	5	64	1	82	46	0	32	4	30	1	36	1
chr1	3327251	3327290	10	59	15	68	40	6	30	6	27	4	28	9
chr1	3339980	3340011	11	58	19	64	38	7	32	4	25	6	26	12
chr1	3340203	3340226	15	54	21	62	37	9	29	7	24	7	25	12
chr1	3365708	3365719	17	52	10	73	44	2	20	16	30	1	29	8
chr1	3459217	3459272	6	63	14	69	35	10	34	2	27	4	34	4
chr1	3462940	3462963	8	61	9	74	46	0	29	7	30	1	28	9
chr1	3478864	3478881	10	59	9	74	41	5	32	4	26	5	33	4
chr1	3483580	3483607	21	48	21	62	36	10	25	11	21	10	26	11
chr1	3490427	3490440	1	68	1	82	45	1	36	0	30	1	37	0
chr1	3529807	3529850	7	62	12	71	42	4	32	4	28	3	29	8
chr1	3541012	3541032	5	64	5	78	46	0	32	4	30	1	32	5
chr1	3554787	3554802	7	62	8	75	44	2	30	6	30	1	31	6
chr1	3574648	3574671	17	52	28	55	23	23	32	4	18	13	32	5
chr1	3576109	3576152	10	59	4	79	44	2	28	8	29	2	35	2
chr1	3576169	3576192	8	61	2	81	46	0	28	8	31	0	35	2
chr1	3590265	3590278	7	62	5	78	43	3	36	0	24	7	35	2
chr1	3594304	3594318	5	64	12	71	40	6	32	4	30	1	31	6
chr1	3595528	3595547	2	67	0	83	46	0	36	0	29	2	37	0
chr1	3638662	3638693	2	67	0	83	46	0	35	1	30	1	37	0
chr1	3661144	3661161	13	56	26	57	32	14	32	4	22	9	25	12
chr1	3679100	3679119	17	52	25	58	42	4	23	13	27	4	16	21
chr1	3695906	3695920	14	55	21	62	36	10	29	7	24	7	26	11
chr1	3724835	3724868	19	50	24	59	28	18	27	9	21	10	31	6
chr1	3733827	3733846	4	65	6	77	44	2	33	3	30	1	33	4
chr1	3758404	3758448	7	62	15	68	38	8	33	3	27	4	30	7
chr1	3856577	3856600	2	67	3	80	45	1	35	1	30	1	35	2
chr1	3859194	3859211	4	65	1	82	46	0	34	2	30	1	36	1
chr1	3870234	3870248	6	63	11	72	43	3	35	1	27	4	29	8
chr1	3902855	3902882	2	67	4	79	44	2	36	0	29	2	35	2
chr1	3919745	3919794	19	50	31	52	21	25	32	4	16	15	31	6
chr1	3972539	3972558	3	66	5	78	42	4	35	1	30	1	36	1
chr1	3996489	3996512	20	49	28	55	33	13	26	10	21	10	22	15
chr1	4055341	4055376	7	62	13	70	39	7	31	5	29	2	31	6
chr1	4060377	4060396	4	65	3	80	46	0	35	1	28	3	34	3
chr1	4065627	4065661	8	61	6	77	43	3	31	5	28	3	34	3
chr1	4088150	4088169	1	68	0	83	46	0	35	1	31	0	37	0
chr1	4100799	4100828	1	68	5	78	42	4	35	1	31	0	36	1
chr1	4107366	4107377	20	49	29	54	36	10	24	12	24	7	18	19
chr1	4116064	4116075	0	69	5	78	42	4	36	0	31	0	36	1
chr1	4123576	4123599	1	68	2	81	45	1	36	0	30	1	36	1
chr1	4129886	4129913	12	57	17	66	45	1	27	9	28	3	21	16
chr1	4144308	4144334	7	62	11	72	41	5	31	5	29	2	31	6
chr1	4185941	4185952	8	61	12	71	40	6	30	6	29	2	31	6
chr1	4212306	4212333	2	67	3	80	44	2	36	0	29	2	36	1
chr1	4215533	4215568	6	63	7	76	44	2	33	3	28	3	32	5
chr1	4304531	4304562	2	67	2	81	44	2	36	0	29	2	37	0
chr1	4318869	4318923	19	50	27	56	42	4	23	13	26	5	14	23
chr1	4329272	4329291	22	47	19	64	46	0	17	19	28	3	18	19
chr1	4388234	4388268	2	67	6	77	43	3	34	2	31	0	34	3
chr1	4391556	4391567	13	56	7	76	45	1	24	12	30	1	31	6
chr1	4394196	4394211	10	59	6	77	43	3	31	5	26	5	34	3
chr1	4423239	4423250	5	64	7	76	43	3	34	2	28	3	33	4
chr1	4429719	4429730	12	57	15	68	39	7	28	8	27	4	29	8
chr1	4429733	4429752	9	60	18	65	35	11	31	5	27	4	30	7
chr1	4430764	4430795	8	61	13	70	42	4	31	4	28	4	28	9
chr1	4449017	4449072	14	55	20	63	35	10	29	8	24	6	28	10
chr1	4450115	4450126	15	54	19	64	36	10	29	7	24	7	28	9
chr1	4515925	4515960	1	68	3	80	45	1	36	0	30	1	35	2
chr1	4517194	4517241	17	52	18	65	39	8	30	6	22	9	26	10
chr1	4517464	4517491	24	45	25	58	39	7	18	18	25	6	19	18
chr1	4539497	4539516	9	60	12	71	39	7	32	4	27	4	32	5
chr1	4544564	4544591	17	52	16	67	36	10	29	7	21	10	31	6
chr1	4545765	4545776	4	65	8	75	43	3	32	4	31	0	32	5
chr1	4569841	4569852	2	67	4	79	45	1	35	1	30	1	34	3
chr1	4654599	4654610	4	65	6	77	44	2	33	3	30	1	33	4
chr1	4655498	4655509	6	63	3	80	44	2	33	3	28	3	36	1
chr1	4682367	4682390	6	63	13	70	37	9	34	2	27	4	33	4
chr1	4687079	4687118	23	46	27	56	40	6	18	18	26	5	16	21
chr1	4697276	4697299	18	51	29	54	36	10	22	14	27	4	18	19
chr1	4698068	4698079	2	67	8	75	43	3	35	1	30	1	32	5
chr1	4719899	4719916	4	65	7	76	45	1	33	3	30	1	31	6
chr1	4732027	4732040	3	66	1	82	45	1	34	2	30	1	37	0
chr1	4744698	4744727	16	53	15	68	42	4	24	12	27	4	26	11
chr1	4767274	4767288	7	62	7	76	42	4	31	5	30	1	34	3
chr1	4790591	4790608	17	52	16	67	38	8	27	9	23	8	29	8
chr1	4794293	4794312	1	68	1	82	45	1	35	1	31	0	37	0
chr1	4796020	4796043	3	66	3	80	45	1	34	2	30	1	35	2
chr1	4802916	4802929	21	48	27	56	35	11	19	17	27	4	21	16
chr1	4820555	4820572	15	54	14	69	38	8	27	9	26	5	31	6
chr1	4823989	4824012	5	64	7	76	43	3	32	4	30	1	33	4
chr1	4841846	4841857	16	53	26	57	34	12	26	10	26	5	23	14
chr1	4848400	4848435	2	67	2	81	46	0	35	1	31	1	35	2
chr1	4849772	4849798	7	62	5	78	43	3	33	3	29	3	35	2
chr1	4866501	4866536	16	53	26	57	29	17	27	9	26	7	28	9
chr1	4867339	4867354	2	67	4	79	46	0	35	1	32	1	33	4
chr1	4885247	4885286	19	50	25	58	37	9	26	10	24	9	21	16
chr1	4885324	4885347	8	61	14	69	42	4	31	5	30	3	27	10
chr1	4890962	4890997	1	68	6	77	42	4	35	1	33	0	35	2
chr1	4899661	4899676	2	67	4	79	44	2	35	1	32	1	35	2
chr1	5003140	5003167	16	53	24	59	32	14	30	6	23	10	27	10
chr1	5008480	5008511	4	65	6	77	44	2	34	2	31	2	33	4
chr1	5013650	5013679	6	63	4	79	45	1	33	3	30	3	34	3
chr1	5026610	5026631	20	49	26	57	32	14	25	10	24	9	25	12
chr1	5074855	5074870	16	53	20	63	43	3	22	13	31	3	20	17
chr1	5087905	5087943	17	52	23	60	39	7	26	9	26	8	21	16
chr1	5120108	5120132	11	58	12	71	45	1	26	9	32	2	26	11
chr1	5124506	5124523	13	56	15	68	38	8	25	10	31	3	30	7
chr1	5130293	5130313	10	59	14	69	41	5	30	5	29	5	28	9
chr1	5131927	5131950	4	65	5	78	44	2	32	3	33	1	34	3
chr1	5163622	5163637	4	65	7	76	42	4	34	1	31	3	34	3
chr1	5173130	5173165	15	54	16	67	39	7	26	9	28	6	28	9
chr1	5214858	5214881	4	65	2	81	44	2	34	1	31	3	37	0
chr1	5304109	5304158	3	66	12	71	40	6	34	1	32	2	31	6
chr1	5368230	5368261	8	61	6	77	45	1	30	5	30	3	31	5
chr1	5548928	5548963	13	56	18	65	37	9	25	10	31	2	27	9
chr1	5589327	5589356	13	56	18	65	40	7	29	7	27	6	25	11
chr1	5706741	5706764	16	53	17	66	41	6	28	8	25	8	25	11
chr1	5709925	5709936	1	68	6	77	46	1	36	0	32	1	31	5
chr1	5722194	5722205	8	61	19	64	37	10	33	3	28	5	27	9
chr1	5762305	5762320	20	49	28	55	40	7	21	15	28	5	15	21
chr1	5769922	5769941	3	66	5	78	46	1	35	1	31	2	32	4
chr1	5781296	5781307	12	57	10	73	45	2	29	7	28	5	28	8
chr1	5797431	5797454	0	69	8	75	44	3	36	0	33	0	31	5
chr1	5803800	5803814	2	67	5	78	46	1	36	0	31	2	32	4
chr1	5819521	5819540	1	68	1	82	47	0	36	0	32	1	35	1
chr1	5833064	5833091	1	68	3	80	45	2	36	0	32	1	35	1
chr1	5864371	5864382	9	60	10	73	40	7	32	4	28	5	33	3
chr1	5899946	5899985	8	61	4	79	43	4	31	5	30	3	36	0
chr1	5927629	5927700	16	53	18	65	32	13	29	7	24	9	33	5
chr1	5963266	5963305	0	69	8	75	40	7	36	0	33	0	35	1
chr1	5971172	5971195	2	67	4	79	46	1	35	1	32	1	33	3
chr1	5973006	5973017	12	57	11	72	44	3	30	6	27	6	28	8
chr1	6023295	6023322	8	61	15	68	37	10	31	5	30	3	31	5
chr1	6025872	6025899	9	60	17	66	40	7	31	5	29	4	26	10
chr1	6033244	6033279	15	54	13	70	40	7	29	7	25	8	30	6
chr1	6041922	6041941	3	66	3	80	46	1	34	2	32	1	34	2
chr1	6051144	6051171	12	57	20	63	46	1	24	12	33	0	17	19
chr1	6061243	6061254	22	47	21	62	44	3	17	19	30	3	18	18
chr1	6066036	6066053	2	67	6	77	45	2	35	1	32	1	32	4
chr1	6080857	6080876	2	67	3	80	44	3	35	1	32	1	36	0
chr1	6083873	6083884	14	55	14	69	42	5	26	10	29	4	27	9
chr1	6092499	6092524	25	44	25	58	35	12	18	18	26	7	23	13
chr1	6118512	6118531	5	64	6	77	45	2	32	4	32	1	32	4
chr1	6122082	6122096	27	42	23	60	47	0	12	24	30	3	13	23
chr1	6126323	6126354	15	54	26	57	37	10	26	10	28	5	20	16
chr1	6142183	6142198	12	57	24	59	39	8	28	8	29	4	20	16
chr1	6156235	6156254	6	63	8	75	44	3	33	3	30	3	31	5
chr1	6194222	6194245	4	65	13	70	46	1	34	2	31	2	24	12
chr1	6197125	6197140	6	63	2	81	47	0	34	2	29	4	34	2
chr1	6197805	6197822	0	69	0	83	47	0	36	0	33	0	36	0
chr1	6226712	6226727	5	64	5	78	47	0	30	5	33	0	31	5
chr1	6229792	6229816	12	57	16	67	40	7	30	5	26	7	27	9
chr1	6232825	6232836	5	64	4	79	45	2	32	3	31	2	34	2
chr1	6232977	6232994	3	66	1	82	46	1	33	2	32	1	36	0
chr1	6238596	6238607	11	58	15	68	42	5	27	8	31	2	26	10
chr1	6266174	6266198	3	66	4	79	46	1	33	2	32	1	33	3
chr1	6332594	6332633	5	64	2	81	46	1	33	2	30	3	35	1
chr1	6332921	6332940	7	62	6	77	43	4	30	5	31	2	34	2
chr1	6390677	6390708	5	64	3	80	46	1	32	3	31	2	34	2
chr1	6419434	6419454	6	63	8	75	42	5	32	3	30	3	33	3
chr1	6442029	6442064	13	56	15	68	48	0	26	9	29	4	20	15
chr1	6456272	6456293	7	62	7	76	47	1	30	5	31	2	29	6
chr1	6486465	6486482	6	63	8	75	42	6	33	2	29	4	33	2
chr1	6525229	6525264	5	64	6	77	46	2	32	3	31	2	31	4
chr1	6574488	6574515	6	63	17	66	41	7	31	4	31	2	25	10
chr1	6633217	6633244	25	44	24	59	39	9	20	15	23	10	20	15
chr1	6635223	6635246	9	60	11	72	47	1	26	9	33	0	25	10
chr1	6653054	6653073	1	68	0	83	48	0	34	1	33	0	35	0
chr1	6661173	6661187	10	59	20	63	43	5	27	8	31	2	20	15
chr1	6722604	6722663	8	61	11	72	38	10	33	2	27	6	34	1
chr1	6734369	6734401	10	59	11	72	43	5	30	5	28	5	29	6
chr1	6865995	6866009	9	60	15	68	43	5	28	7	31	2	25	10
chr1	6869420	6869443	0	69	1	82	48	0	35	0	33	0	34	1
chr1	6876396	6876439	8	61	9	74	39	9	32	3	28	5	35	0
chr1	6881104	6881115	18	51	21	62	42	6	22	13	28	5	20	15
chr1	6881253	6881268	8	61	9	74	43	5	32	3	28	5	31	4
chr1	6998981	6998995	18	51	17	66	45	3	19	16	31	2	21	14
chr1	7046294	7046333	9	60	8	75	43	5	30	5	29	4	32	3
chr1	7047891	7047915	16	53	27	56	38	10	27	8	25	8	18	17
chr1	7069168	7069181	12	57	15	68	42	6	28	7	28	5	26	9
chr1	7071018	7071053	5	64	9	74	42	6	32	3	31	2	32	3
chr1	7116409	7116432	2	67	3	80	46	2	34	1	32	1	34	1
chr1	7260017	7260043	15	54	13	70	41	7	29	6	24	9	29	6
chr1	7461208	7461233	15	54	17	66	45	3	23	12	30	3	21	14
chr1	7554806	7554849	7	62	13	70	42	6	32	3	29	4	28	7
chr1	7579482	7579505	5	64	4	79	48	0	30	5	33	0	31	4
chr1	7590013	7590040	2	67	7	76	45	3	34	1	32	1	31	4
chr1	7624737	7624766	6	63	8	75	47	1	32	3	30	3	28	7
chr1	7637624	7637637	15	54	25	58	41	7	24	11	29	4	17	18
chr1	7642243	7642269	0	69	5	78	44	4	35	0	33	0	34	1
chr1	7661246	7661265	17	52	23	60	31	17	25	10	26	7	29	6
chr1	7661271	7661282	6	63	7	76	48	0	29	6	33	0	28	7
chr1	7753197	7753232	1	68	5	78	48	0	35	0	32	1	30	5
chr1	7757086	7757130	2	67	4	79	46	2	34	1	32	1	33	2
chr1	7771289	7771316	7	62	7	76	42	6	32	3	29	4	34	1
chr1	7779108	7779135	18	51	22	61	35	13	30	5	20	13	26	9
chr1	7857369	7857393	8	61	13	70	47	1	27	8	33	0	23	12
chr1	7915045	7915056	17	52	27	56	30	18	26	9	25	8	26	9
chr1	7969719	7969738	15	54	21	62	33	15	26	9	27	6	29	6
chr1	7986821	7986852	6	63	9	74	45	3	31	4	31	2	29	6
chr1	8019993	8020020	9	60	10	73	43	5	31	4	28	5	30	5
chr1	8039460	8039483	0	69	2	81	46	2	35	0	33	0	35	0
chr1	8113654	8113685	11	58	7	76	47	1	30	5	27	6	29	6
chr1	8169940	8169959	4	65	7	76	46	2	34	1	30	3	30	5
chr1	8179090	8179101	15	54	14	69	44	4	25	10	28	5	25	10
chr1	8279683	8279694	16	53	23	60	40	8	22	13	30	3	20	15
chr1	8290480	8290543	17	52	23	60	31	17	29	6	22	11	29	6
chr1	8303362	8303409	17	52	25	58	34	14	30	5	21	12	24	11
chr1	8316961	8316974	8	61	16	67	40	8	34	1	26	7	27	8
chr1	8322155	8322169	6	63	6	77	47	1	30	5	32	1	30	5
chr1	8325886	8325921	4	65	10	73	41	7	34	1	30	3	32	3
chr1	8333431	8333470	2	67	2	81	47	1	33	2	33	0	34	1
chr1	8334958	8334981	1	68	1	82	48	0	35	0	32	1	34	1
chr1	8338614	8338633	5	64	4	79	46	2	33	2	30	3	33	2
chr1	8345278	8345305	1	68	6	77	45	3	35	0	32	1	32	3
chr1	8389556	8389603	17	52	12	71	42	6	28	7	23	10	29	6
chr1	8389896	8389935	6	63	5	78	45	3	33	2	29	4	33	2
chr1	8418293	8418328	2	67	2	81	47	1	34	1	32	1	34	1
chr1	8496447	8496458	8	61	13	70	44	4	30	5	30	3	26	9
chr1	8504809	8504823	2	67	1	82	48	0	33	2	33	0	34	1
chr1	8557824	8557837	2	67	5	78	45	3	34	1	32	1	33	2
chr1	8580889	8580912	16	53	21	62	31	17	30	5	22	11	31	4
chr1	8646828	8646863	11	58	19	64	41	7	27	8	30	3	23	12
chr1	8653498	8653537	15	54	20	63	37	11	29	6	24	9	26	9
chr1	8676389	8676418	20	49	23	60	41	7	24	11	24	9	19	16
chr1	8682359	8682378	14	55	16	67	40	8	29	6	25	8	27	8
chr1	8682430	8682441	8	61	8	75	44	4	32	3	28	5	31	4
chr1	8723801	8723818	19	50	20	63	39	9	24	11	25	8	24	11
chr1	8737336	8737365	1	68	6	77	44	4	34	1	33	0	33	2
chr1	8784610	8784647	20	49	30	53	24	24	31	4	17	16	29	6
chr1	8790230	8790253	11	58	13	70	45	3	25	10	32	1	25	10
chr1	8827247	8827291	4	65	8	75	40	8	34	1	30	3	35	0
chr1	8857202	8857213	3	66	8	75	43	5	33	2	32	1	32	3
chr1	8896983	8897012	4	65	4	79	47	1	33	2	31	2	32	3
chr1	8909209	8909256	9	60	6	77	43	5	30	5	29	4	34	1
chr1	8937294	8937311	22	47	15	68	44	4	19	16	28	5	24	11
chr1	8945703	8945718	9	60	13	70	42	6	28	7	31	2	28	7
chr1	8976339	8976350	26	43	24	59	46	2	12	23	30	3	13	22
chr1	9000143	9000170	1	68	1	82	48	0	34	1	33	0	34	1
chr1	9027019	9027030	9	60	21	62	42	6	30	5	29	4	20	15
chr1	9029844	9029858	2	67	5	78	47	1	35	0	31	2	31	4
chr1	9052040	9052053	21	48	24	59	29	19	31	4	16	17	30	5
chr1	9054350	9054388	5	64	9	74	41	7	33	2	30	3	33	2
chr1	9101975	9102022	16	53	13	70	40	8	27	6	25	10	30	5
chr1	9104117	9104156	1	68	2	81	48	0	34	1	33	0	33	2
chr1	9133465	9133476	10	59	12	71	45	3	30	5	28	5	26	9
chr1	9158960	9158974	6	63	12	71	42	6	32	3	30	3	29	6
chr1	9257431	9257472	11	58	13	70	42	6	31	4	26	7	28	7
chr1	9273522	9273549	0	69	0	83	48	0	35	0	33	0	35	0
chr1	9289377	9289400	9	60	5	78	47	1	30	5	29	4	31	4
chr1	9340284	9340316	7	62	9	74	43	5	32	3	29	4	31	4
chr1	9384508	9384519	15	54	12	71	43	5	27	8	26	7	28	7
chr1	9384520	9384537	14	55	16	67	35	13	30	5	24	9	32	3
chr1	9413992	9414011	7	62	14	69	43	5	29	6	32	1	26	9
chr1	9420278	9420321	1	68	0	83	48	0	35	0	32	1	35	0
chr1	9442366	9442379	18	51	28	55	35	14	23	12	27	6	20	14
chr1	9461244	9461298	9	60	11	72	42	6	27	8	32	1	30	5
chr1	9544631	9544650	20	49	26	57	44	4	19	16	29	4	13	22
chr1	9551002	9551022	5	64	7	76	46	2	32	3	31	2	30	5
chr1	9601375	9601394	11	58	25	58	32	16	29	6	28	5	26	9
chr1	9615830	9615845	13	56	20	63	44	4	26	9	29	4	19	16
chr1	9670565	9670612	1	68	6	77	47	1	34	1	33	0	30	5
chr1	9710499	9710522	1	68	5	78	46	2	34	1	33	0	32	3
chr1	9736710	9736727	2	67	5	78	45	3	34	1	32	1	33	2
chr1	9771804	9771841	21	48	25	58	25	23	28	7	19	14	33	2
chr1	9781294	9781321	14	55	14	69	43	5	28	7	26	7	26	9
chr1	9788816	9788827	21	48	27	56	36	12	27	8	20	13	20	15
chr1	9808370	9808417	5	64	7	76	43	5	34	1	29	4	33	2
chr1	9818042	9818065	8	61	22	61	30	18	33	2	27	6	31	4
chr1	9830384	9830407	8	61	8	75	43	5	32	3	28	5	32	3
chr1	9869920	9869931	5	64	4	79	46	2	32	3	31	2	33	2
chr1	9882998	9883013	7	62	6	77	48	0	31	4	30	3	29	6
chr1	9910263	9910294	5	64	9	74	43	5	32	3	31	2	31	4
chr1	9914697	9914724	10	59	14	69	39	9	31	4	27	6	30	5
chr1	9927265	9927298	17	52	16	67	35	13	34	1	17	16	32	3
chr1	9928606	9928637	7	62	4	79	47	1	32	3	29	4	32	3
chr1	9967640	9967671	11	58	17	66	35	13	32	3	25	8	31	4
chr1	9969740	9969757	2	67	5	78	45	3	35	0	31	2	33	2
chr1	9971832	9971863	8	61	8	75	42	6	33	2	27	6	33	2
chr1	9973536	9973555	16	53	23	60	35	13	25	10	27	6	25	10
chr1	9982246	9982265	16	53	22	61	42	6	21	14	31	2	19	16
chr1	9984525	9984542	14	55	14	69	43	5	25	10	29	4	26	9
chr1	9989590	9989609	18	51	21	62	44	4	24	11	26	7	18	17
chr1	9997562	9997597	14	55	23	60	44	4	26	9	29	4	16	19
chr1	10002770	10002793	20	49	22	61	45	3	20	15	28	5	16	19
chr1	10186669	10186703	21	48	26	57	35	13	21	13	25	7	22	13
chr1	10294485	10294552	13	56	13	70	38	10	30	4	24	8	32	3
chr1	10327723	10327750	5	64	7	76	46	2	32	3	30	2	30	5
chr1	10352703	10352758	18	51	24	59	38	11	21	15	29	2	21	13
chr1	10371821	10371855	3	66	4	79	46	3	34	1	30	2	33	1
chr1	10442065	10442100	1	68	3	80	47	2	34	1	32	0	33	1
chr1	10481477	10481516	1	68	0	83	48	0	33	1	33	0	35	0
chr1	10506948	10506997	12	57	13	70	43	3	25	9	30	3	25	10
chr1	10560219	10560269	10	59	18	65	38	8	30	4	27	6	25	9
chr1	10630373	10630424	17	52	28	55	28	18	26	10	25	6	26	8
chr1	10673910	10673965	14	55	17	66	33	13	29	5	24	9	30	4
chr1	10685859	10685898	9	60	8	75	42	4	27	7	31	2	32	4
chr1	10837472	10837507	7	62	5	78	43	3	28	6	32	1	34	2
chr1	10937547	10937582	0	69	1	82	46	0	34	0	33	0	35	1
chr1	11014894	11014907	9	60	13	70	42	4	28	6	30	3	27	9
chr1	11015646	11015687	16	53	25	58	38	8	19	15	32	1	20	16
chr1	11036466	11036489	2	67	1	82	45	1	34	1	32	1	36	0
chr1	11036785	11036800	1	68	3	80	46	0	34	1	33	0	33	3
chr1	11054112	11054129	4	65	8	75	42	4	32	3	32	1	32	4
chr1	11056103	11056129	7	62	10	73	41	5	30	5	31	2	32	4
chr1	11097758	11097769	1	68	2	81	45	2	34	1	33	0	36	0
chr1	11125071	11125085	15	54	17	66	45	2	24	11	30	3	21	15
chr1	11145078	11145109	16	53	22	61	33	14	31	4	21	12	28	8
chr1	11172538	11172577	17	52	13	70	43	4	26	10	25	7	27	9
chr1	11179139	11179170	4	65	6	77	44	3	32	3	32	1	33	3
chr1	11205150	11205167	1	68	2	81	45	2	34	1	33	0	36	0
chr1	11222827	11222862	4	65	11	72	40	7	33	2	31	2	32	4
chr1	11224726	11224749	4	65	8	75	45	2	31	4	33	0	30	6
chr1	11253645	11253676	3	66	4	79	44	3	34	1	31	2	35	1
chr1	11269899	11269914	1	68	3	80	45	2	35	0	32	1	35	1
chr1	11279294	11279315	22	47	21	62	43	4	17	18	29	4	19	17
chr1	11281332	11281347	12	57	14	69	39	8	32	3	25	8	30	6
chr1	11307385	11307402	3	66	10	73	40	7	34	1	31	2	33	3
chr1	11341298	11341333	14	55	8	75	43	4	28	7	26	7	32	4
chr1	11341794	11341819	18	51	24	59	39	8	24	11	26	7	20	16
chr1	11343157	11343192	14	55	15	68	42	5	25	10	29	4	26	10
chr1	11343554	11343565	2	67	1	82	46	1	35	0	31	2	36	0
chr1	11357793	11357806	8	61	11	72	41	6	31	4	29	4	31	5
chr1	11414681	11414692	7	62	12	71	35	12	33	2	28	5	36	0
chr1	11425091	11425102	4	65	7	76	46	1	31	4	33	0	30	6
chr1	11469677	11469718	11	58	17	66	31	16	33	2	24	9	35	1
chr1	11488380	11488399	0	69	1	82	46	1	35	0	33	0	36	0
chr1	11546048	11546069	15	54	14	69	35	12	26	9	27	6	34	2
chr1	11587340	11587375	14	55	19	64	36	11	27	9	27	5	28	8
chr1	11628558	11628589	10	59	12	71	43	4	28	8	30	2	28	8
chr1	11839776	11839797	13	56	22	61	39	8	24	12	31	1	22	14
chr1	11842357	11842376	2	67	0	83	47	0	35	1	31	1	36	0
chr1	11847620	11847643	10	59	11	72	40	7	32	4	27	5	32	4
chr1	11916568	11916615	12	57	10	73	45	4	30	6	26	6	28	6
chr1	11932750	11932771	15	54	23	60	35	12	31	5	23	9	25	11
chr1	11956948	11956961	13	56	24	59	37	10	23	13	32	0	22	14
chr1	12009849	12009868	20	49	28	55	37	10	22	14	27	5	18	18
chr1	12032607	12032630	1	68	3	80	44	3	36	0	31	1	36	0
chr1	12066310	12066337	12	57	14	69	38	9	30	6	27	5	31	5
chr1	12083962	12084005	10	59	14	69	40	7	33	3	26	6	29	7
chr1	12087858	12087905	19	50	19	64	35	12	26	10	24	8	29	7
chr1	12111417	12111448	6	63	6	77	45	2	34	2	28	4	32	4
chr1	12128570	12128590	4	65	7	76	43	4	33	3	31	1	33	3
chr1	12150414	12150431	7	62	10	73	42	5	30	6	31	1	31	5
chr1	12167435	12167454	10	59	9	74	43	4	28	8	30	2	31	5
chr1	12302869	12302884	19	50	26	57	33	14	28	8	22	10	24	12
chr1	12313033	12313080	6	63	10	73	41	6	31	5	31	1	32	4
chr1	12340861	12340886	12	57	15	68	38	9	32	4	24	8	30	6
chr1	12385232	12385266	3	66	4	79	45	2	33	3	32	0	34	2
chr1	12494099	12494133	8	61	7	76	44	3	32	4	28	4	32	4
chr1	12505427	12505456	15	54	9	74	40	7	30	6	23	9	34	2
chr1	12522599	12522634	3	66	3	80	44	3	34	2	31	1	36	0
chr1	12527426	12527452	17	52	15	68	39	8	27	9	24	8	29	7
chr1	12619865	12619900	8	61	6	77	46	1	31	5	29	3	31	5
chr1	12642859	12642906	2	67	8	75	38	5	35	1	31	1	37	3
chr1	12690099	12690170	20	49	27	56	34	13	24	12	25	7	22	14
chr1	12711181	12711213	21	48	23	60	39	8	19	17	28	4	21	15
chr1	12712943	12712990	14	55	7	76	45	2	34	3	20	11	31	5
chr1	12758325	12758369	6	63	11	72	42	5	32	3	30	3	30	6
chr1	12784829	12784850	18	51	28	55	29	17	29	7	22	10	25	11
chr1	12793011	12793054	8	61	4	79	45	1	32	4	28	4	34	2
chr1	12827311	12827338	6	63	5	78	41	2	32	4	30	2	32	3
chr1	12944116	12944127	0	69	6	77	41	3	36	0	32	0	36	2
chr1	12957849	12957892	15	54	14	69	40	4	28	9	25	6	29	9
chr1	12978086	12978145	7	62	11	72	39	5	32	4	29	3	33	6
chr1	12988631	12988654	18	51	23	60	31	13	28	8	22	10	29	10
chr1	13007360	13007384	15	54	20	63	37	7	28	8	26	6	26	13
chr1	13012487	13012546	16	53	19	64	28	16	31	5	22	10	36	3
chr1	13017611	13017640	20	49	27	56	33	11	21	15	27	5	23	16
chr1	13054957	13054992	12	57	17	66	40	5	25	11	31	1	26	12
chr1	13066432	13066446	7	62	6	77	44	1	29	7	32	0	33	5
chr1	13078811	13078834	13	56	18	65	36	9	31	5	24	8	29	9
chr1	13083315	13083326	13	56	25	58	31	14	26	10	29	3	27	11
chr1	13087382	13087397	8	61	9	74	43	2	29	7	31	1	31	7
chr1	13110486	13110517	2	67	9	74	41	4	34	2	32	0	33	5
chr1	13127414	13127431	15	54	14	69	40	5	24	12	30	2	29	9
chr1	13136275	13136292	3	66	8	75	40	5	34	2	31	1	35	3
chr1	13137623	13137634	6	63	11	72	36	9	34	2	29	3	36	2
chr1	13153110	13153124	0	69	2	81	44	1	36	0	32	0	37	1
chr1	13196437	13196454	2	67	7	76	38	7	35	1	31	1	38	0
chr1	13219758	13219785	16	53	21	62	35	10	27	9	26	6	27	11
chr1	13245748	13245759	13	56	11	72	44	1	24	12	31	1	28	10
chr1	13268338	13268357	10	59	19	64	36	9	29	7	30	2	28	10
chr1	13278895	13278914	0	69	2	81	43	2	36	0	32	0	38	0
chr1	13281035	13281058	0	69	0	83	45	0	36	0	32	0	38	0
chr1	13290689	13290715	4	65	8	75	40	5	36	0	28	4	35	3
chr1	13312434	13312457	9	60	12	71	41	4	33	3	27	5	30	8
chr1	13315342	13315368	5	64	2	81	44	1	33	3	30	2	37	1
chr1	13354757	13354784	12	57	20	63	44	1	25	11	31	1	19	19
chr1	13360119	13360163	5	64	7	76	41	4	32	4	31	1	35	3
chr1	13392396	13392410	7	62	14	69	38	7	32	4	29	3	31	7
chr1	13396293	13396316	2	67	2	81	43	2	36	0	30	2	38	0
chr1	13398969	13398980	2	67	5	78	42	3	35	1	31	1	36	2
chr1	13411797	13411814	4	65	3	80	43	2	34	2	30	2	37	1
chr1	13443160	13443173	16	53	24	59	30	15	29	7	24	8	29	9
chr1	13446381	13446422	7	62	5	78	43	2	32	4	29	3	35	3
chr1	13451812	13451835	0	69	3	80	42	3	36	0	32	0	38	0
chr1	13460837	13460864	1	68	4	79	43	2	36	0	31	1	36	2
chr1	13470517	13470540	9	60	18	65	40	5	30	6	29	3	25	13
chr1	13483182	13483209	22	47	23	60	32	13	23	13	24	8	28	10
chr1	13498530	13498559	26	43	16	67	36	9	24	12	18	14	31	7
chr1	13528254	13528285	9	60	3	80	44	1	31	5	28	4	36	2
chr1	13585356	13585379	12	57	20	63	41	4	24	12	32	0	22	16
chr1	13619654	13619671	0	69	1	82	45	0	36	0	32	0	37	1
chr1	13638109	13638140	1	68	16	67	34	11	35	1	32	0	33	5
chr1	13652016	13652030	0	69	1	82	45	0	36	0	32	0	37	1
chr1	13653141	13653166	6	63	12	71	37	8	33	3	29	3	34	4
chr1	13668536	13668555	2	67	7	76	44	1	35	1	31	1	32	6
chr1	13677631	13677650	17	52	18	65	44	1	20	16	31	1	21	17
chr1	13682315	13682366	18	51	21	62	34	11	28	8	23	9	28	10
chr1	13684969	13684988	1	68	4	79	43	2	36	0	31	1	36	2
chr1	13699546	13699580	4	65	9	74	43	2	32	4	32	0	31	7
chr1	13748093	13748120	17	52	19	64	31	14	30	6	21	11	33	5
chr1	13748448	13748467	8	61	12	71	38	7	34	2	26	6	33	5
chr1	13754643	13754682	2	67	6	77	44	1	36	0	30	2	33	5
chr1	13775645	13775662	13	56	14	69	43	2	28	8	28	4	26	12
chr1	13809162	13809173	0	69	0	83	45	0	36	0	32	0	38	0
chr1	13821893	13821920	14	55	26	57	44	1	22	14	32	0	13	25
chr1	13833978	13834007	11	58	18	65	29	16	36	0	21	11	36	2
chr1	13834066	13834109	0	69	0	83	45	0	36	0	32	0	38	0
chr1	13863515	13863549	0	69	0	83	43	0	35	0	33	0	40	0
chr1	13867968	13868003	13	56	16	67	39	4	23	11	32	2	28	12
chr1	13882071	13882085	14	55	14	69	41	2	21	13	33	1	28	12
chr1	13898748	13898768	1	68	0	83	43	0	34	0	33	1	40	0
chr1	13933689	13933715	5	64	1	82	42	1	30	4	33	1	40	0
chr1	13981928	13981977	8	61	12	71	38	5	31	3	30	4	33	7
chr1	13985294	13985308	11	58	16	67	40	3	24	10	33	1	27	13
chr1	14020809	14020853	18	51	18	65	25	18	32	2	18	16	40	0
chr1	14070841	14070884	21	48	22	61	34	9	21	13	27	7	27	13
chr1	14197233	14197260	13	56	12	71	36	7	27	7	28	6	35	5
chr1	14280470	14280487	16	53	14	69	38	5	23	11	29	5	31	9
chr1	14298599	14298610	4	65	6	77	41	2	31	3	33	1	36	4
chr1	14299542	14299567	17	52	19	64	30	13	28	6	23	11	34	6
chr1	14304274	14304295	5	64	7	76	39	4	33	1	30	4	37	3
chr1	14305202	14305219	10	59	12	71	43	0	25	9	33	1	28	12
chr1	14315903	14315923	2	67	2	81	41	2	32	2	34	0	40	0
chr1	14325794	14325807	9	60	13	70	39	4	27	7	32	2	31	9
chr1	14347124	14347135	7	62	13	70	43	0	28	6	33	1	27	13
chr1	14356248	14356259	3	66	1	82	43	0	31	3	34	0	39	1
chr1	14373181	14373192	1	68	2	81	42	1	33	1	34	0	39	1
chr1	14403531	14403570	7	62	12	71	37	6	28	6	33	1	34	6
chr1	14408129	14408152	3	66	6	77	43	0	32	2	33	1	34	6
chr1	14421456	14421473	6	63	9	74	39	4	28	6	34	0	35	5
chr1	14432522	14432539	9	60	9	74	41	2	25	9	34	0	33	7
chr1	14442360	14442391	5	64	7	76	39	4	31	3	32	2	37	3
chr1	14483203	14483235	11	58	10	73	37	6	25	9	32	2	36	4
chr1	14539835	14539846	16	53	30	53	37	6	23	11	29	5	16	24
chr1	14614538	14614558	13	56	35	48	32	10	23	11	32	2	16	25
chr1	14614595	14614622	18	51	23	60	38	4	19	15	32	2	22	19
chr1	14737182	14737213	1	68	6	77	39	3	34	1	33	0	38	3
chr1	14746330	14746357	2	67	7	76	40	2	32	2	34	0	36	5
chr1	14765132	14765141	12	57	12	71	36	6	25	9	31	3	34	6
chr1	14765158	14765169	9	60	9	74	38	4	28	6	31	3	35	5
chr1	14802220	14802243	3	66	6	77	43	0	33	1	32	2	34	6
chr1	14813702	14813729	12	57	10	73	37	6	29	5	28	6	36	4
chr1	14834818	14834842	20	49	22	61	40	3	20	14	29	5	21	19
chr1	14838159	14838170	2	67	5	78	43	0	32	2	34	0	35	5
chr1	14862402	14862421	22	47	17	66	34	9	17	17	30	4	32	8
chr1	14863953	14863982	3	66	5	78	41	2	32	2	33	1	37	3
chr1	14864385	14864400	13	56	23	60	31	12	24	10	32	2	29	11
chr1	14889562	14889597	17	52	20	63	38	5	23	11	28	6	25	15
chr1	14907911	14907934	1	68	0	83	43	0	34	0	33	1	40	0
chr1	15020055	15020081	18	51	25	58	27	16	24	10	26	8	31	9
chr1	15096739	15096768	2	67	4	79	42	1	33	1	33	1	37	3
chr1	15135348	15135379	18	51	30	53	38	5	16	17	33	1	15	25
chr1	15141347	15141362	18	51	28	55	33	10	22	11	28	7	22	18
chr1	15142997	15143016	17	52	18	65	38	5	24	9	27	8	27	13
chr1	15149209	15149238	15	54	16	67	27	16	33	0	20	15	40	0
chr1	15153070	15153093	4	65	1	82	42	1	31	2	33	2	40	0
chr1	15209443	15209454	0	69	0	83	43	0	34	0	35	0	40	0
chr1	15227024	15227043	2	67	7	76	40	3	32	2	35	0	36	4
chr1	15274268	15274306	12	57	17	66	30	13	32	2	25	10	36	4
chr1	15298803	15298823	0	69	1	82	43	0	34	0	35	0	39	1
chr1	15303381	15303404	0	69	5	78	42	1	34	0	35	0	36	4
chr1	15343359	15343390	8	61	9	74	41	2	30	4	31	4	33	7
chr1	15349666	15349697	23	46	20	63	34	9	21	13	25	10	29	11
chr1	15414691	15414714	2	67	2	81	42	1	32	1	34	1	39	1
chr1	15424679	15424708	4	65	11	72	42	1	31	1	33	2	30	10
chr1	15433020	15433049	18	51	22	61	22	21	30	2	20	15	39	1
chr1	15439454	15439481	14	55	24	59	42	1	21	11	33	2	17	23
chr1	15499070	15499102	4	65	4	79	42	1	29	3	35	1	37	3
chr1	15537094	15537129	11	58	15	68	38	5	27	5	30	6	30	10
chr1	15544098	15544111	5	64	9	74	40	3	30	2	33	3	34	6
chr1	15547225	15547240	1	68	0	83	43	0	32	0	35	1	40	0
chr1	15551478	15551522	5	64	14	69	40	3	31	1	32	4	29	11
chr1	15555087	15555102	9	60	12	71	38	5	28	4	31	5	33	7
chr1	15618536	15618559	20	49	20	63	35	8	22	10	26	10	26	12
chr1	15623048	15623061	21	48	26	57	25	18	26	6	21	15	32	6
chr1	15646994	15647018	3	66	3	80	45	0	30	2	35	1	35	3
chr1	15651264	15651299	4	65	10	73	40	5	29	3	36	0	33	5
chr1	15655180	15655195	10	59	25	58	30	15	28	4	30	6	28	10
chr1	15716520	15716531	6	63	4	79	43	2	31	1	31	5	36	2
chr1	15746863	15746890	1	68	5	78	43	2	31	1	36	0	35	3
chr1	15748758	15748777	5	64	8	75	40	5	29	3	34	2	35	3
chr1	15757786	15757821	3	66	3	80	43	2	32	0	33	3	37	1
chr1	15781330	15781359	2	67	3	80	43	2	30	2	36	0	37	1
chr1	15792651	15792668	3	66	8	75	40	5	31	1	34	2	35	3
chr1	15814259	15814274	12	57	5	78	39	4	28	4	29	7	39	1
chr1	15841120	15841135	10	59	6	77	42	1	23	9	35	1	35	5
chr1	15843244	15843267	4	65	9	74	39	4	31	1	33	3	35	5
chr1	15886389	15886408	5	64	2	81	43	0	28	4	35	1	38	2
chr1	15944634	15944651	10	59	14	69	37	5	25	7	33	3	32	8
chr1	15967105	15967148	17	52	27	56	27	15	22	10	29	6	29	11
chr1	15975800	15975824	3	66	5	78	39	2	33	1	32	2	39	3
chr1	15995529	15995548	11	58	8	75	38	3	29	5	28	6	37	5
chr1	16039091	16039111	3	66	5	78	38	3	31	3	35	0	40	2
chr1	16041767	16041787	4	65	4	79	39	2	33	1	32	3	40	2
chr1	16173539	16173563	6	63	4	79	40	1	30	4	33	2	39	3
chr1	16176541	16176566	22	47	19	64	30	11	22	12	25	10	34	8
chr1	16241442	16241469	4	65	3	80	38	3	34	0	31	4	42	0
chr1	16242250	16242265	13	56	8	75	37	4	25	9	31	4	38	4
chr1	16242266	16242283	17	52	25	58	29	12	26	8	26	9	29	13
chr1	16267952	16267971	14	55	11	72	35	6	25	9	30	5	37	5
chr1	16287545	16287562	9	60	13	70	37	4	30	4	30	5	33	9
chr1	16444198	16444221	2	67	4	79	40	1	33	1	34	1	39	3
chr1	16485453	16485500	6	63	12	71	33	8	31	3	32	3	38	4
chr1	16496612	16496668	4	65	14	69	37	4	33	1	32	3	32	10
chr1	16538110	16538149	19	50	31	52	23	17	24	11	26	8	29	14
chr1	16567124	16567135	0	69	0	83	41	0	34	0	35	0	42	0
chr1	16572794	16572819	19	50	25	58	26	15	28	6	22	13	32	10
chr1	16583138	16583157	14	55	27	56	27	14	27	7	28	7	29	13
chr1	16588481	16588492	14	55	24	59	29	12	26	8	29	6	30	12
chr1	16608870	16608897	7	62	12	71	31	10	29	5	33	2	40	2
chr1	16621676	16621699	14	55	15	68	38	3	21	13	34	1	30	12
chr1	16647064	16647075	4	65	6	77	38	3	31	3	34	1	39	3
chr1	16655588	16655603	6	63	13	70	34	7	29	5	34	1	36	6
chr1	16674425	16674439	6	63	10	73	38	3	32	2	31	4	35	7
chr1	16674810	16674833	6	63	7	76	41	0	29	5	34	1	35	7
chr1	16692526	16692540	12	57	17	66	35	6	26	8	31	4	31	11
chr1	16714675	16714690	23	46	26	57	23	18	26	8	20	15	34	8
chr1	16715723	16715740	14	55	24	59	28	13	27	7	28	7	31	11
chr1	16764970	16764993	8	61	17	66	37	4	28	6	33	2	29	13
chr1	16771226	16771239	11	58	16	67	31	10	30	4	28	7	36	6
chr1	16911688	16911735	22	47	18	65	30	11	22	12	25	10	35	7
chr1	16976234	16976265	6	63	3	80	40	1	29	5	34	1	40	2
chr1	17013256	17013285	4	65	6	77	38	3	31	3	34	1	39	3
chr1	17298311	17298322	14	55	10	73	40	1	25	10	30	4	33	9
chr1	17379120	17379131	24	45	25	58	27	13	23	12	22	12	31	12
chr1	17418089	17418128	11	58	10	73	34	6	31	4	27	7	38	3
chr1	17431370	17431420	17	52	17	66	32	9	27	8	25	9	34	7
chr1	17460448	17460487	13	56	17	66	37	4	28	7	28	6	29	13
chr1	17648456	17648515	10	59	13	70	33	8	30	5	29	5	37	5
chr1	17671002	17671013	4	65	9	74	35	6	33	2	32	2	39	3
chr1	17845608	17845623	17	52	16	67	32	9	26	9	26	8	35	7
chr1	17858671	17858722	15	54	19	64	34	6	23	12	31	3	30	12
chr1	18002246	18002285	4	65	11	72	34	6	32	3	33	1	38	5
chr1	18056208	18056239	8	61	9	74	36	4	32	3	29	5	38	5
chr1	18087735	18087785	14	55	19	64	26	14	29	6	26	8	38	5
chr1	18119457	18119480	15	54	11	72	35	5	29	6	25	9	37	6
chr1	18150275	18150286	14	55	28	55	24	16	27	8	28	6	31	12
chr1	18170136	18170175	1	68	3	80	37	2	34	1	34	0	43	1
chr1	18197175	18197204	15	54	22	61	30	10	27	8	26	7	31	12
chr1	18308677	18308696	18	51	22	61	30	10	25	10	26	7	31	12
chr1	18356081	18356144	20	49	28	55	24	16	31	5	18	15	31	12
chr1	18358344	18358388	12	57	10	73	39	1	30	6	27	6	34	9
chr1	18364305	18364352	11	58	13	70	39	1	27	9	31	2	31	12
chr1	18389704	18389721	13	56	16	67	34	6	29	7	27	6	33	10
chr1	18397160	18397189	11	58	5	78	37	3	31	5	27	6	41	2
chr1	18440690	18440719	10	59	14	69	35	5	32	4	27	6	34	9
chr1	18577555	18577593	15	54	10	73	31	9	33	3	21	12	42	1
chr1	18624356	18624367	11	58	17	66	35	5	25	11	33	0	31	12
chr1	18652104	18652119	18	51	17	66	33	7	28	8	23	10	33	10
chr1	18678393	18678428	10	59	15	68	34	6	31	5	28	5	34	9
chr1	18679344	18679357	0	69	4	79	38	2	36	0	33	0	41	2
chr1	18724042	18724061	1	68	2	81	40	0	35	1	33	0	41	2
chr1	18794927	18794953	8	61	13	70	33	7	32	4	29	4	37	6
chr1	18814184	18814207	15	54	22	61	33	7	27	9	27	6	28	15
chr1	18824625	18824648	1	68	2	81	38	2	35	1	33	0	43	0
chr1	18951706	18951741	4	65	8	75	34	6	36	0	29	4	41	2
chr1	19077210	19077253	6	63	12	71	37	3	34	2	29	4	34	9
chr1	19081229	19081280	21	48	20	63	31	9	23	13	25	8	32	11
chr1	19114182	19114217	16	53	18	65	34	6	25	11	28	5	31	12
chr1	19143378	19143399	19	50	30	53	31	9	27	9	23	10	22	21
chr1	19183445	19183484	6	63	4	79	38	2	31	5	32	1	41	2
chr1	19258389	19258432	16	53	14	69	35	5	30	6	23	10	34	9
chr1	19296233	19296288	13	56	12	71	36	4	32	4	24	9	35	8
chr1	19361024	19361068	18	51	15	68	31	9	26	10	25	8	37	6
chr1	19390063	19390074	9	60	11	72	35	5	33	3	27	6	37	6
chr1	19502945	19502972	4	65	6	77	38	2	33	3	32	1	39	4
chr1	19512891	19512934	14	55	15	68	34	6	28	8	27	6	34	9
chr1	19530018	19530061	10	59	18	65	29	11	29	7	30	3	36	7
chr1	19535759	19535823	4	65	10	73	36	4	34	2	31	2	37	6
chr1	19597692	19597724	2	67	2	81	40	0	34	2	32	0	41	2
chr1	19750257	19750304	13	56	23	60	29	11	28	8	27	5	31	12
chr1	19779193	19779220	5	64	9	74	36	4	33	3	30	2	38	5
chr1	19783891	19783935	7	62	4	79	39	1	33	3	28	4	40	3
chr1	19813964	19814015	10	59	15	68	33	7	33	3	26	6	35	8
chr1	19971217	19971252	2	67	1	82	39	1	36	0	31	1	43	0
chr1	19989179	19989222	6	63	6	77	39	1	35	1	27	5	38	5
chr1	20197519	20197554	11	58	12	71	35	5	29	7	28	4	36	7
chr1	20199700	20199739	9	60	16	67	32	8	31	5	28	4	35	8
chr1	20297054	20297088	13	56	17	66	33	7	27	10	29	3	33	10
chr1	20309256	20309315	12	57	17	66	31	8	27	8	30	4	35	9
chr1	20329473	20329524	23	46	25	58	25	15	27	10	19	13	33	10
chr1	20455219	20455266	15	54	11	72	35	5	26	11	28	4	37	6
chr1	20472348	20472399	13	56	19	64	34	6	28	9	28	4	30	13
chr1	20503470	20503505	5	64	4	79	37	3	35	2	29	3	42	1
chr1	20524442	20524461	13	56	17	66	39	1	26	11	30	2	27	16
chr1	20532145	20532172	22	47	25	58	28	12	23	14	24	8	30	13
chr1	20549331	20549348	9	60	16	67	30	10	35	2	25	7	37	6
chr1	20549351	20549362	20	49	29	54	33	7	24	13	25	7	21	22
chr1	20570972	20571003	3	66	10	73	38	2	35	2	31	1	35	8
chr1	20651050	20651065	26	43	19	64	32	8	18	19	25	7	32	11
chr1	20657997	20658021	11	58	9	74	36	4	31	6	27	5	38	5
chr1	20692831	20692878	19	50	19	64	33	7	27	10	23	9	31	12
chr1	20715240	20715275	3	66	8	75	36	4	36	1	30	2	39	4
chr1	20724349	20724396	8	61	10	73	36	4	33	4	28	4	37	6
chr1	20739052	20739087	16	53	17	66	29	11	29	8	24	8	37	6
chr1	20763568	20763581	11	58	4	79	38	2	32	4	26	7	41	2
chr1	20781977	20781996	5	64	2	81	40	0	34	2	30	3	41	2
chr1	20783575	20783586	11	58	20	63	36	4	28	8	30	3	27	16
chr1	20882085	20882108	13	56	15	68	37	3	26	10	30	3	31	12
chr1	20898364	20898375	13	56	27	56	31	9	27	9	29	4	25	18
chr1	20910080	20910107	5	64	8	75	38	2	33	3	31	2	37	6
chr1	20918102	20918121	15	54	16	67	37	3	29	7	25	8	30	13
chr1	20933933	20933952	3	66	11	72	39	1	33	3	33	0	33	10
chr1	20940414	20940440	11	58	23	60	31	9	31	5	27	6	29	14
chr1	20952429	20952442	7	62	7	76	34	6	30	6	32	1	42	1
chr1	20953585	20953608	9	60	6	77	39	1	31	5	29	4	38	5
chr1	20955882	20955925	18	51	32	51	29	11	27	9	24	9	22	21
chr1	20969832	20969849	13	56	12	71	37	3	27	9	29	4	34	9
chr1	20970192	20970205	11	58	8	75	38	2	29	7	29	4	37	6
chr1	20981095	20981112	19	50	27	56	22	18	32	4	18	15	34	9
chr1	20982947	20982958	15	54	22	61	31	9	26	10	28	5	30	13
chr1	21001256	21001279	16	53	22	61	28	12	28	8	25	8	33	10
chr1	21022584	21022611	6	63	8	75	34	6	32	4	31	2	41	2
chr1	21025800	21025814	5	64	4	79	40	0	32	4	32	1	39	4
chr1	21080389	21080408	12	57	11	72	33	7	31	5	26	7	39	4
chr1	21102303	21102314	9	60	14	69	34	6	29	7	31	2	35	8
chr1	21106586	21106599	19	50	29	54	37	3	19	17	31	2	17	26
chr1	21107887	21107906	5	64	10	73	35	5	32	4	32	1	38	5
chr1	21126438	21126472	15	54	18	65	37	3	26	10	28	5	28	15
chr1	21140106	21140162	20	49	23	60	27	13	26	10	23	10	33	10
chr1	21145067	21145122	16	53	13	70	31	9	27	9	26	7	39	4
chr1	21183199	21183246	9	60	6	77	38	2	30	6	30	3	39	4
chr1	21229098	21229111	11	58	18	65	30	10	31	5	27	6	35	8
chr1	21263501	21263532	18	51	32	51	23	17	29	7	22	11	28	15
chr1	21290905	21290940	6	63	13	70	32	8	32	4	31	2	38	5
chr1	21297038	21297053	11	58	16	67	34	6	29	7	29	4	33	10
chr1	21298160	21298189	2	67	2	81	40	0	35	1	32	1	41	2
chr1	21307061	21307080	18	51	23	60	34	6	22	14	29	4	26	17
chr1	21322573	21322584	19	50	16	67	37	3	21	15	29	4	30	13
chr1	21341935	21341966	7	62	8	75	36	4	33	3	29	4	39	4
chr1	21381665	21381696	5	64	5	78	35	5	33	3	31	2	43	0
chr1	21387416	21387435	9	60	18	65	36	4	30	6	30	3	29	14
chr1	21390593	21390616	6	63	12	71	36	4	32	4	31	2	35	8
chr1	21408169	21408192	8	61	10	73	38	2	31	5	30	3	35	8
chr1	21449456	21449491	27	42	23	60	28	12	25	11	17	16	32	11
chr1	21480071	21480118	18	51	23	60	29	12	29	7	22	11	31	11
chr1	21492751	21492782	4	65	8	75	36	4	34	2	31	2	39	4
chr1	21546983	21547018	14	55	18	65	30	10	31	5	24	9	35	8
chr1	21566333	21566347	8	61	14	69	39	1	29	7	32	1	30	13
chr1	21591325	21591364	8	61	11	72	36	5	32	4	29	4	36	6
chr1	21602482	21602508	5	64	2	81	40	1	34	2	30	3	41	1
chr1	21603896	21603935	7	62	12	71	40	1	29	6	33	1	31	11
chr1	21606350	21606373	2	67	0	83	41	0	34	2	33	0	42	0
chr1	21613851	21613877	13	56	18	65	28	13	27	9	29	4	36	5
chr1	21618378	21618399	13	56	23	60	33	8	27	9	29	4	27	14
chr1	21674895	21674954	18	51	25	58	32	9	24	13	27	5	26	16
chr1	21696568	21696583	17	52	27	56	35	6	23	14	29	3	21	21
chr1	21719944	21719957	16	53	15	68	29	12	33	4	20	12	39	3
chr1	21720144	21720159	24	45	26	57	41	0	13	24	32	0	16	26
chr1	21721713	21721724	1	68	2	81	40	1	36	1	32	0	41	1
chr1	21741108	21741125	17	52	25	58	37	4	23	14	29	3	21	21
chr1	21745814	21745825	19	50	23	60	31	10	24	13	26	6	29	13
chr1	21822823	21822886	9	60	12	71	31	10	32	5	28	4	40	2
chr1	21890126	21890149	2	67	0	83	41	0	36	1	31	1	42	0
chr1	21912015	21912054	5	64	12	71	31	10	36	1	28	4	40	2
chr1	21915408	21915439	20	49	28	55	28	13	28	9	21	11	27	15
chr1	21959102	21959117	19	50	30	53	36	5	19	18	31	1	17	25
chr1	21960638	21960651	6	63	11	72	38	3	32	5	31	1	34	8
chr1	21968790	21968819	8	61	4	79	41	0	32	5	29	3	38	4
chr1	21971716	21971743	11	58	23	60	32	9	29	8	29	3	28	14
chr1	21972372	21972395	4	65	13	70	36	5	34	3	31	1	34	8
chr1	21981462	21981477	11	58	13	70	32	9	30	7	28	4	38	4
chr1	22018155	22018189	2	67	6	77	39	2	35	2	32	0	38	3
chr1	22035673	22035720	21	48	17	66	33	8	25	12	23	9	33	8
chr1	22068488	22068523	14	55	13	70	38	4	27	10	28	4	32	9
chr1	22123022	22123049	8	61	12	71	33	7	31	5	28	3	35	5
chr1	22165831	22165846	3	66	5	78	40	1	35	2	31	1	37	4
chr1	22187277	22187304	22	47	26	57	28	13	26	11	21	11	28	13
chr1	22271898	22271911	6	63	10	73	34	7	35	2	28	4	39	2
chr1	22277839	22277862	1	68	1	82	40	1	37	0	31	1	41	0
chr1	22290917	22290928	12	57	13	70	37	4	27	10	30	2	32	9
chr1	22313614	22313637	7	62	16	67	29	12	36	1	26	5	37	4
chr1	22406081	22406100	4	65	5	78	41	0	34	4	31	0	36	5
chr1	22408294	22408311	7	62	4	79	39	2	35	3	27	4	39	2
chr1	22477258	22477285	0	69	1	82	40	1	38	0	31	0	41	0
chr1	22492700	22492723	0	69	0	83	41	0	38	0	31	0	41	0
chr1	22522704	22522759	10	59	22	61	30	11	33	5	26	5	30	11
chr1	22545870	22545939	16	53	27	56	24	17	34	4	19	12	31	10
chr1	22583508	22583535	1	68	1	82	41	0	37	1	31	0	40	1
chr1	22583693	22583728	7	62	11	72	36	5	32	6	30	1	35	6
chr1	22624405	22624450	18	51	31	52	19	22	28	10	23	8	32	9
chr1	22768012	22768023	6	63	11	72	40	1	33	5	30	1	31	10
chr1	22768031	22768042	2	67	0	83	41	0	37	1	30	1	41	0
chr1	22780349	22780384	20	49	16	67	37	4	22	16	27	4	29	12
chr1	22791020	22791035	5	64	5	78	37	4	36	2	28	3	40	1
chr1	22799398	22799413	1	68	0	83	41	0	37	1	31	0	41	0
chr1	23119355	23119394	6	63	13	70	30	7	33	4	29	1	34	6
chr1	23137728	23137772	2	67	11	72	33	4	37	1	30	1	38	7
chr1	23142837	23142856	12	57	13	70	35	3	28	10	29	2	34	10
chr1	23144345	23144399	6	63	17	66	29	9	34	4	29	2	37	7
chr1	23156642	23156693	20	49	22	61	26	12	28	9	21	11	34	10
chr1	23157344	23157359	15	54	23	60	26	12	29	8	25	7	33	11
chr1	23158373	23158396	11	58	17	66	29	9	33	4	25	7	37	7
chr1	23178995	23179021	15	54	26	57	28	10	28	9	26	6	28	16
chr1	23195437	23195484	6	63	9	74	34	4	32	5	31	1	39	5
chr1	23202247	23202258	3	66	10	73	35	3	34	3	32	0	37	7
chr1	23206993	23207012	4	65	6	77	35	3	36	1	29	3	41	3
chr1	23251169	23251204	7	62	12	71	34	4	34	3	28	4	36	8
chr1	23253437	23253452	6	63	9	74	34	4	34	3	29	3	39	5
chr1	23267623	23267642	8	61	13	70	35	3	33	4	28	4	34	10
chr1	23322320	23322335	3	66	11	72	34	4	35	2	31	1	38	6
chr1	23329109	23329123	2	67	5	78	37	1	37	0	30	2	40	4
chr1	23336504	23336519	1	68	4	79	37	1	37	0	31	1	41	3
chr1	23338407	23338422	7	62	14	69	35	3	30	7	32	0	33	11
chr1	23365575	23365626	21	48	22	61	28	10	29	8	19	13	32	12
chr1	23413270	23413321	7	62	17	66	28	10	33	4	29	3	37	7
chr1	23459799	23459822	5	64	10	73	33	4	36	1	28	4	40	4
chr1	23494365	23494412	11	58	13	70	30	5	34	3	24	8	36	8
chr1	23582926	23582955	0	69	0	83	35	0	37	0	32	0	47	0
chr1	23585525	23585540	4	65	1	82	34	1	33	4	32	0	47	0
chr1	23587707	23587738	4	65	8	75	32	3	34	3	31	1	42	5
chr1	23592170	23592205	6	63	14	69	27	8	34	3	29	3	41	6
chr1	23644936	23644967	11	58	16	67	30	5	32	5	26	6	36	11
chr1	23747057	23747068	13	56	14	69	31	4	29	8	27	5	37	10
chr1	23760580	23760594	8	61	10	73	30	5	36	1	25	7	42	5
chr1	23794152	23794173	20	49	30	53	31	4	21	16	28	4	21	26
chr1	23801185	23801220	12	57	18	65	33	2	28	9	29	3	31	16
chr1	23804541	23804560	3	66	6	77	33	2	34	3	32	0	43	4
chr1	23809040	23809063	4	65	3	80	34	1	34	3	31	1	45	2
chr1	23834800	23834823	4	65	9	74	33	2	35	2	30	2	40	7
chr1	23838062	23838077	1	68	7	76	32	3	36	1	32	0	43	4
chr1	23896879	23896906	6	63	4	79	32	3	34	3	29	3	47	1
chr1	23936904	23936923	2	67	0	83	35	0	37	0	30	2	48	0
chr1	23944631	23944660	4	65	9	74	30	5	34	3	31	1	44	4
chr1	23968673	23968684	11	58	13	70	25	10	35	2	23	9	45	3
chr1	23972845	23972876	17	52	26	57	20	15	29	8	23	9	37	11
chr1	23977252	23977291	6	63	6	77	33	2	33	4	30	2	44	4
chr1	23987925	23987940	13	56	16	67	32	3	29	8	27	5	35	13
chr1	23993535	23993558	3	66	1	82	34	1	36	1	30	2	48	0
chr1	24002601	24002612	13	56	27	56	26	9	29	8	27	5	30	18
chr1	24013870	24013901	5	64	4	79	33	2	35	2	29	3	46	2
chr1	24024010	24024045	9	60	15	68	31	4	29	8	31	1	37	11
chr1	24031771	24031804	22	47	21	62	25	10	27	10	20	12	37	11
chr1	24036068	24036099	2	67	0	83	35	0	36	1	31	1	48	0
chr1	24056399	24056426	22	47	26	57	27	8	26	11	21	11	30	18
chr1	24069237	24069250	7	62	10	73	32	3	33	4	29	3	41	7
chr1	24069728	24069745	2	67	3	80	35	0	37	0	30	2	45	3
chr1	24084432	24084461	11	58	18	65	35	0	30	7	28	4	30	18
chr1	24084492	24084518	3	66	9	74	32	3	35	2	31	1	42	6
chr1	24111291	24111306	4	65	6	77	33	2	35	2	30	2	44	4
chr1	24121806	24121835	2	67	3	80	33	2	35	2	32	0	47	1
chr1	24131168	24131191	1	68	1	82	34	1	37	0	31	1	48	0
chr1	24133370	24133395	20	49	25	58	25	10	26	11	23	9	33	15
chr1	24141932	24141951	19	50	30	53	30	5	21	16	29	3	23	25
chr1	24146200	24146255	20	49	18	65	25	10	25	12	24	8	40	8
chr1	24154501	24154522	16	53	22	61	24	11	30	7	23	9	37	11
chr1	24171978	24172005	1	68	3	80	33	2	36	1	32	0	47	1
chr1	24243860	24243904	7	62	4	79	31	4	33	4	29	3	48	0
chr1	24338125	24338152	4	65	4	79	34	1	35	2	30	2	45	3
chr1	24348470	24348517	11	58	18	65	30	5	30	7	28	4	35	13
chr1	24373067	24373080	1	68	5	78	31	4	37	0	31	1	47	1
chr1	24376031	24376046	6	63	3	80	35	0	35	2	28	4	45	3
chr1	24382200	24382235	7	62	6	77	32	3	34	3	28	4	45	3
chr1	24404222	24404233	8	61	16	67	29	6	34	3	27	5	38	10
chr1	24413345	24413376	21	48	28	55	17	18	31	6	17	15	38	10
chr1	24435984	24436013	10	59	23	60	27	8	30	7	29	3	33	15
chr1	24456247	24456274	3	66	9	74	32	3	35	2	31	1	42	6
chr1	24478763	24478804	17	52	18	65	23	12	32	5	20	12	42	6
chr1	24485252	24485266	1	68	0	83	35	0	36	1	32	0	48	0
chr1	24487412	24487425	5	64	12	71	32	3	33	4	31	1	39	9
chr1	24494796	24494827	3	66	4	79	31	4	35	2	31	1	48	0
chr1	24507296	24507327	19	50	24	59	29	6	26	11	24	8	30	18
chr1	24558687	24558724	19	50	30	53	17	18	32	5	18	14	36	12
chr1	24626361	24626388	0	69	4	79	33	2	37	0	32	0	46	2
chr1	24673129	24673148	6	63	10	73	33	2	33	4	30	2	40	8
chr1	24693977	24694016	20	49	22	61	32	4	20	12	29	8	29	18
chr1	24757164	24757199	21	48	22	61	24	11	23	14	25	7	37	11
chr1	24782030	24782074	4	65	6	77	34	1	36	1	29	3	43	5
chr1	24782776	24782787	11	58	17	66	29	6	29	8	29	3	37	11
chr1	24782788	24782817	8	61	25	58	21	14	34	3	27	5	37	11
chr1	24925566	24925605	21	48	22	61	23	12	28	9	20	12	38	10
chr1	24928024	24928059	9	60	6	77	32	3	35	2	25	7	45	3
chr1	24947868	24947894	9	60	17	66	27	8	31	6	29	3	39	9
chr1	24949003	24949027	3	66	5	78	31	4	35	2	31	1	47	1
chr1	24958726	24958777	15	54	15	68	30	5	33	4	21	11	38	10
chr1	25119464	25119503	5	64	9	74	31	4	35	2	29	3	42	5
chr1	25177638	25177655	4	65	9	74	33	2	35	2	30	2	40	7
chr1	25181142	25181153	9	60	20	63	28	7	32	5	28	4	34	13
chr1	25188778	25188789	6	63	9	74	35	0	32	5	31	1	38	9
chr1	25223492	25223515	5	64	11	72	27	8	36	1	28	4	44	3
chr1	25282054	25282073	8	61	9	74	37	2	31	6	30	2	36	7
chr1	25283526	25283558	14	55	29	54	25	13	31	6	24	8	29	15
chr1	25300867	25300898	22	47	26	57	31	8	23	14	24	8	26	17
chr1	25360876	25360891	18	51	27	56	38	1	22	15	29	3	17	26
chr1	25381242	25381265	16	53	32	51	24	15	28	9	25	7	26	17
chr1	25402333	25402368	8	61	6	77	37	2	32	4	29	4	39	4
chr1	25434859	25434872	10	59	14	69	33	6	30	6	29	4	35	8
chr1	25446744	25446755	2	67	3	80	37	2	35	1	32	1	42	1
chr1	25464657	25464692	4	65	6	77	36	3	35	1	30	3	40	3
chr1	25467871	25467882	2	67	2	81	38	1	35	1	32	1	42	1
chr1	25500109	25500126	0	69	1	82	39	0	36	0	33	0	42	1
chr1	25529955	25529969	1	68	3	80	36	3	35	1	33	0	43	0
chr1	25566402	25566443	14	55	11	72	35	8	32	2	23	12	36	3
chr1	25601476	25601519	12	57	7	76	36	6	28	5	29	7	39	1
chr1	25735292	25735327	16	53	22	61	27	17	30	4	23	12	34	5
chr1	25767892	25767915	23	46	25	58	29	15	27	7	19	16	29	10
chr1	25783507	25783542	5	64	4	79	41	3	34	0	30	5	38	1
chr1	25798532	25798547	11	58	10	73	38	6	32	1	26	9	35	4
chr1	25821158	25821175	2	67	2	81	44	0	32	1	35	1	37	2
chr1	25822103	25822122	14	55	23	60	37	7	22	11	33	3	23	16
chr1	25822769	25822786	19	50	24	59	27	17	31	2	19	17	32	7
chr1	25832821	25832834	4	65	5	78	40	4	33	0	32	4	38	1
chr1	25871043	25871072	15	54	27	56	36	8	22	11	32	4	20	19
chr1	25890151	25890166	17	52	31	52	36	8	20	13	32	4	16	23
chr1	25925719	25925732	5	64	9	74	43	1	29	4	35	1	31	8
chr1	25940018	25940057	17	52	31	52	35	9	19	14	33	3	17	22
chr1	26019450	26019461	9	60	17	66	36	8	30	3	30	6	30	9
chr1	26089223	26089258	9	60	4	79	43	1	28	5	32	4	36	3
chr1	26091371	26091390	4	65	10	73	40	4	31	2	34	2	33	6
chr1	26108078	26108105	14	55	24	59	35	9	22	11	33	3	24	15
chr1	26112563	26112586	4	65	3	80	42	2	30	3	35	1	38	1
chr1	26239506	26239521	18	51	21	62	9	12	43	6	8	12	53	9
chr1	26250783	26250806	2	67	7	76	39	5	33	0	34	2	37	2
chr1	26262414	26262428	3	66	5	78	42	2	32	1	34	2	36	3
chr1	26278836	26278863	3	66	1	82	43	1	32	1	34	2	39	0
chr1	26359894	26359941	14	55	23	60	32	12	25	8	30	6	28	11
chr1	26365266	26365313	7	62	8	75	40	4	31	2	31	5	35	4
chr1	26412783	26412830	9	60	11	72	34	10	27	6	33	3	38	1
chr1	26425187	26425202	12	57	22	61	41	3	23	10	34	2	20	19
chr1	26440301	26440324	6	63	10	73	42	2	30	3	33	3	31	8
chr1	26509286	26509325	15	54	13	70	40	4	23	10	31	5	30	9
chr1	26540560	26540577	5	64	2	81	43	1	31	2	33	3	38	1
chr1	26541165	26541200	16	53	20	63	41	3	22	11	31	5	22	17
chr1	26571584	26571619	9	60	16	67	34	10	27	6	33	3	33	6
chr1	26581450	26581471	13	56	21	62	33	11	25	8	31	5	29	10
chr1	26628909	26628928	14	55	17	66	36	8	26	7	29	7	30	9
chr1	26720551	26720578	16	53	16	67	38	6	26	7	27	9	29	10
chr1	26759064	26759091	8	61	11	72	39	5	28	5	33	3	33	6
chr1	26846149	26846166	5	64	3	80	44	0	32	1	32	4	36	3
chr1	26892083	26892107	7	62	10	73	38	6	30	3	32	4	35	4
chr1	26948954	26948965	5	64	8	75	42	2	32	1	32	4	33	6
chr1	26956589	26956648	15	54	15	68	31	13	29	4	25	11	37	2
chr1	26965644	26965691	5	64	15	68	32	12	31	2	33	3	36	3
chr1	27007653	27007664	23	46	26	57	33	11	19	14	27	9	24	15
chr1	27040428	27040471	10	59	10	73	41	3	26	7	33	3	32	7
chr1	27123777	27123818	19	50	14	69	38	6	18	15	32	4	31	8
chr1	27168800	27168847	14	55	30	53	24	20	29	4	26	10	29	10
chr1	27221843	27221860	23	46	26	57	35	9	15	18	31	5	22	17
chr1	27228835	27228852	1	68	3	80	43	1	33	0	35	1	37	2
chr1	27229881	27229916	10	59	12	71	41	3	27	6	32	4	30	9
chr1	27231943	27231972	7	62	4	79	44	0	30	3	32	4	35	4
chr1	27247387	27247414	5	64	6	77	42	2	30	3	34	2	35	4
chr1	27259094	27259137	9	60	17	66	36	10	34	1	26	8	30	7
chr1	27304009	27304020	11	58	10	73	42	3	31	4	27	7	31	7
chr1	27320676	27320687	3	66	5	78	44	1	32	3	34	0	34	4
chr1	27322475	27322506	14	55	18	65	40	5	26	9	29	5	25	13
chr1	27352499	27352516	9	60	18	65	34	11	31	4	29	5	31	7
chr1	27375642	27375665	11	58	2	81	45	0	28	7	30	4	36	2
chr1	27412210	27412257	10	59	11	72	39	6	30	5	29	5	33	5
chr1	27414137	27414164	6	63	9	74	43	2	29	6	34	0	31	7
chr1	27419492	27419509	20	49	23	60	25	20	33	2	16	18	35	3
chr1	27435651	27435685	1	68	0	83	45	0	34	1	34	0	38	0
chr1	27452503	27452518	6	63	9	74	41	4	34	1	29	5	33	5
chr1	27461266	27461281	11	58	16	67	40	5	28	7	30	4	27	11
chr1	27466114	27466181	14	55	25	58	35	12	30	5	25	9	23	13
chr1	27467255	27467270	10	59	14	69	40	5	32	3	27	7	29	9
chr1	27513715	27513735	11	58	12	71	43	2	28	7	30	4	28	10
chr1	27528083	27528106	5	64	10	73	40	5	32	3	32	2	33	5
chr1	27534315	27534354	3	66	0	83	45	0	33	2	33	1	38	0
chr1	27540242	27540281	4	65	6	77	40	5	32	3	33	1	37	1
chr1	27556686	27556709	22	47	18	65	43	2	19	16	28	6	22	16
chr1	27593845	27593856	0	69	0	83	45	0	35	0	34	0	38	0
chr1	27606889	27606928	2	67	3	80	45	1	35	0	32	2	35	2
chr1	27607458	27607479	19	50	23	60	36	9	21	14	29	5	24	14
chr1	27613140	27613191	16	53	16	67	34	10	29	7	24	9	33	6
chr1	27645810	27645853	11	58	11	72	40	5	30	5	28	6	32	6
chr1	27702896	27702935	11	58	18	65	41	4	27	8	31	3	24	14
chr1	27705710	27705729	1	68	0	83	45	0	34	1	34	0	38	0
chr1	27718804	27718818	2	67	4	79	45	0	33	2	34	0	34	4
chr1	27754564	27754583	1	68	4	79	44	1	35	0	33	1	35	3
chr1	27800779	27800794	18	51	22	61	33	12	26	9	25	9	28	10
chr1	27801736	27801763	2	67	2	81	44	1	34	1	33	1	37	1
chr1	27811296	27811331	11	58	21	62	53	9	9	5	49	6	9	12
chr1	27814383	27814400	10	59	12	71	38	7	31	4	28	6	33	5
chr1	27873741	27873780	20	49	24	59	32	13	27	8	22	12	27	11
chr1	27886074	27886093	5	64	6	77	42	3	31	4	33	1	35	3
chr1	27917258	27917273	6	63	13	70	38	7	32	3	31	3	32	6
chr1	27932345	27932372	6	63	5	78	41	4	34	1	29	5	37	1
chr1	28135341	28135372	9	60	17	66	39	6	31	4	29	5	27	11
chr1	28152302	28152351	6	63	8	75	44	1	30	5	33	1	31	7
chr1	28183228	28183255	18	51	28	55	28	17	27	8	24	10	27	11
chr1	28205065	28205100	11	58	9	74	38	7	30	5	28	6	36	2
chr1	28268961	28269004	17	52	23	60	30	14	29	6	23	11	30	9
chr1	28409066	28409110	12	57	21	62	36	9	29	6	28	6	26	12
chr1	28468440	28468479	9	60	9	74	30	4	32	6	28	3	44	5
chr1	28624906	28624921	17	52	25	58	26	18	29	6	22	10	31	7
chr1	28660436	28660463	2	67	2	81	42	2	34	2	32	0	38	0
chr1	28699016	28699043	10	59	9	74	40	4	30	6	28	4	33	5
chr1	28717482	28717493	10	59	13	70	41	3	31	5	27	5	28	10
chr1	28746311	28746334	11	58	22	61	31	13	29	7	29	3	30	8
chr1	28770135	28770154	0	69	0	83	44	0	36	0	32	0	38	0
chr1	28773928	28773939	2	67	5	78	42	2	35	1	31	1	35	3
chr1	28791155	28791194	3	66	6	77	39	5	35	1	30	2	37	1
chr1	28802523	28802534	1	68	1	82	44	0	35	1	32	0	37	1
chr1	28812796	28812807	7	62	6	77	42	2	30	6	31	1	34	4
chr1	28833078	28833119	8	61	8	75	39	5	33	3	27	5	35	3
chr1	28834911	28834922	11	58	13	70	40	4	30	6	27	5	29	9
chr1	28840958	28840997	17	52	14	69	37	7	22	14	29	3	31	7
chr1	28859507	28859546	5	64	5	78	43	2	33	3	31	1	34	3
chr1	28863394	28863407	11	58	11	72	41	3	29	7	28	4	30	8
chr1	28865589	28865624	24	45	19	64	38	6	28	8	16	16	25	13
chr1	28875087	28875106	0	69	3	80	43	1	36	0	32	0	36	2
chr1	28912414	28912441	1	68	3	80	42	2	36	0	31	1	37	1
chr1	28930780	28930834	6	63	8	75	38	6	36	0	26	6	36	2
chr1	28951130	28951161	12	57	7	76	43	1	26	10	30	2	32	6
chr1	28957024	28957069	19	50	29	54	18	26	33	3	16	16	35	3
chr1	28957863	28957894	1	68	2	81	44	0	36	0	31	1	36	2
chr1	28973410	28973461	15	54	18	65	37	7	25	11	28	4	27	11
chr1	28974922	28974933	20	49	23	60	40	4	18	18	31	1	19	19
chr1	28976966	28976980	3	66	5	78	41	3	34	2	31	1	36	2
chr1	28986712	28986727	16	53	11	72	44	0	22	14	30	2	28	10
chr1	28994429	28994455	3	66	11	72	41	3	33	3	32	0	31	7
chr1	29059580	29059594	2	67	3	80	42	2	34	2	32	0	37	1
chr1	29070801	29070856	18	51	25	58	29	15	26	10	24	8	29	9
chr1	29102212	29102231	4	65	8	75	39	3	33	2	31	2	35	5
chr1	29112650	29112664	5	64	8	75	40	2	30	5	33	0	34	6
chr1	29118739	29118754	20	49	26	57	20	22	33	2	15	18	36	4
chr1	29123692	29123709	11	58	21	62	35	7	25	10	32	1	27	13
chr1	29161383	29161406	19	50	28	55	27	15	28	7	21	12	27	13
chr1	29173992	29174013	23	46	14	69	36	6	23	12	22	11	32	8
chr1	29180718	29180741	13	56	19	64	32	10	28	7	27	6	31	9
chr1	29185678	29185707	7	62	8	75	41	1	28	7	33	0	33	7
chr1	29194856	29194900	20	49	30	53	23	19	32	3	16	17	29	11
chr1	29198944	29198979	3	66	6	77	37	5	34	1	31	2	39	1
chr1	29223396	29223435	2	67	5	78	40	2	35	0	31	2	37	3
chr1	29256916	29256933	0	69	1	82	42	0	35	0	33	0	39	1
chr1	29313387	29313402	5	64	8	75	42	0	30	5	33	0	32	8
chr1	29313443	29313454	4	65	9	74	37	5	33	2	31	2	36	4
chr1	29349868	29349897	11	58	21	62	36	6	29	6	28	5	25	15
chr1	29386130	29386181	9	60	13	70	31	11	34	1	25	8	39	1
chr1	29399475	29399514	2	67	4	79	40	2	35	0	31	2	38	2
chr1	29424638	29424653	27	42	21	62	36	6	20	15	21	12	25	15
chr1	29439832	29439871	0	69	0	83	42	0	35	0	33	0	40	0
chr1	29481844	29481863	4	65	5	78	39	3	33	2	31	2	38	2
chr1	29490834	29490847	8	61	10	73	40	2	29	6	31	2	32	8
chr1	29496404	29496439	10	59	13	70	35	6	29	6	29	4	34	7
chr1	29523362	29523385	3	66	1	82	41	1	33	2	32	1	40	0
chr1	29544304	29544351	19	50	22	61	30	12	25	10	24	9	30	10
chr1	29587081	29587094	15	54	29	54	25	17	31	4	22	11	28	12
chr1	29601711	29601758	19	50	25	58	29	13	27	8	22	11	28	12
chr1	29618526	29618537	7	62	11	72	36	6	32	3	29	4	35	5
chr1	29619638	29619649	12	57	16	67	38	4	27	8	29	4	29	11
chr1	29623322	29623341	1	68	1	82	42	0	34	1	33	0	39	1
chr1	29634881	29634898	1	68	6	77	40	2	35	0	32	1	36	4
chr1	29659416	29659427	3	66	3	80	40	2	33	2	32	1	39	1
chr1	29674892	29674917	20	49	30	53	34	8	21	14	27	6	18	22
chr1	29682267	29682282	10	59	13	70	40	2	27	8	31	2	30	10
chr1	29692669	29692684	12	57	10	73	32	10	35	0	21	12	40	0
chr1	29743064	29743102	14	55	21	62	27	15	30	5	24	9	34	6
chr1	29766997	29767040	17	52	21	62	28	14	30	5	21	12	33	7
chr1	29806489	29806528	24	45	23	60	34	8	19	16	25	8	25	15
chr1	29829114	29829131	17	52	25	58	31	11	24	11	27	6	27	13
chr1	29852599	29852622	11	58	12	71	39	3	26	9	31	2	31	9
chr1	29860599	29860633	14	55	20	63	32	10	30	5	25	8	30	10
chr1	29872784	29872811	5	64	11	72	38	4	33	2	30	3	33	7
chr1	29887585	29887596	21	48	22	61	36	6	15	20	32	1	24	16
chr1	29969367	29969414	17	52	21	62	30	12	29	7	22	10	31	9
chr1	30054543	30054570	5	64	9	74	35	7	32	3	31	2	38	2
chr1	30064808	30064835	23	46	19	64	29	13	28	7	17	16	34	6
chr1	30082439	30082508	14	55	22	61	37	5	29	6	26	7	24	16
chr1	30112694	30112708	15	54	24	59	32	10	27	8	27	6	26	14
chr1	30129742	30129757	1	68	2	81	40	2	34	1	33	0	40	0
chr1	30135078	30135109	13	56	20	63	32	10	29	6	26	7	30	10
chr1	30138453	30138494	5	64	9	74	36	6	32	3	31	2	37	3
chr1	30138623	30138657	15	54	25	58	31	11	28	7	26	7	27	13
chr1	30220206	30220249	14	55	23	60	31	11	29	6	25	8	28	12
chr1	30262059	30262110	28	41	18	65	34	8	19	16	21	12	30	10
chr1	30403987	30404026	6	63	8	75	41	1	31	4	31	2	33	7
chr1	30440133	30440172	12	57	16	67	35	7	27	7	29	5	31	9
chr1	30475900	30475931	6	63	5	78	37	5	32	3	30	3	40	0
chr1	30505054	30505105	10	59	18	65	31	11	31	4	28	5	33	7
chr1	30607515	30607538	4	65	2	81	42	0	33	2	31	2	38	2
chr1	30651490	30651545	16	53	23	60	33	10	24	9	28	7	26	13
chr1	30677398	30677445	14	55	14	69	37	5	27	8	27	6	32	8
chr1	30680503	30680532	23	46	25	58	31	11	24	11	21	12	27	13
chr1	30706515	30706544	17	52	28	55	22	20	31	3	20	14	32	8
chr1	30714161	30714210	21	48	27	56	23	19	25	9	22	12	32	8
chr1	30739880	30739939	15	54	22	61	28	16	27	9	27	6	32	6
chr1	30813649	30813662	5	64	9	74	42	0	29	5	34	0	31	9
chr1	30873850	30873864	1	68	10	73	35	7	33	1	34	0	37	3
chr1	30890295	30890306	23	46	25	58	31	11	19	15	26	8	26	14
chr1	30891093	30891124	19	50	24	59	27	15	29	5	20	14	31	9
chr1	30891294	30891313	12	57	12	71	42	0	23	11	34	0	29	11
chr1	30896349	30896363	7	62	4	79	40	2	31	3	30	4	39	1
chr1	30917416	30917447	5	64	6	77	39	3	31	3	32	2	37	3
chr1	30922179	30922202	7	62	12	71	38	4	29	5	32	2	32	8
chr1	30922907	30922930	3	66	3	80	42	0	33	1	32	2	38	3
chr1	30965939	30965966	6	63	12	71	37	5	28	6	34	0	33	7
chr1	31035306	31035341	5	64	2	81	40	2	30	4	33	1	40	0
chr1	31055529	31055540	1	68	1	82	42	0	33	1	34	0	39	1
chr1	31062380	31062411	21	48	27	56	29	13	22	12	25	9	27	13
chr1	31166369	31166396	2	67	1	82	41	1	32	2	34	0	40	0
chr1	31321525	31321551	0	69	3	80	40	2	34	0	35	0	39	1
chr1	31326132	31326179	11	58	14	69	34	9	31	3	27	8	35	5
chr1	31346110	31346121	6	63	6	77	37	2	29	4	33	2	36	4
chr1	31361301	31361356	20	49	20	63	35	5	21	11	27	9	25	14
chr1	31406507	31406546	15	54	19	64	32	6	25	8	29	7	31	13
chr1	31408079	31408102	0	69	1	82	38	0	33	0	36	0	43	1
chr1	31468341	31468364	1	68	3	80	37	1	32	1	36	0	42	2
chr1	31636516	31636563	8	61	12	71	32	6	28	4	33	3	39	5
chr1	31657769	31657796	4	65	3	80	36	2	31	1	33	3	43	1
chr1	31663105	31663122	8	61	8	75	33	5	29	3	31	5	41	3
chr1	31788517	31788555	16	53	21	62	26	12	27	5	26	11	35	9
chr1	31847065	31847089	0	69	0	83	38	0	33	0	36	0	44	0
chr1	31850000	31850023	5	64	11	72	31	6	43	1	21	4	40	5
chr1	31856944	31856973	18	51	29	54	32	6	21	12	30	6	21	23
chr1	31862429	31862446	22	47	27	56	29	9	19	14	28	8	26	18
chr1	31883629	31883676	13	56	18	65	30	8	24	9	32	4	34	10
chr1	31883685	31883698	14	55	23	60	29	9	23	10	32	4	30	14
chr1	31939900	31939935	9	60	9	74	32	6	32	1	28	8	41	3
chr1	31952668	31952697	16	53	32	51	18	20	25	8	28	8	32	12
chr1	32026937	32026984	13	56	19	64	31	7	25	7	30	6	32	12
chr1	32086814	32086857	1	68	4	79	35	3	31	1	36	0	43	1
chr1	32108351	32108420	22	47	19	64	28	11	22	10	24	12	36	7
chr1	32290269	32290298	18	51	26	57	23	15	27	4	23	12	33	11
chr1	32345776	32345796	12	57	14	69	33	6	30	3	27	8	35	8
chr1	32351644	32351675	11	58	16	67	33	6	26	7	31	4	33	10
chr1	32369508	32369543	22	47	17	66	31	8	26	7	21	14	34	9
chr1	32452127	32452186	16	53	19	64	28	11	27	5	25	11	35	8
chr1	32482995	32483030	22	47	20	63	28	11	27	6	19	16	34	9
chr1	32508442	32508477	12	57	19	64	32	7	25	8	31	4	31	12
chr1	32601107	32601138	6	63	2	81	37	2	31	2	31	4	43	0
chr1	32606946	32606989	8	61	15	68	32	7	29	4	31	4	35	8
chr1	32625601	32625630	15	54	20	63	30	9	25	8	28	7	32	11
chr1	32662362	32662381	12	57	13	70	33	6	28	6	28	6	37	6
chr1	32696603	32696630	4	65	2	81	37	2	32	1	32	3	43	0
chr1	32704420	32704431	17	52	18	65	31	8	22	11	29	6	33	10
chr1	32734125	32734156	4	65	3	80	36	3	32	1	32	3	43	0
chr1	32771899	32771925	1	68	2	81	38	1	32	1	35	0	42	1
chr1	32821489	32821536	3	66	2	81	39	1	31	2	34	1	41	1
chr1	32837230	32837273	2	67	5	78	36	3	34	0	32	2	41	2
chr1	32858870	32858897	22	47	28	55	26	13	24	9	22	13	29	14
chr1	32865599	32865612	7	62	7	76	33	6	33	0	28	7	42	1
chr1	32871620	32871639	9	60	16	67	37	2	27	6	32	3	29	14
chr1	32938729	32938768	5	64	8	75	37	2	32	2	31	3	37	6
chr1	32939597	32939614	5	64	9	74	37	2	28	5	35	0	36	7
chr1	32949655	32949681	7	62	13	70	34	5	32	1	29	6	35	8
chr1	32950055	32950084	11	58	18	65	31	8	26	7	31	4	33	10
chr1	32954495	32954508	2	67	6	77	37	2	33	0	33	2	39	4
chr1	32962755	32962772	9	60	5	78	39	0	25	8	34	1	38	5
chr1	32963057	32963088	4	65	3	80	38	1	33	0	31	4	41	2
chr1	32995945	32995960	4	65	2	81	37	2	31	2	33	2	43	0
chr1	33001466	33001489	5	64	8	75	38	1	28	5	35	0	36	7
chr1	33009922	33009936	13	56	17	66	33	6	27	6	28	7	32	11
chr1	33009937	33009957	20	49	30	53	25	14	21	12	27	8	27	16
chr1	33028018	33028043	23	46	25	58	28	11	20	13	26	9	29	14
chr1	33031646	33031673	22	47	22	61	25	14	26	7	20	15	35	8
chr1	33058054	33058093	5	64	7	76	33	6	29	4	34	1	42	1
chr1	33059987	33060046	16	53	27	56	25	14	28	5	24	11	30	13
chr1	33091738	33091753	16	53	15	68	34	5	22	11	30	5	33	10
chr1	33152511	33152525	1	68	2	81	38	1	32	1	35	0	42	1
chr1	33160185	33160205	17	52	23	60	33	6	20	13	31	4	26	17
chr1	33181588	33181637	13	56	14	69	33	7	30	3	25	10	35	7
chr1	33188523	33188534	7	62	4	79	38	1	28	5	33	2	40	3
chr1	33246696	33246707	7	62	9	74	38	1	28	5	33	2	35	8
chr1	33268099	33268122	24	45	24	59	28	11	17	16	27	8	30	13
chr1	33292235	33292274	5	64	10	73	34	6	30	3	33	2	38	4
chr1	33292392	33292405	6	63	11	72	36	3	28	5	34	1	35	8
chr1	33380162	33380197	5	64	12	71	32	8	31	2	32	3	39	3
chr1	33391573	33391586	9	60	7	76	37	3	28	5	31	4	38	4
chr1	33471939	33471998	16	53	23	60	26	14	31	2	20	14	33	9
chr1	33506423	33506442	15	54	11	72	34	6	25	8	27	7	37	5
chr1	33690729	33690768	4	65	2	81	40	0	32	1	31	3	40	2
chr1	33702959	33702988	4	65	10	73	36	4	31	2	32	2	36	6
chr1	33716389	33716428	7	62	12	71	34	5	26	7	34	0	36	7
chr1	33752181	33752234	13	56	27	56	28	12	25	9	29	4	28	15
chr1	33785113	33785166	12	57	12	71	34	6	30	4	26	7	37	6
chr1	33870822	33870845	12	57	12	71	31	9	30	4	25	8	40	3
chr1	34007415	34007439	10	59	11	72	33	7	27	6	30	4	39	4
chr1	34026839	34026866	21	48	26	57	27	13	24	10	22	11	30	13
chr1	34062337	34062368	7	62	4	79	39	1	32	2	28	5	40	3
chr1	34095879	34095906	15	54	27	56	25	15	27	7	25	8	31	12
chr1	34099001	34099024	21	48	27	56	26	14	23	11	23	10	30	13
chr1	34118764	34118783	1	68	0	83	40	0	34	0	32	1	43	0
chr1	34144023	34144037	18	51	17	66	29	11	23	11	27	6	37	6
chr1	34144183	34144197	13	56	13	70	33	7	26	8	28	5	37	6
chr1	34144279	34144293	16	53	20	63	26	14	31	3	21	12	37	6
chr1	34144625	34144636	3	66	2	81	40	0	31	3	33	0	41	2
chr1	34147526	34147553	9	60	11	72	35	5	30	4	28	5	37	6
chr1	34164491	34164505	7	62	14	69	38	2	28	6	32	1	31	12
chr1	34247143	34247174	5	64	22	61	31	9	32	2	30	3	30	13
chr1	34247316	34247355	9	60	22	61	26	14	31	3	27	6	35	8
chr1	34285406	34285437	8	61	9	74	33	5	42	2	17	6	41	3
chr1	34407914	34407973	17	52	16	67	32	8	27	7	23	10	34	8
chr1	34486538	34486573	6	63	9	74	35	6	32	2	29	4	39	3
chr1	34493939	34493950	2	67	5	78	39	2	32	2	33	0	39	3
chr1	34493952	34493971	1	68	6	77	39	2	33	1	33	0	38	4
chr1	34562638	34562649	7	62	13	70	31	10	31	3	29	4	39	3
chr1	34563708	34563725	20	49	28	55	33	8	20	14	27	6	22	20
chr1	34619591	34619622	9	60	17	66	34	7	30	4	28	5	32	10
chr1	34620440	34620451	7	62	19	64	33	8	30	4	31	2	31	11
chr1	34639265	34639284	17	52	28	55	27	14	22	12	28	5	28	14
chr1	34658465	34658478	14	55	26	57	29	12	25	9	28	5	28	14
chr1	34673814	34673833	8	61	17	66	36	5	30	4	29	4	30	12
chr1	34695937	34695961	0	69	1	82	41	0	34	0	33	0	41	1
chr1	34726410	34726439	4	65	5	78	38	3	33	1	30	3	40	2
chr1	34756621	34756655	10	59	6	77	37	4	30	4	27	6	40	2
chr1	34782904	34782921	13	56	29	54	23	18	27	7	27	6	31	11
chr1	34788659	34788682	0	69	4	79	39	2	34	0	33	0	40	2
chr1	34823947	34823970	4	65	3	80	39	2	33	1	30	3	41	1
chr1	34848177	34848208	3	66	9	74	37	4	33	1	32	1	37	5
chr1	34855817	34855841	8	61	8	75	38	3	29	5	30	3	37	5
chr1	34899178	34899229	18	51	24	59	32	8	24	9	25	9	27	16
chr1	34900733	34900757	1	68	3	80	40	1	34	0	32	1	40	2
chr1	34935938	34935976	11	58	15	68	31	10	29	5	27	6	37	5
chr1	35034917	35034938	21	48	25	58	26	15	25	9	21	12	32	10
chr1	35089967	35090006	5	64	5	78	38	3	31	3	31	2	40	2
chr1	35094907	35094966	19	50	17	66	32	9	25	9	23	10	34	8
chr1	35101733	35101768	6	63	9	74	34	5	31	4	30	2	40	4
chr1	35150630	35150641	5	64	8	75	37	4	32	2	30	3	38	4
chr1	35182054	35182074	20	49	29	54	29	12	23	11	24	9	25	17
chr1	35192863	35192888	8	61	11	72	33	8	32	2	27	6	39	3
chr1	35334003	35334022	17	52	30	53	27	14	25	9	25	8	26	15
chr1	35361234	35361273	6	63	9	74	36	6	33	2	28	4	38	3
chr1	35461250	35461305	12	57	21	62	29	13	29	5	26	7	33	8
chr1	35527068	35527111	24	45	26	57	30	12	22	12	22	11	27	14
chr1	35578931	35578966	5	64	7	76	36	4	31	3	31	2	40	3
chr1	35585163	35585174	2	67	3	80	40	2	34	0	31	2	40	1
chr1	35661853	35661904	3	66	5	78	38	3	31	2	31	1	39	2
chr1	35695825	35695868	9	60	7	76	39	2	30	3	26	6	36	5
chr1	35780306	35780321	12	57	21	62	31	10	30	3	24	8	30	11
chr1	35798588	35798635	12	57	10	73	36	5	28	5	25	7	36	5
chr1	35825833	35825860	19	50	26	57	28	13	26	7	22	10	29	12
chr1	35966388	35966415	7	62	8	75	36	5	31	3	29	4	38	3
chr1	35975530	35975565	22	47	23	60	37	4	19	15	26	7	23	18
chr1	36010748	36010765	12	57	19	64	33	8	27	7	28	5	30	11
chr1	36051084	36051107	21	48	24	59	37	4	20	14	26	7	21	20
chr1	36055766	36055781	7	62	9	74	36	5	31	3	29	4	37	4
chr1	36157293	36157326	20	49	27	56	25	16	26	8	21	12	30	11
chr1	36175792	36175807	7	62	9	74	37	4	31	3	29	4	36	5
chr1	36179242	36179274	11	58	17	66	32	9	29	5	27	6	33	8
chr1	36181547	36181570	1	68	3	80	41	0	33	1	33	0	38	3
chr1	36182988	36183023	4	65	4	79	39	2	32	2	32	1	40	2
chr1	36201276	36201287	7	62	9	74	41	0	27	7	33	0	32	9
chr1	36230857	36230892	20	49	22	61	27	14	26	8	21	12	33	8
chr1	36237568	36237607	9	60	12	71	40	1	27	7	31	2	30	11
chr1	36240075	36240134	17	52	27	56	21	20	29	5	22	11	34	7
chr1	36241430	36241457	20	49	27	56	29	12	22	12	25	8	26	15
chr1	36247533	36247560	18	51	28	55	22	19	27	7	23	10	32	9
chr1	36252155	36252166	0	69	1	82	41	0	34	0	33	0	40	1
chr1	36252736	36252759	8	61	14	69	32	9	31	3	28	5	36	5
chr1	36253417	36253444	7	62	8	75	34	7	31	3	29	4	40	1
chr1	36259855	36259866	11	58	20	63	36	5	24	10	32	1	26	15
chr1	36262691	36262704	11	58	20	63	33	8	28	6	28	5	29	12
chr1	36267294	36267305	4	65	6	77	39	2	33	1	30	3	37	4
chr1	36301854	36301877	17	52	29	54	27	14	25	9	25	8	26	15
chr1	36329905	36329920	19	50	30	53	36	5	18	16	30	3	16	25
chr1	36363497	36363521	3	66	7	76	36	5	32	2	32	1	39	2
chr1	36483650	36483689	3	66	9	74	35	6	34	0	30	3	38	3
chr1	36549188	36549209	5	64	11	72	33	8	31	3	32	1	38	3
chr1	36564485	36564508	3	66	15	68	33	8	33	1	31	2	34	7
chr1	36566703	36566714	9	60	19	64	35	6	26	8	32	1	28	13
chr1	36570702	36570726	6	63	11	72	37	4	32	2	29	4	34	7
chr1	36588896	36588907	1	68	1	82	41	0	34	0	32	1	40	1
chr1	36597603	36597650	21	48	21	62	27	14	28	6	18	15	35	6
chr1	36632688	36632735	18	51	22	61	29	12	28	6	23	10	31	10
chr1	36661539	36661554	18	51	21	62	25	16	28	6	22	11	36	5
chr1	36661811	36661838	2	67	5	78	37	4	34	0	31	2	40	1
chr1	36671201	36671212	9	60	20	63	32	9	29	5	29	4	30	11
chr1	36671946	36671966	12	57	15	68	33	8	27	7	28	5	34	7
chr1	36673857	36673883	9	60	6	77	38	3	27	7	31	2	38	3
chr1	36686204	36686215	5	64	5	78	41	0	32	2	31	2	36	5
chr1	36730520	36730543	13	56	17	66	37	4	23	11	31	2	28	13
chr1	36736916	36736967	23	46	16	67	33	8	24	10	20	13	33	8
chr1	36841391	36841426	1	68	2	81	40	1	33	1	33	0	40	1
chr1	36860277	36860308	18	51	28	55	26	15	27	7	23	10	28	13
chr1	36872936	36872970	5	64	4	79	38	3	30	4	32	1	40	1
chr1	36879233	36879248	3	66	7	76	38	3	33	1	32	1	37	4
chr1	36903699	36903712	12	57	15	68	32	9	30	4	26	7	36	5
chr1	36903713	36903746	19	50	29	54	28	13	26	8	22	11	25	16
chr1	36950668	36950715	16	53	17	66	32	9	29	5	22	11	33	8
chr1	36981034	36981078	6	63	7	76	39	2	31	3	30	3	36	5
chr1	36983378	36983409	13	56	20	63	34	7	30	4	24	9	28	13
chr1	36984929	36984960	10	59	14	69	33	8	29	5	28	5	35	6
chr1	37000928	37000951	15	54	34	49	28	13	23	11	29	4	20	21
chr1	37005564	37005583	7	62	13	70	36	5	31	4	30	3	33	8
chr1	37011411	37011430	11	58	13	70	38	3	25	9	31	2	31	10
chr1	37027598	37027617	23	46	24	59	31	10	20	14	24	9	27	14
chr1	37059699	37059726	0	69	3	80	39	2	34	0	33	0	40	1
chr1	37091598	37091637	15	54	14	69	34	7	25	9	27	6	34	7
chr1	37100343	37100370	9	60	7	76	35	6	29	5	29	4	40	1
chr1	37133813	37133852	5	64	8	75	38	3	32	2	30	3	36	5
chr1	37140593	37140606	3	66	2	81	40	1	34	0	30	3	40	1
chr1	37173141	37173176	5	64	4	79	40	1	31	2	31	3	38	3
chr1	37178674	37178685	12	57	18	65	39	2	24	10	32	1	25	16
chr1	37178793	37178844	4	65	7	76	40	1	31	3	32	1	35	6
chr1	37178937	37178957	9	60	21	62	24	17	34	0	24	9	37	4
chr1	37217141	37217155	2	67	5	78	37	4	33	1	32	1	40	1
chr1	37218368	37218387	20	49	25	58	28	13	26	8	21	12	29	12
chr1	37221092	37221131	14	55	20	63	31	10	27	7	26	7	31	10
chr1	37222875	37222919	20	49	22	61	31	10	23	11	24	9	29	12
chr1	37263086	37263125	1	68	2	81	39	2	34	0	32	1	41	0
chr1	37267293	37267310	5	64	6	77	35	6	33	1	29	4	41	0
chr1	37271445	37271466	26	43	24	59	28	13	15	19	27	6	30	11
chr1	37290362	37290373	6	63	12	71	38	3	29	5	32	1	32	9
chr1	37315841	37315852	11	58	11	72	37	4	27	7	29	4	34	7
chr1	37322693	37322704	2	67	5	78	38	3	32	2	33	0	39	2
chr1	37343365	37343388	10	59	13	70	32	9	32	2	25	8	37	4
chr1	37345312	37345343	3	66	5	78	40	1	31	3	33	0	37	4
chr1	37402122	37402149	2	67	9	74	35	6	34	0	31	2	38	3
chr1	37511209	37511244	22	47	17	66	34	7	22	12	23	10	31	10
chr1	37532321	37532348	4	65	9	74	34	7	31	3	32	1	39	2
chr1	37559310	37559324	3	66	7	76	36	5	34	0	30	3	39	2
chr1	37559492	37559511	0	69	0	83	41	0	34	0	33	0	41	0
chr1	37595780	37595827	9	60	11	72	37	2	28	5	30	3	33	8
chr1	37632779	37632794	12	57	9	74	37	3	26	7	28	3	36	5
chr1	37642066	37642097	19	50	28	55	26	14	26	9	23	9	29	13
chr1	37645427	37645450	2	67	3	80	38	2	34	1	31	1	41	1
chr1	37648366	37648393	2	67	11	72	33	7	34	1	32	0	38	4
chr1	37661936	37662007	9	60	7	76	35	5	32	3	26	6	40	2
chr1	37731986	37732017	3	66	12	71	38	2	35	1	29	2	32	10
chr1	37736471	37736495	1	68	2	81	38	2	36	0	30	1	42	0
chr1	37750598	37750617	2	67	10	73	33	7	35	1	30	1	39	3
chr1	37758614	37758649	0	69	3	80	38	2	36	0	31	0	41	1
chr1	37764397	37764416	14	55	7	76	39	1	25	11	29	2	36	6
chr1	37800671	37800702	2	67	3	80	38	2	35	1	30	1	41	1
chr1	37802630	37802643	6	63	7	76	37	3	32	4	30	1	38	4
chr1	37811639	37811683	16	53	33	50	25	15	29	7	22	9	25	17
chr1	37825589	37825606	1	68	2	81	39	1	36	0	31	1	41	1
chr1	37851506	37851533	18	51	24	59	28	12	28	8	22	10	30	12
chr1	37889093	37889116	4	65	9	74	38	2	34	2	31	2	35	7
chr1	37901448	37901479	10	59	15	68	27	13	32	4	27	6	40	2
chr1	37919872	37919883	3	66	5	78	38	2	33	3	33	0	39	3
chr1	37921404	37921435	12	57	21	62	28	12	30	6	27	6	33	9
chr1	37926343	37926354	9	60	16	67	35	5	29	7	31	2	31	11
chr1	37930439	37930453	1	68	6	77	38	2	35	1	33	0	38	4
chr1	37978411	37978422	3	66	5	78	38	2	34	2	32	1	39	3
chr1	37980905	37980920	13	56	15	68	38	2	26	10	30	3	29	13
chr1	37980962	37981025	14	55	26	57	27	15	30	6	25	8	29	11
chr1	37987613	37987636	8	61	9	74	38	2	33	3	28	5	35	7
chr1	37988209	37988220	10	59	15	68	40	0	27	9	32	1	27	15
chr1	37993353	37993376	16	53	27	56	31	9	24	12	29	4	24	18
chr1	38029162	38029221	15	54	33	50	21	19	33	4	21	11	29	13
chr1	38040171	38040192	17	52	16	67	37	3	22	14	30	3	29	13
chr1	38049510	38049529	14	55	16	67	31	9	29	7	26	7	35	7
chr1	38073734	38073753	3	66	5	78	40	0	34	2	32	1	37	5
chr1	38089886	38089913	4	65	0	83	40	0	34	2	31	2	42	0
chr1	38102051	38102080	14	55	26	57	40	0	22	14	33	0	16	26
chr1	38102261	38102284	10	59	18	65	34	6	30	6	29	4	30	12
chr1	38140134	38140157	1	68	3	80	39	1	37	0	31	1	40	2
chr1	38175172	38175211	20	49	24	59	23	16	30	6	18	14	35	7
chr1	38225074	38225085	2	67	9	74	38	2	35	2	31	0	36	7
chr1	38228405	38228428	20	49	28	55	38	2	19	18	29	2	17	26
chr1	38236705	38236720	3	66	16	67	33	7	35	2	30	1	34	9
chr1	38243796	38243823	14	55	21	62	28	12	27	10	27	4	34	9
chr1	38246669	38246688	4	65	6	77	38	2	35	2	29	2	39	4
chr1	38258875	38258894	5	64	15	68	31	9	37	0	26	5	37	6
chr1	38289191	38289226	6	63	15	68	31	9	33	4	29	2	37	6
chr1	38303542	38303557	6	63	12	71	38	2	33	4	29	2	33	10
chr1	38310395	38310414	12	57	20	63	33	7	30	7	26	5	30	13
chr1	38319274	38319291	2	67	0	83	40	0	35	2	31	0	43	0
chr1	38360225	38360252	8	61	6	77	38	2	30	7	30	1	39	4
chr1	38432040	38432051	0	69	0	83	40	0	37	0	31	0	43	0
chr1	38444125	38444164	9	60	13	70	33	6	35	2	24	7	37	7
chr1	38489188	38489203	9	60	14	69	36	4	30	7	29	2	33	10
chr1	38497109	38497128	10	59	11	72	37	3	29	8	29	2	35	8
chr1	38508498	38508527	15	54	16	67	26	14	35	2	18	13	41	2
chr1	38513788	38513807	1	68	2	81	39	1	36	1	31	0	42	1
chr1	38521006	38521037	3	66	7	76	39	1	36	1	29	2	37	6
chr1	38554827	38554854	2	67	3	80	38	2	35	2	31	0	42	1
chr1	38566407	38566434	11	58	15	68	29	11	32	5	25	6	39	4
chr1	38625236	38625267	11	58	15	68	32	8	36	1	22	9	36	7
chr1	38753819	38753846	8	61	6	77	35	4	35	2	25	6	42	2
chr1	38760323	38760362	8	61	15	68	32	7	32	5	28	3	36	8
chr1	38761161	38761172	4	65	12	71	36	3	35	2	29	2	35	9
chr1	38764001	38764040	11	58	12	71	37	2	28	9	29	2	34	10
chr1	38765450	38765461	6	63	9	74	38	1	32	5	30	1	36	8
chr1	38766675	38766694	5	64	11	72	33	6	34	3	29	2	39	5
chr1	38779229	38779248	9	60	11	72	32	7	33	4	26	5	40	4
chr1	38779953	38779964	7	62	7	76	36	3	31	6	30	1	40	4
chr1	38779964	38779987	3	66	6	77	37	2	35	2	30	1	40	4
chr1	38894845	38894878	13	56	21	62	22	17	33	4	22	9	40	4
chr1	38900249	38900290	11	58	24	59	28	11	31	5	26	6	31	13
chr1	38917569	38917596	0	69	2	81	38	1	37	0	31	0	43	1
chr1	38918389	38918412	3	66	7	76	37	2	34	3	31	0	39	5
chr1	38920845	38920860	11	58	17	66	32	7	32	5	25	6	34	10
chr1	38921043	38921078	3	66	1	82	38	1	36	1	29	2	44	0
chr1	38968854	38968879	6	63	11	72	31	8	35	2	27	4	41	3
chr1	38971271	38971298	2	67	9	74	34	5	36	1	30	1	40	4
chr1	38998671	38998684	7	62	6	77	37	2	32	5	29	2	40	4
chr1	39137999	39138019	3	66	3	80	40	2	36	0	29	3	40	1
chr1	39153606	39153638	12	57	25	58	30	12	32	4	24	8	28	13
chr1	39154659	39154703	21	48	23	60	28	14	26	10	22	10	32	9
chr1	39249980	39250004	15	54	26	57	27	16	28	8	25	7	30	10
chr1	39260096	39260107	10	59	12	71	41	2	27	9	31	1	30	10
chr1	39296099	39296142	18	51	20	63	33	10	23	13	27	4	30	10
chr1	39429641	39429665	13	56	18	65	33	10	32	4	23	8	32	8
chr1	39482721	39482748	16	53	20	63	31	12	28	9	24	7	32	8
chr1	39487084	39487107	15	54	19	64	32	11	24	12	29	2	32	8
chr1	39533335	39533358	10	59	13	70	40	3	31	5	25	5	30	10
chr1	39594578	39594619	14	55	33	50	28	12	29	7	22	5	18	20
chr1	39805928	39805967	5	64	6	77	37	2	32	4	26	1	35	3
chr1	39809589	39809630	11	58	16	67	30	9	32	4	21	6	33	5
chr1	39880574	39880608	6	63	2	81	39	0	34	2	24	3	36	2
chr1	39908531	39908578	21	48	27	56	25	14	25	11	19	8	26	12
chr1	39940597	39940617	1	68	3	80	36	3	35	1	27	0	38	0
chr1	40032742	40032789	1	68	6	77	35	4	36	0	26	1	36	2
chr1	40064164	40064203	3	66	3	80	37	2	35	1	26	1	37	1
chr1	40095827	40095874	14	55	16	67	28	11	30	6	21	6	34	4
chr1	40192857	40192886	19	50	15	68	31	8	29	7	16	11	32	6
chr1	40538029	40538076	5	64	9	74	32	7	32	4	26	1	36	2
chr1	40578360	40578399	7	62	4	79	37	2	34	2	23	4	37	1
chr1	40601456	40601494	11	58	21	62	29	10	33	3	21	6	28	10
chr1	40692915	40692954	5	64	9	74	35	4	33	3	26	1	33	5
chr1	40887246	40887269	7	62	5	78	38	3	36	4	25	3	39	2
chr1	40974392	40974433	0	69	1	82	41	0	40	0	28	0	40	1
chr1	41004282	41004333	12	57	18	65	33	10	31	9	25	3	31	8
chr1	41057268	41057287	10	59	17	66	31	10	35	4	23	5	34	7
chr1	41094110	41094157	8	61	9	74	35	6	37	2	22	6	38	3
chr1	41095440	41095465	7	62	12	71	36	5	36	3	24	4	34	7
chr1	41097152	41097217	9	60	27	56	25	16	35	4	23	5	30	11
chr1	41153945	41153992	18	51	16	67	34	7	32	7	18	10	33	9
chr1	41155112	41155151	6	63	8	75	39	2	37	2	24	4	36	6
chr1	41171775	41171818	11	58	19	64	30	11	37	3	20	7	34	8
chr1	41248746	41248785	15	54	15	68	34	6	29	10	22	5	33	9
chr1	41266205	41266244	1	68	7	76	36	4	39	1	28	0	40	2
chr1	41288506	41288541	14	55	18	65	32	8	36	4	18	10	33	9
chr1	41344655	41344666	2	67	4	79	39	1	38	2	28	0	39	3
chr1	41358180	41358227	18	51	29	54	22	18	31	9	19	9	32	10
chr1	41359887	41359930	11	58	15	68	31	9	35	5	22	6	37	6
chr1	41367502	41367549	19	50	25	58	26	14	29	11	20	8	32	10
chr1	41526467	41526498	5	64	5	78	39	2	37	3	26	2	39	3
chr1	41534368	41534409	21	48	27	56	19	22	35	5	13	15	37	5
chr1	41544492	41544539	14	55	21	62	28	13	34	6	20	8	34	7
chr1	41577516	41577536	21	48	27	56	23	18	35	5	12	16	33	8
chr1	41584705	41584736	2	67	7	76	39	3	38	2	28	0	37	4
chr1	41662982	41663025	9	60	8	75	37	6	35	5	24	4	38	2
chr1	41754741	41754792	5	64	13	70	44	8	33	2	30	3	26	5
chr1	41798724	41798771	19	50	17	66	32	10	26	12	23	7	34	7
chr1	41827221	41827264	7	62	11	72	37	6	36	2	25	5	35	5
chr1	41856976	41857015	0	69	3	80	42	1	40	0	28	0	38	2
chr1	41917176	41917217	3	66	9	74	36	6	39	1	26	2	37	3
chr1	41939440	41939489	12	57	16	67	31	11	34	6	22	6	36	4
chr1	41999541	41999585	11	58	7	76	40	2	35	5	22	6	35	5
chr1	42038683	42038717	2	67	3	80	39	3	39	1	27	1	40	0
chr1	42047163	42047188	17	52	26	57	32	10	29	11	22	6	25	15
chr1	42073387	42073408	14	55	24	59	31	11	31	8	22	6	27	13
chr1	42079870	42079893	10	59	20	63	27	15	37	2	20	8	35	5
chr1	42097926	42097955	20	49	27	56	26	16	31	8	16	12	29	11
chr1	42111813	42111826	14	55	21	62	37	5	32	7	21	7	24	16
chr1	42128080	42128095	7	62	9	74	37	5	38	1	22	6	36	4
chr1	42131857	42131874	2	67	4	79	42	0	38	1	27	1	36	4
chr1	42355022	42355061	14	55	22	61	29	11	30	7	18	7	28	10
chr1	42415466	42415509	23	46	26	57	25	15	31	6	11	14	28	10
chr1	42531698	42531745	7	62	19	64	32	8	35	2	21	4	28	10
chr1	42568592	42568669	12	57	19	64	31	9	32	5	19	6	30	8
chr1	42706191	42706242	13	56	7	76	35	5	29	8	21	4	36	2
chr1	42759094	42759125	8	61	6	77	37	3	34	3	21	4	35	3
chr1	42815919	42815963	11	58	13	70	33	7	33	4	19	6	32	6
chr1	43035768	43035793	15	54	27	56	28	12	28	9	20	5	25	13
chr1	43070069	43070120	8	61	10	73	34	6	33	4	21	4	34	4
chr1	43208548	43208565	3	66	5	78	41	1	40	0	24	3	36	4
chr1	43267519	43267534	3	66	6	77	38	4	39	1	25	2	39	1
chr1	43267569	43267586	13	56	15	68	38	4	31	9	23	4	30	10
chr1	43275611	43275628	9	60	23	60	35	7	33	7	25	2	24	16
chr1	43298890	43298904	1	68	1	82	42	0	40	0	26	1	39	1
chr1	43303522	43303549	8	61	9	74	40	2	34	6	26	1	33	7
chr1	43312381	43312425	19	50	29	54	21	21	34	6	15	12	32	8
chr1	43315184	43315239	10	59	15	68	34	8	38	2	19	8	33	7
chr1	43339721	43339735	14	55	15	68	42	0	27	13	26	1	25	15
chr1	43346052	43346076	4	65	11	72	35	7	38	2	25	2	36	4
chr1	43353082	43353153	17	52	14	69	33	9	35	5	15	12	35	5
chr1	43361744	43361768	18	51	16	67	41	1	25	15	24	3	25	15
chr1	43375502	43375533	15	54	21	62	32	10	31	9	21	6	29	11
chr1	43388184	43388198	1	68	5	78	39	3	39	1	27	0	38	2
chr1	43390487	43390498	21	48	22	61	29	13	32	8	15	12	31	9
chr1	43422176	43422215	14	55	14	69	36	6	27	13	25	1	32	8
chr1	43456562	43456573	7	62	4	79	42	0	35	5	24	2	36	3
chr1	43473952	43473981	20	49	28	55	25	17	31	9	15	11	28	11
chr1	43637440	43637454	0	69	1	82	43	1	40	0	26	0	38	0
chr1	43647576	43647587	14	55	23	60	40	4	27	13	25	1	19	19
chr1	43707893	43707920	2	67	7	76	43	2	37	2	26	0	32	5
chr1	43737173	43737196	0	69	1	82	44	1	40	0	26	0	37	0
chr1	43780992	43781011	2	67	5	78	42	3	39	1	25	1	35	2
chr1	43808324	43808343	4	65	5	78	42	3	38	2	24	2	35	2
chr1	43827301	43827315	3	66	4	79	43	2	39	1	24	2	35	2
chr1	43834030	43834049	1	68	2	81	45	0	39	1	26	0	35	2
chr1	43836870	43836881	4	65	6	77	39	6	36	4	26	0	37	0
chr1	43839115	43839166	13	56	14	69	35	10	32	8	21	5	33	4
chr1	43861167	43861192	26	43	22	61	35	10	20	20	20	6	25	12
chr1	43861842	43861873	4	65	5	78	41	4	37	3	25	1	36	1
chr1	44076404	44076435	2	67	1	82	44	1	39	1	25	1	37	0
chr1	44097874	44097908	4	65	8	75	40	5	37	3	25	1	35	3
chr1	44138888	44138909	17	52	19	64	38	7	25	15	24	2	26	12
chr1	44166117	44166128	8	61	7	76	43	2	33	7	25	1	33	5
chr1	44170754	44170793	3	66	8	75	39	6	39	1	24	2	36	2
chr1	44175751	44175786	11	58	19	64	34	11	31	9	25	1	30	8
chr1	44211920	44211931	10	59	17	66	39	6	31	9	26	0	27	11
chr1	44220373	44220397	16	53	14	69	36	9	34	6	17	9	33	5
chr1	44221237	44221248	9	60	14	69	40	5	33	7	24	2	29	9
chr1	44237097	44237146	12	57	19	64	33	12	33	7	21	5	31	7
chr1	44266565	44266588	4	65	5	78	43	2	37	3	25	1	35	3
chr1	44314121	44314155	5	64	6	77	40	5	39	1	22	4	37	1
chr1	44323038	44323061	9	60	24	59	30	15	38	2	19	7	29	9
chr1	44368516	44368560	18	51	17	66	37	8	26	14	22	4	29	9
chr1	44405945	44405960	7	62	5	78	40	5	37	3	22	4	38	0
chr1	44408651	44408670	14	55	14	69	34	11	31	9	21	5	35	3
chr1	44445060	44445087	12	57	6	77	44	1	28	12	26	0	33	5
chr1	44531121	44531140	5	64	5	78	45	0	35	5	26	0	33	5
chr1	44532765	44532786	17	52	22	61	29	16	31	9	18	8	32	6
chr1	44558625	44558638	11	58	22	61	29	16	36	4	20	6	32	6
chr1	44571861	44571872	1	68	0	83	45	0	40	0	25	1	38	0
chr1	44572298	44572309	0	69	0	83	45	0	40	0	26	0	38	0
chr1	44618484	44618497	13	56	20	63	38	7	32	8	21	5	25	13
chr1	44623233	44623264	6	63	11	72	38	7	36	4	24	2	34	4
chr1	44626297	44626316	8	61	9	74	38	7	37	3	21	5	36	2
chr1	44628515	44628553	3	66	4	79	43	2	40	0	23	3	36	2
chr1	44639352	44639391	11	58	13	70	42	3	30	10	25	1	28	10
chr1	44665068	44665107	5	64	9	74	38	7	38	2	23	3	36	2
chr1	44743004	44743033	6	63	9	74	41	4	35	5	25	1	33	5
chr1	44747333	44747356	6	63	8	75	38	7	38	2	22	4	37	1
chr1	44747577	44747596	1	68	1	82	44	1	39	1	26	0	38	0
chr1	44749199	44749264	18	51	26	57	37	8	27	13	22	4	20	18
chr1	44754705	44754744	21	48	17	66	34	12	25	15	20	6	32	5
chr1	44761262	44761300	3	66	2	81	44	1	38	2	25	1	37	1
chr1	44771858	44771875	8	61	16	67	33	12	36	4	23	3	34	4
chr1	44951998	44952029	18	51	27	56	29	16	30	10	18	8	27	11
chr1	45044479	45044510	3	66	3	80	43	2	40	0	23	3	37	1
chr1	45105683	45105718	15	54	5	78	41	4	32	8	19	7	37	1
chr1	45117474	45117494	11	58	14	69	35	10	35	5	20	6	34	4
chr1	45219948	45219962	1	68	3	80	44	1	39	1	26	0	36	2
chr1	45222965	45222984	9	60	12	71	39	6	36	4	22	4	32	6
chr1	45224884	45224897	8	61	7	76	42	3	32	8	26	0	34	4
chr1	45229952	45229979	18	51	15	68	43	2	24	16	25	1	25	13
chr1	45272301	45272340	9	60	7	76	41	4	36	4	21	5	35	3
chr1	45402943	45402972	4	65	11	72	36	9	38	2	24	2	36	2
chr1	45435302	45435317	0	69	5	78	43	2	40	0	26	0	35	3
chr1	45440277	45440292	12	57	10	73	42	3	31	8	23	4	31	7
chr1	45440342	45440362	1	68	1	82	45	0	39	0	26	1	37	1
chr1	45480863	45480886	1	68	4	79	42	3	38	1	27	0	37	1
chr1	45487829	45487840	1	68	3	80	42	3	38	1	27	0	38	0
chr1	45509633	45509648	8	61	11	72	38	7	36	4	22	4	34	4
chr1	45515003	45515026	3	66	4	79	41	4	38	2	25	1	38	0
chr1	45528049	45528076	8	61	22	61	27	18	39	1	19	7	34	4
chr1	45544903	45544942	8	61	5	78	41	4	36	4	22	4	37	1
chr1	45547685	45547699	4	65	4	79	45	0	37	3	25	1	34	4
chr1	45555289	45555330	6	63	9	74	38	7	38	2	22	4	36	2
chr1	45601391	45601438	12	57	11	72	42	4	29	7	26	4	30	7
chr1	45644916	45644935	2	67	2	81	43	2	40	0	24	2	38	0
chr1	45669217	45669230	3	66	7	76	42	3	39	1	24	2	34	4
chr1	45679003	45679026	3	66	5	78	45	0	38	2	25	1	33	5
chr1	45706566	45706620	13	56	22	61	23	22	38	2	15	11	37	0
chr1	45710495	45710512	10	59	16	67	35	10	36	4	20	6	31	6
chr1	45719003	45719026	3	66	3	80	44	1	38	2	25	1	35	2
chr1	45751669	45751680	8	61	13	70	37	8	35	5	23	3	32	5
chr1	45751878	45751897	9	60	9	74	40	5	34	6	23	3	33	4
chr1	45752186	45752225	5	64	6	77	41	4	36	4	25	1	35	2
chr1	45762979	45763002	13	56	14	69	38	7	33	7	21	5	30	7
chr1	45765601	45765612	11	58	9	74	39	6	32	8	23	3	34	3
chr1	45767955	45767975	13	56	17	66	35	10	31	9	22	4	30	7
chr1	45807768	45807807	16	53	24	59	36	9	30	10	21	5	22	15
chr1	45826825	45826844	10	59	22	61	32	13	34	6	22	4	28	9
chr1	45834857	45834876	0	69	3	80	42	3	40	0	26	0	37	0
chr1	45928580	45928606	18	51	17	66	34	10	29	11	20	6	31	7
chr1	45965388	45965412	0	69	1	82	43	1	40	0	26	0	38	0
chr1	46005716	46005751	7	62	13	70	36	8	37	3	22	4	33	5
chr1	46010830	46010853	22	47	20	63	34	10	28	12	16	10	29	9
chr1	46032335	46032346	10	59	10	73	43	1	30	10	26	0	29	9
chr1	46038788	46038807	11	58	25	58	29	15	34	6	23	3	28	10
chr1	46065358	46065401	9	60	11	72	38	6	35	5	22	4	33	5
chr1	46424564	46424575	17	52	32	51	27	17	31	9	18	8	24	14
chr1	46458054	46458077	3	66	6	77	41	3	38	2	25	1	35	3
chr1	46463394	46463427	15	54	23	60	26	18	36	4	15	11	33	5
chr1	46463926	46463945	22	47	24	59	36	8	23	17	21	5	22	16
chr1	46544889	46544904	19	50	23	60	37	7	23	17	24	2	22	16
chr1	46613787	46613822	1	68	5	78	39	5	39	1	26	0	38	0
chr1	46872958	46872989	20	49	28	55	16	19	38	2	9	17	37	1
chr1	46876625	46876652	1	68	2	81	35	0	40	0	25	1	37	1
chr1	46919683	46919694	1	68	0	83	38	0	38	1	28	0	44	0
chr1	46921332	46921347	22	47	13	70	30	8	30	9	16	12	39	5
chr1	46939760	46939799	10	59	21	62	29	9	35	5	22	5	32	12
chr1	46957448	46957462	14	55	21	62	29	9	31	8	22	6	32	12
chr1	47011345	47011408	21	48	29	54	24	16	25	13	22	7	29	13
chr1	47046360	47046371	6	63	4	79	36	2	34	5	27	1	42	2
chr1	47050494	47050541	17	52	27	56	28	10	31	8	19	9	27	17
chr1	47075964	47075978	7	62	5	78	38	0	32	7	28	0	39	5
chr1	47100817	47100828	2	67	3	80	36	2	38	1	27	1	43	1
chr1	47202355	47202374	3	66	2	81	37	1	37	2	28	1	43	1
chr1	47228156	47228187	14	55	18	65	33	6	29	10	25	4	32	12
chr1	47254648	47254667	0	69	5	78	36	3	39	0	29	0	42	2
chr1	47286540	47286569	27	42	23	60	35	4	19	20	22	7	25	19
chr1	47361962	47362009	6	63	8	75	33	6	37	1	25	5	42	2
chr1	47389028	47389067	9	60	14	69	31	8	36	3	23	6	38	6
chr1	47482919	47482946	1	68	2	81	38	1	39	0	28	1	43	1
chr1	47638532	47638583	14	55	18	65	31	8	30	9	24	5	34	10
chr1	47832423	47832434	2	67	10	73	35	4	37	2	29	0	38	6
chr1	47838542	47838585	13	56	18	65	32	7	35	4	20	9	33	11
chr1	47841955	47842009	20	49	14	69	32	7	30	9	19	10	37	7
chr1	47865657	47865676	7	62	12	71	31	8	37	2	24	5	40	4
chr1	47929067	47929090	21	48	28	55	27	12	26	13	21	8	28	16
chr1	47934349	47934384	9	60	8	75	34	5	37	2	22	7	41	3
chr1	48006306	48006326	17	52	30	53	31	8	27	12	24	5	22	22
chr1	48011752	48011811	16	53	13	70	30	9	36	3	16	13	40	4
chr1	48022002	48022017	2	67	3	80	38	1	37	2	29	0	42	2
chr1	48027383	48027402	12	57	22	61	26	13	32	7	24	5	35	9
chr1	48114140	48114155	17	52	19	64	26	13	28	11	23	6	38	6
chr1	48215655	48215699	3	66	8	75	34	5	38	1	27	2	41	3
chr1	48269087	48269114	4	65	6	77	38	1	36	3	28	1	39	5
chr1	48273437	48273457	6	63	7	76	34	5	37	2	25	4	42	2
chr1	48277026	48277051	15	54	13	70	31	8	32	7	21	8	39	5
chr1	48304663	48304714	12	57	11	72	32	7	35	4	21	8	40	4
chr1	48349712	48349743	0	69	3	80	38	1	39	0	29	0	42	2
chr1	48404515	48404530	12	57	17	66	36	3	29	10	27	2	30	14
chr1	48411342	48411357	20	49	27	56	31	8	23	16	25	4	25	19
chr1	48485653	48485668	12	57	36	47	26	13	30	9	26	3	21	23
chr1	48501493	48501504	17	52	15	68	34	5	31	8	20	9	34	10
chr1	48521753	48521766	3	66	7	76	34	5	38	1	27	2	42	2
chr1	48523510	48523533	17	52	14	69	33	6	28	11	23	6	36	8
chr1	48616138	48616158	15	54	25	58	28	11	33	6	20	9	30	14
chr1	48785355	48785374	3	66	5	78	38	1	38	1	27	2	40	4
chr1	48834849	48834869	19	50	26	57	34	5	31	8	18	11	23	21
chr1	48863116	48863139	23	46	25	58	29	10	23	16	22	7	29	15
chr1	48869016	48869060	1	68	3	80	37	2	39	0	28	1	43	1
chr1	48894628	48894649	12	57	19	64	31	8	32	7	24	5	33	11
chr1	48914525	48914536	4	65	5	78	38	1	36	3	28	1	40	4
chr1	48916975	48916998	3	66	7	76	35	4	37	2	28	1	41	3
chr1	48935994	48936008	9	60	6	77	36	3	36	3	23	6	41	3
chr1	48957385	48957408	7	62	21	62	30	9	37	2	24	5	32	12
chr1	49025631	49025648	9	60	12	71	35	4	34	5	25	4	36	8
chr1	49080486	49080513	4	65	4	79	39	0	35	4	29	0	40	4
chr1	49171166	49171198	14	55	21	62	33	6	28	11	26	3	29	15
chr1	49195335	49195354	5	64	6	77	35	4	36	3	27	2	42	2
chr1	49201127	49201140	9	60	10	73	34	5	35	4	24	5	39	5
chr1	49212467	49212482	24	45	16	67	34	5	23	16	21	8	33	11
chr1	49216679	49216718	12	57	12	71	31	8	33	6	23	6	40	4
chr1	49224836	49224859	1	68	0	83	39	0	39	0	28	1	44	0
chr1	49260412	49260455	21	48	18	65	32	7	29	10	18	11	33	11
chr1	49269586	49269620	4	65	5	78	15	3	50	1	14	3	63	2
chr1	49299429	49299455	2	67	6	77	37	2	38	1	28	1	40	4
chr1	49340022	49340051	2	67	2	81	39	0	38	1	28	1	42	2
chr1	49366675	49366688	13	56	21	62	26	13	35	4	20	9	36	8
chr1	49474136	49474156	3	66	13	70	32	7	38	1	27	2	38	6
chr1	49551143	49551160	3	66	8	75	37	2	37	2	28	1	38	6
chr1	49586062	49586105	20	49	28	55	23	16	33	6	15	14	32	12
chr1	49601193	49601224	5	64	8	75	37	2	35	4	28	1	38	6
chr1	49602480	49602509	2	67	6	77	36	3	38	1	28	1	41	3
chr1	49621251	49621262	5	64	12	71	36	3	35	4	28	1	35	9
chr1	49702188	49702237	12	57	19	64	32	7	35	4	21	8	32	12
chr1	49714972	49715015	19	50	10	73	37	2	26	13	23	6	36	8
chr1	49888060	49888114	16	53	22	61	31	8	31	8	21	8	30	14
chr1	49961371	49961402	17	52	17	66	33	6	29	10	22	7	33	11
chr1	50084795	50084806	9	60	15	68	35	4	33	6	27	2	33	11
chr1	50089520	50089535	13	56	11	72	35	4	28	11	27	2	37	7
chr1	50145131	50145162	8	61	11	72	37	2	34	5	26	3	35	9
chr1	50187340	50187375	5	64	7	76	37	2	35	4	28	1	39	5
chr1	50196802	50196816	8	61	8	75	35	4	37	2	23	6	40	4
chr1	50199374	50199413	21	48	14	69	33	5	28	11	19	10	36	9
chr1	50240506	50240517	20	49	25	58	30	9	22	17	26	3	28	16
chr1	50268842	50268885	11	58	17	66	31	8	32	7	25	4	35	9
chr1	50360319	50360358	11	58	13	70	34	5	34	6	23	5	36	8
chr1	50390595	50390608	22	47	22	61	27	12	26	13	20	9	34	10
chr1	50470220	50470251	7	62	8	75	35	4	35	4	26	3	40	4
chr1	50556301	50556336	3	66	8	75	38	1	37	2	28	1	37	7
chr1	50747678	50747725	10	59	19	64	18	9	37	5	21	5	46	10
chr1	50755399	50755450	11	58	20	63	33	6	34	5	23	6	30	14
chr1	50904596	50904615	3	66	2	81	37	2	37	2	28	1	44	0
chr1	50973611	50973688	18	51	30	53	17	22	35	4	15	14	36	8
chr1	50984485	50984508	0	69	1	82	39	0	39	0	29	0	43	1
chr1	51043684	51043719	5	64	6	77	37	2	37	2	26	3	40	4
chr1	51060690	51060729	9	60	14	69	29	10	34	5	25	4	40	4
chr1	51214764	51214791	22	47	27	56	21	17	32	7	14	15	34	10
chr1	51214801	51214820	20	49	29	54	16	22	36	3	12	17	38	6
chr1	51230431	51230466	0	69	2	81	38	0	39	0	29	0	42	2
chr1	51266737	51266748	8	61	17	66	36	2	32	7	28	1	29	15
chr1	51266937	51266948	1	68	1	82	38	0	38	1	29	0	43	1
chr1	51378198	51378221	3	66	1	82	37	1	39	0	26	3	44	0
chr1	51382584	51382615	20	49	28	55	25	14	28	11	20	8	29	14
chr1	51397163	51397186	2	67	1	82	39	0	36	2	30	0	42	1
chr1	51424068	51424127	16	53	13	70	30	9	33	5	19	11	39	4
chr1	51528788	51528811	3	66	7	76	34	5	37	1	28	2	41	2
chr1	51529333	51529368	5	64	7	76	36	3	35	3	28	2	39	4
chr1	51533154	51533185	5	64	6	77	36	3	35	3	28	2	40	3
chr1	51535127	51535170	11	58	10	73	38	1	30	8	27	3	34	9
chr1	51597950	51598004	20	49	20	63	25	14	33	5	15	15	37	6
chr1	51606805	51606858	3	66	6	77	37	2	37	2	28	1	39	4
chr1	51612416	51612465	2	67	4	79	35	4	38	0	28	2	43	0
chr1	51637642	51637653	2	67	4	79	36	3	39	0	27	2	42	1
chr1	51750515	51750534	2	67	2	81	38	1	38	0	29	2	41	1
chr1	51783085	51783144	21	48	19	64	30	9	28	10	20	11	32	10
chr1	51901276	51901303	0	69	1	82	38	1	38	0	31	0	42	0
chr1	51995978	51996009	6	63	12	71	30	7	37	1	26	5	39	5
chr1	52001101	52001116	4	65	4	79	34	4	36	2	29	2	43	0
chr1	52085155	52085190	4	65	10	73	33	4	38	0	27	4	38	6
chr1	52238526	52238569	20	49	24	59	28	9	25	13	24	7	29	15
chr1	52442598	52442633	5	64	4	79	36	1	36	2	28	3	41	3
chr1	52535742	52535797	12	57	14	69	29	8	33	6	24	6	38	6
chr1	52619687	52619718	5	64	7	76	35	2	35	3	29	2	40	4
chr1	52812963	52812988	13	56	23	60	29	8	31	7	25	6	30	14
chr1	53250204	53250243	21	48	24	59	28	9	27	11	21	10	29	15
chr1	53356154	53356181	1	68	2	81	32	1	37	1	31	0	43	1
chr1	53859671	53859698	24	45	25	58	25	8	25	13	20	11	28	16
chr1	53949482	53949525	20	49	23	60	22	11	29	9	20	11	32	12
chr1	54044013	54044047	19	50	20	63	13	7	36	10	14	9	48	13
chr1	54084221	54084244	9	60	17	66	29	6	30	7	30	2	35	7
chr1	54119550	54119564	1	68	5	78	38	1	36	1	32	0	38	4
chr1	54128479	54128500	11	58	15	68	30	9	33	4	25	7	36	6
chr1	54146381	54146408	1	68	3	80	38	1	37	0	31	1	40	2
chr1	54158812	54158835	6	63	21	62	27	12	33	4	30	2	33	9
chr1	54173006	54173025	20	49	26	57	31	8	24	13	25	7	24	18
chr1	54174326	54174350	18	51	28	55	26	13	23	14	28	4	27	15
chr1	54194985	54195005	2	67	10	73	32	7	37	0	30	2	39	3
chr1	54218521	54218538	9	60	12	71	34	5	33	4	27	5	35	7
chr1	54252364	54252379	11	58	14	69	36	3	29	8	29	3	31	11
chr1	54276013	54276024	4	65	1	82	38	1	36	1	29	3	42	0
chr1	54343950	54343965	10	59	17	66	35	4	29	8	30	2	29	13
chr1	54361638	54361657	3	66	3	80	37	2	36	1	30	2	41	1
chr1	54374473	54374486	4	65	6	77	36	3	35	2	30	2	39	3
chr1	54381257	54381280	1	68	4	79	37	2	36	1	32	0	40	2
chr1	54384671	54384718	10	59	13	70	30	9	35	2	24	8	38	4
chr1	54441587	54441611	1	68	2	81	39	0	37	0	31	1	40	2
chr1	54463471	54463485	5	64	14	69	32	7	34	3	30	2	35	7
chr1	54478137	54478158	10	59	10	73	35	4	31	6	28	4	36	6
chr1	54571794	54571819	17	52	30	53	22	16	26	10	25	6	25	12
chr1	54640826	54640873	23	46	24	59	26	12	23	13	21	9	26	9
chr1	54675975	54676009	9	60	11	72	33	5	30	6	27	3	30	5
chr1	54693116	54693151	1	68	10	73	36	2	35	1	30	0	28	7
chr1	54695770	54695821	8	61	11	72	33	5	31	5	27	3	30	5
chr1	54762646	54762657	3	66	10	73	33	5	34	2	29	1	32	3
chr1	54853136	54853179	2	67	7	76	37	1	36	0	28	2	31	4
chr1	54972682	54972729	3	66	4	79	37	1	35	1	28	2	32	3
chr1	55203397	55203436	14	55	18	65	32	10	30	7	24	7	28	8
chr1	55277396	55277435	4	65	7	76	41	1	36	1	28	3	31	5
chr1	55286603	55286662	17	52	19	64	35	10	29	9	23	8	27	9
chr1	55343754	55343785	5	64	8	75	37	5	37	0	26	5	33	3
chr1	55370924	55370949	23	46	27	56	31	11	26	11	19	12	24	12
chr1	55398547	55398574	11	58	17	66	30	12	30	7	27	4	31	5
chr1	55423851	55423892	3	66	7	76	38	4	37	0	28	3	34	2
chr1	55459922	55459953	19	50	30	53	24	18	29	8	21	10	25	11
chr1	55532278	55532337	14	55	15	68	36	6	29	8	26	6	30	8
chr1	55574460	55574515	16	53	16	67	32	10	26	11	27	5	32	6
chr1	55866294	55866337	9	60	7	76	39	3	33	5	27	4	35	4
chr1	56006304	56006339	17	52	15	68	36	5	27	12	25	5	30	10
chr1	56039533	56039584	12	57	15	68	31	11	33	4	23	8	35	4
chr1	56204850	56204879	4	65	8	75	38	4	34	3	30	1	35	4
chr1	56353992	56354048	13	56	14	69	33	8	32	6	24	6	35	6
chr1	56590083	56590122	3	66	6	77	38	4	35	2	30	1	38	2
chr1	56989591	56989606	1	68	4	79	39	3	37	0	30	1	39	1
chr1	57119172	57119183	5	64	4	79	38	4	34	3	30	2	40	0
chr1	57328477	57328528	18	51	22	61	33	5	30	9	21	9	27	15
chr1	57647572	57647597	22	47	13	70	28	9	25	11	18	10	35	4
chr1	57687026	57687058	11	58	16	67	29	8	29	7	24	4	33	6
chr1	57745131	57745148	4	65	3	80	35	2	34	2	26	2	38	1
chr1	57755461	57755482	2	67	4	79	35	2	35	1	28	0	37	2
chr1	57864903	57864950	19	50	21	62	28	10	29	7	19	11	28	11
chr1	57945506	57945553	12	57	17	66	35	6	31	6	26	5	30	9
chr1	57982339	57982373	5	64	6	77	37	0	32	5	30	0	33	5
chr1	58042983	58043006	3	66	18	65	31	6	35	2	29	1	28	10
chr1	58102970	58103017	11	58	20	63	26	12	33	4	24	7	35	7
chr1	58115468	58115493	22	47	26	57	25	13	26	11	21	10	30	13
chr1	58149270	58149299	5	64	3	80	38	0	33	5	31	0	40	3
chr1	58162566	58162587	5	64	3	80	36	2	34	4	30	1	42	1
chr1	58180985	58181002	17	52	23	60	37	1	23	15	29	2	21	22
chr1	58193538	58193559	11	58	18	65	29	7	41	8	17	3	34	11
chr1	58195559	58195574	5	64	5	78	38	0	34	4	30	1	38	5
chr1	58196657	58196672	5	64	6	77	33	5	37	1	27	4	42	1
chr1	58199228	58199255	11	58	25	58	29	9	34	4	24	7	28	15
chr1	58206079	58206090	12	57	23	60	38	0	27	11	30	1	20	23
chr1	58213294	58213321	2	67	4	79	38	0	36	2	31	0	39	4
chr1	58242688	58242723	6	63	7	76	34	4	36	2	27	4	40	3
chr1	58269342	58269361	15	54	15	68	30	8	33	5	21	10	36	7
chr1	58295308	58295322	4	65	6	77	37	1	35	3	30	1	38	5
chr1	58296970	58296996	17	52	24	59	35	3	24	14	28	3	22	21
chr1	58297608	58297657	4	65	6	77	34	4	37	1	28	3	41	2
chr1	58310991	58311014	14	55	17	66	35	3	26	12	29	2	29	14
chr1	58311016	58311031	18	51	15	68	36	2	22	16	29	2	30	13
chr1	58334450	58334477	3	66	2	81	38	0	37	1	29	2	41	2
chr1	58339341	58339364	4	65	4	79	35	3	35	3	30	1	42	1
chr1	58348295	58348319	19	50	18	65	31	7	26	12	24	7	32	11
chr1	58354000	58354011	16	53	14	69	33	5	29	9	24	7	34	9
chr1	58354014	58354029	25	44	21	62	27	11	22	16	22	9	33	10
chr1	58355578	58355617	8	61	10	73	34	4	34	4	27	4	37	6
chr1	58361086	58361100	5	64	6	77	35	3	34	4	30	1	40	3
chr1	58361619	58361670	10	59	13	70	31	7	35	3	24	7	37	6
chr1	58415144	58415158	6	63	6	77	37	1	33	5	30	1	39	4
chr1	58451564	58451581	17	52	13	70	31	7	31	7	21	10	37	6
chr1	58453138	58453153	1	68	3	80	35	3	38	0	30	1	43	0
chr1	58477199	58477214	7	62	8	75	37	1	32	6	30	1	36	7
chr1	58506901	58506924	2	67	1	82	37	1	37	1	30	1	43	0
chr1	58560235	58560258	6	63	8	75	34	4	34	4	29	2	39	4
chr1	58564450	58564463	11	58	30	53	21	17	31	7	27	4	31	12
chr1	58566050	58566065	3	66	9	74	35	3	37	1	29	2	37	6
chr1	58575861	58575876	3	66	1	82	37	1	38	0	28	3	43	0
chr1	58586239	58586262	10	59	16	67	29	10	32	6	27	4	36	6
chr1	58675379	58675406	11	58	9	74	36	2	32	6	26	5	36	7
chr1	58961990	58962013	13	56	14	69	29	10	32	6	24	7	38	4
chr1	59053017	59053040	0	69	1	82	37	1	38	0	31	0	43	0
chr1	59075955	59075979	9	60	14	69	35	3	31	7	29	2	32	11
chr1	59239976	59240005	8	61	15	68	31	7	34	3	27	3	35	7
chr1	59249175	59249222	12	57	10	73	35	3	32	5	25	5	35	7
chr1	59335813	59335848	6	63	5	78	35	0	33	3	26	3	36	5
chr1	59381951	59382010	14	55	22	61	25	11	32	4	18	10	30	11
chr1	59467722	59467765	13	56	9	74	33	4	33	5	22	8	39	5
chr1	59493525	59493572	12	57	14	69	30	7	32	5	23	7	37	7
chr1	59505834	59505873	3	66	2	81	37	0	37	0	28	3	42	2
chr1	59529855	59529894	9	60	9	74	32	5	36	1	22	8	40	4
chr1	59574648	59574667	13	56	19	64	28	9	27	10	26	2	34	10
chr1	59619063	59619110	23	46	25	58	27	10	28	9	15	13	29	15
chr1	59695317	59695348	17	52	21	62	30	7	31	6	17	11	31	13
chr1	59749647	59749661	8	61	9	74	31	5	45	2	15	6	41	4
chr1	59751509	59751530	16	53	22	61	29	8	28	9	21	7	30	14
chr1	59828993	59829028	10	59	11	72	33	5	33	4	24	4	37	6
chr1	59843417	59843471	11	58	12	71	31	7	30	7	24	4	38	5
chr1	59849436	59849471	2	67	4	79	37	1	35	2	28	0	40	3
chr1	59853909	59853936	4	65	1	82	37	1	35	2	26	2	43	0
chr1	60138899	60138942	4	65	5	78	35	2	36	1	26	2	40	3
chr1	60358035	60358076	17	52	27	56	23	14	30	7	18	10	30	13
chr1	60358974	60358991	12	57	13	70	29	8	33	4	21	7	38	5
chr1	60403025	60403057	12	57	23	60	26	11	32	5	23	5	32	11
chr1	60517897	60517952	12	57	22	61	30	7	31	6	23	6	28	15
chr1	60576467	60576526	8	61	7	76	31	6	33	4	26	4	42	1
chr1	60608749	60608808	11	58	16	67	28	9	31	6	25	5	37	6
chr1	60622344	60622383	5	64	10	73	36	1	35	2	28	2	36	8
chr1	60625176	60625201	14	55	29	54	23	14	29	8	24	6	30	13
chr1	60646845	60646884	3	66	7	76	32	5	36	1	28	2	41	2
chr1	60717761	60717816	14	55	21	62	29	8	32	5	22	8	30	13
chr1	60943014	60943033	17	52	23	60	28	9	25	12	26	5	31	12
chr1	60973260	60973285	22	47	25	58	26	11	25	12	21	10	29	14
chr1	61011916	61011959	13	56	21	62	29	8	31	6	21	6	30	13
chr1	61022089	61022112	19	50	11	72	33	4	27	10	22	5	37	6
chr1	61051453	61051496	4	65	4	79	34	3	35	2	25	2	42	1
chr1	61056359	61056374	6	63	10	73	31	6	36	1	23	4	39	4
chr1	61375154	61375185	1	68	5	78	33	1	36	1	21	0	39	4
chr1	61387245	61387274	19	50	16	67	28	6	26	11	15	6	33	10
chr1	61442953	61442997	4	65	9	74	31	4	46	1	18	3	41	5
chr1	61694296	61694343	20	49	20	63	24	10	28	9	13	8	33	9
chr1	61724795	61724824	19	50	25	58	25	9	26	11	16	5	29	13
chr1	61778356	61778387	0	69	0	83	38	0	37	0	31	0	43	0
chr1	61910203	61910250	14	55	10	73	34	4	28	7	26	7	37	6
chr1	61974230	61974273	9	60	12	71	35	3	26	8	31	0	34	9
chr1	62245867	62245894	8	61	7	76	36	2	30	4	28	3	38	5
chr1	62336138	62336173	5	64	6	77	34	4	32	2	28	3	41	2
chr1	62498019	62498070	15	54	25	58	32	6	23	11	27	4	24	19
chr1	62611759	62611814	13	56	33	50	21	17	30	6	25	7	27	16
chr1	62667398	62667417	22	47	25	58	35	3	21	15	26	6	21	22
chr1	62667524	62667539	15	54	15	68	31	7	28	8	25	7	35	8
chr1	62680502	62680521	17	52	29	54	26	12	26	10	26	6	26	17
chr1	62686526	62686549	1	68	10	73	38	0	35	1	32	0	33	10
chr1	62690349	62690366	0	69	0	83	38	0	36	0	32	0	43	0
chr1	62714356	62714371	13	56	19	64	29	9	29	7	26	6	34	9
chr1	62717063	62717078	3	66	5	78	34	4	34	2	31	1	42	1
chr1	62743822	62743847	17	52	25	58	27	10	29	7	23	9	29	13
chr1	62772697	62772744	19	50	23	60	28	9	23	13	26	6	30	12
chr1	62783578	62783591	6	63	16	67	35	3	34	2	28	4	30	12
chr1	62788788	62788831	12	57	9	74	34	4	28	8	29	3	38	5
chr1	62796513	62796540	21	48	24	59	31	7	21	15	26	6	26	17
chr1	62810222	62810269	16	53	17	66	29	9	30	6	22	10	35	8
chr1	62814514	62814569	18	51	30	53	24	14	26	10	24	8	28	15
chr1	62821421	62821448	1	68	6	77	35	3	35	1	32	0	40	3
chr1	62825731	62825758	1	68	2	81	37	1	36	0	31	1	42	1
chr1	62828804	62828851	9	60	11	72	32	6	31	5	28	4	38	5
chr1	62829884	62829911	19	50	21	62	25	13	28	8	21	11	35	8
chr1	62853175	62853202	16	53	28	55	30	8	22	14	30	2	23	20
chr1	62864284	62864327	21	48	25	58	29	9	21	15	26	6	27	16
chr1	62907664	62907693	25	44	24	59	24	13	28	8	15	17	33	10
chr1	62971626	62971665	6	63	3	80	37	1	33	3	29	3	41	2
chr1	63003305	63003339	2	67	0	83	38	0	34	2	32	0	43	0
chr1	63003547	63003578	4	65	3	80	38	0	36	0	28	4	40	3
chr1	63041509	63041548	15	54	29	54	26	12	26	10	27	5	26	17
chr1	63065069	63065113	10	59	8	75	34	4	31	5	27	5	39	4
chr1	63091485	63091514	13	56	22	61	30	8	32	4	23	9	29	14
chr1	63120626	63120651	20	49	21	62	28	10	25	11	23	9	32	11
chr1	63133591	63133622	5	64	4	79	34	4	34	2	29	3	43	0
chr1	63137774	63137805	9	60	10	73	35	3	31	5	28	4	36	7
chr1	63151740	63151771	25	44	17	66	33	5	23	13	20	12	31	12
chr1	63187532	63187575	13	56	21	62	25	13	29	7	26	6	35	8
chr1	63192230	63192269	22	47	24	59	31	7	19	17	28	5	27	16
chr1	63196740	63196779	12	57	8	75	31	7	32	4	24	8	42	1
chr1	63208520	63208563	15	54	14	69	32	6	29	7	24	8	35	8
chr1	63229229	63229278	7	62	3	80	35	3	34	2	27	5	43	0
chr1	63264753	63264780	1	68	1	82	38	0	36	0	31	1	42	1
chr1	63272471	63272482	6	63	5	78	36	2	32	4	30	2	40	3
chr1	63312271	63312295	9	60	5	78	34	4	32	4	27	5	42	1
chr1	63318023	63318050	24	45	18	65	27	11	25	11	19	13	36	7
chr1	63336400	63336423	0	69	0	83	38	0	36	0	32	0	43	0
chr1	63337183	63337222	3	66	8	75	34	4	34	2	31	1	39	4
chr1	63340370	63340389	13	56	24	59	33	5	27	9	28	4	24	19
chr1	63347255	63347278	20	49	25	58	35	3	23	13	25	7	21	22
chr1	63361470	63361493	8	61	5	78	35	3	32	4	28	4	41	2
chr1	63364228	63364247	12	57	17	66	32	6	32	4	24	8	32	11
chr1	63376522	63376542	5	64	12	71	37	1	33	3	30	2	32	11
chr1	63391811	63391862	10	59	10	73	33	5	33	3	25	7	38	5
chr1	63394704	63394721	11	58	14	69	32	6	31	5	26	6	35	8
chr1	63406144	63406175	2	67	4	79	36	2	36	0	30	2	41	2
chr1	63416488	63416517	3	66	9	74	36	2	35	1	30	2	36	7
chr1	63417630	63417661	6	63	9	74	33	5	33	3	29	3	39	4
chr1	63421704	63421723	16	53	17	66	26	12	32	4	20	12	38	5
chr1	63433401	63433424	21	48	20	63	36	2	18	18	29	3	25	18
chr1	63435819	63435850	4	65	4	79	37	1	34	2	30	2	40	3
chr1	63435882	63435893	7	62	8	75	35	3	30	6	31	1	38	5
chr1	63450576	63450591	6	63	6	77	36	2	32	4	30	2	39	4
chr1	63456206	63456220	4	65	7	76	35	3	34	2	30	2	39	4
chr1	63460377	63460401	3	66	1	82	38	0	34	2	31	1	42	1
chr1	63501449	63501481	19	50	24	59	25	13	24	12	25	7	32	11
chr1	63531283	63531304	5	64	4	79	34	4	36	0	27	5	43	0
chr1	63598888	63598911	25	44	23	60	32	6	19	17	24	8	26	17
chr1	63604382	63604413	6	63	5	78	35	3	34	2	28	4	41	2
chr1	63605495	63605530	12	57	15	68	37	1	25	11	31	1	29	14
chr1	63616650	63616663	10	59	12	71	31	7	32	4	26	6	38	5
chr1	63639657	63639680	7	62	8	75	35	3	33	3	28	4	38	5
chr1	63675568	63675595	3	66	3	80	37	1	36	0	29	3	41	2
chr1	63682288	63682347	17	52	19	64	32	6	28	8	23	9	30	13
chr1	63723339	63723366	20	49	13	70	32	6	26	10	22	10	36	7
chr1	63732497	63732508	4	65	3	80	36	2	35	1	29	3	42	1
chr1	63746466	63746490	17	52	21	62	33	5	26	10	25	7	27	16
chr1	63816759	63816776	7	62	11	72	32	6	34	2	27	5	38	5
chr1	63818453	63818482	6	63	6	77	37	1	33	3	29	3	38	5
chr1	63821179	63821204	15	54	16	67	28	10	32	4	21	11	37	6
chr1	63855891	63855922	6	63	9	74	34	4	34	2	28	4	38	5
chr1	63884041	63884070	18	51	27	56	36	2	20	16	30	2	19	24
chr1	63909019	63909043	1	68	1	82	38	0	35	1	32	0	42	1
chr1	63915579	63915596	2	67	4	79	34	4	36	0	30	2	43	0
chr1	63921513	63921557	10	59	10	73	32	6	32	4	26	6	39	4
chr1	63957482	63957495	8	61	12	71	36	2	31	5	29	3	33	10
chr1	63957503	63957517	2	67	2	81	37	1	36	0	30	2	42	1
chr1	63989836	63989860	0	69	1	82	38	0	36	0	32	0	42	1
chr1	64003179	64003222	16	53	20	63	18	20	34	2	18	14	43	0
chr1	64009050	64009079	23	46	21	62	28	10	25	11	20	12	32	11
chr1	64020679	64020694	1	68	1	82	37	1	35	1	32	0	43	0
chr1	64021081	64021098	9	60	12	71	38	0	27	9	32	0	31	12
chr1	64103709	64103726	16	53	16	67	34	4	22	14	30	2	31	12
chr1	64103726	64103737	15	54	15	68	29	9	29	7	25	7	37	6
chr1	64107294	64107321	27	42	22	61	30	8	20	16	21	11	29	14
chr1	64169389	64169409	16	53	14	69	35	3	22	14	30	2	32	11
chr1	64283588	64283631	4	65	12	71	36	2	34	2	30	2	33	10
chr1	64290020	64290075	8	61	13	70	33	6	34	2	26	6	35	7
chr1	64331507	64331530	20	49	21	62	36	2	19	17	29	3	24	19
chr1	64350018	64350041	1	68	4	79	37	1	35	1	32	0	40	3
chr1	64351363	64351382	0	69	4	79	34	4	36	0	32	0	43	0
chr1	64360723	64360742	10	59	6	77	37	1	29	7	29	3	38	5
chr1	64363739	64363762	14	55	17	66	36	2	25	11	29	3	28	15
chr1	64371390	64371405	5	64	7	76	33	5	34	2	29	3	41	2
chr1	64392415	64392429	0	69	0	83	38	0	36	0	32	0	43	0
chr1	64392750	64392773	1	68	2	81	38	0	36	0	31	1	41	2
chr1	64428801	64428824	8	61	9	74	32	6	34	2	26	6	40	3
chr1	64433544	64433575	20	49	23	60	22	16	27	9	21	11	36	7
chr1	64443159	64443188	23	46	25	58	29	9	21	15	24	8	28	15
chr1	64447746	64447773	4	65	4	79	37	1	33	3	31	1	40	3
chr1	64456222	64456235	9	60	8	75	37	1	30	6	29	3	36	7
chr1	64482913	64482928	0	69	3	80	37	1	36	0	32	0	41	2
chr1	64503571	64503594	2	67	4	79	36	2	35	1	31	1	41	2
chr1	64511729	64511756	1	68	3	80	37	1	36	0	31	1	41	2
chr1	64523421	64523462	17	52	25	58	15	23	33	3	18	14	41	2
chr1	64524368	64524389	20	49	19	64	26	12	27	9	21	11	36	7
chr1	64560803	64560838	8	61	11	72	35	3	31	5	29	3	35	8
chr1	64574827	64574851	6	63	8	75	34	4	32	4	30	2	39	4
chr1	64580699	64580730	7	62	6	77	36	2	29	7	32	0	39	4
chr1	64593771	64593810	3	66	1	82	38	0	36	0	29	3	42	1
chr1	64594654	64594689	0	69	0	83	38	0	36	0	32	0	43	0
chr1	64632030	64632055	16	53	18	65	27	11	31	5	21	11	36	7
chr1	64657812	64657825	7	62	21	62	32	6	29	7	32	0	28	15
chr1	64662254	64662271	8	61	8	75	35	3	32	4	28	4	38	5
chr1	64790744	64790767	2	67	2	81	39	0	36	0	30	2	41	2
chr1	64807766	64807809	15	54	22	61	31	8	25	11	28	4	30	13
chr1	64809944	64809959	2	67	3	80	37	2	35	1	31	1	42	1
chr1	64810626	64810640	3	66	4	79	38	1	35	1	30	2	40	3
chr1	64853201	64853218	9	60	14	69	34	6	31	5	28	4	34	8
chr1	64857929	64857940	9	60	6	77	39	0	28	8	31	1	37	6
chr1	64862392	64862419	2	67	2	81	38	1	36	0	30	2	42	1
chr1	64862547	64862574	19	50	29	54	22	17	31	5	18	14	31	12
chr1	64916870	64916889	12	57	15	68	34	5	28	8	28	4	33	10
chr1	64926580	64926599	21	48	27	56	33	6	21	15	26	6	22	21
chr1	64935766	64935789	20	49	27	56	35	4	16	20	32	0	20	23
chr1	64937352	64937387	17	52	30	53	20	19	30	6	21	11	32	11
chr1	64951560	64951583	0	69	3	80	39	0	36	0	32	0	40	3
chr1	64968504	64968551	19	50	30	53	28	11	23	13	26	6	24	19
chr1	64973982	64974009	12	57	15	68	32	7	34	2	22	10	35	8
chr1	64976385	64976447	9	60	18	65	25	14	36	0	23	9	39	4
chr1	64984453	64984484	2	67	2	81	37	2	34	2	32	0	43	0
chr1	65005328	65005367	22	47	20	63	31	7	19	17	27	5	30	13
chr1	65006716	65006739	12	57	18	65	31	7	27	9	29	3	32	11
chr1	65010472	65010513	10	59	17	66	28	10	31	5	27	5	36	7
chr1	65031643	65031692	16	53	15	68	27	11	32	4	20	12	39	4
chr1	65040063	65040084	10	59	17	66	29	9	31	5	27	5	35	8
chr1	65048932	65048971	8	61	9	74	36	2	31	5	29	3	36	7
chr1	65132297	65132314	19	50	22	61	30	8	24	12	25	7	29	14
chr1	65135240	65135255	20	49	28	55	32	6	21	15	27	5	21	22
chr1	65154166	65154195	2	67	10	73	34	4	36	0	30	2	37	6
chr1	65207267	65207296	7	62	8	75	32	7	34	1	26	6	41	0
chr1	65214128	65214151	1	68	6	77	36	4	35	0	31	1	39	2
chr1	65226811	65226826	1	68	0	83	40	0	35	0	31	1	41	0
chr1	65227660	65227671	10	59	7	76	39	1	26	9	31	1	35	6
chr1	65251717	65251764	23	46	20	63	30	10	25	10	21	11	31	10
chr1	65265373	65265384	5	64	3	80	40	0	33	2	29	3	38	3
chr1	65292701	65292722	18	51	27	56	28	12	26	9	23	9	26	15
chr1	65310828	65310871	12	57	20	63	33	7	31	4	25	7	28	13
chr1	65329115	65329158	3	66	8	75	35	5	35	0	29	3	38	3
chr1	65389974	65389993	11	58	12	71	36	4	26	9	31	1	34	7
chr1	65393285	65393300	10	59	12	71	36	4	31	4	26	6	33	8
chr1	65409352	65409383	4	65	7	76	39	2	32	3	31	1	35	5
chr1	65485864	65485887	0	69	2	81	40	1	35	0	32	0	39	1
chr1	65506397	65506412	4	65	13	70	36	5	35	0	28	4	32	8
chr1	65512896	65512931	8	61	10	73	40	1	27	8	32	0	31	9
chr1	65513282	65513329	11	58	5	78	39	2	29	6	27	5	37	3
chr1	65535333	65535360	8	61	11	72	36	5	33	2	26	6	34	6
chr1	65546522	65546553	6	63	10	73	35	6	31	4	30	2	36	4
chr1	65551674	65551689	1	68	2	81	39	2	35	0	31	1	40	0
chr1	65560055	65560066	8	61	13	70	36	5	32	3	28	4	32	8
chr1	65569747	65569766	8	61	13	70	36	5	29	6	30	2	32	8
chr1	65572269	65572288	6	63	14	69	37	4	30	5	31	1	30	10
chr1	65578533	65578548	0	69	1	82	41	0	35	0	32	0	39	1
chr1	65607823	65607834	0	69	0	83	41	0	35	0	32	0	40	0
chr1	65616175	65616222	15	54	12	71	35	6	34	1	18	14	35	5
chr1	65627443	65627466	7	62	13	70	34	7	32	3	28	4	34	6
chr1	65642837	65642875	6	63	6	77	39	2	32	3	29	3	36	4
chr1	65652485	65652520	3	66	7	76	37	4	33	2	31	1	37	3
chr1	65664460	65664491	20	49	26	57	25	16	26	9	21	11	30	10
chr1	65665577	65665590	4	65	10	73	37	4	35	0	28	4	34	6
chr1	65666532	65666547	8	61	11	72	35	6	32	3	27	5	35	5
chr1	65677854	65677873	1	68	3	80	39	2	34	1	32	0	39	1
chr1	65681729	65681778	14	55	27	56	30	11	29	8	24	6	24	16
chr1	65683370	65683390	6	63	14	69	40	1	29	6	32	0	27	13
chr1	65686214	65686225	10	59	12	71	40	1	28	7	29	3	29	11
chr1	65713634	65713651	2	67	3	80	39	2	34	1	31	1	39	1
chr1	65720156	65720203	10	59	19	64	26	15	34	1	23	9	37	3
chr1	65722600	65722620	3	66	8	75	38	3	32	3	32	0	35	5
chr1	65757016	65757063	8	61	5	78	37	4	33	2	26	6	39	1
chr1	65757470	65757517	22	47	21	62	29	12	27	8	19	13	32	9
chr1	65766904	65766924	13	56	15	68	41	0	22	13	32	0	25	15
chr1	65766924	65766944	4	65	3	80	41	0	32	3	31	1	37	3
chr1	65800745	65800764	4	65	8	75	37	4	35	0	28	4	36	4
chr1	65806195	65806206	7	62	8	75	39	2	32	3	28	4	34	6
chr1	65830429	65830446	7	62	7	76	35	6	32	3	28	4	39	1
chr1	65854433	65854444	11	58	21	62	40	1	26	9	30	2	20	20
chr1	65857033	65857052	11	58	17	66	30	11	34	1	22	10	34	6
chr1	65878622	65878641	4	65	9	74	37	4	34	1	29	3	35	5
chr1	65878756	65878783	3	66	9	74	41	0	32	3	32	0	31	9
chr1	65883989	65884000	14	55	24	59	40	1	25	10	29	3	17	23
chr1	65884655	65884702	15	54	29	54	37	4	23	12	31	1	15	25
chr1	65888386	65888405	14	55	13	70	37	4	22	13	31	1	31	9
chr1	65894948	65894975	15	54	27	56	33	8	24	11	29	3	21	19
chr1	65915136	65915149	2	67	9	74	39	2	33	2	32	0	33	7
chr1	65915889	65915900	4	65	7	76	41	0	34	1	29	3	33	7
chr1	65920199	65920218	11	58	23	60	30	11	31	4	25	7	29	11
chr1	65921589	65921614	16	53	15	68	32	9	33	2	18	14	34	6
chr1	65951732	65951761	6	63	10	73	35	5	33	2	28	4	36	5
chr1	65951828	65951843	5	64	14	69	30	11	35	0	27	5	37	3
chr1	65968243	65968286	3	66	7	76	36	5	34	1	30	2	38	2
chr1	65999444	65999459	5	64	4	79	39	2	35	0	27	5	38	2
chr1	66000288	66000322	16	53	21	62	36	5	23	12	28	4	24	16
chr1	66031616	66031627	27	42	23	60	31	8	26	12	14	15	27	15
chr1	66066971	66066985	4	65	9	74	38	3	33	2	30	2	34	6
chr1	66094804	66094847	13	56	22	61	34	7	29	5	26	7	25	15
chr1	66111254	66111265	4	65	9	74	38	3	31	4	32	0	34	6
chr1	66179388	66179447	17	52	22	61	28	13	28	6	22	11	31	9
chr1	66183426	66183437	6	63	6	77	40	1	31	4	30	2	35	5
chr1	66184941	66184956	2	67	3	80	41	0	34	1	31	1	37	3
chr1	66200331	66200360	4	65	11	72	40	1	32	3	31	1	30	10
chr1	66204920	66204967	6	63	11	72	37	4	31	4	31	1	33	7
chr1	66267074	66267113	19	50	19	64	31	10	28	7	21	11	31	9
chr1	66300154	66300165	1	68	0	83	41	0	34	1	32	0	40	0
chr1	66316756	66316805	4	65	5	78	37	4	33	2	30	2	39	1
chr1	66317059	66317074	24	45	21	62	30	11	24	11	19	13	31	9
chr1	66317072	66317083	9	60	8	75	39	2	29	6	29	3	34	6
chr1	66317194	66317225	13	56	17	66	40	1	23	12	31	1	24	16
chr1	66335712	66335727	3	66	5	78	41	0	33	2	31	1	35	5
chr1	66360717	66360776	17	52	31	52	22	18	28	5	23	11	28	13
chr1	66367709	66367728	1	68	0	83	40	0	34	1	32	0	41	0
chr1	66386304	66386328	5	64	3	80	39	1	32	3	30	2	39	2
chr1	66391808	66391822	18	51	25	58	19	21	34	1	15	17	37	4
chr1	66396439	66396450	19	50	23	60	40	0	16	19	32	0	18	23
chr1	66465874	66465888	16	53	11	72	37	3	22	13	29	3	33	8
chr1	66472542	66472559	2	67	4	79	39	1	33	2	32	0	38	3
chr1	66475600	66475623	0	69	1	82	40	0	35	0	32	0	40	1
chr1	66478794	66478809	6	63	1	82	40	0	32	3	29	3	40	1
chr1	66483641	66483684	4	65	4	79	38	2	34	1	29	3	39	2
chr1	66494144	66494170	17	52	17	66	34	6	25	10	25	7	30	11
chr1	66500924	66500951	15	54	23	60	23	17	33	2	20	12	35	6
chr1	66523193	66523204	5	64	7	76	36	4	32	3	30	2	38	3
chr1	66525914	66525937	1	68	2	81	39	1	35	0	31	1	40	1
chr1	66565526	66565570	7	62	7	76	38	2	31	4	29	3	36	5
chr1	66568070	66568081	13	56	13	70	36	4	27	8	27	5	32	9
chr1	66574134	66574153	22	47	27	56	25	15	26	9	19	13	29	12
chr1	66597252	66597265	5	64	8	75	39	1	31	4	31	1	34	7
chr1	66620892	66620913	23	46	21	62	34	6	20	15	25	7	26	15
chr1	66657972	66657995	1	68	2	81	40	1	34	1	33	0	40	1
chr1	66660491	66660511	0	69	4	79	41	0	35	0	33	0	37	4
chr1	66663285	66663296	22	47	24	59	32	9	24	11	22	11	26	15
chr1	66670246	66670260	6	63	14	69	36	5	32	3	30	3	32	9
chr1	66673252	66673291	17	52	25	58	19	22	34	1	17	16	38	3
chr1	66696819	66696838	17	52	17	66	31	10	24	11	27	6	34	7
chr1	66706916	66706927	0	69	4	79	41	0	35	0	33	0	37	4
chr1	66741594	66741607	3	66	7	76	38	3	33	2	32	1	37	4
chr1	66746708	66746727	3	66	9	74	40	1	33	2	32	1	33	8
chr1	66758399	66758443	14	55	10	73	40	1	23	12	31	2	32	9
chr1	66771939	66771956	23	46	26	57	29	12	16	19	30	3	27	14
chr1	66805226	66805245	2	67	7	76	40	1	33	2	33	0	35	6
[truncated: 74,635 more rows]
